# Supplementary material for: m6A and YTHDF proteins contribute to the localization of select neuronal mRNAs
Source: Nucleic Acids Res. 2022 Apr 19;50(8):4464–83. doi: 10.1093/nar/gkac251 (PMC9071445; doi:10.1093/nar/gkac251)
Supplement: gkac251_Supplemental_Files [file gkac251_supplemental_files.zip › Supplementary Table 1.xlsx]

## Sheet: 1.1 DESeq2 Results
Results of DESeq2 analysis for differential expression in neurites and soma, Genes with baseMean < 10 were removed.
ensembl_gene_id	external_gene_name	gene_biotype	baseMean	log2FoldChange	lfcSE	stat	pvalue	padj
ENSMUSG00000030789	Itgax	protein_coding	14.4524	4.60831	1.33451	3.45319	0.000554	NA
ENSMUSG00000050578	Mmp13	protein_coding	19.8641	4.13399	3.1002	1.33346	0.182381	NA
ENSMUSG00000031253	Srpx2	protein_coding	17.9765	3.93054	1.18306	3.32235	0.000892625	NA
ENSMUSG00000070891	Gm12689	protein_coding	123.176	3.76007	2.00473	1.8756	0.0607103	0.158258
ENSMUSG00000109132	Gm44545	TEC	16.0888	3.75966	1.12628	3.33813	0.000843442	NA
ENSMUSG00000027556	Car1	protein_coding	10.1796	3.66496	1.31815	2.78038	0.00542953	NA
ENSMUSG00000078921	Tgtp2	protein_coding	10.1938	3.32381	1.35553	2.45204	0.014205	NA
ENSMUSG00000097580	Gm5432	lncRNA	13.4211	3.13444	1.24702	2.51354	0.0119525	NA
ENSMUSG00000040592	Cd79b	protein_coding	11.2104	3.08289	1.21222	2.54318	0.010985	NA
ENSMUSG00000013584	Aldh1a2	protein_coding	16.1695	3.07922	0.98441	3.12799	0.00176008	NA
ENSMUSG00000115163	Gm18076	processed_pseudogene	64.6648	3.05451	0.600659	5.08527	3.67106e-07	4.91664e-06
ENSMUSG00000047562	Mmp10	protein_coding	97.188	3.01255	0.493683	6.10219	1.04624e-09	2.12842e-08
ENSMUSG00000109740	Gm7561	processed_pseudogene	81.8694	2.96042	0.53514	5.53205	3.16507e-08	5.01832e-07
ENSMUSG00000034768	Asb16	protein_coding	12.6936	2.93013	1.10519	2.65125	0.00801952	NA
ENSMUSG00000087211	Lhx1os	lncRNA	72.4431	2.92443	0.474043	6.16912	6.86693e-10	1.43073e-08
ENSMUSG00000042251	Pm20d1	protein_coding	55.9877	2.89311	0.575917	5.02348	5.0744e-07	6.58709e-06
ENSMUSG00000060063	Alox5ap	protein_coding	14.7736	2.88015	1.03036	2.79529	0.00518538	NA
ENSMUSG00000043366	Olfr78	protein_coding	12.7797	2.87851	1.08198	2.66042	0.00780425	NA
ENSMUSG00000035472	Slc25a21	protein_coding	11.4774	2.81578	1.19729	2.35179	0.0186833	NA
ENSMUSG00000044361	BC024139	protein_coding	2322.97	2.80377	0.169006	16.5898	8.26547e-62	1.82162e-58
ENSMUSG00000040329	Il7	protein_coding	12.6707	2.79219	1.15918	2.40875	0.0160072	NA
ENSMUSG00000087084	Gm13016	lncRNA	20.1896	2.7632	0.87692	3.15103	0.00162693	NA
ENSMUSG00000116755	6430553K19Rik	lncRNA	11.9083	2.75406	1.21073	2.2747	0.0229239	NA
ENSMUSG00000044141	E130201H02Rik	processed_pseudogene	209.603	2.74771	0.317037	8.66684	4.44269e-18	2.2309e-16
ENSMUSG00000035373	Ccl7	protein_coding	40.7491	2.72057	0.664597	4.09356	4.24792e-05	0.000362086
ENSMUSG00000022667	Cd200r1	protein_coding	12.7009	2.71012	1.08845	2.48989	0.0127782	NA
ENSMUSG00000040522	Tlr8	protein_coding	10.0084	2.70021	1.23057	2.19428	0.0282155	NA
ENSMUSG00000112023	Lilr4b	protein_coding	35.6941	2.68151	0.743302	3.60756	0.000309091	0.00207473
ENSMUSG00000104695	Gm30023	processed_pseudogene	53.9471	2.66577	0.529879	5.0309	4.88194e-07	6.36642e-06
ENSMUSG00000091680	Klhdc7b	protein_coding	32.585	2.6391	0.684441	3.85585	0.000115329	0.000877466
ENSMUSG00000023349	Clec4n	protein_coding	20.3888	2.62359	0.845594	3.10266	0.00191787	NA
ENSMUSG00000079293	Clec7a	polymorphic_pseudogene	14.572	2.62166	1.02141	2.5667	0.0102672	NA
ENSMUSG00000081086	Gm9506	processed_pseudogene	12.1294	2.59739	1.11903	2.32111	0.0202807	NA
ENSMUSG00000109200	Gm44969	lncRNA	13.3657	2.57324	1.05218	2.44563	0.0144598	NA
ENSMUSG00000026029	Casp8	protein_coding	43.9092	2.55869	0.595992	4.29317	1.76141e-05	0.000165974
ENSMUSG00000094015	Rps12-ps20	processed_pseudogene	16.8389	2.55564	0.944505	2.7058	0.00681411	NA
ENSMUSG00000032744	Heyl	protein_coding	27.853	2.54401	1.07033	2.37684	0.0174618	0.0604458
ENSMUSG00000036596	Cpz	protein_coding	19.9004	2.51392	0.898462	2.79803	0.00514161	NA
ENSMUSG00000037280	Galnt6	protein_coding	25.3045	2.50641	0.815227	3.07449	0.00210864	0.0108103
ENSMUSG00000029595	Lhx5	protein_coding	210.777	2.48673	0.286518	8.67911	3.98883e-18	2.01833e-16
ENSMUSG00000118219	Gm29695	protein_coding	25.5993	2.47107	0.762664	3.24005	0.00119509	0.0066811
ENSMUSG00000069892	9930111J21Rik2	protein_coding	24.16	2.46763	0.787131	3.13497	0.00171874	0.0091202
ENSMUSG00000001506	Col1a1	protein_coding	1022.29	2.44342	0.846033	2.88809	0.00387587	0.0179286
ENSMUSG00000022076	Klhl1	protein_coding	15.1249	2.44238	1.01987	2.3948	0.0166295	NA
ENSMUSG00000085923	Gm12781	lncRNA	20.865	2.42908	0.831993	2.91959	0.00350492	NA
ENSMUSG00000058542	Gm15590	processed_pseudogene	52061.6	2.42346	0.313299	7.7353	1.03158e-14	3.78213e-13
ENSMUSG00000099974	Bcl2a1d	protein_coding	13.6827	2.41963	1.06665	2.26845	0.0233019	NA
ENSMUSG00000037754	Ppp1r16b	protein_coding	17798	2.40778	0.153835	15.6516	3.23723e-55	3.3795e-52
ENSMUSG00000005611	Irag1	protein_coding	25.2108	2.38955	0.831173	2.87491	0.00404143	0.0185757
ENSMUSG00000096755	Ftl1-ps2	processed_pseudogene	8105.5	2.38935	0.326486	7.31837	2.51004e-13	7.87762e-12
ENSMUSG00000093796	Rps12-ps23	processed_pseudogene	26.404	2.38935	0.755644	3.162	0.00156688	0.00842706
ENSMUSG00000026678	Rgs5	protein_coding	3208.22	2.38567	0.127301	18.7403	2.32316e-78	4.60799e-74
ENSMUSG00000081251	Gm12164	processed_pseudogene	5230.57	2.38002	0.168423	14.1312	2.43896e-45	1.17992e-42
ENSMUSG00000082062	Ftl2-ps	processed_pseudogene	51702.9	2.37399	0.148275	16.0107	1.07661e-57	1.52532e-54
ENSMUSG00000036887	C1qa	protein_coding	179.906	2.37278	0.313886	7.55939	4.04952e-14	1.39934e-12
ENSMUSG00000047485	Klhl34	protein_coding	287.484	2.36833	0.284959	8.31113	9.47978e-17	4.28317e-15
ENSMUSG00000057244	Gm6139	processed_pseudogene	4472.5	2.35224	0.432907	5.4336	5.52295e-08	8.42675e-07
ENSMUSG00000113756	Gm18025	processed_pseudogene	341.896	2.35009	0.31515	7.45704	8.84854e-14	2.94481e-12
ENSMUSG00000026288	Inpp5d	protein_coding	63.4627	2.34979	0.573319	4.09858	4.15699e-05	0.000355865
ENSMUSG00000050708	Ftl1	protein_coding	157981	2.3336	0.144362	16.1649	8.92384e-59	1.47504e-55
ENSMUSG00000074250	Gm10653	transcribed_processed_pseudogene	505.316	2.33226	0.242584	9.61424	6.96244e-22	5.24898e-20
ENSMUSG00000026012	Cd28	protein_coding	12.0277	2.33182	1.11971	2.08252	0.0372949	NA
ENSMUSG00000086335	Gm12107	lncRNA	17.8617	2.31997	0.919082	2.52423	0.0115953	NA
ENSMUSG00000047878	A4galt	protein_coding	20.5225	2.31987	0.917739	2.52781	0.0114775	NA
ENSMUSG00000107991	Gm43919	processed_pseudogene	14.6434	2.31731	0.986486	2.34905	0.0188213	NA
ENSMUSG00000085355	3010003L21Rik	lncRNA	11.8748	2.3125	1.12288	2.05943	0.0394527	NA
ENSMUSG00000029304	Spp1	protein_coding	633.861	2.31061	0.259938	8.88907	6.16205e-19	3.39512e-17
ENSMUSG00000085361	Gm16305	processed_pseudogene	188.681	2.30652	0.333024	6.92599	4.32945e-12	1.1894e-10
ENSMUSG00000062151	Unc13c	protein_coding	292.125	2.2978	0.292009	7.86892	3.57724e-15	1.38854e-13
ENSMUSG00000062382	Ftl1-ps1	protein_coding	59602.2	2.28719	0.13684	16.7144	1.02985e-62	2.91816e-59
ENSMUSG00000087406	E130215H24Rik	lncRNA	10.3317	2.28657	1.21068	1.88866	0.0589374	NA
ENSMUSG00000034311	Kif4	protein_coding	365.393	2.28033	0.303231	7.52012	5.47276e-14	1.86196e-12
ENSMUSG00000112632	Gm4510	processed_pseudogene	364.603	2.26181	0.290821	7.77733	7.40687e-15	2.76157e-13
ENSMUSG00000118161	Rps2-ps8	processed_pseudogene	6166.64	2.25693	0.357779	6.30817	2.82354e-10	6.19524e-09
ENSMUSG00000021281	Tnfaip2	protein_coding	40.9963	2.2526	0.642421	3.50642	0.000454179	0.00288924
ENSMUSG00000076218	Mir692-1	miRNA	718.084	2.25057	0.220302	10.2159	1.68386e-24	1.52508e-22
ENSMUSG00000100441	Gm7266	processed_pseudogene	441.955	2.23824	0.299617	7.47034	7.99892e-14	2.68458e-12
ENSMUSG00000082480	Gm11687	processed_pseudogene	2508.14	2.22924	0.18553	12.0155	2.94416e-33	4.59822e-31
ENSMUSG00000096362	Rps12-ps21	processed_pseudogene	24.1017	2.22808	0.778021	2.86378	0.00418613	0.0191229
ENSMUSG00000083580	Rpsa-ps3	processed_pseudogene	32.0997	2.22769	0.668725	3.33125	0.000864555	0.00507951
ENSMUSG00000081210	Gm12933	processed_pseudogene	326.201	2.22517	0.266214	8.35856	6.34876e-17	2.89489e-15
ENSMUSG00000062661	Ncs1	protein_coding	113360	2.21842	0.141536	15.6739	2.28195e-55	2.6625e-52
ENSMUSG00000027403	Tgm6	protein_coding	15.0054	2.214	0.969229	2.28429	0.0223544	NA
ENSMUSG00000085125	Gm16070	lncRNA	25.864	2.20531	0.869489	2.53633	0.0112021	0.0423628
ENSMUSG00000085893	Gm12091	processed_pseudogene	2475.9	2.20186	0.174497	12.6183	1.67335e-36	3.68789e-34
ENSMUSG00000082561	Gm15580	processed_pseudogene	25.7179	2.19819	0.761044	2.88838	0.00387226	0.0179161
ENSMUSG00000099696	2900052N01Rik	lncRNA	221.583	2.19512	0.274405	7.99958	1.24844e-15	5.15891e-14
ENSMUSG00000048583	Igf2	protein_coding	14.4117	2.18772	1.0121	2.16156	0.030652	NA
ENSMUSG00000020573	Pik3cg	protein_coding	23.4861	2.18579	0.836336	2.61353	0.00896131	0.0353867
ENSMUSG00000048240	Gng7	protein_coding	27050.7	2.18075	0.128841	16.9259	2.89636e-64	1.14899e-60
ENSMUSG00000082762	Gm12366	processed_pseudogene	5973.5	2.17435	0.159869	13.6008	3.96017e-42	1.37807e-39
ENSMUSG00000029661	Col1a2	protein_coding	244	2.17093	0.334873	6.48284	9.00123e-11	2.10548e-09
ENSMUSG00000022575	Gsdmd	protein_coding	13.7131	2.16953	1.04304	2.08	0.0375255	NA
ENSMUSG00000086688	Gm11560	processed_pseudogene	1137.29	2.16726	0.201199	10.7717	4.68093e-27	4.99173e-25
ENSMUSG00000082535	Gm7860	processed_pseudogene	19.2353	2.15788	0.861528	2.50471	0.0122552	NA
ENSMUSG00000031375	Bgn	protein_coding	226.306	2.152	0.364546	5.90324	3.56435e-09	6.61975e-08
ENSMUSG00000093773	Obox3-ps7	unprocessed_pseudogene	14.8896	2.15195	1.00476	2.14175	0.0322136	NA
ENSMUSG00000081684	Rps2-ps13	processed_pseudogene	6218.1	2.14454	0.161624	13.2687	3.51403e-40	1.04031e-37
ENSMUSG00000111535	Gm35154	lncRNA	10.3599	2.14374	4.59376	0.466663	0.640741	NA
ENSMUSG00000082118	Gm13862	processed_pseudogene	75.2374	2.14202	0.493213	4.343	1.40551e-05	0.000135529
ENSMUSG00000024617	Camk2a	protein_coding	231997	2.1373	0.125221	17.0682	2.55781e-65	1.26835e-61
ENSMUSG00000089806	Gm16570	processed_pseudogene	142.547	2.13355	0.413593	5.15856	2.48851e-07	3.43014e-06
ENSMUSG00000038738	Shank1	protein_coding	6657.98	2.12402	0.125917	16.8684	7.68205e-64	2.53956e-60
ENSMUSG00000094344	Gm11942	processed_pseudogene	1531.5	2.12274	0.195162	10.8768	1.48658e-27	1.63813e-25
ENSMUSG00000107788	Gm6266	processed_pseudogene	1063.39	2.12029	0.215389	9.84403	7.27358e-23	5.96163e-21
ENSMUSG00000081170	Gm12922	processed_pseudogene	708.179	2.11824	0.20467	10.3496	4.20398e-25	3.89654e-23
ENSMUSG00000040613	Apobec1	protein_coding	191.714	2.11375	0.310078	6.81684	9.30668e-12	2.43855e-10
ENSMUSG00000096177	Gm5070	processed_pseudogene	531.867	2.11143	0.229677	9.19301	3.81982e-20	2.37512e-18
ENSMUSG00000115406	Gm49300	TEC	11.1335	2.10577	1.1163	1.88639	0.0592427	NA
ENSMUSG00000112095	A130077B15Rik	lncRNA	10.8837	2.10542	1.42052	1.48215	0.138301	NA
ENSMUSG00000041571	Selenow	protein_coding	193463	2.10472	0.126173	16.6813	1.793e-62	4.44551e-59
ENSMUSG00000004891	Nes	protein_coding	467.477	2.10299	0.265482	7.92141	2.34833e-15	9.27871e-14
ENSMUSG00000045868	Gvin1	protein_coding	32.6011	2.10216	0.67358	3.12088	0.00180312	0.00948668
ENSMUSG00000074676	Foxs1	protein_coding	11.7262	2.0986	1.17754	1.78218	0.0747191	NA
ENSMUSG00000078606	Gvin2	protein_coding	27.5746	2.09813	0.73625	2.84976	0.00437526	0.0198317
ENSMUSG00000020684	Rasl10b	protein_coding	7400.47	2.09505	0.12905	16.2345	2.87748e-59	5.18861e-56
ENSMUSG00000082870	Gm12165	processed_pseudogene	95.841	2.09365	0.415849	5.03464	4.78743e-07	6.25139e-06
ENSMUSG00000049130	C5ar1	protein_coding	27.8802	2.09144	0.746052	2.80334	0.00505758	0.0223623
ENSMUSG00000096437	Rps12-ps16	processed_pseudogene	11.9642	2.09075	1.08506	1.92685	0.0539978	NA
ENSMUSG00000033777	Tlr13	protein_coding	35.1588	2.08932	0.636773	3.28111	0.00103399	0.00589982
ENSMUSG00000104549	Gm43142	processed_pseudogene	55.1588	2.08581	0.572277	3.64476	0.000267637	0.00183244
ENSMUSG00000086191	Zfp652os	lncRNA	344.778	2.08393	0.231813	8.9897	2.47902e-19	1.41704e-17
ENSMUSG00000110416	Gm19248	processed_pseudogene	108.53	2.08294	0.406043	5.12984	2.89981e-07	3.95855e-06
ENSMUSG00000104074	Gm37025	processed_pseudogene	219.106	2.08138	0.333226	6.24616	4.2067e-10	9.01079e-09
ENSMUSG00000096763	Rps12-ps13	processed_pseudogene	15.5084	2.08083	0.965792	2.15453	0.0311988	NA
ENSMUSG00000083236	Gm7222	processed_pseudogene	26.8319	2.07507	0.745859	2.78212	0.00540055	0.0235947
ENSMUSG00000083087	Gm11249	processed_pseudogene	2962.72	2.06669	0.156485	13.207	7.99938e-40	2.26668e-37
ENSMUSG00000007655	Cav1	protein_coding	192.272	2.06281	0.297269	6.9392	3.94328e-12	1.08632e-10
ENSMUSG00000109610	Gm7432	processed_pseudogene	4244.52	2.06233	0.158751	12.991	1.37646e-38	3.54572e-36
ENSMUSG00000104280	Rps2-ps11	processed_pseudogene	563.699	2.06195	0.225584	9.1405	6.21669e-20	3.7941e-18
ENSMUSG00000049037	Clec4a1	protein_coding	24.512	2.06069	0.787052	2.61824	0.00883856	0.0349786
ENSMUSG00000097264	Rpl31-ps24	processed_pseudogene	16.1941	2.05857	0.934255	2.20344	0.0275638	NA
ENSMUSG00000026043	Col3a1	protein_coding	268.412	2.05689	0.365055	5.63446	1.75604e-08	2.91717e-07
ENSMUSG00000091957	Rps2-ps10	transcribed_processed_pseudogene	10674.7	2.05673	0.148189	13.879	8.48683e-44	3.507e-41
ENSMUSG00000096269	Rpl31-ps21	processed_pseudogene	68.7005	2.0522	0.527799	3.88823	0.00010098	0.000777236
ENSMUSG00000050215	Olfr70	protein_coding	32.5223	2.0503	0.918225	2.2329	0.0255556	0.0812723
ENSMUSG00000031101	Sash3	protein_coding	26.1313	2.04964	0.773072	2.65129	0.00801843	0.0323729
ENSMUSG00000110686	Gm45855	processed_pseudogene	6518.27	2.04903	0.151082	13.5624	6.68974e-42	2.26788e-39
ENSMUSG00000110386	Gm42031	lncRNA	1080	2.04197	0.195495	10.4451	1.54268e-25	1.47111e-23
ENSMUSG00000015355	Cd48	protein_coding	10.6748	2.04054	1.12345	1.81631	0.0693222	NA
ENSMUSG00000031258	Xkrx	protein_coding	25.1329	2.0329	0.741095	2.74311	0.0060861	0.0260224
ENSMUSG00000107035	Ybx1-ps2	processed_pseudogene	937.809	2.03087	0.205461	9.88443	4.86325e-23	4.03609e-21
ENSMUSG00000062365	Gm4968	processed_pseudogene	107.86	2.03019	0.374066	5.42736	5.71948e-08	8.70652e-07
ENSMUSG00000028639	Ybx1	protein_coding	29865.6	2.02839	0.343775	5.90034	3.62744e-09	6.72432e-08
ENSMUSG00000056671	Prelid2	protein_coding	12.6859	2.02411	1.03745	1.95105	0.0510507	NA
ENSMUSG00000101249	Gm29216	unprocessed_pseudogene	534646	2.0238	0.13482	15.0111	6.20626e-51	4.39647e-48
ENSMUSG00000117711	Rpl37-ps1	processed_pseudogene	100.468	2.02099	0.46749	4.32307	1.53871e-05	0.000146944
ENSMUSG00000046993	Gm5637	processed_pseudogene	69.9615	2.02046	0.467024	4.32624	1.51675e-05	0.000145057
ENSMUSG00000096023	Gm3542	protein_coding	15.0007	2.02013	0.967487	2.08802	0.036796	NA
ENSMUSG00000074274	D930028M14Rik	lncRNA	25.8606	2.01953	0.742392	2.72031	0.00652215	0.0274489
ENSMUSG00000114462	Gm8371	processed_pseudogene	10.23	2.01686	1.16847	1.72607	0.0843348	NA
ENSMUSG00000117049	Gm6540	processed_pseudogene	327.219	2.0148	0.253481	7.94852	1.88749e-15	7.56331e-14
ENSMUSG00000045694	Gm4997	processed_pseudogene	87.7227	2.01461	0.427929	4.70781	2.50398e-06	2.86758e-05
ENSMUSG00000098713	Rps2-ps5	processed_pseudogene	1755.43	2.01438	0.160088	12.583	2.6195e-36	5.58686e-34
ENSMUSG00000095277	Rps12-ps22	processed_pseudogene	26.2004	2.00672	0.739594	2.71327	0.0066622	0.0279376
ENSMUSG00000084333	Gm11599	processed_pseudogene	936.479	2.00609	0.17838	11.2462	2.41903e-29	2.94365e-27
ENSMUSG00000114184	Gm7143	processed_pseudogene	6896.06	2.00563	0.145021	13.8299	1.68283e-43	6.54488e-41
ENSMUSG00000009941	Nxf2	protein_coding	12.487	2.00482	1.06884	1.8757	0.0606961	NA
ENSMUSG00000087067	Gm11532	lncRNA	11.3527	2.00441	1.35426	1.48008	0.138852	NA
ENSMUSG00000095499	Rps12-ps14	processed_pseudogene	17.9384	2.00439	0.912423	2.19678	0.0280362	NA
ENSMUSG00000030144	Clec4d	protein_coding	14.8478	2.00413	0.968886	2.06849	0.0385942	NA
ENSMUSG00000114103	Gm8557	processed_pseudogene	24.8211	1.99592	0.777663	2.56656	0.0102714	0.0394984
ENSMUSG00000033872	Best4-ps	unitary_pseudogene	11.2576	1.99501	1.20885	1.65033	0.0988745	NA
ENSMUSG00000060019	Gm10073	processed_pseudogene	4221.62	1.99369	0.163197	12.2165	2.53857e-34	4.5775e-32
ENSMUSG00000010476	Ebf3	protein_coding	69.9776	1.99158	0.453426	4.39229	1.12165e-05	0.000111073
ENSMUSG00000032060	Cryab	protein_coding	1614.09	1.98691	0.133109	14.9269	2.20265e-50	1.50653e-47
ENSMUSG00000087286	Gm9013	processed_pseudogene	183.88	1.98591	0.301673	6.58299	4.61089e-11	1.1208e-09
ENSMUSG00000036905	C1qb	protein_coding	259.184	1.98454	0.32261	6.15152	7.67415e-10	1.59275e-08
ENSMUSG00000093473	Gm20620	processed_pseudogene	118.616	1.98446	0.451779	4.39253	1.12037e-05	0.000111028
ENSMUSG00000046160	Olig1	protein_coding	471.044	1.98245	0.25016	7.92472	2.2866e-15	9.05285e-14
ENSMUSG00000097726	9530036O11Rik	lncRNA	16.61	1.98153	0.923767	2.14506	0.0319482	NA
ENSMUSG00000109509	Rps12-ps4	processed_pseudogene	651.757	1.98003	0.246807	8.02258	1.03546e-15	4.33297e-14
ENSMUSG00000080790	Gm7638	processed_pseudogene	78.8955	1.97382	0.460909	4.28246	1.84842e-05	0.000173267
ENSMUSG00000107824	Gm6443	processed_pseudogene	34.8372	1.97327	0.698106	2.82661	0.00470432	0.021049
ENSMUSG00000034116	Vav1	protein_coding	25.3929	1.96864	0.78015	2.52341	0.0116223	0.0436027
ENSMUSG00000074657	Kif5a	protein_coding	232944	1.9667	0.128159	15.3458	3.78052e-53	3.26029e-50
ENSMUSG00000102055	Gm28913	lncRNA	13.1118	1.96315	1.01512	1.93391	0.0531242	NA
ENSMUSG00000116694	Gm6440	processed_pseudogene	214.671	1.96313	0.320974	6.11615	9.5862e-10	1.96631e-08
ENSMUSG00000118008	Gm36913	lncRNA	23.8256	1.96248	0.819019	2.39614	0.016569	0.0580513
ENSMUSG00000024672	Ms4a7	protein_coding	114.043	1.96004	0.382121	5.12937	2.90715e-07	3.96584e-06
ENSMUSG00000051439	Cd14	protein_coding	63.0073	1.95993	0.528233	3.71035	0.000206977	0.00146516
ENSMUSG00000050010	Shisa3	protein_coding	161.915	1.95863	0.31248	6.26802	3.65676e-10	7.91832e-09
ENSMUSG00000062152	Rpl21-ps14	processed_pseudogene	13.2626	1.95698	1.05041	1.86306	0.0624533	NA
ENSMUSG00000071151	Gm4799	processed_pseudogene	32.4165	1.95548	0.709085	2.75775	0.00582005	0.025074
ENSMUSG00000082204	Gm7722	unprocessed_pseudogene	138.478	1.95321	0.346742	5.63303	1.77066e-08	2.93899e-07
ENSMUSG00000026414	Tnnt2	protein_coding	87.1128	1.95241	0.446119	4.37642	1.20644e-05	0.000118464
ENSMUSG00000066487	Gm5786	processed_pseudogene	9396.54	1.94919	0.138452	14.0785	5.15049e-45	2.32182e-42
ENSMUSG00000024661	Fth1	protein_coding	260397	1.94872	0.111181	17.5275	8.84216e-69	5.84614e-65
ENSMUSG00000066620	Gm4883	processed_pseudogene	265.26	1.94611	0.282629	6.88574	5.74882e-12	1.54929e-10
ENSMUSG00000107571	Gm43877	TEC	10.7979	1.94341	1.18359	1.64196	0.100599	NA
ENSMUSG00000005871	Apc	protein_coding	71799.8	1.94141	0.151622	12.8043	1.5508e-37	3.66193e-35
ENSMUSG00000114932	Gm4936	processed_pseudogene	30.7795	1.93919	0.672706	2.88267	0.00394323	0.0181977
ENSMUSG00000059213	Ddn	protein_coding	5406.32	1.93711	0.124435	15.5672	1.21618e-54	1.20614e-51
ENSMUSG00000029026	Trp73	protein_coding	622.877	1.93133	0.180649	10.6911	1.12074e-26	1.1518e-24
ENSMUSG00000031137	Fgf13	protein_coding	18419	1.92941	0.117202	16.4622	6.85109e-61	1.35891e-57
ENSMUSG00000057829	Gm5278	processed_pseudogene	446.825	1.92791	0.202353	9.52748	1.6115e-21	1.14979e-19
ENSMUSG00000025813	Homer2	protein_coding	6152.31	1.92714	0.13552	14.2203	6.85469e-46	3.57797e-43
ENSMUSG00000073514	Dok6	protein_coding	1782.3	1.9267	0.147817	13.0343	7.80305e-39	2.09153e-36
ENSMUSG00000090124	Ugt1a7c	protein_coding	39.5485	1.92616	0.596579	3.22868	0.00124363	0.00691353
ENSMUSG00000078945	Naip2	protein_coding	10.603	1.92286	1.18169	1.62722	0.103691	NA
ENSMUSG00000053175	Bcl3	protein_coding	12.998	1.9225	1.10831	1.73463	0.0828067	NA
ENSMUSG00000044827	Tlr1	protein_coding	19.3829	1.92207	0.857456	2.2416	0.0249875	NA
ENSMUSG00000034413	Neurl1b	protein_coding	4201.76	1.91993	0.157026	12.2268	2.23519e-34	4.06743e-32
ENSMUSG00000095427	Rps2-ps6	processed_pseudogene	6859.71	1.91457	0.123719	15.4752	5.10363e-54	4.60139e-51
ENSMUSG00000062742	Gm5239	processed_pseudogene	2752.04	1.91364	0.36295	5.27246	1.34608e-07	1.94179e-06
ENSMUSG00000018698	Lhx1	protein_coding	169.938	1.91329	0.29834	6.41311	1.42582e-10	3.25444e-09
ENSMUSG00000098649	Gm27199	lncRNA	22.1796	1.91289	0.817861	2.33889	0.0193411	0.0654772
ENSMUSG00000004730	Adgre1	protein_coding	335.962	1.91247	0.25355	7.54277	4.60078e-14	1.57611e-12
ENSMUSG00000037393	Nmur2	protein_coding	18.0565	1.91213	0.90933	2.10279	0.035484	NA
ENSMUSG00000116547	Gm7667	processed_pseudogene	312.404	1.9114	0.250577	7.62799	2.38449e-14	8.4609e-13
ENSMUSG00000035863	Palm	protein_coding	51578	1.91128	0.118962	16.0663	4.3939e-58	6.70407e-55
ENSMUSG00000044533	Rps2	protein_coding	56156.4	1.90922	0.121944	15.6565	2.99794e-55	3.30356e-52
ENSMUSG00000066809	Gm10180	processed_pseudogene	5287.25	1.90917	0.365658	5.2212	1.77767e-07	2.51499e-06
ENSMUSG00000090460	Gm17511	processed_pseudogene	626.495	1.90618	0.235289	8.10146	5.43028e-16	2.31634e-14
ENSMUSG00000083539	Gm12466	processed_pseudogene	85.0083	1.90503	0.419749	4.53849	5.66578e-06	6.00004e-05
ENSMUSG00000082605	Gm16148	processed_pseudogene	26.1497	1.90462	0.759632	2.50729	0.0121661	0.0452068
ENSMUSG00000081800	Gm14200	processed_pseudogene	487.675	1.90442	0.589508	3.23052	0.00123566	0.00687591
ENSMUSG00000089822	Gm15759	lncRNA	56.3297	1.90177	1.59474	1.19252	0.233057	0.414925
ENSMUSG00000039976	Tbc1d16	protein_coding	9596.45	1.89952	0.106137	17.8969	1.2467e-71	1.23642e-67
ENSMUSG00000082746	Rps12-ps1	processed_pseudogene	195.29	1.89903	0.320487	5.92543	3.11475e-09	5.85602e-08
ENSMUSG00000087541	Hopxos	lncRNA	10.2502	1.89746	1.18749	1.59787	0.110073	NA
ENSMUSG00000062098	Btbd3	protein_coding	27307.6	1.8968	0.128414	14.771	2.25202e-49	1.44093e-46
ENSMUSG00000027985	Lef1	protein_coding	67.4697	1.89262	0.462291	4.094	4.23986e-05	0.000361555
ENSMUSG00000049382	Krt8	protein_coding	14.0774	1.89149	1.04941	1.80243	0.0714779	NA
ENSMUSG00000004707	Ly9	protein_coding	26.4777	1.88783	0.719978	2.62207	0.00873982	0.0346501
ENSMUSG00000118052	Gm50432	transcribed_processed_pseudogene	4182.73	1.88599	0.454871	4.14621	3.38024e-05	0.000297107
ENSMUSG00000073787	Gm10575	lncRNA	180.872	1.88497	0.332059	5.67661	1.37392e-08	2.33719e-07
ENSMUSG00000011463	Cpb1	protein_coding	12.3083	1.88397	1.05928	1.77853	0.0753165	NA
ENSMUSG00000079008	Gm14124	protein_coding	10.2923	1.88309	1.18053	1.59512	0.110685	NA
ENSMUSG00000043832	Clec4a3	protein_coding	15.3469	1.88174	1.0242	1.83728	0.0661683	NA
ENSMUSG00000033715	Akr1c14	protein_coding	13.2858	1.88052	1.1739	1.60195	0.109167	NA
ENSMUSG00000098679	Mir7688	miRNA	47.411	1.87955	0.568456	3.30642	0.000944978	0.0054822
ENSMUSG00000108905	Gm44618	lncRNA	11.1318	1.87866	1.13886	1.6496	0.0990244	NA
ENSMUSG00000105703	Gm43305	lncRNA	6109.49	1.87725	0.133597	14.0516	7.53447e-45	3.32103e-42
ENSMUSG00000083563	Gm13340	unprocessed_pseudogene	137444	1.87562	0.13298	14.1045	3.56222e-45	1.6823e-42
ENSMUSG00000074034	Gm5921	processed_pseudogene	5517.27	1.87469	0.117367	15.9728	1.97569e-57	2.61252e-54
ENSMUSG00000114519	Gm32376	processed_pseudogene	107.299	1.87242	0.412371	4.54063	5.60869e-06	5.94911e-05
ENSMUSG00000026365	Cfh	protein_coding	26.7685	1.87229	0.775501	2.41429	0.0157658	0.055792
ENSMUSG00000050761	Gp1bb	protein_coding	57.3975	1.87111	0.508501	3.67965	0.000233556	0.00162319
ENSMUSG00000089800	Rps19-ps10	processed_pseudogene	760.906	1.86528	0.232964	8.00675	1.17779e-15	4.88733e-14
ENSMUSG00000080972	Gm16061	processed_pseudogene	111.198	1.86467	0.391072	4.76809	1.85981e-06	2.16741e-05
ENSMUSG00000019997	Ccn2	protein_coding	11.9594	1.86199	1.07443	1.73301	0.0830944	NA
ENSMUSG00000059901	Adamts14	protein_coding	37.0979	1.86149	0.720662	2.58303	0.00979376	0.0380155
ENSMUSG00000006476	Nsmf	protein_coding	105372	1.8595	0.122944	15.1248	1.11199e-51	8.16902e-49
ENSMUSG00000074981	Dcdc5	transcribed_unitary_pseudogene	11.1209	1.85913	1.14629	1.62187	0.104832	NA
ENSMUSG00000106427	Gm42820	TEC	35.1788	1.85613	0.639318	2.9033	0.00369256	0.0172374
ENSMUSG00000042066	Tmcc2	protein_coding	16997.2	1.85582	0.121451	15.2804	1.03247e-52	8.53291e-50
ENSMUSG00000066389	Rpl31-ps1	processed_pseudogene	175.833	1.85186	0.310583	5.96254	2.48348e-09	4.75023e-08
ENSMUSG00000037469	Acp7	protein_coding	14.7943	1.85082	1.09366	1.69231	0.0905861	NA
ENSMUSG00000053063	Clec12a	protein_coding	21.7461	1.84889	0.814975	2.26865	0.0232898	NA
ENSMUSG00000022906	Parp9	protein_coding	69.5081	1.84889	0.517011	3.5761	0.000348752	0.00230814
ENSMUSG00000019539	Rcn3	protein_coding	124.527	1.84722	0.35329	5.22863	1.70773e-07	2.42295e-06
ENSMUSG00000020407	Upp1	protein_coding	50.359	1.84673	0.565158	3.26763	0.00108451	0.00614783
ENSMUSG00000029193	Cckar	protein_coding	22.7825	1.84166	0.833507	2.20953	0.0271377	0.0851975
ENSMUSG00000021448	Shc3	protein_coding	1076.85	1.83836	0.204877	8.97302	2.88506e-19	1.63969e-17
ENSMUSG00000080955	Gm14263	processed_pseudogene	13.6647	1.83701	0.991557	1.85265	0.0639327	NA
ENSMUSG00000113773	Gm8278	processed_pseudogene	13.9615	1.83691	1.03281	1.77856	0.0753125	NA
ENSMUSG00000038642	Ctss	protein_coding	106.667	1.83209	0.394844	4.64003	3.48354e-06	3.87962e-05
ENSMUSG00000066640	Fbxl18	protein_coding	19724.9	1.83084	0.123368	14.8405	8.01465e-50	5.29902e-47
ENSMUSG00000098129	Gm27040	lncRNA	53.3748	1.82916	0.548542	3.33459	0.000854264	0.00503396
ENSMUSG00000091732	Gm17541	processed_pseudogene	876.018	1.82233	0.198047	9.2015	3.52989e-20	2.20174e-18
ENSMUSG00000069792	Wfdc17	protein_coding	57.8284	1.82141	0.58452	3.11608	0.00183272	0.0096175
ENSMUSG00000085042	Abhd11os	transcribed_unitary_pseudogene	196.071	1.82112	0.291626	6.2447	4.24627e-10	9.08573e-09
ENSMUSG00000101219	Gm20302	processed_pseudogene	584.192	1.81914	0.239595	7.59258	3.13591e-14	1.09702e-12
ENSMUSG00000007682	Dio2	protein_coding	435.8	1.81689	0.243733	7.45444	9.02486e-14	2.99345e-12
ENSMUSG00000116825	Rps2-ps7	processed_pseudogene	1576.82	1.81629	0.139684	13.0029	1.17858e-38	3.07595e-36
ENSMUSG00000027832	Ptx3	protein_coding	131.079	1.81576	0.358622	5.06316	4.12364e-07	5.45283e-06
ENSMUSG00000075020	Mir670hg	lncRNA	186.579	1.81274	0.285342	6.35288	2.11326e-10	4.68864e-09
ENSMUSG00000056849	Gm16415	processed_pseudogene	77.1	1.81194	0.483927	3.74424	0.000180942	0.00130272
ENSMUSG00000058607	Rpl31-ps20	processed_pseudogene	119.245	1.81137	0.415331	4.36128	1.29304e-05	0.000126342
ENSMUSG00000015222	Map2	protein_coding	56648.4	1.81038	0.129085	14.0247	1.10084e-44	4.64578e-42
ENSMUSG00000099784	Dalir	lncRNA	17.4221	1.8021	0.888324	2.02865	0.0424944	NA
ENSMUSG00000006740	Kif5b	protein_coding	49485.3	1.79975	0.14561	12.3601	4.29761e-35	8.27602e-33
ENSMUSG00000015053	Gata2	protein_coding	17.8149	1.79808	0.99525	1.80666	0.070815	NA
ENSMUSG00000087252	Gm14379	lncRNA	13.8978	1.79618	1.14426	1.56974	0.116476	NA
ENSMUSG00000056947	Mab21l1	protein_coding	77.3413	1.7945	0.446839	4.01599	5.91971e-05	0.000485397
ENSMUSG00000020193	Zpbp	protein_coding	10.8161	1.79227	1.15469	1.55217	0.120621	NA
ENSMUSG00000081691	Gm11965	processed_pseudogene	15.706	1.79221	0.994525	1.80207	0.0715341	NA
ENSMUSG00000026468	Lhx4	protein_coding	28.0804	1.79197	0.69711	2.57057	0.0101532	0.0391419
ENSMUSG00000093865	Lrit3	protein_coding	17.4691	1.78881	0.907767	1.97056	0.0487743	NA
ENSMUSG00000061833	Gm6311	processed_pseudogene	3246.59	1.78479	0.124962	14.2826	2.80761e-46	1.59111e-43
ENSMUSG00000046093	Hpcal4	protein_coding	59673.3	1.7829	0.149279	11.9434	7.03165e-33	1.07287e-30
ENSMUSG00000067038	Rps12-ps3	processed_pseudogene	1829.54	1.78179	0.180731	9.85877	6.28141e-23	5.16978e-21
ENSMUSG00000069196	Gm10161	processed_pseudogene	93.0899	1.78137	0.482956	3.68847	0.000225609	0.0015768
ENSMUSG00000080059	Rps19-ps3	processed_pseudogene	2281.71	1.78052	0.402915	4.4191	9.91151e-06	9.96425e-05
ENSMUSG00000105522	Gm15235	processed_pseudogene	475.977	1.77991	0.251656	7.07281	1.51825e-12	4.38347e-11
ENSMUSG00000028416	Bag1	protein_coding	4847.72	1.77833	0.165661	10.7348	6.9894e-27	7.25837e-25
ENSMUSG00000026390	Marco	protein_coding	127.515	1.77733	0.393308	4.51894	6.21515e-06	6.52952e-05
ENSMUSG00000081565	Rps12-ps5	processed_pseudogene	148.046	1.77709	0.330971	5.36932	7.90346e-08	1.18135e-06
ENSMUSG00000105328	Gm43180	TEC	22.161	1.77649	0.832499	2.13392	0.0328493	0.0988119
ENSMUSG00000031143	Ccdc22	protein_coding	10.8043	1.77614	1.1953	1.48594	0.137295	NA
ENSMUSG00000040086	Tnni3k	protein_coding	11.055	1.77607	1.14598	1.54982	0.121184	NA
ENSMUSG00000024962	Vegfb	protein_coding	2215.02	1.77423	0.144277	12.2974	9.35653e-35	1.75082e-32
ENSMUSG00000022439	Parvg	protein_coding	973.715	1.7742	0.199601	8.88872	6.1817e-19	3.39651e-17
ENSMUSG00000025739	Gng13	protein_coding	958.894	1.77408	0.196589	9.02431	1.80835e-19	1.05496e-17
ENSMUSG00000085116	Gm2735	processed_pseudogene	98.2558	1.77249	0.448185	3.95481	7.65945e-05	0.000610387
ENSMUSG00000094185	Gm5445	processed_pseudogene	15.2121	1.76902	0.984218	1.79738	0.0722749	NA
ENSMUSG00000102448	Gm37101	TEC	13.0111	1.76657	1.1406	1.54881	0.121427	NA
ENSMUSG00000038976	Ppp1r9b	protein_coding	18029	1.76535	0.115856	15.2374	1.9966e-52	1.5841e-49
ENSMUSG00000083382	Gm6433	processed_pseudogene	928.998	1.76454	0.155478	11.3491	7.49242e-30	9.52642e-28
ENSMUSG00000056608	Chd9	protein_coding	20665.8	1.76436	0.13406	13.161	1.47097e-39	3.99682e-37
ENSMUSG00000083911	Gm4342	processed_pseudogene	3501.17	1.76284	0.162624	10.84	2.2255e-27	2.42543e-25
ENSMUSG00000030116	Mfap5	protein_coding	20.0999	1.76142	0.874119	2.01508	0.0438962	NA
ENSMUSG00000007892	Rplp1	protein_coding	18822.2	1.76128	0.122815	14.3408	1.21583e-46	7.30788e-44
ENSMUSG00000059631	1500035N22Rik	lncRNA	177.378	1.76081	0.30261	5.81874	5.92915e-09	1.06141e-07
ENSMUSG00000084072	Gm11285	unprocessed_pseudogene	11.4409	1.76048	1.07913	1.63138	0.10281	NA
ENSMUSG00000082360	Gm8814	processed_pseudogene	25.5725	1.75934	0.762272	2.30802	0.0209981	0.0699174
ENSMUSG00000070692	Rps12-ps10	processed_pseudogene	488.309	1.75797	0.237325	7.40746	1.28743e-13	4.20694e-12
ENSMUSG00000087114	Gm16099	lncRNA	64.6773	1.75703	0.50737	3.46302	0.000534145	0.00331812
ENSMUSG00000086013	Gm15706	lncRNA	108.952	1.75447	0.373454	4.69795	2.62789e-06	2.99564e-05
ENSMUSG00000118327	Gm8697	processed_pseudogene	79.2475	1.75372	0.473154	3.70645	0.000210181	0.00148414
ENSMUSG00000114325	Rpl13-ps2	processed_pseudogene	59.1917	1.75172	0.485604	3.60731	0.000309392	0.00207535
ENSMUSG00000080006	Rps19-ps7	processed_pseudogene	2051.08	1.75126	0.164199	10.6655	1.47636e-26	1.49406e-24
ENSMUSG00000092014	Gm4468	processed_pseudogene	212.461	1.7495	0.358879	4.8749	1.08863e-06	1.32472e-05
ENSMUSG00000089815	Gm5083	lncRNA	13.343	1.74933	1.0648	1.64287	0.100409	NA
ENSMUSG00000081640	Rplp0-ps1	processed_pseudogene	1677.81	1.74747	0.162351	10.7635	5.11874e-27	5.40054e-25
ENSMUSG00000038587	Akap12	protein_coding	3914.28	1.74702	0.144371	12.1009	1.04417e-33	1.77018e-31
ENSMUSG00000096842	Gm10736	processed_pseudogene	6276.98	1.74417	0.151664	11.5002	1.31597e-30	1.76366e-28
ENSMUSG00000025044	Msr1	protein_coding	11.334	1.74156	1.13041	1.54065	0.123402	NA
ENSMUSG00000026193	Fn1	protein_coding	378.016	1.73877	0.23408	7.42812	1.1015e-13	3.63532e-12
ENSMUSG00000081076	Rpsa-ps4	processed_pseudogene	969.846	1.73818	0.177162	9.8112	1.00765e-22	8.09177e-21
ENSMUSG00000081043	Gm11512	processed_pseudogene	1442.57	1.73479	0.141564	12.2545	1.58947e-34	2.91918e-32
ENSMUSG00000034786	Gpsm3	protein_coding	175.347	1.73467	0.395492	4.38612	1.15391e-05	0.00011387
ENSMUSG00000061390	Uba52-ps	processed_pseudogene	8982.06	1.73462	0.154151	11.2528	2.24435e-29	2.74795e-27
ENSMUSG00000107149	Gm30708	processed_pseudogene	34.3028	1.73456	0.64427	2.69229	0.00709631	0.0294098
ENSMUSG00000062472	Gm4945	processed_pseudogene	15.6871	1.7336	1.01011	1.71626	0.0861147	NA
ENSMUSG00000022014	Epsti1	protein_coding	18.3238	1.73357	0.869474	1.99381	0.0461724	NA
ENSMUSG00000015852	Fcrls	protein_coding	161.72	1.73112	0.376246	4.60104	4.20396e-06	4.58415e-05
ENSMUSG00000074342	I830077J02Rik	protein_coding	10.6484	1.7308	1.24252	1.39297	0.163629	NA
ENSMUSG00000066180	Gm10155	processed_pseudogene	108.658	1.72929	0.387167	4.46653	7.94982e-06	8.14067e-05
ENSMUSG00000068604	Gm8225	processed_pseudogene	3313.05	1.72899	0.117531	14.711	5.48223e-49	3.39813e-46
ENSMUSG00000032988	Slc16a8	protein_coding	32.9695	1.72113	0.645152	2.66778	0.00763532	0.0311618
ENSMUSG00000063415	Cyp26b1	protein_coding	38.5382	1.7211	0.739114	2.3286	0.0198803	0.066971
ENSMUSG00000033174	Mgll	protein_coding	8735.75	1.72108	0.129916	13.2476	4.65614e-40	1.35815e-37
ENSMUSG00000099397	Gm7809	processed_pseudogene	33.947	1.7197	0.637358	2.69816	0.00697235	0.0290112
ENSMUSG00000031255	Sytl4	protein_coding	62.7594	1.71852	0.47392	3.62617	0.000287656	0.00194757
ENSMUSG00000072789	Gm10420	processed_pseudogene	2229.56	1.71754	0.12792	13.4267	4.21738e-41	1.3278e-38
ENSMUSG00000047676	Rpsa-ps10	processed_pseudogene	5654.1	1.71738	0.122364	14.0351	9.51263e-45	4.10181e-42
ENSMUSG00000029484	Anxa3	protein_coding	130.799	1.71645	0.376929	4.55376	5.26943e-06	5.61931e-05
ENSMUSG00000038437	Mllt6	protein_coding	7397.64	1.71541	0.144738	11.8519	2.10479e-32	3.11556e-30
ENSMUSG00000097529	Rp31-ps19	processed_pseudogene	32.6716	1.706	0.69395	2.45839	0.0139561	0.050616
ENSMUSG00000084124	Gm13588	processed_pseudogene	985.495	1.70495	0.493595	3.45415	0.000552025	0.00341742
ENSMUSG00000029084	Cd38	protein_coding	78.8904	1.70489	0.500504	3.40634	0.000658408	0.00399374
ENSMUSG00000013707	Tnfaip8l2	protein_coding	23.9774	1.70287	0.796316	2.13844	0.0324813	0.0979788
ENSMUSG00000083086	Gm15531	processed_pseudogene	179.807	1.70081	0.370013	4.59663	4.29373e-06	4.67432e-05
ENSMUSG00000110913	Gm47192	processed_pseudogene	11.1781	1.69935	1.08771	1.56232	0.118213	NA
ENSMUSG00000105658	Gm43531	processed_pseudogene	11.1281	1.69935	1.10522	1.53757	0.124153	NA
ENSMUSG00000097255	Rpl31-ps7	processed_pseudogene	46.0417	1.69931	0.575726	2.9516	0.00316135	0.0152013
ENSMUSG00000049115	Agtr1a	protein_coding	25.383	1.69928	1.09964	1.5453	0.122274	0.264309
ENSMUSG00000050860	Phospho1	protein_coding	124.532	1.69579	0.354533	4.78317	1.72556e-06	2.02763e-05
ENSMUSG00000096974	Gm26881	lncRNA	160.403	1.69532	0.307412	5.5148	3.49169e-08	5.49228e-07
ENSMUSG00000022831	Hcls1	protein_coding	36.0222	1.69516	0.63934	2.65141	0.00801555	0.0323729
ENSMUSG00000024140	Epas1	protein_coding	621.765	1.695	0.229451	7.38722	1.49936e-13	4.83573e-12
ENSMUSG00000113109	Gm7712	transcribed_processed_pseudogene	340.706	1.6921	0.233878	7.23497	4.65638e-13	1.4275e-11
ENSMUSG00000097248	Gm2694	lncRNA	204.452	1.69028	0.284138	5.94881	2.70099e-09	5.13163e-08
ENSMUSG00000045055	Rpsa-ps2	processed_pseudogene	3723.95	1.68867	0.133349	12.6635	9.41612e-37	2.14677e-34
ENSMUSG00000059461	Gm7331	processed_pseudogene	15803.5	1.68859	0.142012	11.8905	1.32678e-32	1.9787e-30
ENSMUSG00000082828	Gm16106	processed_pseudogene	92.9276	1.68746	0.406861	4.1475	3.3612e-05	0.000295719
ENSMUSG00000038259	Gdf5	protein_coding	86.0504	1.68723	0.426696	3.95417	7.67999e-05	0.000611778
ENSMUSG00000084116	Gm12460	processed_pseudogene	426.245	1.6865	0.233465	7.22379	5.05574e-13	1.54516e-11
ENSMUSG00000078786	BC024978	protein_coding	984.389	1.68478	0.159997	10.5301	6.27574e-26	6.16235e-24
ENSMUSG00000097803	Rpl31-ps16	processed_pseudogene	1506.13	1.68475	0.189773	8.87773	6.82403e-19	3.72878e-17
ENSMUSG00000039232	Stx11	protein_coding	30.8965	1.68373	0.769167	2.18903	0.0285947	0.0888818
ENSMUSG00000091114	Gm3138	protein_coding	19.0817	1.68316	0.840361	2.0029	0.045188	NA
ENSMUSG00000102117	Rpsa-ps1	processed_pseudogene	1688.7	1.6828	0.139317	12.079	1.36446e-33	2.21836e-31
ENSMUSG00000100417	Gm28578	lncRNA	37.9714	1.68228	0.630913	2.66643	0.00766626	0.031256
ENSMUSG00000081103	Rps12-ps26	processed_pseudogene	10.3935	1.68213	1.12288	1.49804	0.134122	NA
ENSMUSG00000111829	Gm47475	lncRNA	18.351	1.67937	0.997869	1.68296	0.0923836	NA
ENSMUSG00000082608	Gm7670	processed_pseudogene	12.2036	1.67884	1.11596	1.50439	0.13248	NA
ENSMUSG00000025318	Jph3	protein_coding	59296.1	1.67821	0.125153	13.4092	5.33955e-41	1.65484e-38
ENSMUSG00000069516	Lyz2	protein_coding	884.957	1.67787	0.200447	8.37061	5.73185e-17	2.61961e-15
ENSMUSG00000062997	Rpl35	protein_coding	20746.9	1.67767	0.150186	11.1706	5.67956e-29	6.78639e-27
ENSMUSG00000082190	Gm13641	processed_pseudogene	109.986	1.67725	0.385321	4.35286	1.34371e-05	0.00013033
ENSMUSG00000098171	Gm9621	processed_pseudogene	10.2015	1.67637	1.23362	1.35891	0.174175	NA
ENSMUSG00000044352	Sowaha	protein_coding	5753.97	1.67601	0.12402	13.5141	1.29131e-41	4.13116e-39
ENSMUSG00000082196	Gm14231	processed_pseudogene	245.418	1.67468	0.268057	6.24749	4.17114e-10	8.95396e-09
ENSMUSG00000049908	Gja8	protein_coding	15.6142	1.67369	0.929831	1.8	0.071861	NA
ENSMUSG00000100561	Gm7516	processed_pseudogene	95.7745	1.67335	0.394021	4.24685	2.16796e-05	0.000199358
ENSMUSG00000097304	Rpl31-ps15	processed_pseudogene	418.496	1.67283	0.215865	7.74943	9.23043e-15	3.41577e-13
ENSMUSG00000038775	Vill	protein_coding	14.5906	1.67128	0.982231	1.70152	0.0888457	NA
ENSMUSG00000082792	Gm12176	processed_pseudogene	13.5621	1.67114	0.989286	1.68924	0.0911739	NA
ENSMUSG00000083033	Gm9083	processed_pseudogene	725.147	1.6701	0.170943	9.76993	1.51554e-22	1.19289e-20
ENSMUSG00000069862	Rps12-ps9	processed_pseudogene	1040.14	1.66992	0.192813	8.66083	4.68332e-18	2.3458e-16
ENSMUSG00000084883	Ccdc85c	protein_coding	1344.18	1.66991	0.183296	9.11044	8.20489e-20	4.94662e-18
ENSMUSG00000036256	Igfbp7	protein_coding	182.936	1.66973	0.410636	4.06619	4.77873e-05	0.000401636
ENSMUSG00000117917	Gm18087	processed_pseudogene	27.8069	1.66955	0.71088	2.34857	0.0188458	0.0642168
ENSMUSG00000092358	Gm20430	processed_pseudogene	191.768	1.66893	0.298929	5.58301	2.36386e-08	3.82128e-07
ENSMUSG00000084185	Rplp1-ps1	processed_pseudogene	75.6641	1.66777	0.450926	3.69854	0.000216843	0.00152629
ENSMUSG00000069986	Gm8054	processed_pseudogene	15.2214	1.66744	0.9573	1.74181	0.0815417	NA
ENSMUSG00000046415	B430212C06Rik	lncRNA	79.9045	1.6667	0.428202	3.89233	9.92868e-05	0.000764797
ENSMUSG00000097354	2310001H17Rik	lncRNA	13.1694	1.66378	1.04938	1.58549	0.112856	NA
ENSMUSG00000096942	Rps19-ps6	processed_pseudogene	9562.13	1.6637	0.14406	11.5486	7.50217e-31	1.03337e-28
ENSMUSG00000102606	Rpl21-ps1	processed_pseudogene	10.5365	1.66256	1.15249	1.44258	0.14914	NA
ENSMUSG00000061535	C1qtnf7	protein_coding	12.1958	1.66184	1.13847	1.45972	0.144367	NA
ENSMUSG00000105914	Gm19243	processed_pseudogene	482.825	1.6606	0.260632	6.37145	1.87254e-10	4.2111e-09
ENSMUSG00000118023	Gm50363	processed_pseudogene	10.2406	1.65815	1.13033	1.46696	0.142387	NA
ENSMUSG00000024212	Mllt1	protein_coding	2731.76	1.65796	0.142103	11.6673	1.87274e-31	2.59761e-29
ENSMUSG00000056370	Sftpb	protein_coding	13.7551	1.65785	1.05049	1.57817	0.114527	NA
ENSMUSG00000030220	Arhgdib	protein_coding	126.17	1.65697	0.388104	4.2694	1.96003e-05	0.000182558
ENSMUSG00000086670	Gm13194	processed_pseudogene	83.2413	1.65618	0.415183	3.98903	6.63448e-05	0.000537341
ENSMUSG00000020170	Frs2	protein_coding	4572.45	1.65616	0.129198	12.8188	1.28689e-37	3.07536e-35
ENSMUSG00000082128	Gm11824	processed_pseudogene	935.608	1.65546	0.157002	10.5442	5.4055e-26	5.33423e-24
ENSMUSG00000021277	Traf3	protein_coding	10626.8	1.65466	0.122009	13.5618	6.7459e-42	2.26788e-39
ENSMUSG00000025867	Cplx2	protein_coding	141878	1.65435	0.116772	14.1673	1.45994e-45	7.23946e-43
ENSMUSG00000026764	Kif5c	protein_coding	188285	1.65297	0.128146	12.8991	4.55598e-38	1.1296e-35
ENSMUSG00000050926	Dcaf12l2	protein_coding	32.5701	1.65229	0.64904	2.54574	0.0109045	0.041451
ENSMUSG00000051906	Cd209f	protein_coding	19.0658	1.64954	0.850019	1.9406	0.0523073	NA
ENSMUSG00000020867	Spata20	protein_coding	10.6795	1.64828	1.27006	1.2978	0.194355	NA
ENSMUSG00000105813	Gm42928	TEC	79.6735	1.6479	0.577697	2.85253	0.00433731	0.0196866
ENSMUSG00000091449	Gm10269	processed_pseudogene	9330.6	1.6466	0.136029	12.1048	9.95888e-34	1.70288e-31
ENSMUSG00000082419	Gm11425	processed_pseudogene	804.867	1.64623	0.2012	8.18203	2.7909e-16	1.21398e-14
ENSMUSG00000000031	H19	lncRNA	24.4666	1.64585	0.80332	2.04881	0.0404805	0.116617
ENSMUSG00000081625	Rps12-ps7	processed_pseudogene	706.75	1.64522	2.37512	0.692689	0.488505	0.667366
ENSMUSG00000064179	Tnnt1	protein_coding	39.2021	1.64495	0.599798	2.74251	0.0060972	0.0260642
ENSMUSG00000093672	Gm20655	lncRNA	10.6804	1.64399	1.13915	1.44317	0.148973	NA
ENSMUSG00000063696	Gm8730	processed_pseudogene	11447.5	1.64368	0.13253	12.4023	2.53817e-35	4.98462e-33
ENSMUSG00000110550	Gm45856	processed_pseudogene	12.1897	1.64284	1.0502	1.56431	0.117746	NA
ENSMUSG00000095017	Rps12-ps15	processed_pseudogene	11.2122	1.64157	1.12007	1.46559	0.142759	NA
ENSMUSG00000104862	Gm6520	processed_pseudogene	251.12	1.64137	0.294044	5.58208	2.37665e-08	3.83883e-07
ENSMUSG00000074923	Pak6	protein_coding	10765.1	1.64056	0.12134	13.5204	1.18468e-41	3.85214e-39
ENSMUSG00000003575	Crtc1	protein_coding	22454.6	1.63858	0.114688	14.2873	2.62466e-46	1.53118e-43
ENSMUSG00000079017	Ifi27l2a	protein_coding	56.346	1.63817	0.509182	3.21726	0.00129422	0.00715666
ENSMUSG00000027254	Map1a	protein_coding	43426.1	1.63546	0.118815	13.7648	4.15137e-43	1.58351e-40
ENSMUSG00000016942	Tmprss6	protein_coding	50.2067	1.63539	0.656212	2.49216	0.0126969	0.0468196
ENSMUSG00000041670	Rims1	protein_coding	2467.74	1.63492	0.151098	10.8203	2.76012e-27	2.97538e-25
ENSMUSG00000100862	Gm10925	unprocessed_pseudogene	1.23276e+06	1.63382	0.149535	10.9261	8.6531e-28	9.80768e-26
ENSMUSG00000117526	Gm41780	processed_pseudogene	26.6675	1.63354	0.747664	2.18485	0.0288995	0.0895939
ENSMUSG00000082978	Rpsa-ps11	processed_pseudogene	397.272	1.63225	0.214679	7.6032	2.88889e-14	1.01598e-12
ENSMUSG00000110723	Gm49353	protein_coding	14.038	1.63148	0.979585	1.66548	0.0958175	NA
ENSMUSG00000030830	Itgal	protein_coding	29.2386	1.62997	0.688447	2.3676	0.017904	0.0616431
ENSMUSG00000081230	Gm9097	processed_pseudogene	110.342	1.62862	0.375784	4.33392	1.4648e-05	0.000140563
ENSMUSG00000090544	Gm6576	processed_pseudogene	1045.65	1.62811	0.151944	10.7152	8.63855e-27	8.92425e-25
ENSMUSG00000106037	Gm4332	processed_pseudogene	1406.57	1.62803	0.163096	9.982	1.82753e-23	1.58293e-21
ENSMUSG00000008855	Hdac5	protein_coding	9888.46	1.62744	0.119224	13.6503	2.00968e-42	7.24762e-40
ENSMUSG00000024300	Myo1f	protein_coding	71.6316	1.62733	0.442475	3.67778	0.000235273	0.00163227
ENSMUSG00000098181	Rps12-ps24	processed_pseudogene	480.902	1.62385	0.199275	8.14876	3.67679e-16	1.59582e-14
ENSMUSG00000018415	Gid4	protein_coding	4407.5	1.62158	0.121958	13.2962	2.43421e-40	7.31555e-38
ENSMUSG00000037411	Serpine1	protein_coding	21.6367	1.6202	0.810043	2.00014	0.0454855	NA
ENSMUSG00000072255	Rpl31-ps17	processed_pseudogene	383.85	1.61952	0.228627	7.08368	1.40373e-12	4.06467e-11
ENSMUSG00000070667	Rpl31-ps10	processed_pseudogene	730.536	1.61909	0.193203	8.38026	5.28114e-17	2.4248e-15
ENSMUSG00000096887	Gm20594	protein_coding	7545.5	1.61865	0.133093	12.1618	4.96384e-34	8.63664e-32
ENSMUSG00000028753	Vwa5b1	protein_coding	2577.02	1.61861	0.122632	13.199	8.89604e-40	2.48525e-37
ENSMUSG00000068240	Gm11808	protein_coding	27526.1	1.61801	0.130401	12.4079	2.3672e-35	4.69535e-33
ENSMUSG00000071680	Gm7123	processed_pseudogene	85.9543	1.61739	0.473899	3.41294	0.000642672	0.00390935
ENSMUSG00000113608	Gm48715	lncRNA	12.5726	1.61697	1.05336	1.53507	0.124767	NA
ENSMUSG00000056130	Ticam2	protein_coding	10.9084	1.6168	1.14806	1.40829	0.159046	NA
ENSMUSG00000082541	Gm9095	processed_pseudogene	108.508	1.61633	0.385937	4.18806	2.81343e-05	0.000251745
ENSMUSG00000117648	Gm32282	lncRNA	35.1193	1.61539	0.656671	2.45998	0.0138946	0.0504762
ENSMUSG00000001943	Vsig2	protein_coding	52.6726	1.61483	0.546716	2.95369	0.00314003	0.0151211
ENSMUSG00000090472	Gm3047	protein_coding	135.138	1.61465	0.336021	4.80519	1.54601e-06	1.83624e-05
ENSMUSG00000027519	Rab22a	protein_coding	1419.89	1.61383	0.140196	11.5113	1.15765e-30	1.57274e-28
ENSMUSG00000084083	Gm15782	processed_pseudogene	35.8108	1.61361	0.625489	2.57976	0.00988677	0.0383255
ENSMUSG00000035916	Ptprq	protein_coding	10.7625	1.61305	1.12999	1.42749	0.153439	NA
ENSMUSG00000028931	Kcnab2	protein_coding	34345.2	1.61237	0.124417	12.9594	2.07916e-38	5.28719e-36
ENSMUSG00000027457	Snph	protein_coding	16596.6	1.61212	0.113758	14.1714	1.37673e-45	7.0019e-43
ENSMUSG00000025877	Hk3	protein_coding	20.2694	1.61179	0.900864	1.78916	0.0735887	NA
ENSMUSG00000022901	Cd86	protein_coding	18.1244	1.6112	0.931497	1.72969	0.0836865	NA
ENSMUSG00000115525	Gm5213	processed_pseudogene	28.1052	1.61086	0.699396	2.30322	0.0212664	0.0705736
ENSMUSG00000117845	Gm31070	processed_pseudogene	117.798	1.61068	0.433593	3.71472	0.000203431	0.00144212
ENSMUSG00000017211	Gsdma2	protein_coding	30.732	1.6099	0.66928	2.40542	0.016154	0.0568817
ENSMUSG00000036560	Lgi4	protein_coding	18.6513	1.60939	0.907364	1.7737	0.0761134	NA
ENSMUSG00000105944	Gm5075	processed_pseudogene	2658.39	1.60863	0.135994	11.8287	2.77436e-32	4.04629e-30
ENSMUSG00000105284	Gm42693	TEC	14.32	1.6078	0.993324	1.6186	0.105533	NA
ENSMUSG00000043822	Adamtsl5	protein_coding	16.5159	1.60752	0.913716	1.75932	0.0785234	NA
ENSMUSG00000022390	Zc3h7b	protein_coding	16935.5	1.60373	0.101679	15.7725	4.8123e-56	5.96575e-53
ENSMUSG00000058715	Fcer1g	protein_coding	88.0637	1.60347	0.409952	3.91136	9.17785e-05	0.000714173
ENSMUSG00000104166	Gm38247	processed_pseudogene	50.7575	1.60331	0.545623	2.9385	0.00329801	0.0157364
ENSMUSG00000083547	Gm13321	processed_pseudogene	460.481	1.60187	0.208351	7.68834	1.49053e-14	5.40488e-13
ENSMUSG00000100702	Gm8976	processed_pseudogene	11.2022	1.60158	1.08798	1.47207	0.141001	NA
ENSMUSG00000084111	Gm15710	processed_pseudogene	16336.2	1.59916	0.127437	12.5486	4.04525e-36	8.5359e-34
ENSMUSG00000108496	Gm44768	processed_pseudogene	128.763	1.59877	0.342757	4.66444	3.09453e-06	3.47762e-05
ENSMUSG00000095940	Gm16416	processed_pseudogene	22.9893	1.59843	0.787809	2.02896	0.0424628	0.12103
ENSMUSG00000105506	Gm43743	transcribed_processed_pseudogene	306.647	1.5973	0.282256	5.65903	1.52228e-08	2.55885e-07
ENSMUSG00000115119	Gm17756	processed_pseudogene	65.2633	1.597	0.544685	2.93197	0.00336814	0.0159979
ENSMUSG00000113430	Gm47086	processed_pseudogene	30.8672	1.59569	0.6977	2.28707	0.0221916	0.072888
ENSMUSG00000053158	Fes	protein_coding	29.4675	1.59546	0.744247	2.14372	0.0320554	0.0969827
ENSMUSG00000039481	Nrtn	protein_coding	601.014	1.59526	0.223519	7.13702	9.53792e-13	2.82365e-11
ENSMUSG00000070896	Rpl23a-ps1	processed_pseudogene	282.19	1.59458	0.266317	5.98753	2.13052e-09	4.13492e-08
ENSMUSG00000104893	Gm2404	processed_pseudogene	41.5325	1.59423	0.574925	2.77294	0.00555531	0.0241379
ENSMUSG00000079419	Ms4a6c	protein_coding	20.7011	1.59409	0.956707	1.66622	0.0956691	NA
ENSMUSG00000081344	Gm14303	processed_pseudogene	7133.94	1.59315	0.371709	4.28601	1.81912e-05	0.000171087
ENSMUSG00000030345	Dyrk4	protein_coding	16.9448	1.59283	0.904239	1.76152	0.078151	NA
ENSMUSG00000078183	Gm15610	processed_pseudogene	3021.55	1.59253	0.431108	3.69405	0.000220708	0.00154909
ENSMUSG00000094910	D430019H16Rik	protein_coding	17639.5	1.59244	0.116437	13.6764	1.40476e-42	5.15988e-40
ENSMUSG00000114278	Gm49027	protein_coding	186.896	1.59169	0.297855	5.34383	9.10029e-08	1.34504e-06
ENSMUSG00000107082	Gm36378	processed_pseudogene	30.3391	1.58941	0.701677	2.26516	0.0235029	0.0760862
ENSMUSG00000022178	Ajuba	protein_coding	72.3358	1.58909	0.452734	3.51	0.000448114	0.00285982
ENSMUSG00000086825	Gm15675	lncRNA	10.9524	1.58883	1.39334	1.14031	0.254158	NA
ENSMUSG00000103473	Gm37696	lncRNA	23.3682	1.58755	0.756363	2.09892	0.035824	0.105897
ENSMUSG00000116603	Gm8118	processed_pseudogene	53.2027	1.58706	0.544639	2.91396	0.00356874	0.0167651
ENSMUSG00000117438	Rpsa-ps7	processed_pseudogene	3021.94	1.58581	0.132905	11.9319	8.07058e-33	1.22198e-30
ENSMUSG00000081051	Gm15427	processed_pseudogene	13426.9	1.5855	0.119979	13.2148	7.20587e-40	2.07143e-37
ENSMUSG00000022146	Osmr	protein_coding	221.067	1.58438	0.923695	1.71527	0.0862961	0.204698
ENSMUSG00000056737	Capg	protein_coding	141.866	1.58433	0.341656	4.6372	3.53155e-06	3.92647e-05
ENSMUSG00000110380	Gm45332	lncRNA	13.2444	1.58208	1.02503	1.54344	0.122724	NA
ENSMUSG00000038065	Mturn	protein_coding	11673.8	1.58197	0.121444	13.0263	8.67332e-39	2.2938e-36
ENSMUSG00000035208	Slfn8	protein_coding	38.7507	1.58133	0.599565	2.63746	0.00835294	0.0334303
ENSMUSG00000097084	Foxl1	protein_coding	26.7238	1.5795	0.71445	2.21079	0.0270502	0.0850032
ENSMUSG00000022283	Pabpc1	protein_coding	51044.8	1.57862	0.126604	12.469	1.10169e-35	2.27625e-33
ENSMUSG00000019846	Lama4	protein_coding	184.041	1.5779	0.300423	5.25227	1.50239e-07	2.15629e-06
ENSMUSG00000103880	Gm37009	processed_pseudogene	22.1477	1.57773	0.789477	1.99846	0.0456673	0.128084
ENSMUSG00000029185	Fam114a1	protein_coding	128.303	1.57764	0.337445	4.67525	2.93595e-06	3.31254e-05
ENSMUSG00000054641	Mmrn1	protein_coding	14.8458	1.57399	1.01598	1.54923	0.121326	NA
ENSMUSG00000052160	Pld4	protein_coding	165.628	1.57312	0.341588	4.60531	4.1186e-06	4.50841e-05
ENSMUSG00000069439	Gm8444	processed_pseudogene	498.63	1.57295	0.247656	6.35135	2.13438e-10	4.73021e-09
ENSMUSG00000054612	Mgmt	protein_coding	129.873	1.57199	0.38869	4.04434	5.24705e-05	0.000435279
ENSMUSG00000068101	Cenpm	protein_coding	522.651	1.57092	0.212305	7.39934	1.36863e-13	4.443e-12
ENSMUSG00000066315	Gm12918	processed_pseudogene	19832.7	1.56997	0.12207	12.8612	7.44034e-38	1.82196e-35
ENSMUSG00000067274	Rplp0	protein_coding	52353.3	1.56977	0.11326	13.8598	1.10916e-43	4.48982e-41
ENSMUSG00000082481	Rps12-ps19	processed_pseudogene	266.443	1.5697	0.2792	5.62213	1.88613e-08	3.10984e-07
ENSMUSG00000093674	Rpl41	protein_coding	38414.3	1.56859	0.127371	12.3151	7.50771e-35	1.41824e-32
ENSMUSG00000024678	Ms4a4d	protein_coding	12.07	1.56846	1.05381	1.48838	0.136651	NA
ENSMUSG00000005220	Corin	protein_coding	25.1605	1.56594	0.778796	2.01071	0.0443557	0.125202
ENSMUSG00000116284	Gm3787	transcribed_processed_pseudogene	525.923	1.56549	0.249709	6.26925	3.62801e-10	7.86466e-09
ENSMUSG00000054728	Phactr1	protein_coding	15758	1.56476	0.129404	12.0921	1.16289e-33	1.93831e-31
ENSMUSG00000075284	Wipf1	protein_coding	109.681	1.56443	0.376246	4.15799	3.21054e-05	0.000283657
ENSMUSG00000097108	Gm26581	lncRNA	11.2423	1.56146	1.11713	1.39775	0.162189	NA
ENSMUSG00000059776	Rpl13-ps6	processed_pseudogene	12559.7	1.56134	0.121544	12.8459	9.0707e-38	2.19411e-35
ENSMUSG00000049521	Cdc42ep1	protein_coding	101.863	1.56013	0.48691	3.20414	0.00135467	0.00744318
ENSMUSG00000081382	Rpl18-ps1	processed_pseudogene	5154.45	1.5595	0.12535	12.4411	1.56316e-35	3.19642e-33
ENSMUSG00000105517	Gm42436	TEC	14.063	1.55949	1.0402	1.49922	0.133816	NA
ENSMUSG00000078193	Gm2000	protein_coding	15602.7	1.55897	0.129832	12.0077	3.23901e-33	4.98029e-31
ENSMUSG00000092674	Gm24105	misc_RNA	10.4606	1.55872	1.11896	1.39301	0.163616	NA
ENSMUSG00000110829	Gm47638	processed_pseudogene	25.6354	1.55841	0.724658	2.15055	0.0315116	0.0957172
ENSMUSG00000061272	Gm14173	processed_pseudogene	1171.32	1.55781	0.195285	7.97711	1.49798e-15	6.11366e-14
ENSMUSG00000111940	Gm4478	processed_pseudogene	44.5165	1.55614	0.562914	2.76444	0.00570205	0.0246782
ENSMUSG00000006435	Neurl1a	protein_coding	6509.94	1.55609	0.129304	12.0344	2.34384e-33	3.7192e-31
ENSMUSG00000047735	Samd9l	protein_coding	37.5454	1.55509	0.675351	2.30265	0.0212988	0.0706575
ENSMUSG00000096470	Gm9603	protein_coding	14.0122	1.55486	0.977438	1.59075	0.111666	NA
ENSMUSG00000042874	D930007J09Rik	lncRNA	82.7065	1.55414	0.446544	3.48038	0.000500711	0.00313498
ENSMUSG00000002076	Hsf2bp	protein_coding	35.4034	1.55362	0.639409	2.42978	0.0151081	0.0538804
ENSMUSG00000117361	Gm30984	lncRNA	30.2124	1.55238	0.687165	2.25911	0.0238765	0.077044
ENSMUSG00000032666	1700025G04Rik	protein_coding	3006.2	1.55151	0.140324	11.0566	2.0358e-28	2.40358e-26
ENSMUSG00000032446	Eomes	protein_coding	17.2129	1.55113	0.907501	1.70923	0.0874078	NA
ENSMUSG00000034387	Ssu2	protein_coding	14.8338	1.55073	1.01979	1.52063	0.128353	NA
ENSMUSG00000037126	Psd	protein_coding	19277.3	1.54938	0.0997853	15.5271	2.27342e-54	2.1473e-51
ENSMUSG00000005803	Sqor	protein_coding	77.0849	1.54846	0.578491	2.67672	0.00743461	0.0304918
ENSMUSG00000095609	Gm21188	protein_coding	16.5861	1.54759	0.907904	1.70457	0.0882747	NA
ENSMUSG00000037544	Dlgap5	protein_coding	15.8975	1.54642	2.72157	0.568208	0.569894	NA
ENSMUSG00000021070	Bdkrb2	protein_coding	64.2836	1.54621	0.48007	3.22079	0.00127838	0.00708288
ENSMUSG00000032281	Acsbg1	protein_coding	2393.23	1.54575	0.548098	2.82021	0.00479923	0.0214253
ENSMUSG00000112145	Gm6218	processed_pseudogene	2205.32	1.54547	0.139868	11.0495	2.20482e-28	2.58773e-26
ENSMUSG00000048572	Tmem252	protein_coding	14.6918	1.54533	1.02699	1.50472	0.132396	NA
ENSMUSG00000060143	Gm10076	lncRNA	13542.2	1.54499	0.126626	12.2012	3.06335e-34	5.47402e-32
ENSMUSG00000110719	Gm2716	unitary_pseudogene	18.2884	1.54409	0.859938	1.79558	0.0725614	NA
ENSMUSG00000036103	Colec12	protein_coding	69.3534	1.5439	0.493527	3.1283	0.0017582	0.00928733
ENSMUSG00000084368	Gm11572	processed_pseudogene	467.69	1.5438	0.233838	6.60201	4.05619e-11	9.94494e-10
ENSMUSG00000015340	Cybb	protein_coding	60.4491	1.54316	0.48387	3.18921	0.00142664	0.00779545
ENSMUSG00000114238	Rps17-ps1	processed_pseudogene	12.9386	1.54313	1.02714	1.50235	0.133006	NA
ENSMUSG00000032518	Rpsa	protein_coding	17215.1	1.54255	0.108222	14.2535	4.26155e-46	2.34799e-43
ENSMUSG00000029622	Arpc1b	protein_coding	698.036	1.54186	0.173501	8.88673	6.29322e-19	3.44823e-17
ENSMUSG00000049044	Rapgef4	protein_coding	13687.4	1.54185	0.133909	11.5142	1.11906e-30	1.5308e-28
ENSMUSG00000039556	Ppp1r3f	protein_coding	153.085	1.54083	0.333039	4.62657	3.71767e-06	4.09895e-05
ENSMUSG00000094955	Gm3699	processed_pseudogene	2673.5	1.54031	0.142676	10.7959	3.60034e-27	3.86015e-25
ENSMUSG00000105327	Gm9409	processed_pseudogene	139.522	1.54008	0.35983	4.28002	1.86876e-05	0.000175092
ENSMUSG00000107157	Gm3170	processed_pseudogene	46.9639	1.53965	0.7205	2.13691	0.032605	0.0982262
ENSMUSG00000030717	Nupr1	protein_coding	153.276	1.53908	0.34132	4.5092	6.50726e-06	6.80774e-05
ENSMUSG00000042388	Dlgap3	protein_coding	9660.17	1.53769	0.101556	15.1413	8.6477e-52	6.5972e-49
ENSMUSG00000045128	Rpl18a	protein_coding	25865.1	1.53695	0.113474	13.5445	8.54119e-42	2.82358e-39
ENSMUSG00000030465	Psd3	protein_coding	6095.84	1.53563	0.145529	10.552	4.97123e-26	4.93022e-24
ENSMUSG00000038567	Cyp24a1	protein_coding	10.2078	1.53547	1.14827	1.3372	0.181158	NA
ENSMUSG00000097906	Gm9625	processed_pseudogene	5787.92	1.53523	0.119938	12.8002	1.63511e-37	3.81559e-35
ENSMUSG00000080054	Rpl12-ps1	processed_pseudogene	134.738	1.53441	0.352217	4.35642	1.32206e-05	0.000128544
ENSMUSG00000118400	Gm6336	processed_pseudogene	49.0588	1.53308	0.53105	2.88689	0.00389072	0.0179805
ENSMUSG00000096449	Gm4076	processed_pseudogene	3008.62	1.5329	0.139764	10.9677	5.46208e-28	6.22646e-26
ENSMUSG00000004044	Cavin1	protein_coding	707.279	1.53264	0.168412	9.10054	8.98808e-20	5.40238e-18
ENSMUSG00000056596	Trnp1	protein_coding	1788.73	1.53155	0.157383	9.73138	2.21568e-22	1.71004e-20
ENSMUSG00000037973	Itprid1	protein_coding	85.0409	1.53143	0.439795	3.48215	0.000497399	0.00312015
ENSMUSG00000097903	Gm26679	lncRNA	21.3491	1.52919	0.883924	1.73001	0.0836293	NA
ENSMUSG00000066258	Trim12a	protein_coding	52.6884	1.52904	0.524016	2.91792	0.0035237	0.0166015
ENSMUSG00000041479	Syt15	protein_coding	25.5625	1.52684	0.753789	2.02555	0.0428111	0.121848
ENSMUSG00000018479	1700125H20Rik	protein_coding	11.7191	1.52665	1.14594	1.33222	0.182789	NA
ENSMUSG00000073702	Rpl31	protein_coding	10562.9	1.52602	0.120865	12.6258	1.52188e-36	3.39174e-34
ENSMUSG00000067870	Rpl31-ps8	processed_pseudogene	5714.91	1.52514	0.139666	10.92	9.25412e-28	1.03704e-25
ENSMUSG00000093887	Gm3033	unprocessed_pseudogene	395.133	1.52447	0.214064	7.12156	1.06713e-12	3.13584e-11
ENSMUSG00000081434	Gm14165	processed_pseudogene	3053.39	1.5232	0.135483	11.2427	2.51551e-29	3.04238e-27
ENSMUSG00000020932	Gfap	protein_coding	54696.3	1.52298	0.141444	10.7673	4.91056e-27	5.20861e-25
ENSMUSG00000100534	Gm816	lncRNA	30.9045	1.52251	0.689279	2.20885	0.0271853	0.0853333
ENSMUSG00000082895	Rpsa-ps9	processed_pseudogene	2121.51	1.5218	0.126519	12.0282	2.52556e-33	3.97576e-31
ENSMUSG00000015133	Lrrk1	protein_coding	71.5308	1.52123	0.477222	3.18769	0.00143415	0.00781811
ENSMUSG00000060591	Ifitm2	protein_coding	283.28	1.52082	0.244838	6.21154	5.24662e-10	1.1142e-08
ENSMUSG00000097679	Rps19-ps5	processed_pseudogene	509.593	1.51951	0.211714	7.17719	7.1161e-13	2.13537e-11
ENSMUSG00000028214	Gem	protein_coding	43.6333	1.51868	0.576196	2.6357	0.00839628	0.0335564
ENSMUSG00000032224	Fam81a	protein_coding	20053	1.51836	0.128436	11.822	3.00589e-32	4.35195e-30
ENSMUSG00000094122	Rpl31-ps9	processed_pseudogene	4067.12	1.51706	0.13676	11.0928	1.35919e-28	1.61434e-26
ENSMUSG00000000290	Itgb2	protein_coding	72.9059	1.51646	0.462134	3.28142	0.00103285	0.00589839
ENSMUSG00000018474	Chd3	protein_coding	18359.1	1.51521	0.106334	14.2495	4.51726e-46	2.42162e-43
ENSMUSG00000093990	Rps12-ps12	processed_pseudogene	12.8747	1.51464	1.03882	1.45804	0.144829	NA
ENSMUSG00000087336	Gm15860	lncRNA	204.879	1.51464	0.27293	5.54954	2.86416e-08	4.57412e-07
ENSMUSG00000069682	Gm10275	transcribed_processed_pseudogene	2242.43	1.51351	0.160648	9.42132	4.45465e-21	3.03635e-19
ENSMUSG00000044749	Abca6	protein_coding	40.7353	1.5127	1.67797	0.901511	0.367317	0.556757
ENSMUSG00000111446	Gm6581	processed_pseudogene	315.52	1.51238	0.282234	5.35861	8.38648e-08	1.2451e-06
ENSMUSG00000018459	Slc13a3	protein_coding	448.939	1.51202	0.293047	5.15966	2.47397e-07	3.41246e-06
ENSMUSG00000022548	Apod	protein_coding	46.9487	1.51182	0.568731	2.65823	0.00785524	0.0318302
ENSMUSG00000113706	Gm47201	processed_pseudogene	159.056	1.51179	0.355804	4.24895	2.14778e-05	0.000197686
ENSMUSG00000053528	A530021J07Rik	lncRNA	16.5192	1.50969	0.89792	1.68132	0.0927005	NA
ENSMUSG00000046352	Gjb2	protein_coding	16.5692	1.50926	0.893318	1.6895	0.0911232	NA
ENSMUSG00000094974	Rps19-ps2	processed_pseudogene	5187.96	1.50803	0.132519	11.3798	5.27377e-30	6.79255e-28
ENSMUSG00000096681	Rps19-ps1	processed_pseudogene	5183.2	1.50803	0.132232	11.4044	3.97594e-30	5.2928e-28
ENSMUSG00000030737	Slco2b1	protein_coding	42.2258	1.50796	0.573715	2.62842	0.00857834	0.0341395
ENSMUSG00000060579	Fhit	protein_coding	81.5846	1.50584	0.438224	3.43623	0.000589868	0.00363129
ENSMUSG00000025780	Itih5	protein_coding	196.985	1.50502	0.283778	5.3035	1.13601e-07	1.65926e-06
ENSMUSG00000101009	1700108F19Rik	lncRNA	13.8493	1.50421	0.997214	1.50841	0.131449	NA
ENSMUSG00000061983	Rps12	protein_coding	9510.02	1.50406	0.79825	1.8842	0.0595375	0.156001
ENSMUSG00000114994	Gm49097	lncRNA	12.151	1.50373	1.1619	1.29421	0.195594	NA
ENSMUSG00000063442	Gm7117	processed_pseudogene	87.4102	1.50349	0.426618	3.5242	0.000424757	0.00273097
ENSMUSG00000096039	D830030K20Rik	protein_coding	909.654	1.50284	0.176485	8.5154	1.66016e-17	7.85903e-16
ENSMUSG00000041617	Ccdc74a	protein_coding	725.883	1.50274	0.194222	7.73726	1.01585e-14	3.73829e-13
ENSMUSG00000032034	Kcnj5	protein_coding	133.817	1.50268	0.368818	4.07433	4.61475e-05	0.000390335
ENSMUSG00000117180	Gm19399	processed_pseudogene	15.7915	1.50041	0.930452	1.61256	0.10684	NA
ENSMUSG00000094238	Rps12-ps11	processed_pseudogene	19.1362	1.49954	0.855499	1.75283	0.0796314	NA
ENSMUSG00000090122	Kcne1l	protein_coding	133.078	1.49884	0.356429	4.20514	2.60916e-05	0.000234919
ENSMUSG00000040345	Arhgap9	protein_coding	22.3998	1.49847	0.816848	1.83446	0.066586	0.169091
ENSMUSG00000021239	Vsx2	protein_coding	13.8963	1.49837	1.19658	1.25221	0.210495	NA
ENSMUSG00000109863	Gm45643	TEC	23.5164	1.49831	0.780139	1.92057	0.0547859	0.14667
ENSMUSG00000118294	Gm9028	processed_pseudogene	133.108	1.49753	0.390817	3.83179	0.000127212	0.000955778
ENSMUSG00000015854	Cd5l	protein_coding	59.8046	1.49711	0.559896	2.6739	0.00749738	0.0307127
ENSMUSG00000111990	Gm47033	lncRNA	12.332	1.49711	1.11254	1.34567	0.17841	NA
ENSMUSG00000004266	Ptpn6	protein_coding	71.22	1.49673	0.502595	2.978	0.00290141	0.0141957
ENSMUSG00000081249	Gm11517	processed_pseudogene	319.66	1.49565	0.233066	6.41729	1.38724e-10	3.17024e-09
ENSMUSG00000104138	Gm36949	TEC	51.2013	1.49553	0.638821	2.34107	0.0192285	0.0651849
ENSMUSG00000059835	Rpl13-ps3	processed_pseudogene	7489.62	1.49506	0.115488	12.9456	2.48845e-38	6.24791e-36
ENSMUSG00000089768	Tmsb15b1	protein_coding	209.254	1.49393	0.298827	4.9993	5.75403e-07	7.38713e-06
ENSMUSG00000103659	Gm32569	lncRNA	11.7052	1.49257	1.09569	1.36221	0.17313	NA
ENSMUSG00000080746	Rpsa-ps12	processed_pseudogene	2083.17	1.49172	0.126	11.839	2.45256e-32	3.60345e-30
ENSMUSG00000051354	Samd3	protein_coding	33.7122	1.49088	0.665302	2.2409	0.0250324	0.0800188
ENSMUSG00000099969	Gm28960	lncRNA	14.3782	1.49073	0.966036	1.54314	0.122797	NA
ENSMUSG00000096699	Rps19-ps4	processed_pseudogene	4137.56	1.49052	0.12046	12.3736	3.63385e-35	7.06642e-33
ENSMUSG00000085218	BB218582	lncRNA	97.6567	1.48959	0.385271	3.86634	0.000110483	0.000842533
ENSMUSG00000054986	Sec14l3	protein_coding	559.882	1.4894	0.2302	6.47	9.80024e-11	2.28155e-09
ENSMUSG00000116972	Gm6278	processed_pseudogene	4549.45	1.48914	0.112865	13.1941	9.49307e-40	2.61521e-37
ENSMUSG00000042228	Lyn	protein_coding	248.912	1.48875	0.307389	4.84321	1.27758e-06	1.53767e-05
ENSMUSG00000025017	Pik3ap1	protein_coding	90.3265	1.48848	0.395287	3.76557	0.000166167	0.00120774
ENSMUSG00000083885	Gm13213	processed_pseudogene	91.7418	1.48759	0.403141	3.69	0.00022425	0.00157007
ENSMUSG00000015484	Fam163a	protein_coding	1030.5	1.48754	0.17368	8.56483	1.08239e-17	5.18138e-16
ENSMUSG00000117910	Gm50174	processed_pseudogene	1004.07	1.48652	0.165688	8.9718	2.91719e-19	1.65321e-17
ENSMUSG00000116648	Rpl31-ps12	processed_pseudogene	2189.86	1.48606	0.154337	9.62868	6.0501e-22	4.59784e-20
ENSMUSG00000092505	Gm19246	processed_pseudogene	820.154	1.4857	0.190606	7.79461	6.46061e-15	2.43161e-13
ENSMUSG00000102540	Gm38134	lncRNA	10.6876	1.48534	1.16602	1.27385	0.202718	NA
ENSMUSG00000091198	Gm5218	processed_pseudogene	75.7632	1.48457	0.466211	3.18432	0.00145092	0.00789983
ENSMUSG00000036908	Unc93b1	protein_coding	137.545	1.48444	0.360879	4.11338	3.899e-05	0.000335808
ENSMUSG00000072692	Rpl37rt	transcribed_processed_pseudogene	5263.76	1.48401	0.155707	9.53082	1.56039e-21	1.11734e-19
ENSMUSG00000117982	Gm50170	TEC	10.1519	1.4836	1.17987	1.25743	0.208598	NA
ENSMUSG00000091756	Gm3095	protein_coding	187	1.48293	0.305316	4.85702	1.19167e-06	1.43951e-05
ENSMUSG00000062896	Rpl31-ps11	processed_pseudogene	1573.23	1.48093	0.143579	10.3144	6.06429e-25	5.56876e-23
ENSMUSG00000043008	Klhl6	protein_coding	20.1487	1.48016	0.92582	1.59876	0.109874	NA
ENSMUSG00000109812	Gm45640	TEC	351.709	1.4799	0.230127	6.43081	1.26922e-10	2.91714e-09
ENSMUSG00000084843	B230312C02Rik	lncRNA	207.656	1.47886	0.29971	4.9343	8.0439e-07	9.99537e-06
ENSMUSG00000032517	Mobp	protein_coding	11.8433	1.47877	1.06803	1.38458	0.166181	NA
ENSMUSG00000068969	Rpl32-ps	processed_pseudogene	638.626	1.47816	0.201678	7.32931	2.31334e-13	7.3299e-12
ENSMUSG00000078289	Gm10923	processed_pseudogene	79.097	1.47734	0.443181	3.3335	0.000857617	0.00505072
ENSMUSG00000040552	C3ar1	protein_coding	133.081	1.47664	0.342282	4.31412	1.60243e-05	0.000152364
ENSMUSG00000097790	Gm16399	processed_pseudogene	84.8678	1.47616	0.421555	3.5017	0.000462302	0.00293151
ENSMUSG00000090753	Rpl31-ps4	processed_pseudogene	468.493	1.47294	0.200376	7.35088	1.96911e-13	6.29956e-12
ENSMUSG00000063816	Gm4987	processed_pseudogene	759.602	1.4727	0.178323	8.2586	1.47389e-16	6.58435e-15
ENSMUSG00000085936	2610307P16Rik	lncRNA	16.9882	1.47257	0.88458	1.66471	0.0959708	NA
ENSMUSG00000082749	Rpl9-ps2	processed_pseudogene	16.1086	1.47252	1.01862	1.44561	0.148287	NA
ENSMUSG00000042978	Sbk1	protein_coding	5825.18	1.47214	0.117898	12.4866	8.83652e-36	1.84497e-33
ENSMUSG00000080875	Gm7332	processed_pseudogene	198.924	1.47156	0.312948	4.70226	2.57302e-06	2.93816e-05
ENSMUSG00000040280	Ndufa4l2	protein_coding	65.8285	1.471	0.472879	3.11072	0.0018663	0.00975186
ENSMUSG00000106105	Gm4525	processed_pseudogene	472.44	1.46932	0.208853	7.03521	1.98958e-12	5.64569e-11
ENSMUSG00000060377	Rpl36a-ps1	protein_coding	791.11	1.46885	0.197015	7.45551	8.95216e-14	2.97431e-12
ENSMUSG00000103292	Gm35048	TEC	18.2986	1.46757	0.851317	1.72388	0.0847297	NA
ENSMUSG00000032776	Mctp2	protein_coding	84.0645	1.4668	0.590031	2.48598	0.0129196	0.0475347
ENSMUSG00000059058	Tma7-ps	processed_pseudogene	4507.1	1.46627	0.163463	8.97	2.96527e-19	1.67567e-17
ENSMUSG00000031207	Msn	protein_coding	1436.34	1.46512	0.169524	8.64258	5.49586e-18	2.7117e-16
ENSMUSG00000082791	Gm4875	processed_pseudogene	109.397	1.46486	0.366141	4.00082	6.31239e-05	0.000513983
ENSMUSG00000095288	Gm7618	processed_pseudogene	1636.67	1.46457	0.170599	8.5849	9.09119e-18	4.40889e-16
ENSMUSG00000078794	Dact3	protein_coding	2195.15	1.46362	0.153565	9.53101	1.5576e-21	1.11734e-19
ENSMUSG00000070574	2310016G11Rik	lncRNA	26.1604	1.46309	0.73755	1.98372	0.0472869	0.131419
ENSMUSG00000079889	Gm11951	processed_pseudogene	22.902	1.46279	0.793587	1.84326	0.0652906	0.166629
ENSMUSG00000102112	1810041H14Rik	lncRNA	34.948	1.46221	0.647597	2.2579	0.023952	0.077238
ENSMUSG00000048163	Selplg	protein_coding	28.9265	1.46189	0.937658	1.55909	0.118976	0.259043
ENSMUSG00000033200	Tpsg1	protein_coding	10.3358	1.46178	1.41845	1.03055	0.302751	NA
ENSMUSG00000082967	Gm16082	processed_pseudogene	16.2105	1.46164	0.90356	1.61765	0.105738	NA
ENSMUSG00000020709	Adap2	protein_coding	13.2977	1.46117	0.994104	1.46983	0.141607	NA
ENSMUSG00000029577	Ube3b	protein_coding	12303.9	1.46086	0.105609	13.8327	1.61785e-43	6.418e-41
ENSMUSG00000110360	Gm45380	processed_pseudogene	470.337	1.46039	0.230395	6.33865	2.31786e-10	5.114e-09
ENSMUSG00000111897	Gm19810	processed_pseudogene	407.244	1.45972	0.25051	5.82699	5.64346e-09	1.01485e-07
ENSMUSG00000074813	Morrbid	lncRNA	12.8618	1.45885	1.02307	1.42595	0.153883	NA
ENSMUSG00000063611	Gm10134	lncRNA	27.4651	1.45865	0.707235	2.06247	0.0391627	0.113583
ENSMUSG00000089715	Cbx6	protein_coding	49099.3	1.45799	0.103551	14.0799	5.05127e-45	2.32182e-42
ENSMUSG00000072739	Gm10408	protein_coding	292.075	1.45778	0.248311	5.87078	4.33745e-09	7.95132e-08
ENSMUSG00000105233	Gm20568	processed_pseudogene	774.778	1.45721	0.229573	6.34749	2.18859e-10	4.84494e-09
ENSMUSG00000024905	Tesmin	protein_coding	14.6572	1.45528	1.05255	1.38262	0.166782	NA
ENSMUSG00000001348	Acp5	protein_coding	11.6453	1.45472	1.07438	1.35401	0.175734	NA
ENSMUSG00000083394	Gm11703	processed_pseudogene	257.945	1.45448	0.262499	5.5409	3.00924e-08	4.78655e-07
ENSMUSG00000051723	Rpl31-ps13	processed_pseudogene	1300.68	1.45436	0.16462	8.83464	1.00419e-18	5.35432e-17
ENSMUSG00000074240	Cib3	protein_coding	12.6159	1.45342	1.01821	1.42743	0.153457	NA
ENSMUSG00000028234	Rps20	protein_coding	5860.59	1.45303	0.116972	12.422	1.98568e-35	4.01898e-33
ENSMUSG00000073774	Kncn	protein_coding	35.9547	1.45129	0.641729	2.26154	0.023726	0.0766207
ENSMUSG00000002602	Axl	protein_coding	477.722	1.45052	0.27146	5.34341	9.12123e-08	1.34713e-06
ENSMUSG00000083153	Gm12459	processed_pseudogene	35.8097	1.45042	0.625036	2.32053	0.0203121	0.0681019
ENSMUSG00000115595	Rps12-ps2	processed_pseudogene	44.9819	1.45041	0.57503	2.52233	0.011658	0.0437204
ENSMUSG00000030035	Wbp1	protein_coding	4140.57	1.44948	0.120667	12.0123	3.06389e-33	4.74784e-31
ENSMUSG00000093942	Olfr46	protein_coding	20.127	1.4489	0.867786	1.66965	0.0949886	NA
ENSMUSG00000076617	Ighm	IG_C_gene	29.8292	1.44864	0.679889	2.1307	0.0331137	0.0994864
ENSMUSG00000001027	Scn4a	protein_coding	18.9704	1.44851	0.837403	1.72977	0.0836719	NA
ENSMUSG00000035773	Kiss1r	protein_coding	1217.49	1.44843	0.1589	9.11536	7.84084e-20	4.74156e-18
ENSMUSG00000000740	Rpl13	protein_coding	33115.3	1.44762	0.108562	13.3345	1.45849e-40	4.45062e-38
ENSMUSG00000109241	Gm7434	processed_pseudogene	411.92	1.4473	0.233216	6.20581	5.4415e-10	1.15312e-08
ENSMUSG00000104993	Gm43510	processed_pseudogene	17.614	1.44712	0.888867	1.62805	0.103515	NA
ENSMUSG00000045551	Fpr1	protein_coding	21.9772	1.44547	0.791192	1.82695	0.0677072	0.171276
ENSMUSG00000078192	Gm7290	processed_pseudogene	1021.77	1.44339	0.153923	9.37729	6.7688e-21	4.59792e-19
ENSMUSG00000029915	Clec5a	protein_coding	10.4778	1.44221	1.11252	1.29634	0.194859	NA
ENSMUSG00000056771	Gm10010	lncRNA	396.277	1.44158	0.2344	6.15009	7.74374e-10	1.60499e-08
ENSMUSG00000115938	Gm17241	processed_pseudogene	3425.15	1.44155	0.168236	8.56859	1.04758e-17	5.04339e-16
ENSMUSG00000094392	Gm3788	processed_pseudogene	8412.66	1.44153	0.365335	3.94576	7.95462e-05	0.000629358
ENSMUSG00000107257	Gm43028	processed_pseudogene	197.224	1.4398	0.323435	4.45158	8.52417e-06	8.67061e-05
ENSMUSG00000023411	Nfatc4	protein_coding	25.6029	1.43864	0.72997	1.97082	0.0487446	0.134191
ENSMUSG00000094191	Rpl31-ps14	processed_pseudogene	1310.81	1.4384	0.167458	8.58959	8.7283e-18	4.24328e-16
ENSMUSG00000118197	Gm20762	processed_pseudogene	205.703	1.438	0.31058	4.63004	3.65602e-06	4.04536e-05
ENSMUSG00000078291	Gm3940	processed_pseudogene	610.659	1.43797	0.205314	7.00374	2.49225e-12	6.97233e-11
ENSMUSG00000105388	Rpl36a-ps2	processed_pseudogene	1977.23	1.43767	0.160955	8.93214	4.17848e-19	2.33465e-17
ENSMUSG00000109857	Gm53058	lncRNA	30.5607	1.43726	0.699086	2.05591	0.0397909	0.115035
ENSMUSG00000081695	Rpsa-ps5	processed_pseudogene	563.475	1.43705	0.181072	7.93638	2.08171e-15	8.308e-14
ENSMUSG00000089854	Gm16133	lncRNA	12.0282	1.43574	1.08021	1.32914	0.183803	NA
ENSMUSG00000058886	Deaf1	protein_coding	15848	1.43568	0.126756	11.3263	9.71835e-30	1.20477e-27
ENSMUSG00000105359	Rpl21-ps10	processed_pseudogene	80.8999	1.43397	0.459534	3.12049	0.00180552	0.00949682
ENSMUSG00000115456	Gm35248	lncRNA	28.8986	1.43343	0.681959	2.10193	0.0355595	0.105225
ENSMUSG00000067438	Hmx1	protein_coding	13.4337	1.43331	0.990404	1.44719	0.147842	NA
ENSMUSG00000089764	Gm16580	processed_pseudogene	3630.91	1.43251	0.12639	11.334	8.9003e-30	1.12444e-27
ENSMUSG00000024529	Lox	protein_coding	48.0188	1.4324	0.582425	2.45936	0.0139184	0.0505355
ENSMUSG00000022623	Shank3	protein_coding	862.803	1.43218	0.188341	7.60419	2.86689e-14	1.01003e-12
ENSMUSG00000021585	Cast	protein_coding	117.656	1.43182	0.410377	3.48903	0.000484784	0.0030526
ENSMUSG00000055538	Zcchc24	protein_coding	343.269	1.43131	0.263086	5.44048	5.31368e-08	8.13875e-07
ENSMUSG00000022323	Rida	protein_coding	2403.92	1.43068	0.14802	9.66547	4.22695e-22	3.22467e-20
ENSMUSG00000017344	Vtn	protein_coding	78.4169	1.42975	0.437278	3.26966	0.00107676	0.00611087
ENSMUSG00000055639	Dach1	protein_coding	54.0177	1.4296	0.504266	2.83502	0.00458233	0.0205635
ENSMUSG00000037887	Dusp8	protein_coding	12228.5	1.42938	0.139877	10.2188	1.63267e-24	1.4855e-22
ENSMUSG00000059033	Rpl18a-ps1	processed_pseudogene	1305.33	1.42926	0.15136	9.44278	3.6302e-21	2.50889e-19
ENSMUSG00000075141	Olfr1160	protein_coding	13.0927	1.42817	1.0791	1.32348	0.185675	NA
ENSMUSG00000032355	Mlip	protein_coding	304.004	1.42701	0.288496	4.94639	7.56043e-07	9.41967e-06
ENSMUSG00000037622	Wdtc1	protein_coding	2480.2	1.42685	0.120904	11.8015	3.83579e-32	5.51325e-30
ENSMUSG00000110589	Gm45754	processed_pseudogene	10.5257	1.4265	1.20174	1.18702	0.235218	NA
ENSMUSG00000045350	Fam186a	protein_coding	11.5415	1.42613	1.10676	1.28856	0.197551	NA
ENSMUSG00000034087	Nlrp4b	protein_coding	389.217	1.42531	0.24222	5.88434	3.99645e-09	7.36706e-08
ENSMUSG00000031065	Cdk16	protein_coding	33195.2	1.42437	0.10448	13.6329	2.55102e-42	9.03562e-40
ENSMUSG00000082769	Gm15793	processed_pseudogene	304.048	1.42431	0.250591	5.6838	1.31737e-08	2.24485e-07
ENSMUSG00000114202	Gm18078	processed_pseudogene	273.23	1.42402	0.246159	5.78498	7.2523e-09	1.28552e-07
ENSMUSG00000063632	Sox11	protein_coding	27583.4	1.42379	0.140021	10.1684	2.74377e-24	2.46257e-22
ENSMUSG00000085035	Gm12031	lncRNA	28.9505	1.42377	0.706231	2.01601	0.0437988	0.123977
ENSMUSG00000052688	Rab7b	protein_coding	127.199	1.42363	0.385652	3.6915	0.000222935	0.00156197
ENSMUSG00000029499	Pxmp2	protein_coding	143.101	1.42337	0.364995	3.8997	9.63102e-05	0.000745498
ENSMUSG00000023885	Thbs2	protein_coding	185.739	1.42331	0.28873	4.92957	8.2409e-07	1.02161e-05
ENSMUSG00000022085	Pebp4	protein_coding	35.494	1.4233	0.631422	2.25412	0.0241886	0.0778233
ENSMUSG00000111356	Rpl32l	processed_pseudogene	1531.58	1.4228	0.153903	9.24479	2.3571e-20	1.49371e-18
ENSMUSG00000084118	Gm14989	processed_pseudogene	21.0457	1.42194	0.837965	1.6969	0.0897153	NA
ENSMUSG00000083346	Gm8260	processed_pseudogene	12.3162	1.42158	1.09829	1.29437	0.195539	NA
ENSMUSG00000057841	Rpl32	protein_coding	20517.4	1.42088	0.115937	12.2556	1.56777e-34	2.90623e-32
ENSMUSG00000032788	Pdxk	protein_coding	10264.7	1.42085	0.132352	10.7354	6.94396e-27	7.24913e-25
ENSMUSG00000021097	Clmn	protein_coding	3327.34	1.42054	0.135206	10.5065	8.06601e-26	7.88125e-24
ENSMUSG00000060404	Olfr1369-ps1	protein_coding	10.0851	1.42033	1.17486	1.20894	0.226687	NA
ENSMUSG00000032769	Trpa1	protein_coding	16.3406	1.42029	1.1456	1.23978	0.215057	NA
ENSMUSG00000090872	Gm3239	protein_coding	203.666	1.42002	0.300804	4.72073	2.34995e-06	2.70054e-05
ENSMUSG00000035885	Cox8a	protein_coding	50589.7	1.41999	0.111929	12.6865	7.02561e-37	1.62038e-34
ENSMUSG00000030579	Tyrobp	protein_coding	50.71	1.41928	0.523551	2.71087	0.00671079	0.0280938
ENSMUSG00000112148	Lilrb4a	protein_coding	11.1006	1.41914	1.15999	1.22341	0.221173	NA
ENSMUSG00000006469	Slc34a3	protein_coding	39.0137	1.41788	0.599685	2.36437	0.0180607	0.0620426
ENSMUSG00000029826	Zc3hav1	protein_coding	76.8749	1.4157	0.427205	3.31386	0.000920171	0.00535872
ENSMUSG00000059912	Rpl21-ps6	processed_pseudogene	38.2969	1.41483	0.608671	2.32445	0.0201014	0.0675898
ENSMUSG00000052934	Fbxo31	protein_coding	11881.4	1.41479	0.125128	11.3067	1.21576e-29	1.4978e-27
ENSMUSG00000091227	Gm3755	protein_coding	287.823	1.41441	0.244577	5.78308	7.33465e-09	1.29895e-07
ENSMUSG00000102390	Gm37579	processed_pseudogene	31.8034	1.41399	0.683584	2.06849	0.0385943	0.112411
ENSMUSG00000045333	Zfp423	protein_coding	1001.93	1.41381	0.218066	6.48342	8.96685e-11	2.10233e-09
ENSMUSG00000028621	Cyb5rl	protein_coding	473.925	1.41335	0.221102	6.39228	1.63427e-10	3.70043e-09
ENSMUSG00000063328	Gm9396	processed_pseudogene	1218.4	1.4133	0.167709	8.42707	3.5442e-17	1.64251e-15
ENSMUSG00000082179	Gm11407	processed_pseudogene	3094.42	1.41323	0.124738	11.3296	9.36778e-30	1.16862e-27
ENSMUSG00000102336	Gm37233	lncRNA	17.1622	1.41237	0.8996	1.57	0.116415	NA
ENSMUSG00000087679	Tmem250-ps	protein_coding	5608.61	1.41183	0.142584	9.90173	4.09121e-23	3.45316e-21
ENSMUSG00000070044	Fam149a	protein_coding	956.272	1.41178	0.151849	9.29729	1.44066e-20	9.21788e-19
ENSMUSG00000028364	Tnc	protein_coding	305.872	1.4104	0.238651	5.90987	3.42375e-09	6.36459e-08
ENSMUSG00000096920	Rps19-ps8	processed_pseudogene	61.2189	1.41027	0.487659	2.89192	0.00382891	0.0177819
ENSMUSG00000094092	Gm15921	processed_pseudogene	28.5048	1.40989	0.763486	1.84664	0.0647988	0.165629
ENSMUSG00000070604	Vsig10l	protein_coding	335.907	1.40967	0.231612	6.08634	1.15522e-09	2.34052e-08
ENSMUSG00000117476	Gm9416	processed_pseudogene	354.03	1.4088	0.262506	5.36674	8.01725e-08	1.19746e-06
ENSMUSG00000042109	Csdc2	protein_coding	26979.4	1.40865	0.123771	11.3811	5.1921e-30	6.73106e-28
ENSMUSG00000090364	Gm3043	protein_coding	150.627	1.40732	0.333546	4.21928	2.45083e-05	0.000222075
ENSMUSG00000021903	Galnt15	protein_coding	72.8358	1.40711	0.484996	2.90129	0.0037163	0.0173279
ENSMUSG00000090467	Gm4613	processed_pseudogene	1589.92	1.40612	0.158674	8.86173	7.87851e-19	4.24648e-17
ENSMUSG00000040952	Rps19	protein_coding	23056.1	1.4054	0.111029	12.658	1.01078e-36	2.27828e-34
ENSMUSG00000045817	Zfp36l2	protein_coding	280.539	1.40465	0.27055	5.19185	2.08219e-07	2.90234e-06
ENSMUSG00000081504	Gm12508	processed_pseudogene	154.787	1.40439	0.33366	4.20905	2.56451e-05	0.000231425
ENSMUSG00000081703	Gm6285	processed_pseudogene	213.207	1.40296	0.269174	5.21209	1.86723e-07	2.6267e-06
ENSMUSG00000004187	Kifc2	protein_coding	24034.6	1.40211	0.133913	10.4704	1.18202e-25	1.13263e-23
ENSMUSG00000083397	Gm5466	processed_pseudogene	33.5249	1.40121	0.63879	2.19353	0.0282689	0.0881349
ENSMUSG00000056854	Pou3f4	protein_coding	36.6807	1.40059	0.61011	2.29564	0.0216963	0.0717363
ENSMUSG00000113059	Gm46344	processed_pseudogene	357.596	1.39854	0.21355	6.549	5.79229e-11	1.39261e-09
ENSMUSG00000083007	Gm13623	processed_pseudogene	1397.49	1.39839	0.144443	9.68127	3.622e-22	2.78459e-20
ENSMUSG00000046463	5930403N24Rik	lncRNA	82.9566	1.39827	0.483783	2.89027	0.00384905	0.017841
ENSMUSG00000030401	Rtn2	protein_coding	1649.21	1.39782	0.155393	8.99535	2.3549e-19	1.35783e-17
ENSMUSG00000030030	1700003E16Rik	protein_coding	2473.95	1.39658	0.130718	10.684	1.20988e-26	1.23701e-24
ENSMUSG00000077593	Gm26014	snoRNA	10.8077	1.39652	1.12624	1.23999	0.214981	NA
ENSMUSG00000031595	Pdgfrl	protein_coding	37.4396	1.39646	0.631511	2.21131	0.0270146	0.0849319
ENSMUSG00000113835	Gm19554	lncRNA	58.1744	1.39626	0.49931	2.79638	0.00516786	0.0227283
ENSMUSG00000090137	Uba52	protein_coding	5256.36	1.39617	0.146084	9.55732	1.20841e-21	8.81207e-20
ENSMUSG00000114688	Gm47381	lncRNA	631.439	1.39577	0.177022	7.88471	3.15262e-15	1.23095e-13
ENSMUSG00000085338	2410004I01Rik	lncRNA	40.2544	1.39558	0.581305	2.40077	0.0163605	0.0575069
ENSMUSG00000080758	Gm5392	processed_pseudogene	16.1837	1.39521	0.935866	1.49083	0.136007	NA
ENSMUSG00000094189	Gm6134	processed_pseudogene	245.431	1.39467	0.269186	5.18107	2.20616e-07	3.06437e-06
ENSMUSG00000035385	Ccl2	protein_coding	59.7434	1.39403	0.561755	2.48156	0.013081	0.047995
ENSMUSG00000058869	Gm4832	transcribed_processed_pseudogene	23.2999	1.39354	0.753226	1.85009	0.0643002	0.164716
ENSMUSG00000108492	Rpl18a-ps4	processed_pseudogene	11.4825	1.39329	1.06788	1.30472	0.191988	NA
ENSMUSG00000087694	A530058N18Rik	lncRNA	505.264	1.39329	0.193872	7.18664	6.64054e-13	2.00175e-11
ENSMUSG00000081429	Rps27-ps1	processed_pseudogene	129.304	1.39208	0.4069	3.42119	0.000623483	0.00381573
ENSMUSG00000040747	Cd53	protein_coding	64.9664	1.39191	0.501877	2.77341	0.00554721	0.0241186
ENSMUSG00000081574	Gm14429	unprocessed_pseudogene	15.8878	1.39037	0.908378	1.53061	0.125865	NA
ENSMUSG00000082157	Gm12038	processed_pseudogene	24.4644	1.39033	0.740999	1.87629	0.0606161	0.158123
ENSMUSG00000082599	Gm13141	processed_pseudogene	88.3556	1.39029	0.399434	3.48066	0.000500178	0.00313345
ENSMUSG00000071230	Npw	protein_coding	10.6569	1.39025	1.12691	1.23369	0.217319	NA
ENSMUSG00000091814	Gm8050	protein_coding	240.452	1.39021	0.255424	5.44275	5.24631e-08	8.05422e-07
ENSMUSG00000036644	Tbc1d9b	protein_coding	13606	1.38918	0.120709	11.5085	1.19559e-30	1.61323e-28
ENSMUSG00000082961	Gm15131	processed_pseudogene	18.8877	1.38715	0.841434	1.64856	0.0992382	NA
ENSMUSG00000068196	Col8a1	protein_coding	125.359	1.38714	0.416814	3.32795	0.000874878	0.00513105
ENSMUSG00000055013	Agap1	protein_coding	12386.5	1.38698	0.11636	11.9197	9.34774e-33	1.40464e-30
ENSMUSG00000073412	Lst1	protein_coding	55.4673	1.38697	0.51769	2.67916	0.00738079	0.0303353
ENSMUSG00000101397	Mug-ps1	transcribed_unprocessed_pseudogene	30.3241	1.3864	0.674183	2.05642	0.0397418	0.114926
ENSMUSG00000081660	Gm11787	unprocessed_pseudogene	24.5955	1.38639	0.854693	1.6221	0.104783	0.23591
ENSMUSG00000112042	Gm47402	processed_pseudogene	13.8566	1.38565	1.03109	1.34387	0.17899	NA
ENSMUSG00000109171	Gm5735	processed_pseudogene	648.129	1.38557	0.182897	7.57568	3.57254e-14	1.241e-12
ENSMUSG00000030921	Trim30a	protein_coding	31.9547	1.38436	0.707235	1.95743	0.0502973	0.137379
ENSMUSG00000084093	Gm16418	processed_pseudogene	7113.39	1.38333	0.133007	10.4004	2.46793e-25	2.33795e-23
ENSMUSG00000019888	Mgat4c	protein_coding	88.8643	1.38333	0.439779	3.14551	0.00165797	0.00885931
ENSMUSG00000068243	Gm7079	processed_pseudogene	1383.15	1.38309	0.162178	8.52822	1.48613e-17	7.06892e-16
ENSMUSG00000115451	Gm49025	lncRNA	10.461	1.38228	1.12048	1.23365	0.217334	NA
ENSMUSG00000099591	Gm17969	processed_pseudogene	10.5109	1.38174	1.13991	1.21215	0.225456	NA
ENSMUSG00000081352	Gm12389	processed_pseudogene	218.134	1.38139	0.312168	4.42514	9.63805e-06	9.70409e-05
ENSMUSG00000024524	Gnal	protein_coding	11705.1	1.37847	0.120937	11.3983	4.26461e-30	5.63923e-28
ENSMUSG00000026811	St6galnac6	protein_coding	4408.52	1.37801	0.114076	12.0797	1.35143e-33	2.21836e-31
ENSMUSG00000061684	Rpl21-ps8	processed_pseudogene	730.168	1.37763	0.183599	7.50349	6.21426e-14	2.09983e-12
ENSMUSG00000114295	Gm2534	processed_pseudogene	37.0007	1.37639	0.631567	2.17933	0.029307	0.0904612
ENSMUSG00000105139	Gm19391	lncRNA	20.1403	1.37567	0.816956	1.6839	0.0922004	NA
ENSMUSG00000109266	Gm6426	processed_pseudogene	35.4403	1.3752	0.614933	2.23634	0.0253296	0.0806928
ENSMUSG00000003863	Ppfia3	protein_coding	11905.4	1.37393	0.0998796	13.7558	4.69873e-43	1.75848e-40
ENSMUSG00000108105	Gm5340	processed_pseudogene	53.1545	1.37321	0.518651	2.64766	0.00810515	0.0326321
ENSMUSG00000050621	Rps27rt	protein_coding	6228.69	1.37262	0.143684	9.55309	1.25887e-21	9.11303e-20
ENSMUSG00000074800	Gm4149	processed_pseudogene	4270.27	1.37256	0.13745	9.98586	1.75769e-23	1.52911e-21
ENSMUSG00000046908	Ltb4r1	protein_coding	11.9144	1.37225	1.15243	1.19074	0.233757	NA
ENSMUSG00000095649	Gvin-ps3	unprocessed_pseudogene	12.6791	1.36801	1.05144	1.30108	0.193231	NA
ENSMUSG00000021303	Gng4	protein_coding	4096.83	1.36716	0.513678	2.6615	0.00777928	0.0316199
ENSMUSG00000109658	Gm45660	processed_pseudogene	535.214	1.36646	0.200553	6.81345	9.52835e-12	2.49005e-10
ENSMUSG00000021998	Lcp1	protein_coding	173.8	1.36625	0.360957	3.78507	0.000153666	0.00112744
ENSMUSG00000003617	Cp	protein_coding	454.222	1.36605	0.22719	6.0128	1.82342e-09	3.57386e-08
ENSMUSG00000015568	Lpl	protein_coding	497.318	1.36547	0.18925	7.21518	5.38642e-13	1.63864e-11
ENSMUSG00000112928	Gm47710	lncRNA	10.4589	1.36415	1.14148	1.19506	0.232062	NA
ENSMUSG00000092409	Gm9613	processed_pseudogene	319.295	1.36387	0.246193	5.53986	3.02708e-08	4.81107e-07
ENSMUSG00000041697	Cox6a1	protein_coding	78554.6	1.36286	0.112827	12.0792	1.36004e-33	2.21836e-31
ENSMUSG00000051118	Olfr77	protein_coding	1396.76	1.3621	0.14603	9.32752	1.08376e-20	7.00209e-19
ENSMUSG00000018672	Copz2	protein_coding	181.404	1.36136	0.319958	4.2548	2.09232e-05	0.000193298
ENSMUSG00000068587	Mgam	protein_coding	83.9631	1.36055	0.424481	3.20521	0.00134964	0.00742582
ENSMUSG00000030701	Plekhb1	protein_coding	2040.71	1.35958	0.134403	10.1157	4.70713e-24	4.18681e-22
ENSMUSG00000100696	Gm8419	processed_pseudogene	237.245	1.35896	0.256175	5.30481	1.1279e-07	1.65228e-06
ENSMUSG00000097853	Gm3532	unprocessed_pseudogene	157.393	1.35852	0.305986	4.43982	9.00354e-06	9.1208e-05
ENSMUSG00000080783	Gm8250	processed_pseudogene	48.7911	1.3582	0.546522	2.48517	0.0129491	0.0475991
ENSMUSG00000020181	Nav3	protein_coding	3426.49	1.35769	0.146912	9.2415	2.43061e-20	1.53051e-18
ENSMUSG00000078180	Gm20900	processed_pseudogene	2966.29	1.3564	0.143469	9.45425	3.25339e-21	2.27553e-19
ENSMUSG00000026028	Trak2	protein_coding	11018.5	1.35472	0.121132	11.1839	4.89049e-29	5.87896e-27
ENSMUSG00000097175	Gm27018	processed_pseudogene	213.039	1.35394	0.31801	4.25752	2.06704e-05	0.00019123
ENSMUSG00000068014	Gm14648	processed_pseudogene	305.314	1.35311	0.240862	5.61775	1.93457e-08	3.18178e-07
ENSMUSG00000097552	Rps19-ps12	processed_pseudogene	137.777	1.35307	0.333537	4.05671	4.97681e-05	0.000415818
ENSMUSG00000044708	Kcnj10	protein_coding	205.744	1.3527	0.382417	3.53724	0.000404325	0.00261486
ENSMUSG00000112553	Gm4556	processed_pseudogene	161.154	1.35206	0.362964	3.72505	0.000195279	0.0013933
ENSMUSG00000040043	Rbms2	protein_coding	222.946	1.35195	0.276641	4.887	1.02385e-06	1.25126e-05
ENSMUSG00000037855	Zfp365	protein_coding	4072.41	1.35129	0.152549	8.85805	8.14278e-19	4.37702e-17
ENSMUSG00000114459	Gm2736	processed_pseudogene	33.8711	1.35019	0.630389	2.14183	0.0322071	0.0973799
ENSMUSG00000086513	Gvin-ps1	unprocessed_pseudogene	35.3255	1.34944	0.619928	2.17677	0.0294977	0.0909791
ENSMUSG00000069763	Tmem100	protein_coding	77.9352	1.34871	0.474689	2.84125	0.00449371	0.0202539
ENSMUSG00000113074	Gm3772	lncRNA	10.402	1.34867	1.13236	1.19103	0.233641	NA
ENSMUSG00000022490	Ppp1r1a	protein_coding	8725.47	1.34822	0.126404	10.6659	1.46973e-26	1.49406e-24
ENSMUSG00000063556	Gm10132	processed_pseudogene	5266.91	1.34815	0.137498	9.80488	1.07275e-22	8.5798e-21
ENSMUSG00000103206	Gm8515	processed_pseudogene	471.032	1.34791	0.226021	5.96366	2.46646e-09	4.72223e-08
ENSMUSG00000007415	Gatad1	protein_coding	3593.23	1.34692	0.143742	9.37042	7.22476e-21	4.85773e-19
ENSMUSG00000109975	Gm19196	transcribed_unprocessed_pseudogene	435.893	1.34685	0.205462	6.55525	5.55498e-11	1.34043e-09
ENSMUSG00000058546	Rpl23a	protein_coding	5324.92	1.34635	0.135882	9.9082	3.83508e-23	3.26475e-21
ENSMUSG00000084079	Gm11631	processed_pseudogene	12.0014	1.34586	1.04939	1.28251	0.199662	NA
ENSMUSG00000085139	A730046J19Rik	protein_coding	102.429	1.34572	0.459626	2.92786	0.00341309	0.016169
ENSMUSG00000082494	Gm13687	processed_pseudogene	76.0689	1.34544	0.466381	2.88486	0.00391584	0.0180882
ENSMUSG00000082423	Gm15148	processed_pseudogene	230.163	1.34491	0.302531	4.44551	8.76849e-06	8.90087e-05
ENSMUSG00000071532	Gm10335	processed_pseudogene	5209.05	1.3447	0.137938	9.74853	1.87165e-22	1.46736e-20
ENSMUSG00000040712	Camta2	protein_coding	14751.7	1.34466	0.110445	12.1749	4.22751e-34	7.42058e-32
ENSMUSG00000030798	Cd37	protein_coding	20.5181	1.34345	0.824155	1.63009	0.103082	NA
ENSMUSG00000106887	A930005G22Rik	TEC	29.6596	1.34233	0.680397	1.97287	0.0485109	0.133659
ENSMUSG00000037868	Egr2	protein_coding	170.47	1.34205	0.323772	4.14504	3.39752e-05	0.000298185
ENSMUSG00000091154	Proscos	lncRNA	44.609	1.34176	0.570768	2.3508	0.0187333	0.0639104
ENSMUSG00000052336	Cx3cr1	protein_coding	44.844	1.34172	0.55659	2.4106	0.0159261	0.0561915
ENSMUSG00000026605	Cenpf	protein_coding	323.752	1.34125	0.240185	5.58424	2.34719e-08	3.79743e-07
ENSMUSG00000101854	1700026F02Rik	lncRNA	10.8409	1.34076	1.18221	1.13411	0.256748	NA
ENSMUSG00000104960	Snhg8	lncRNA	1131.96	1.33937	0.169414	7.90588	2.66051e-15	1.04705e-13
ENSMUSG00000056612	Ppp1r14b	protein_coding	584.189	1.33904	0.183229	7.30804	2.7107e-13	8.48056e-12
ENSMUSG00000019988	Nedd1	protein_coding	79.3197	1.33887	0.532713	2.5133	0.0119606	0.044623
ENSMUSG00000044201	Cdc25c	protein_coding	10.9259	1.3384	1.16539	1.14845	0.250783	NA
ENSMUSG00000038580	Sct	protein_coding	61.6874	1.33818	0.535845	2.49733	0.0125134	0.0462116
ENSMUSG00000066491	Cox6c2	processed_pseudogene	2323.79	1.33783	0.144785	9.24011	2.46247e-20	1.54566e-18
ENSMUSG00000062093	Gm10110	transcribed_processed_pseudogene	1347.54	1.3365	0.162976	8.2006	2.39185e-16	1.04498e-14
ENSMUSG00000087500	Gm12426	lncRNA	29.123	1.33644	0.699933	1.90938	0.0562135	0.149604
ENSMUSG00000082806	Rpl13-ps1	processed_pseudogene	1308.6	1.33638	0.141442	9.44826	3.44522e-21	2.38937e-19
ENSMUSG00000057522	Spop	protein_coding	18831.2	1.33547	0.117567	11.3593	6.66897e-30	8.53413e-28
ENSMUSG00000113368	Gm10054	processed_pseudogene	1075.38	1.33408	0.193186	6.9057	4.99573e-12	1.35891e-10
ENSMUSG00000051146	Camk2n2	protein_coding	1111.1	1.33397	0.166713	8.00161	1.22799e-15	5.08502e-14
ENSMUSG00000038143	Stox2	protein_coding	15017.9	1.3338	0.105917	12.5929	2.31058e-36	4.98156e-34
ENSMUSG00000059412	Fxyd2	protein_coding	579.668	1.33358	0.182154	7.32117	2.45816e-13	7.73932e-12
ENSMUSG00000083076	Gm11408	processed_pseudogene	384.785	1.33318	0.207398	6.42814	1.29171e-10	2.9654e-09
ENSMUSG00000083992	Gm11478	processed_pseudogene	3138.25	1.33286	0.129016	10.331	5.10274e-25	4.70758e-23
ENSMUSG00000087675	Gm11762	lncRNA	19.7404	1.33246	0.883644	1.50792	0.131576	NA
ENSMUSG00000041548	Hspb8	protein_coding	289.764	1.33207	0.271163	4.91242	8.99585e-07	1.10828e-05
ENSMUSG00000073478	D730003I15Rik	lncRNA	217.099	1.33206	0.264105	5.04367	4.56687e-07	5.98703e-06
ENSMUSG00000024845	Tmem134	protein_coding	2694.78	1.33173	0.120648	11.0381	2.50151e-28	2.91867e-26
ENSMUSG00000117607	Gm50098	processed_pseudogene	12.4342	1.33157	1.0575	1.25917	0.207968	NA
ENSMUSG00000025932	Eya1	protein_coding	231.622	1.33061	0.283996	4.68531	2.79542e-06	3.1666e-05
ENSMUSG00000024873	Cnih2	protein_coding	5700.95	1.33051	0.127071	10.4706	1.17913e-25	1.13263e-23
ENSMUSG00000101404	1700009C05Rik	lncRNA	14.6075	1.32806	1.02984	1.28958	0.197196	NA
ENSMUSG00000110509	Gm45772	processed_pseudogene	41.7881	1.3271	0.585511	2.26657	0.0234165	0.075893
ENSMUSG00000059588	Calcrl	protein_coding	57.558	1.32689	0.534094	2.48437	0.0129781	0.0476793
ENSMUSG00000000957	Mmp14	protein_coding	179.342	1.32678	0.318561	4.16492	3.11468e-05	0.000275727
ENSMUSG00000057969	Sema3b	protein_coding	58.224	1.32591	0.486173	2.72725	0.0063865	0.0269868
ENSMUSG00000002233	Rhoc	protein_coding	259.012	1.32583	0.285517	4.64362	3.42362e-06	3.82362e-05
ENSMUSG00000087334	AW495222	lncRNA	12.0884	1.32571	1.06807	1.24122	0.214526	NA
ENSMUSG00000030782	Tgfb1i1	protein_coding	791.799	1.32468	0.168642	7.855	3.99787e-15	1.54576e-13
ENSMUSG00000108833	Gm17909	processed_pseudogene	50.9117	1.32448	0.529481	2.50147	0.012368	0.0457942
ENSMUSG00000113555	Gm10095	processed_pseudogene	778.83	1.32423	0.164615	8.0444	8.66665e-16	3.65751e-14
ENSMUSG00000086179	Gm14317	lncRNA	38.8782	1.32403	0.601338	2.2018	0.0276793	0.0865415
ENSMUSG00000081594	Gm15467	processed_pseudogene	76.4011	1.32237	0.430429	3.0722	0.00212487	0.010885
ENSMUSG00000085260	Med9os	lncRNA	44.919	1.32193	0.548084	2.41191	0.0158691	0.0560388
ENSMUSG00000102550	Gm8276	processed_pseudogene	535.196	1.32172	0.195194	6.77128	1.27647e-11	3.30964e-10
ENSMUSG00000105397	Gm43471	processed_pseudogene	328.746	1.32099	0.256877	5.14249	2.71114e-07	3.71891e-06
ENSMUSG00000114181	Gm46376	lncRNA	22.3366	1.3201	0.768423	1.71794	0.0858073	0.203825
ENSMUSG00000091185	Gm3278	protein_coding	225.597	1.31943	0.26334	5.01038	5.43227e-07	7.02406e-06
ENSMUSG00000085912	Trp53cor1	lncRNA	16.6298	1.31897	0.886707	1.4875	0.136884	NA
ENSMUSG00000038987	Cfap157	protein_coding	136.35	1.31832	0.406437	3.24361	0.00118026	0.00660564
ENSMUSG00000064722	Gm25857	snoRNA	12.5224	1.3179	1.07284	1.22842	0.219288	NA
ENSMUSG00000022836	Mylk	protein_coding	288.88	1.31776	0.262848	5.01338	5.34834e-07	6.92456e-06
ENSMUSG00000028599	Tnfrsf1b	protein_coding	47.0803	1.31762	0.551875	2.38753	0.0169621	0.0591497
ENSMUSG00000038147	Cd84	protein_coding	27.1227	1.31705	0.710735	1.85309	0.0638698	0.164047
ENSMUSG00000117111	Tpt1-ps7	processed_pseudogene	38.0008	1.31633	0.626979	2.09949	0.0357741	0.105781
ENSMUSG00000097006	9530082P21Rik	lncRNA	77.4548	1.31601	0.438259	3.00281	0.00267498	0.0132679
ENSMUSG00000071005	Ccl19	protein_coding	11.4127	1.31529	1.11081	1.18408	0.23638	NA
ENSMUSG00000112708	Gm8255	processed_pseudogene	18.4121	1.31215	0.856421	1.53214	0.125489	NA
ENSMUSG00000000889	Dbh	protein_coding	44.5781	1.31163	0.595907	2.20107	0.0277309	0.0866544
ENSMUSG00000020163	Uqcr11	protein_coding	29588	1.31123	0.120061	10.9213	9.11615e-28	1.02738e-25
ENSMUSG00000073557	Ppp1r12b	protein_coding	6099.77	1.31099	0.112264	11.6777	1.65801e-31	2.31596e-29
ENSMUSG00000111515	Gm5055	processed_pseudogene	403.425	1.31037	0.235996	5.55251	2.81595e-08	4.51166e-07
ENSMUSG00000046718	Bst2	protein_coding	91.0597	1.31005	0.398118	3.2906	0.000999751	0.00573779
ENSMUSG00000062210	Tnfaip8	protein_coding	120.53	1.30994	0.363215	3.60652	0.000310329	0.00208093
ENSMUSG00000108608	Gm6916	transcribed_processed_pseudogene	1167.53	1.3096	0.176697	7.41155	1.24829e-13	4.0993e-12
ENSMUSG00000101501	Rps27a-ps1	processed_pseudogene	73.4802	1.30872	0.463978	2.82066	0.00479255	0.0214052
ENSMUSG00000075467	Dnlz	protein_coding	4762.63	1.30828	0.120462	10.8605	1.77714e-27	1.94749e-25
ENSMUSG00000030785	Cox6a2	protein_coding	405.661	1.30723	0.243787	5.36218	8.22241e-08	1.22441e-06
ENSMUSG00000007950	Abhd8	protein_coding	35098.5	1.30639	0.118676	11.0081	3.49483e-28	4.03023e-26
ENSMUSG00000110762	Gm48229	processed_pseudogene	10.7819	1.30629	1.13587	1.15003	0.250131	NA
ENSMUSG00000081946	Gm11472	processed_pseudogene	18.8059	1.3061	0.859256	1.52003	0.128503	NA
ENSMUSG00000106925	Gm20072	processed_pseudogene	20.2944	1.30608	0.813199	1.6061	0.108252	NA
ENSMUSG00000081030	Gm12704	processed_pseudogene	54.3724	1.30474	0.521528	2.50176	0.0123577	0.0457646
ENSMUSG00000000982	Ccl3	protein_coding	23.966	1.30392	0.755672	1.72551	0.0844351	0.201537
ENSMUSG00000112665	Ryk-ps1	processed_pseudogene	10.1022	1.30328	1.154	1.12935	0.258748	NA
ENSMUSG00000096862	Gm13301	transcribed_unprocessed_pseudogene	47.3221	1.30326	0.565508	2.30458	0.02119	0.0703792
ENSMUSG00000059064	Gm10059	processed_pseudogene	1875.91	1.30313	0.142336	9.15529	5.42125e-20	3.31884e-18
ENSMUSG00000045440	Insm2	protein_coding	16.4769	1.30312	0.891694	1.4614	0.143905	NA
ENSMUSG00000097404	Gm10814	lncRNA	34.9009	1.30247	0.696342	1.87045	0.061421	0.15942
ENSMUSG00000041841	Rpl37	protein_coding	10229	1.30228	0.122971	10.5901	3.31177e-26	3.30096e-24
ENSMUSG00000074129	Rpl13a	protein_coding	3245.63	1.30124	0.122141	10.6536	1.67765e-26	1.68915e-24
ENSMUSG00000025658	Cnksr2	protein_coding	1871.89	1.30122	0.168287	7.73214	1.05751e-14	3.87007e-13
ENSMUSG00000028459	Cd72	protein_coding	75.3415	1.30083	0.472217	2.75473	0.00587401	0.0252735
ENSMUSG00000091329	1700112D23Rik	lncRNA	26.8181	1.30007	0.715408	1.81724	0.0691798	0.174074
ENSMUSG00000111937	Gm46203	processed_pseudogene	447.571	1.29984	0.230921	5.62894	1.81324e-08	2.99714e-07
ENSMUSG00000030674	Qprt	protein_coding	10.0962	1.2977	1.16926	1.10984	0.267068	NA
ENSMUSG00000034892	Rps29	protein_coding	10918.2	1.29692	0.132451	9.79166	1.22273e-22	9.73252e-21
ENSMUSG00000101462	Gm3052	transcribed_processed_pseudogene	10.0462	1.29635	1.21863	1.06378	0.287428	NA
ENSMUSG00000082012	Gm5257	processed_pseudogene	32.4719	1.29575	0.653494	1.9828	0.0473895	0.13152
ENSMUSG00000108873	Gm44609	processed_pseudogene	145.109	1.2951	0.34806	3.72091	0.000198505	0.00141174
ENSMUSG00000092604	Gm20508	lncRNA	11.8435	1.29393	1.18766	1.08947	0.275946	NA
ENSMUSG00000068397	Gm10240	processed_pseudogene	549.726	1.29369	0.194489	6.65177	2.89581e-11	7.22496e-10
ENSMUSG00000095524	Gm15682	processed_pseudogene	448.206	1.29366	0.196359	6.58824	4.45063e-11	1.0845e-09
ENSMUSG00000026547	Tagln2	protein_coding	396.495	1.2934	0.291806	4.43239	9.31964e-06	9.40738e-05
ENSMUSG00000102809	Gm8643	processed_pseudogene	13.6279	1.29307	0.990838	1.30503	0.191884	NA
ENSMUSG00000035203	Epn1	protein_coding	22154.1	1.29202	0.107285	12.0428	2.11653e-33	3.3856e-31
ENSMUSG00000106692	Gm36447	lncRNA	22.4696	1.29182	0.791834	1.63143	0.102799	0.232738
ENSMUSG00000008999	Bmp7	protein_coding	98.1645	1.29145	0.37737	3.42225	0.000621061	0.00380208
ENSMUSG00000041740	Rnf10	protein_coding	20586.2	1.29126	0.104637	12.3404	5.48681e-35	1.04645e-32
ENSMUSG00000062083	Rpl13a-ps1	processed_pseudogene	246.636	1.29088	0.268981	4.79914	1.59348e-06	1.88472e-05
ENSMUSG00000011257	Pabpc4	protein_coding	3320.2	1.28866	0.140327	9.18326	4.18232e-20	2.58431e-18
ENSMUSG00000026946	Nmi	protein_coding	31.5852	1.28865	0.724255	1.77927	0.0751947	0.185347
ENSMUSG00000108401	Rpl19-ps10	processed_pseudogene	170.103	1.28788	0.357518	3.60228	0.000315437	0.00211161
ENSMUSG00000052572	Dlg2	protein_coding	11136.3	1.28656	0.137282	9.37163	7.14202e-21	4.81843e-19
ENSMUSG00000009075	Cabp7	protein_coding	998.884	1.28476	0.161828	7.93907	2.0371e-15	8.14636e-14
ENSMUSG00000101735	Gm18505	processed_pseudogene	13.0921	1.28467	1.00361	1.28006	0.200525	NA
ENSMUSG00000049577	Zfpm1	protein_coding	348.741	1.28463	0.217038	5.91892	3.24057e-09	6.06957e-08
ENSMUSG00000025888	Casp1	protein_coding	42.2623	1.28371	0.562951	2.28032	0.0225885	0.0737398
ENSMUSG00000047965	Rpl9-ps7	processed_pseudogene	4024.61	1.2836	0.146669	8.75165	2.10261e-18	1.09463e-16
ENSMUSG00000015599	Ttbk1	protein_coding	3871.06	1.28337	0.119296	10.7578	5.444e-27	5.71332e-25
ENSMUSG00000042156	Dzip1	protein_coding	7018.52	1.28297	0.137328	9.34239	9.41835e-21	6.20641e-19
ENSMUSG00000085022	Gm5860	lncRNA	40.9177	1.28202	0.597556	2.14543	0.0319183	0.096627
ENSMUSG00000100131	Gm28439	unprocessed_pseudogene	235683	1.28161	0.120884	10.602	2.91542e-26	2.92057e-24
ENSMUSG00000081897	Gm15067	processed_pseudogene	118.152	1.28115	0.394376	3.24855	0.00115994	0.00651581
ENSMUSG00000014686	Ceacam16	protein_coding	60.0877	1.28106	0.481998	2.65782	0.00786485	0.0318626
ENSMUSG00000058056	Palld	protein_coding	344.867	1.28089	0.233755	5.47961	4.26259e-08	6.61051e-07
ENSMUSG00000115193	Gm6533	processed_pseudogene	218.655	1.2808	0.274397	4.66771	3.04575e-06	3.42669e-05
ENSMUSG00000099488	Gm19774	processed_pseudogene	104.231	1.28071	0.374707	3.41789	0.000631085	0.00385274
ENSMUSG00000072714	Rpl21-ps4	processed_pseudogene	13.6709	1.28038	0.98644	1.29798	0.194295	NA
ENSMUSG00000044938	Klhl31	protein_coding	14.9744	1.27975	0.941581	1.35915	0.174099	NA
ENSMUSG00000091694	Apol11b	protein_coding	27.8207	1.2792	0.693579	1.84435	0.0651328	0.166312
ENSMUSG00000081404	Gm15694	processed_pseudogene	58.6821	1.27866	0.491884	2.59952	0.0093354	0.0365872
ENSMUSG00000062393	Dgkk	protein_coding	333.094	1.27766	0.228129	5.60059	2.13626e-08	3.48459e-07
ENSMUSG00000091617	Gm3752	protein_coding	353.666	1.27753	0.241028	5.30035	1.15583e-07	1.68425e-06
ENSMUSG00000043613	Mmp3	protein_coding	105.909	1.27705	0.534815	2.38784	0.0169476	0.0591093
ENSMUSG00000042182	Bend6	protein_coding	3729.32	1.27686	0.129749	9.84106	7.49155e-23	6.11502e-21
ENSMUSG00000020431	Adcy1	protein_coding	7175.68	1.27683	0.129825	9.83499	7.95729e-23	6.44216e-21
ENSMUSG00000111886	Gm47617	processed_pseudogene	59.0692	1.27556	0.530268	2.40551	0.0161501	0.0568779
ENSMUSG00000090159	Gm8580	processed_pseudogene	57.6167	1.27543	0.49516	2.5758	0.0100009	0.0386985
ENSMUSG00000057657	Rps18-ps3	processed_pseudogene	7099.4	1.27534	0.134898	9.4541	3.25813e-21	2.27553e-19
ENSMUSG00000109005	Gm45221	TEC	20.8173	1.27529	0.810805	1.57287	0.11575	NA
ENSMUSG00000081559	Gm12411	processed_pseudogene	604.44	1.27447	0.196235	6.49458	8.32636e-11	1.96144e-09
ENSMUSG00000097162	2310010J17Rik	lncRNA	23.9032	1.27339	0.742857	1.71418	0.0864951	0.205023
ENSMUSG00000091845	Rpl36-ps12	processed_pseudogene	1034.44	1.27244	0.191993	6.62751	3.41387e-11	8.42215e-10
ENSMUSG00000040797	Iqsec3	protein_coding	9059.7	1.27168	0.108714	11.6975	1.31294e-31	1.84696e-29
ENSMUSG00000102591	Gm38383	TEC	13.1352	1.27165	1.00377	1.26687	0.205201	NA
ENSMUSG00000009739	Pou6f1	protein_coding	1381.4	1.27159	0.135889	9.35757	8.15925e-21	5.41267e-19
ENSMUSG00000031620	Iqcm	protein_coding	13.9489	1.27153	0.995634	1.2771	0.201566	NA
ENSMUSG00000022681	Ntan1	protein_coding	4001.4	1.27152	0.134721	9.43821	3.79184e-21	2.60246e-19
ENSMUSG00000094249	Gm20091	processed_pseudogene	435.091	1.2715	0.263679	4.82216	1.42012e-06	1.69891e-05
ENSMUSG00000093910	Zfp853	protein_coding	87.1138	1.27041	0.413854	3.06972	0.00214261	0.0109638
ENSMUSG00000038811	Gngt2	protein_coding	405.448	1.2703	0.241683	5.25608	1.47158e-07	2.11666e-06
ENSMUSG00000098027	Gm27004	lncRNA	12.2605	1.27003	1.03634	1.22549	0.220391	NA
ENSMUSG00000069188	Gm13192	processed_pseudogene	2050.02	1.26997	0.170246	7.45957	8.68022e-14	2.89365e-12
ENSMUSG00000033107	Rnf125	protein_coding	39.4934	1.26921	0.586574	2.16377	0.0304818	0.0933178
ENSMUSG00000109462	Gm6334	processed_pseudogene	10.1432	1.2687	1.15772	1.09586	0.273141	NA
ENSMUSG00000004558	Ndrg2	protein_coding	10955.7	1.26855	0.128193	9.89559	4.35024e-23	3.65623e-21
ENSMUSG00000032661	Oas3	protein_coding	18.3532	1.26842	0.920242	1.37836	0.168093	NA
ENSMUSG00000043099	Hic1	protein_coding	59.5339	1.26801	0.490259	2.58641	0.00969826	0.0377112
ENSMUSG00000078126	Rpl23a-ps3	processed_pseudogene	5136.88	1.26789	0.12854	9.8637	5.98025e-23	4.94243e-21
ENSMUSG00000110656	Gm20735	lncRNA	137.275	1.26785	0.395071	3.20918	0.00133113	0.00733935
ENSMUSG00000029648	Flt1	protein_coding	48.5221	1.26767	0.529698	2.39319	0.0167028	0.0584406
ENSMUSG00000034205	Loxl2	protein_coding	124.955	1.26707	0.344425	3.67878	0.00023435	0.00162774
ENSMUSG00000083596	Rpl21-ps15	processed_pseudogene	726.973	1.26626	0.173346	7.3048	2.77678e-13	8.65996e-12
ENSMUSG00000087651	1500009L16Rik	protein_coding	1860.55	1.26572	0.127622	9.91778	3.48422e-23	2.99175e-21
ENSMUSG00000001123	Lgals9	protein_coding	94.5792	1.26462	0.38981	3.2442	0.00117782	0.00659574
ENSMUSG00000031294	D630029K05Rik	lncRNA	13.6171	1.26417	1.2656	0.998868	0.317859	NA
ENSMUSG00000066443	Gm10163	processed_pseudogene	549.908	1.26375	0.209712	6.02612	1.67945e-09	3.30803e-08
ENSMUSG00000082516	Gm13342	processed_pseudogene	112.019	1.26128	0.376617	3.34897	0.000811121	0.00481475
ENSMUSG00000095180	Rhox5	protein_coding	25.7825	1.2606	0.738404	1.70719	0.087787	0.207317
ENSMUSG00000037664	Cdkn1c	protein_coding	47.7835	1.25974	0.533644	2.36063	0.0182437	0.0625521
ENSMUSG00000018593	Sparc	protein_coding	10090.4	1.2592	0.137319	9.16987	4.73595e-20	2.90829e-18
ENSMUSG00000097101	1810034E14Rik	lncRNA	23.1255	1.25907	0.7695	1.63622	0.101793	0.230962
ENSMUSG00000090733	Rps27	protein_coding	11844.2	1.25874	0.127331	9.88562	4.80606e-23	4.00538e-21
ENSMUSG00000001911	Nfix	protein_coding	28072.4	1.25872	0.110569	11.384	5.02524e-30	6.60103e-28
ENSMUSG00000025154	Arhgap19	protein_coding	169.443	1.25719	0.30263	4.15422	3.26398e-05	0.000287994
ENSMUSG00000094989	Rpl9-ps4	processed_pseudogene	5330.69	1.25691	0.142984	8.79053	1.48855e-18	7.83168e-17
ENSMUSG00000074896	Ifit3	protein_coding	508.401	1.25678	0.578573	2.1722	0.0298407	0.091823
ENSMUSG00000090691	Gm3667	protein_coding	496.128	1.25675	0.230977	5.44103	5.29721e-08	8.1198e-07
ENSMUSG00000019929	Dcn	protein_coding	47.8813	1.25601	0.540278	2.32475	0.0200852	0.0675466
ENSMUSG00000105504	Gbp5	protein_coding	30.495	1.25584	0.696128	1.80403	0.0712266	0.178108
ENSMUSG00000085442	Gm3362	processed_pseudogene	3130.89	1.25541	0.130939	9.58776	9.00188e-22	6.6624e-20
ENSMUSG00000073975	Olfr550	protein_coding	12.1585	1.25471	1.12905	1.1113	0.266441	NA
ENSMUSG00000047181	Samd14	protein_coding	11988.3	1.25465	0.103739	12.0942	1.13306e-33	1.9046e-31
ENSMUSG00000081457	Gm13488	processed_pseudogene	251.611	1.25452	0.284115	4.41552	1.00768e-05	0.000101048
ENSMUSG00000028463	Car9	protein_coding	88.743	1.25397	0.43846	2.85993	0.00423736	0.0193037
ENSMUSG00000081705	Gm12582	processed_pseudogene	17.4716	1.25388	0.867788	1.44492	0.148481	NA
ENSMUSG00000040752	Myh6	protein_coding	97.8373	1.25369	0.412065	3.04245	0.00234659	0.0118304
ENSMUSG00000023266	Frs3	protein_coding	725.599	1.25359	0.212706	5.89354	3.78005e-09	6.99415e-08
ENSMUSG00000035268	Pkig	protein_coding	5482.91	1.25271	0.120451	10.4002	2.47527e-25	2.33795e-23
ENSMUSG00000095522	Aadacl2fm3	protein_coding	21.2362	1.25239	0.790442	1.58442	0.113099	NA
ENSMUSG00000030263	Lrmp	protein_coding	10.1363	1.25227	1.13003	1.10817	0.267787	NA
ENSMUSG00000102471	Gm5100	processed_pseudogene	177.056	1.25192	0.296274	4.22555	2.38354e-05	0.000216472
ENSMUSG00000059430	Actg2	protein_coding	16.2181	1.2518	0.913023	1.37106	0.170358	NA
ENSMUSG00000112987	Gm5954	unprocessed_pseudogene	13.4111	1.25052	0.99935	1.25133	0.210814	NA
ENSMUSG00000015839	Nfe2l2	protein_coding	349.204	1.25042	0.225533	5.54429	2.95141e-08	4.7021e-07
ENSMUSG00000081359	Cox20b	processed_pseudogene	110.666	1.25012	0.375598	3.32835	0.000873634	0.00512526
ENSMUSG00000081376	Gm11694	processed_pseudogene	180.921	1.24946	0.292556	4.27083	1.94746e-05	0.000181522
ENSMUSG00000105879	Gm6204	processed_pseudogene	3974.3	1.24942	0.150094	8.32424	8.48736e-17	3.85233e-15
ENSMUSG00000091561	Gm6665	processed_pseudogene	41.8856	1.24866	0.578575	2.15817	0.0309146	0.0942789
ENSMUSG00000028268	Gbp3	protein_coding	86.9422	1.24844	0.438257	2.84864	0.00439059	0.019892
ENSMUSG00000084289	Fth1-ps	processed_pseudogene	2178.7	1.24815	0.499184	2.50038	0.0124062	0.0459012
ENSMUSG00000004665	Cnn2	protein_coding	183.789	1.24813	0.306325	4.07454	4.61063e-05	0.000390153
ENSMUSG00000022208	Jph4	protein_coding	22930.4	1.2481	0.102641	12.1599	5.08001e-34	8.76192e-32
ENSMUSG00000036192	Rorb	protein_coding	201.712	1.24442	0.275459	4.51763	6.25362e-06	6.56647e-05
ENSMUSG00000107879	9330102E08Rik	translated_unprocessed_pseudogene	501.055	1.24419	0.194133	6.40893	1.46544e-10	3.34104e-09
ENSMUSG00000091563	Gm8108	protein_coding	369.932	1.24322	0.240414	5.17117	2.32634e-07	3.22338e-06
ENSMUSG00000084383	Gm13370	processed_pseudogene	597.36	1.243	0.197278	6.30077	2.96162e-10	6.47672e-09
ENSMUSG00000075276	Gm13653	processed_pseudogene	137.329	1.24274	0.357103	3.48006	0.000501307	0.00313772
ENSMUSG00000030339	Ltbr	protein_coding	187.464	1.24268	0.293342	4.23628	2.27249e-05	0.000207432
ENSMUSG00000104974	Gm43686	TEC	69.6117	1.24265	0.450204	2.7602	0.00577658	0.02493
ENSMUSG00000091785	Rpl29-ps5	processed_pseudogene	236.51	1.2425	0.2569	4.83649	1.3215e-06	1.58668e-05
ENSMUSG00000042312	S100a13	protein_coding	123.682	1.24244	0.426455	2.91341	0.00357507	0.0167813
ENSMUSG00000081675	Gm12712	processed_pseudogene	72.3326	1.24222	0.464279	2.67558	0.00745998	0.0305784
ENSMUSG00000050538	B230217C12Rik	protein_coding	2133.23	1.24205	0.150936	8.22898	1.88807e-16	8.36062e-15
ENSMUSG00000096937	Gm10825	lncRNA	11.004	1.24195	1.12201	1.1069	0.268336	NA
ENSMUSG00000075437	Gm11681	lncRNA	17.5586	1.24186	0.871815	1.42445	0.154316	NA
ENSMUSG00000112941	Gm48623	lncRNA	1311.84	1.24158	0.138207	8.98346	2.62385e-19	1.49552e-17
ENSMUSG00000086567	Gm2830	processed_pseudogene	404.481	1.24111	0.270213	4.59307	4.36773e-06	4.74187e-05
ENSMUSG00000014602	Kif1a	protein_coding	124320	1.24068	0.101857	12.1806	3.94328e-34	6.98348e-32
ENSMUSG00000062962	Gm6378	processed_pseudogene	172.053	1.23968	0.331541	3.73915	0.00018464	0.00132501
ENSMUSG00000051596	Otop1	protein_coding	11.4779	1.23967	1.12527	1.10166	0.27061	NA
ENSMUSG00000083505	Gm7541	processed_pseudogene	201.822	1.23958	0.326568	3.79579	0.000147175	0.00108926
ENSMUSG00000104661	Gm42768	TEC	10.5191	1.2395	1.12058	1.10612	0.268675	NA
ENSMUSG00000030088	Aldh1l1	protein_coding	725.19	1.23911	0.210344	5.8909	3.84103e-09	7.10036e-08
ENSMUSG00000081263	Gm14859	processed_pseudogene	211.603	1.23854	0.287748	4.30424	1.67563e-05	0.000158494
ENSMUSG00000053714	4732471J01Rik	lncRNA	284.344	1.23738	0.269885	4.58485	4.54315e-06	4.91081e-05
ENSMUSG00000069893	9930111J21Rik1	protein_coding	13.459	1.23733	1.00547	1.2306	0.218473	NA
ENSMUSG00000061353	Cxcl12	protein_coding	1131.79	1.23628	0.142917	8.65037	5.13309e-18	2.55175e-16
ENSMUSG00000083966	Gm13482	processed_pseudogene	12.3554	1.23538	1.11809	1.1049	0.269201	NA
ENSMUSG00000117381	Gm10350	processed_pseudogene	21.9011	1.23512	0.782677	1.57808	0.114548	0.252367
ENSMUSG00000082655	Gm7857	processed_pseudogene	317.258	1.23477	0.289809	4.26065	2.03833e-05	0.000188927
ENSMUSG00000095457	Gvin-ps5	unprocessed_pseudogene	10.7081	1.23417	1.09451	1.1276	0.25949	NA
ENSMUSG00000068689	Rps19-ps9	processed_pseudogene	25.0897	1.2337	0.779984	1.5817	0.113719	0.25107
ENSMUSG00000096557	Gm7258	processed_pseudogene	60.449	1.23323	0.498537	2.4737	0.0133722	0.0488376
ENSMUSG00000044080	S100a1	protein_coding	546.693	1.23295	0.196578	6.27206	3.56304e-10	7.73225e-09
ENSMUSG00000101875	Gm6028	processed_pseudogene	598.141	1.23254	0.178941	6.88795	5.66017e-12	1.52747e-10
ENSMUSG00000059713	Rcan3	protein_coding	6694.58	1.23236	0.108262	11.3832	5.06999e-30	6.61601e-28
ENSMUSG00000049001	Ndnf	protein_coding	2172.69	1.23228	0.136283	9.04211	1.53677e-19	8.99169e-18
ENSMUSG00000079380	Gm8271	protein_coding	172.625	1.23222	0.291372	4.22903	2.34699e-05	0.00021374
ENSMUSG00000030878	Cdr2	protein_coding	47.9425	1.23207	0.559181	2.20335	0.0275701	0.0862951
ENSMUSG00000078570	1110065P20Rik	protein_coding	1492.02	1.23164	0.151984	8.10378	5.32791e-16	2.27757e-14
ENSMUSG00000083379	Gm4919	processed_pseudogene	34.1856	1.23139	0.702407	1.75309	0.0795858	0.19342
ENSMUSG00000015944	Castor2	protein_coding	12428.6	1.23126	0.099162	12.4167	2.12142e-35	4.25035e-33
ENSMUSG00000072244	Trim6	protein_coding	14.3719	1.22965	0.966969	1.27166	0.203495	NA
ENSMUSG00000037242	Clic4	protein_coding	772.984	1.22956	0.200109	6.14443	8.02517e-10	1.65985e-08
ENSMUSG00000113061	Rps18-ps5	protein_coding	6122.97	1.22929	0.137712	8.92658	4.39374e-19	2.44803e-17
ENSMUSG00000082399	Gm14036	processed_pseudogene	1977.93	1.22899	0.161977	7.58747	3.2621e-14	1.13876e-12
ENSMUSG00000030148	Clec4a2	protein_coding	10.852	1.22899	1.12679	1.0907	0.275407	NA
ENSMUSG00000045362	Tnfrsf26	protein_coding	18.3803	1.22896	0.86665	1.41806	0.156173	NA
ENSMUSG00000108443	Gm44510	TEC	133.943	1.22813	0.346555	3.54381	0.000394387	0.00256313
ENSMUSG00000034472	Rasd2	protein_coding	1867.43	1.22737	0.127673	9.61341	7.01828e-22	5.25311e-20
ENSMUSG00000069515	Lyz1	protein_coding	44.316	1.22665	0.556283	2.20509	0.0274479	0.0859806
ENSMUSG00000112817	Gm48122	processed_pseudogene	21.943	1.226	0.801167	1.53027	0.125951	0.270371
ENSMUSG00000104748	Gm43592	TEC	12.9733	1.22587	1.00574	1.21887	0.222893	NA
ENSMUSG00000002147	Stat6	protein_coding	48.0845	1.22552	0.537184	2.28137	0.0225264	0.0736219
ENSMUSG00000038351	Sgsm2	protein_coding	5005.8	1.22548	0.136636	8.9689	2.99488e-19	1.6876e-17
ENSMUSG00000001435	Col18a1	protein_coding	417.15	1.22547	0.225565	5.43288	5.54507e-08	8.454e-07
ENSMUSG00000040253	Gbp7	protein_coding	124.027	1.22491	0.346081	3.53939	0.000401056	0.00259626
ENSMUSG00000028494	Plin2	protein_coding	259.017	1.22388	0.275694	4.43927	9.02641e-06	9.13464e-05
ENSMUSG00000047642	D930020B18Rik	protein_coding	14.9546	1.22387	1.05138	1.16406	0.244399	NA
ENSMUSG00000091537	Tma7	protein_coding	18588.7	1.22373	0.124642	9.81795	9.42403e-23	7.5986e-21
ENSMUSG00000112673	Gm7413	processed_pseudogene	1005.49	1.22285	0.159678	7.65822	1.88525e-14	6.74982e-13
ENSMUSG00000062456	Rpl9-ps6	protein_coding	6455.8	1.2221	0.133201	9.17488	4.52069e-20	2.78471e-18
ENSMUSG00000115683	Gm49021	processed_pseudogene	23.8695	1.22186	0.75698	1.61412	0.106502	0.238427
ENSMUSG00000015134	Aldh1a3	protein_coding	91.4869	1.22185	0.418997	2.91613	0.00354406	0.0166777
ENSMUSG00000052040	Klf13	protein_coding	19179.2	1.22171	0.140631	8.68739	3.70858e-18	1.88953e-16
ENSMUSG00000003346	Abhd17a	protein_coding	2646.44	1.22162	0.140098	8.71973	2.78878e-18	1.44427e-16
ENSMUSG00000092827	Mir3091	miRNA	173.578	1.22085	0.306189	3.98725	6.68429e-05	0.000540934
ENSMUSG00000006179	Prss16	protein_coding	50.1831	1.22062	0.533999	2.28581	0.0222653	0.0729957
ENSMUSG00000052584	Serp2	protein_coding	7260.68	1.22059	0.110818	11.0144	3.25872e-28	3.77993e-26
ENSMUSG00000034853	Acot11	protein_coding	259.746	1.22057	0.795849	1.53367	0.12511	0.269062
ENSMUSG00000074269	Rec114	protein_coding	24.9771	1.22044	0.733418	1.66405	0.0961033	0.221705
ENSMUSG00000107498	Gm44240	TEC	15.9671	1.22039	0.969837	1.25834	0.208268	NA
ENSMUSG00000071234	Syndig1l	protein_coding	374.569	1.22031	0.233752	5.22053	1.78413e-07	2.52053e-06
ENSMUSG00000086587	Gm11837	lncRNA	44.7918	1.21999	0.551796	2.21095	0.0270396	0.0849968
ENSMUSG00000082079	Dnmt3c	protein_coding	10.7012	1.21994	1.10334	1.10569	0.268862	NA
ENSMUSG00000062488	Ifit3b	protein_coding	407.448	1.21945	0.279134	4.36867	1.25006e-05	0.000122444
ENSMUSG00000030796	Tead2	protein_coding	101.523	1.21837	0.388855	3.13323	0.00172897	0.00916708
ENSMUSG00000081932	Gm12331	processed_pseudogene	25.5147	1.21799	0.782609	1.55632	0.119632	0.260158
ENSMUSG00000074170	Plekhf1	protein_coding	90.7454	1.21755	0.405006	3.00626	0.00264481	0.0131445
ENSMUSG00000024538	Ppic	protein_coding	114.762	1.2174	0.368676	3.3021	0.000959629	0.00555258
ENSMUSG00000105644	Gm19739	processed_pseudogene	99.8158	1.21697	0.407229	2.98843	0.00280418	0.0138154
ENSMUSG00000068335	Dok1	protein_coding	104.424	1.21693	0.367506	3.31131	0.000928602	0.00539666
ENSMUSG00000063063	Ctnna2	protein_coding	6216.16	1.21645	0.117123	10.3861	2.86776e-25	2.69583e-23
ENSMUSG00000035390	Brsk1	protein_coding	1348.44	1.21641	0.167112	7.279	3.36301e-13	1.04064e-11
ENSMUSG00000090489	Gm17415	processed_pseudogene	65.0847	1.21628	0.465667	2.61191	0.0090038	0.0355121
ENSMUSG00000082673	Gm11857	processed_pseudogene	105.352	1.2158	0.379304	3.20533	0.00134906	0.00742471
ENSMUSG00000052557	Gan	protein_coding	1784.68	1.21577	0.135213	8.99148	2.43921e-19	1.40237e-17
ENSMUSG00000081661	Gm14450	processed_pseudogene	61.4826	1.21556	0.525676	2.31238	0.0207567	0.0692878
ENSMUSG00000106640	Gm20940	processed_pseudogene	16.485	1.21539	0.914246	1.32939	0.183721	NA
ENSMUSG00000085055	Gm15958	lncRNA	10.3163	1.21527	1.13555	1.07021	0.284526	NA
ENSMUSG00000063015	Ccni	protein_coding	5154.04	1.21516	0.140316	8.66018	4.71003e-18	2.35324e-16
ENSMUSG00000041633	Kctd12b	protein_coding	67.785	1.21491	0.530721	2.28917	0.0220695	0.0726072
ENSMUSG00000025486	Sirt3	protein_coding	6324.94	1.21469	0.131533	9.23485	2.58643e-20	1.61835e-18
ENSMUSG00000026896	Ifih1	protein_coding	64.0251	1.21414	0.468878	2.58945	0.00961285	0.0374525
ENSMUSG00000093898	Gm33933	protein_coding	180.258	1.21341	0.293676	4.1318	3.59928e-05	0.000313672
ENSMUSG00000079988	Gm11970	processed_pseudogene	56.7415	1.21332	0.49878	2.43258	0.0149917	0.0535927
ENSMUSG00000097881	Celrr	lncRNA	38.1303	1.21241	0.59124	2.05063	0.0403033	0.116262
ENSMUSG00000001761	Smo	protein_coding	174.3	1.21212	0.296906	4.08251	4.45518e-05	0.000377966
ENSMUSG00000026100	Mstn	protein_coding	13.6402	1.21192	0.993397	1.21998	0.222474	NA
ENSMUSG00000038366	Lasp1	protein_coding	7873.5	1.21185	0.116765	10.3786	3.10363e-25	2.9038e-23
ENSMUSG00000001555	Fkbp10	protein_coding	251.314	1.21144	0.315827	3.83576	0.000125179	0.000943003
ENSMUSG00000101028	Gm28723	lncRNA	17.3028	1.21088	0.875997	1.38228	0.166884	NA
ENSMUSG00000028558	Calr4	protein_coding	12.2964	1.21057	1.14643	1.05594	0.290993	NA
ENSMUSG00000024397	Aif1	protein_coding	62.0008	1.21047	0.498317	2.42912	0.0151355	0.053966
ENSMUSG00000042453	Reln	protein_coding	6204.02	1.21032	0.122219	9.90292	4.04283e-23	3.4269e-21
ENSMUSG00000055053	Nfic	protein_coding	2962.09	1.21008	0.129391	9.35209	8.59304e-21	5.68143e-19
ENSMUSG00000006932	Ctnnb1	protein_coding	24166.9	1.20986	0.117976	10.2551	1.12311e-24	1.02658e-22
ENSMUSG00000096959	4930509G22Rik	lncRNA	30.0792	1.2095	0.663378	1.82325	0.0682662	0.172294
ENSMUSG00000078097	Gm10913	processed_pseudogene	203.337	1.20919	0.313817	3.85316	0.000116603	0.000885796
ENSMUSG00000034872	Gipc3	protein_coding	20.1567	1.20898	0.922445	1.31062	0.189985	NA
ENSMUSG00000107591	Gm6794	processed_pseudogene	548.393	1.20872	0.20277	5.96102	2.50668e-09	4.78998e-08
ENSMUSG00000098128	Gm3693	lncRNA	147.466	1.20837	0.345165	3.50084	0.0004638	0.00293786
ENSMUSG00000081485	Gm12338	processed_pseudogene	10767.3	1.20779	0.156239	7.73042	1.07195e-14	3.91568e-13
ENSMUSG00000104418	Gm37070	processed_pseudogene	134.053	1.20768	0.331505	3.64304	0.00026944	0.00184287
ENSMUSG00000095150	Rps19-ps13	processed_pseudogene	88.3582	1.20748	0.407147	2.96572	0.00301978	0.014652
ENSMUSG00000048385	Scrt1	protein_coding	366.337	1.20737	0.237975	5.07352	3.90526e-07	5.19872e-06
ENSMUSG00000059775	Rps26-ps1	transcribed_processed_pseudogene	3117.26	1.20735	0.159629	7.56347	3.92457e-14	1.35853e-12
ENSMUSG00000066068	Gm13611	processed_pseudogene	1455.12	1.207	0.167298	7.21465	5.40709e-13	1.64242e-11
ENSMUSG00000034394	Lif	protein_coding	69.2944	1.20689	0.467216	2.58316	0.0097901	0.0380087
ENSMUSG00000031465	Angpt2	protein_coding	70.8155	1.20628	0.461227	2.61537	0.00891305	0.0352312
ENSMUSG00000039321	Uts2r	protein_coding	26.2207	1.20603	0.722703	1.66878	0.0951614	0.219889
ENSMUSG00000000093	Tbx2	protein_coding	10.9941	1.2057	1.22785	0.981958	0.326121	NA
ENSMUSG00000056481	Cd248	protein_coding	69.2261	1.20527	0.499789	2.41156	0.0158846	0.0560824
ENSMUSG00000082954	Gm15504	processed_pseudogene	23.1906	1.20527	0.797547	1.51122	0.130734	0.277745
ENSMUSG00000112908	Gm7392	processed_pseudogene	1666.88	1.20471	0.161671	7.45163	9.21933e-14	3.05285e-12
ENSMUSG00000028926	Cdk14	protein_coding	4448.6	1.20347	0.156442	7.69277	1.43985e-14	5.23068e-13
ENSMUSG00000097178	2310002F09Rik	lncRNA	24.1534	1.20316	0.816131	1.47422	0.140423	0.292418
ENSMUSG00000032715	Trib3	protein_coding	30.1662	1.20298	0.670666	1.79371	0.0728594	0.180994
ENSMUSG00000032719	Sbspon	protein_coding	14.6018	1.20274	0.945393	1.27221	0.203297	NA
ENSMUSG00000038900	Rpl12	protein_coding	5079.1	1.20273	0.129805	9.26566	1.93866e-20	1.23248e-18
ENSMUSG00000110313	Gm45420	processed_pseudogene	52.3882	1.20262	0.513177	2.34347	0.0191052	0.0648777
ENSMUSG00000074412	Gm10689	processed_pseudogene	1538.38	1.20256	0.153495	7.83455	4.70535e-15	1.80873e-13
ENSMUSG00000026697	Myoc	protein_coding	12.1017	1.20156	1.1155	1.07714	0.281416	NA
ENSMUSG00000092680	Snord55	snoRNA	331.906	1.20109	0.229912	5.22412	1.74981e-07	2.48087e-06
ENSMUSG00000049988	Lrrc25	protein_coding	21.0684	1.20082	0.869082	1.38171	0.167061	NA
ENSMUSG00000117775	Gm50462	lncRNA	1531.86	1.20079	0.135438	8.86592	7.58765e-19	4.10084e-17
ENSMUSG00000029608	Rph3a	protein_coding	19076.4	1.20015	0.109237	10.9866	4.43242e-28	5.08191e-26
ENSMUSG00000033722	BC034090	protein_coding	259.619	1.19964	0.25524	4.70005	2.60097e-06	2.96837e-05
ENSMUSG00000111873	Gm39463	lncRNA	85.2115	1.19938	0.423619	2.83127	0.00463643	0.0207733
ENSMUSG00000074930	Gm13981	processed_pseudogene	80.2463	1.19912	0.432218	2.77435	0.00553129	0.0240705
ENSMUSG00000079435	Rpl36a	protein_coding	3690.74	1.19909	0.124593	9.62401	6.33147e-22	4.79331e-20
ENSMUSG00000033855	Ston1	protein_coding	21.2925	1.19885	0.804101	1.49092	0.135983	NA
ENSMUSG00000038807	Rap1gap2	protein_coding	8867.04	1.19816	0.131667	9.09993	9.0393e-20	5.41675e-18
ENSMUSG00000005442	Cic	protein_coding	3929.33	1.19805	0.110131	10.8784	1.46168e-27	1.61969e-25
ENSMUSG00000046410	Kcnk6	protein_coding	14.8956	1.19791	0.970487	1.23434	0.217075	NA
ENSMUSG00000025144	Cenpx	protein_coding	1962.73	1.19733	0.127023	9.4261	4.25638e-21	2.91122e-19
ENSMUSG00000044948	Cfap43	protein_coding	245.763	1.19719	0.261466	4.57878	4.67696e-06	5.03898e-05
ENSMUSG00000024013	Fgd2	protein_coding	25.9776	1.19686	0.743451	1.60987	0.107427	0.240226
ENSMUSG00000113248	Gm18338	processed_pseudogene	10.5092	1.19669	1.1441	1.04597	0.295577	NA
ENSMUSG00000067586	S1pr3	protein_coding	2771.6	1.19619	0.579444	2.06438	0.0389818	0.113191
ENSMUSG00000019932	Kera	protein_coding	13.5461	1.19593	1.20006	0.996554	0.318981	NA
ENSMUSG00000095912	Gm3317	protein_coding	84.425	1.19541	0.412701	2.89655	0.00377294	0.0175631
ENSMUSG00000041831	Sytl3	protein_coding	106.263	1.19538	0.436786	2.73676	0.00620474	0.0264214
ENSMUSG00000053080	2700081O15Rik	protein_coding	3033.39	1.19516	0.153355	7.79344	6.52076e-15	2.44961e-13
ENSMUSG00000107318	Gm30003	lncRNA	72.8661	1.19457	0.48731	2.45137	0.0142316	0.0513522
ENSMUSG00000112324	Gm47939	lncRNA	16.2922	1.19427	0.949272	1.25809	0.208358	NA
ENSMUSG00000074780	Anapc15-ps	protein_coding	15.0298	1.1942	0.972772	1.22763	0.219587	NA
ENSMUSG00000032014	Oaf	protein_coding	265.799	1.19407	0.332814	3.5878	0.000333475	0.00221739
ENSMUSG00000027015	Cybrd1	protein_coding	112.337	1.19345	0.380491	3.13662	0.00170907	0.00908102
ENSMUSG00000098293	Mir6991	miRNA	12.8134	1.19343	1.01771	1.17267	0.240929	NA
ENSMUSG00000032502	Stac	protein_coding	60.3764	1.19321	0.481099	2.48017	0.013132	0.0481643
ENSMUSG00000110318	Gm2767	processed_pseudogene	14.4498	1.19275	0.990874	1.20373	0.228693	NA
ENSMUSG00000071419	Rps15-ps2	processed_pseudogene	1234.36	1.1914	0.151822	7.84732	4.25028e-15	1.64016e-13
ENSMUSG00000083723	Rpl23a-ps14	processed_pseudogene	41.6683	1.19087	0.569141	2.0924	0.0364031	0.107305
ENSMUSG00000113364	Gm48059	processed_pseudogene	50.0464	1.19066	0.537678	2.21445	0.0267977	0.0844373
ENSMUSG00000094566	Gm12620	processed_pseudogene	90.4407	1.18988	0.412594	2.88389	0.00392797	0.0181358
ENSMUSG00000070834	Gm13015	processed_pseudogene	388.697	1.1891	0.243175	4.8899	1.00885e-06	1.23445e-05
ENSMUSG00000024050	Wiz	protein_coding	3570.33	1.18852	0.116494	10.2025	1.93314e-24	1.7429e-22
ENSMUSG00000102152	Gm37475	TEC	12.7235	1.18805	1.09881	1.08122	0.279601	NA
ENSMUSG00000090523	Gypc	protein_coding	82.9607	1.18755	0.424478	2.79766	0.00514742	0.0226611
ENSMUSG00000066407	Gm10263	processed_pseudogene	2449.05	1.18746	0.152521	7.78555	6.9413e-15	2.59775e-13
ENSMUSG00000108616	Gm35040	lncRNA	174.058	1.1873	0.320248	3.70745	0.00020936	0.00147939
ENSMUSG00000082241	Gng5-ps	processed_pseudogene	157.509	1.18657	0.315129	3.76535	0.000166315	0.00120837
ENSMUSG00000021750	Fam107a	protein_coding	139.29	1.18652	0.338356	3.5067	0.000453697	0.0028871
ENSMUSG00000082790	Gm12155	processed_pseudogene	65.8085	1.18499	0.471821	2.51152	0.0120213	0.0447779
ENSMUSG00000078938	Syce3	protein_coding	12.0887	1.18454	1.04535	1.13315	0.257153	NA
ENSMUSG00000114739	Gm47885	processed_pseudogene	25.6348	1.18428	0.763128	1.55188	0.120692	0.261975
ENSMUSG00000026177	Slc11a1	protein_coding	58.8631	1.18423	0.482548	2.45411	0.0141233	0.051036
ENSMUSG00000103089	Gm38118	TEC	11.2289	1.18283	1.30902	0.903599	0.366208	NA
ENSMUSG00000046330	Rpl37a	protein_coding	10717.6	1.18276	0.123026	9.61388	6.98629e-22	5.24898e-20
ENSMUSG00000055010	A830031A19Rik	protein_coding	13.3462	1.18268	1.00423	1.1777	0.238916	NA
ENSMUSG00000025427	Rnf165	protein_coding	5608.06	1.18241	0.126125	9.37492	6.92253e-21	4.68629e-19
ENSMUSG00000118164	Gm20570	processed_pseudogene	2173.6	1.18171	0.163359	7.23387	4.69421e-13	1.43688e-11
ENSMUSG00000072940	Gm10443	processed_pseudogene	3695.89	1.18157	0.155321	7.60728	2.79926e-14	9.87958e-13
ENSMUSG00000049674	Olfr714	protein_coding	15.3715	1.18087	0.98204	1.20247	0.229181	NA
ENSMUSG00000041974	Spidr	protein_coding	180.653	1.18063	0.285784	4.13119	3.60882e-05	0.000314365
ENSMUSG00000012350	Ehf	protein_coding	28.3779	1.18059	0.728889	1.61971	0.105295	0.236661
ENSMUSG00000026458	Ppfia4	protein_coding	8524.77	1.18055	0.130906	9.0183	1.91031e-19	1.11117e-17
ENSMUSG00000027562	Car2	protein_coding	639.329	1.18035	0.190973	6.18071	6.38146e-10	1.33943e-08
ENSMUSG00000114709	Gm47920	lncRNA	28.9067	1.18017	0.710497	1.66104	0.0967046	0.222702
ENSMUSG00000095681	Gm8281	protein_coding	531.201	1.17982	0.1989	5.93172	2.99781e-09	5.64687e-08
ENSMUSG00000093548	Gm6407	processed_pseudogene	160.788	1.17961	0.341228	3.45694	0.000546341	0.0033854
ENSMUSG00000116903	Gm19522	lncRNA	56.2451	1.17959	0.50299	2.34515	0.0190194	0.064664
ENSMUSG00000097154	Gm26510	lncRNA	19.9909	1.1792	0.821487	1.43544	0.151161	NA
ENSMUSG00000079962	Gm12643	processed_pseudogene	347.302	1.17899	0.286088	4.12108	3.77102e-05	0.000326345
ENSMUSG00000035674	Ndufa3	protein_coding	10014.6	1.17883	0.124353	9.47966	2.55118e-21	1.80081e-19
ENSMUSG00000024338	Psmb8	protein_coding	129.817	1.17808	0.359422	3.27771	0.00104653	0.00595705
ENSMUSG00000019874	Fabp7	protein_coding	3374.21	1.17785	0.421195	2.79645	0.00516681	0.0227283
ENSMUSG00000061848	Gm5805	processed_pseudogene	2980.68	1.17751	0.138393	8.50843	1.76306e-17	8.30648e-16
ENSMUSG00000024205	Rpl36-ps2	processed_pseudogene	1839.19	1.17636	0.146332	8.03896	9.0602e-16	3.81548e-14
ENSMUSG00000000682	Cd52	protein_coding	27.3533	1.17619	0.698655	1.6835	0.0922774	0.215104
ENSMUSG00000039850	Endov	protein_coding	1683.01	1.17537	0.146495	8.02323	1.03004e-15	4.31943e-14
ENSMUSG00000029364	Wsb2	protein_coding	5534.91	1.17528	0.125835	9.33981	9.65044e-21	6.31738e-19
ENSMUSG00000051682	Treml4	protein_coding	10.2124	1.1749	1.17059	1.00368	0.315532	NA
ENSMUSG00000024079	Eif2ak2	protein_coding	215.75	1.17464	0.272549	4.30984	1.63372e-05	0.000155122
ENSMUSG00000039849	Pcif1	protein_coding	4881.13	1.17461	0.118715	9.89438	4.40335e-23	3.68525e-21
ENSMUSG00000107263	Gm42471	TEC	14.8757	1.17448	0.982866	1.19495	0.232106	NA
ENSMUSG00000087627	A230059L01Rik	lncRNA	11.274	1.17411	1.25264	0.937309	0.348599	NA
ENSMUSG00000016256	Ctsz	protein_coding	544.686	1.17389	0.189825	6.18406	6.24745e-10	1.31269e-08
ENSMUSG00000113249	Gm33312	processed_pseudogene	77.8814	1.17363	0.457569	2.56493	0.0103197	0.0396535
ENSMUSG00000041429	Nthl1	protein_coding	475.715	1.17349	0.255138	4.59943	4.23658e-06	4.61718e-05
ENSMUSG00000057580	Cox7c-ps1	transcribed_processed_pseudogene	3537.12	1.17328	0.153444	7.64628	2.06873e-14	7.35362e-13
ENSMUSG00000081700	Atp5k-ps2	processed_pseudogene	50.6719	1.17316	0.589271	1.99087	0.0464952	0.129782
ENSMUSG00000108345	4933435G04Rik	lncRNA	15.1256	1.17247	0.957363	1.22469	0.220691	NA
ENSMUSG00000053117	E330013P04Rik	lncRNA	111.548	1.17234	0.418849	2.79895	0.00512694	0.0225934
ENSMUSG00000112567	Gm32899	processed_pseudogene	148.245	1.17227	0.31789	3.68766	0.000226329	0.00158128
ENSMUSG00000078240	Gm3550	protein_coding	353.773	1.17074	0.223455	5.23928	1.61207e-07	2.29708e-06
ENSMUSG00000101452	Gm28530	processed_pseudogene	1043.83	1.16894	0.184968	6.31969	2.62095e-10	5.76348e-09
ENSMUSG00000084979	Gm16267	lncRNA	41.7033	1.1689	0.577767	2.02313	0.0430593	0.122326
ENSMUSG00000025738	Fbxl16	protein_coding	19092.2	1.16868	0.111489	10.4825	1.03974e-25	1.00601e-23
ENSMUSG00000005360	Slc1a3	protein_coding	14441.2	1.16851	0.582274	2.00681	0.0447703	0.126173
ENSMUSG00000095847	Gm5451	processed_pseudogene	2331.81	1.16793	0.134194	8.70332	3.22314e-18	1.65624e-16
ENSMUSG00000097638	Carlr	protein_coding	16.1363	1.16779	1.07065	1.09073	0.275393	NA
ENSMUSG00000111661	Gm46142	processed_pseudogene	48.6759	1.16738	0.525552	2.22125	0.0263342	0.0832413
ENSMUSG00000074516	Gm10709	processed_pseudogene	2434.51	1.1664	0.146316	7.97179	1.56394e-15	6.35671e-14
ENSMUSG00000055027	Smyd1	protein_coding	24.1735	1.16623	0.754413	1.54587	0.122135	0.264067
ENSMUSG00000118401	Gpr52	protein_coding	12.9995	1.16617	0.996778	1.16994	0.242027	NA
ENSMUSG00000026380	Tfcp2l1	protein_coding	32.2675	1.16584	0.711332	1.63895	0.101224	0.230038
ENSMUSG00000026564	Dusp27	protein_coding	16.3753	1.16574	1.09776	1.06193	0.288269	NA
ENSMUSG00000102267	9530003O04Rik	TEC	16.4712	1.1652	0.989019	1.17813	0.238743	NA
ENSMUSG00000022354	Ndufb9	protein_coding	21076.6	1.16482	0.123136	9.45964	3.09018e-21	2.17354e-19
ENSMUSG00000046607	Hrk	protein_coding	5574.39	1.16434	0.130252	8.9391	3.92356e-19	2.20464e-17
ENSMUSG00000027694	Gm8325	transcribed_processed_pseudogene	6747.45	1.16255	0.133527	8.70647	3.13479e-18	1.61923e-16
ENSMUSG00000024897	Apba1	protein_coding	7257.64	1.16242	0.107331	10.8302	2.476e-27	2.68369e-25
ENSMUSG00000097288	Gm2155	lncRNA	112.61	1.16228	0.375599	3.09448	0.00197159	0.0102293
ENSMUSG00000063628	Gm7665	processed_pseudogene	73.0174	1.16151	0.447263	2.59693	0.00940598	0.0368056
ENSMUSG00000081568	Gm15032	processed_pseudogene	39.8629	1.16139	0.604676	1.92068	0.0547716	0.146652
ENSMUSG00000110825	Gm8959	processed_pseudogene	241.336	1.16136	0.27377	4.24208	2.21455e-05	0.000203171
ENSMUSG00000080205	Gm15526	processed_pseudogene	156.699	1.16113	0.316082	3.67351	0.00023924	0.00165805
ENSMUSG00000027750	Postn	protein_coding	189.727	1.16111	0.356197	3.25975	0.00111509	0.0062978
ENSMUSG00000026255	Efhd1	protein_coding	103.785	1.16098	0.378332	3.06869	0.00215002	0.010994
ENSMUSG00000012017	Scarf2	protein_coding	47.9334	1.16077	0.545433	2.12817	0.0333234	0.100056
ENSMUSG00000078125	Gm10916	processed_pseudogene	96.19	1.16076	0.404229	2.87155	0.00408469	0.0187286
ENSMUSG00000064081	Gm8973	processed_pseudogene	39.5291	1.15999	0.604282	1.91961	0.0549069	0.146855
ENSMUSG00000042282	Gucy2f	protein_coding	59.1453	1.15984	0.516322	2.24635	0.0246817	0.0790507
ENSMUSG00000028195	Ccn1	protein_coding	333.599	1.15944	0.294733	3.93386	8.35932e-05	0.000656922
ENSMUSG00000014313	Cox6c	protein_coding	20413.1	1.15939	0.117878	9.83548	7.91917e-23	6.43757e-21
ENSMUSG00000086167	Gm13827	processed_pseudogene	585.964	1.15934	0.197941	5.857	4.71301e-09	8.55284e-08
ENSMUSG00000100922	Gm8520	processed_pseudogene	942.547	1.15878	0.202581	5.72006	1.06484e-08	1.83502e-07
ENSMUSG00000106813	Gm7181	processed_pseudogene	233.132	1.15809	0.28636	4.04419	5.2504e-05	0.000435375
ENSMUSG00000058046	4933430I17Rik	protein_coding	10.8782	1.15787	1.08601	1.06617	0.286348	NA
ENSMUSG00000045876	Pcdhb8	protein_coding	142.206	1.15775	0.366686	3.15733	0.00159219	0.00854467
ENSMUSG00000113344	Gm49251	processed_pseudogene	14.1501	1.15697	0.955196	1.21124	0.225802	NA
ENSMUSG00000041703	Zic5	protein_coding	95.1476	1.15641	0.405416	2.85241	0.0043389	0.0196893
ENSMUSG00000078572	Ndufaf8	protein_coding	1077.21	1.1561	0.154176	7.49858	6.45137e-14	2.17624e-12
ENSMUSG00000107451	Gm44421	lncRNA	45.866	1.15582	0.540065	2.14015	0.0323424	0.0976802
ENSMUSG00000068267	Cenpb	protein_coding	1757.33	1.15571	0.156368	7.39096	1.45769e-13	4.709e-12
ENSMUSG00000031740	Mmp2	protein_coding	114.127	1.15566	0.362297	3.18983	0.00142358	0.00778515
ENSMUSG00000040997	Abhd4	protein_coding	3163.84	1.15532	0.35123	3.28934	0.00100421	0.00576013
ENSMUSG00000020963	Tshr	protein_coding	41.5414	1.15489	0.578319	1.99698	0.0458273	0.128388
ENSMUSG00000108874	Gm9711	processed_pseudogene	185.843	1.15473	0.301028	3.83595	0.000125078	0.000942843
ENSMUSG00000097209	AU022754	lncRNA	99.1036	1.15437	0.393584	2.93297	0.00335731	0.015972
ENSMUSG00000025875	Tspan17	protein_coding	5425.47	1.1542	0.131396	8.78408	1.57646e-18	8.27226e-17
ENSMUSG00000117093	Gm49949	TEC	32.5337	1.15415	0.638187	1.80848	0.0705318	0.176775
ENSMUSG00000009614	Sardh	protein_coding	707.611	1.15411	0.165977	6.95339	3.56618e-12	9.83798e-11
ENSMUSG00000102220	Rpl23a-ps5	processed_pseudogene	25.4111	1.15369	0.720028	1.60228	0.109093	0.243103
ENSMUSG00000042286	Stab1	protein_coding	91.7479	1.15345	0.439545	2.6242	0.00868533	0.0344685
ENSMUSG00000050944	Efcab5	protein_coding	117.72	1.15312	0.353093	3.26577	0.00109167	0.00618279
ENSMUSG00000019122	Ccl9	protein_coding	10.4384	1.15301	1.14151	1.01008	0.312458	NA
ENSMUSG00000117522	Gm50041	processed_pseudogene	270.494	1.153	0.273791	4.21123	2.53981e-05	0.0002293
ENSMUSG00000092036	Gm2244	protein_coding	209.651	1.15267	0.274459	4.19981	2.67138e-05	0.000239651
ENSMUSG00000082579	Gm11979	processed_pseudogene	19.1574	1.15197	0.891224	1.29257	0.196161	NA
ENSMUSG00000117578	Rpsa-ps8	processed_pseudogene	13.1815	1.1511	1.0145	1.13465	0.256522	NA
ENSMUSG00000061669	Rpl34-ps2	processed_pseudogene	407.719	1.15076	0.243742	4.72124	2.34417e-06	2.69545e-05
ENSMUSG00000070271	Gm13268	processed_pseudogene	1024.24	1.15043	0.176477	6.51887	7.084e-11	1.68681e-09
ENSMUSG00000032766	Gng11	protein_coding	37.724	1.15016	0.60066	1.91482	0.055515	0.148142
ENSMUSG00000106918	Mrpl33	protein_coding	1992.39	1.14741	0.162954	7.04131	1.90445e-12	5.41679e-11
ENSMUSG00000071613	Gm10340	protein_coding	248.459	1.14735	0.26817	4.27844	1.8821e-05	0.000176175
ENSMUSG00000114135	Gm7252	processed_pseudogene	855.896	1.14722	0.172755	6.64075	3.12098e-11	7.75747e-10
ENSMUSG00000034994	Eef2	protein_coding	46655.6	1.14709	0.119588	9.59207	8.63363e-22	6.41379e-20
ENSMUSG00000031264	Btk	protein_coding	22.4312	1.1466	0.913673	1.25494	0.209502	0.385874
ENSMUSG00000097141	Gm10524	TEC	25.5541	1.14632	0.723098	1.58529	0.112899	0.249622
ENSMUSG00000042045	Sln	protein_coding	1175.94	1.1448	0.160654	7.12588	1.03414e-12	3.04788e-11
ENSMUSG00000043279	Trim56	protein_coding	69.7315	1.14468	0.472541	2.42239	0.015419	0.0547405
ENSMUSG00000025978	Rftn2	protein_coding	304.11	1.14455	0.313659	3.64901	0.000263255	0.00180618
ENSMUSG00000085457	1110046J04Rik	lncRNA	173.022	1.14454	0.291027	3.93276	8.39752e-05	0.000659402
ENSMUSG00000021213	Akr1c13	protein_coding	15.6396	1.14408	0.935705	1.2227	0.221444	NA
ENSMUSG00000026278	Bok	protein_coding	1462.46	1.1438	0.140883	8.11878	4.7088e-16	2.03041e-14
ENSMUSG00000017009	Sdc4	protein_coding	1621.29	1.14361	0.171488	6.66878	2.57932e-11	6.46788e-10
ENSMUSG00000056692	Ilrun	protein_coding	4141.14	1.14321	0.128443	8.90053	5.55822e-19	3.07953e-17
ENSMUSG00000020411	Nipal4	protein_coding	10.2034	1.14317	1.13597	1.00634	0.314252	NA
ENSMUSG00000057863	Rpl36	protein_coding	6079.68	1.14256	0.123033	9.28661	1.59288e-20	1.01591e-18
ENSMUSG00000033066	Gas7	protein_coding	28691.4	1.14232	0.134051	8.52154	1.5745e-17	7.47133e-16
ENSMUSG00000043945	Adam6a	protein_coding	24.7343	1.14215	0.755803	1.51117	0.130744	0.277745
ENSMUSG00000022383	Ppara	protein_coding	18.8995	1.14096	0.921451	1.23822	0.215633	NA
ENSMUSG00000031789	Cngb1	protein_coding	97.43	1.14088	0.388992	2.93292	0.00335787	0.015972
ENSMUSG00000089996	Tmsb15b2	protein_coding	114.026	1.14059	0.35451	3.21736	0.00129374	0.00715599
ENSMUSG00000009073	Nf2	protein_coding	6487.72	1.14041	0.12566	9.07537	1.13296e-19	6.74842e-18
ENSMUSG00000027935	Rab13	protein_coding	161.148	1.13999	0.324423	3.51389	0.0004416	0.00282419
ENSMUSG00000084186	Rpl36-ps10	processed_pseudogene	90.7777	1.13971	0.391082	2.91426	0.00356538	0.0167605
ENSMUSG00000056271	Lman1l	protein_coding	12.5116	1.1386	1.03138	1.10395	0.269613	NA
ENSMUSG00000040209	Zfp704	protein_coding	7538.83	1.13797	0.11912	9.55315	1.2581e-21	9.11303e-20
ENSMUSG00000001289	Pfdn5	protein_coding	7343.17	1.13758	0.116309	9.78073	1.36221e-22	1.07647e-20
ENSMUSG00000061740	Cyp2d22	protein_coding	170.611	1.13745	0.409303	2.779	0.0054527	0.0237702
ENSMUSG00000105406	Gm43247	processed_pseudogene	80.9209	1.13685	0.421862	2.69483	0.00704248	0.0292478
ENSMUSG00000046329	Slc25a23	protein_coding	5005.7	1.13668	0.125463	9.05984	1.30638e-19	7.75808e-18
ENSMUSG00000031029	Eif3f	protein_coding	9190.76	1.13632	0.116053	9.79133	1.22669e-22	9.73252e-21
ENSMUSG00000047013	Fbxo41	protein_coding	4828.35	1.1362	0.125441	9.05763	1.33314e-19	7.8699e-18
ENSMUSG00000040274	Cdk6	protein_coding	218.317	1.13606	0.292387	3.88548	0.000102129	0.000784861
ENSMUSG00000026494	Kif26b	protein_coding	2767.31	1.13583	0.133844	8.48624	2.13428e-17	1.00079e-15
ENSMUSG00000051335	Gfod1	protein_coding	2071.51	1.13563	0.131872	8.61163	7.20303e-18	3.51902e-16
ENSMUSG00000079391	Gm2974	protein_coding	575.159	1.13411	0.194528	5.83008	5.54025e-09	9.981e-08
ENSMUSG00000020143	Dock2	protein_coding	61.4368	1.13367	0.52357	2.16527	0.0303669	0.0930667
ENSMUSG00000073940	Hbb-bt	protein_coding	23.5258	1.13341	0.75748	1.49629	0.134578	0.283221
ENSMUSG00000040452	Cdh12	protein_coding	139.83	1.13257	0.322094	3.51628	0.000437641	0.00280291
ENSMUSG00000048978	Nrsn1	protein_coding	14388.8	1.13224	0.121653	9.30707	1.31408e-20	8.43522e-19
ENSMUSG00000107369	Gstm2-ps1	processed_pseudogene	986.583	1.13151	0.185168	6.11071	9.91911e-10	2.0283e-08
ENSMUSG00000015224	Cyp2j9	protein_coding	147.834	1.13146	0.351867	3.21559	0.00130179	0.00719648
ENSMUSG00000029925	Tbxas1	protein_coding	37.6249	1.13138	0.664928	1.7015	0.0888486	0.209053
ENSMUSG00000016427	Ndufa1	protein_coding	9020.94	1.13103	0.120867	9.35771	8.14849e-21	5.41267e-19
ENSMUSG00000033960	Jcad	protein_coding	397.19	1.13041	0.257635	4.38766	1.14577e-05	0.000113179
ENSMUSG00000072884	Gm10433	lncRNA	42.7004	1.13012	0.570012	1.98263	0.0474085	0.131536
ENSMUSG00000018569	Cldn7	protein_coding	12.6897	1.12994	1.11427	1.01406	0.310556	NA
ENSMUSG00000033545	Znrf1	protein_coding	3525.16	1.12942	0.130577	8.64944	5.17539e-18	2.56635e-16
ENSMUSG00000097113	Gm19705	lncRNA	24.7264	1.12933	0.744096	1.51773	0.129083	0.275129
ENSMUSG00000054256	Msi1	protein_coding	413.994	1.12893	0.201981	5.58933	2.27952e-08	3.7061e-07
ENSMUSG00000091418	Gm3164	protein_coding	251.699	1.12893	0.274176	4.11754	3.82938e-05	0.000330243
ENSMUSG00000107952	Gm6352	processed_pseudogene	283.852	1.12715	0.243101	4.63655	3.54274e-06	3.93671e-05
ENSMUSG00000043866	Taf10	protein_coding	238.748	1.12706	0.273003	4.12836	3.65359e-05	0.000317428
ENSMUSG00000094628	Gm3252	protein_coding	188.143	1.12638	0.290894	3.87215	0.000107878	0.000823939
ENSMUSG00000002228	Ppm1j	protein_coding	10.4843	1.12634	1.26596	0.889716	0.373619	NA
ENSMUSG00000083582	Gm15393	processed_pseudogene	17.6999	1.12622	0.867472	1.29827	0.194193	NA
ENSMUSG00000073559	Gm8618	processed_pseudogene	298.374	1.12617	0.249942	4.50572	6.61486e-06	6.90193e-05
ENSMUSG00000111108	Gm17795	processed_pseudogene	15.5307	1.12613	0.916858	1.22825	0.219353	NA
ENSMUSG00000110020	Gm45441	lncRNA	124.426	1.12566	0.369707	3.04472	0.00232896	0.0117577
ENSMUSG00000110151	Gm38416	lncRNA	199.095	1.12559	2.08569	0.53967	0.589425	0.746567
ENSMUSG00000094256	Rpl21-ps7	processed_pseudogene	23.7128	1.12538	0.756754	1.48712	0.136983	0.286848
ENSMUSG00000056605	Krt72	protein_coding	16.7422	1.1233	0.955351	1.1758	0.239677	NA
ENSMUSG00000109206	Gm45137	TEC	188.564	1.12329	0.295893	3.79626	0.000146897	0.00108801
ENSMUSG00000072978	Gm5830	processed_pseudogene	3088.95	1.12315	0.129288	8.68719	3.71523e-18	1.88953e-16
ENSMUSG00000031722	Hp	protein_coding	24.7634	1.12292	0.736235	1.52522	0.127204	0.272325
ENSMUSG00000114571	Gm35595	processed_pseudogene	521.549	1.12276	0.234867	4.78041	1.74936e-06	2.05195e-05
ENSMUSG00000003518	Dusp3	protein_coding	8005.64	1.12258	0.125866	8.91887	4.71086e-19	2.61736e-17
ENSMUSG00000034947	Tmem106a	protein_coding	65.5964	1.12227	0.46515	2.4127	0.0158348	0.0559663
ENSMUSG00000083914	Rps18-ps1	processed_pseudogene	1991.95	1.12224	0.141118	7.95251	1.8277e-15	7.33856e-14
ENSMUSG00000036529	Sbf1	protein_coding	22720.2	1.12188	0.117493	9.54843	1.31675e-21	9.49734e-20
ENSMUSG00000096793	Gm3002	protein_coding	371.564	1.12146	0.225907	4.96427	6.89597e-07	8.68455e-06
ENSMUSG00000027907	S100a11	protein_coding	230.298	1.1213	0.271945	4.12324	3.73583e-05	0.000323723
ENSMUSG00000094483	Purb	protein_coding	18461	1.12079	0.127123	8.81661	1.17973e-18	6.25668e-17
ENSMUSG00000078496	Zfp982	protein_coding	56.2176	1.12073	0.501537	2.23458	0.0254448	0.0809718
ENSMUSG00000071648	Rom1	protein_coding	58.4759	1.12065	0.488739	2.29295	0.021851	0.0721503
ENSMUSG00000040842	Szrd1	protein_coding	3930.73	1.1206	0.110517	10.1396	3.6853e-24	3.2927e-22
ENSMUSG00000031166	Wdr13	protein_coding	10952.2	1.12057	0.123691	9.05942	1.31142e-19	7.76478e-18
ENSMUSG00000035557	Krt17	protein_coding	15.9635	1.1202	0.904168	1.23892	0.215373	NA
ENSMUSG00000022678	Nde1	protein_coding	269.705	1.12013	0.285807	3.91917	8.88543e-05	0.000693322
ENSMUSG00000113080	Gm48928	processed_pseudogene	22.1714	1.11983	0.811187	1.38048	0.167439	0.33099
ENSMUSG00000002944	Cd36	protein_coding	21.3477	1.1197	0.784737	1.42685	0.153624	NA
ENSMUSG00000036278	Macrod1	protein_coding	149.784	1.11942	0.339644	3.29588	0.00098115	0.00565237
ENSMUSG00000027695	Pld1	protein_coding	81.0974	1.11854	0.420984	2.65696	0.00788489	0.0319242
ENSMUSG00000087571	Gm15202	lncRNA	13.8503	1.11837	1.03107	1.08467	0.278067	NA
ENSMUSG00000020773	Trim47	protein_coding	360.844	1.11765	0.269562	4.14617	3.38089e-05	0.000297107
ENSMUSG00000041453	Rpl21	protein_coding	10772.9	1.11746	0.102479	10.9042	1.10037e-27	1.22617e-25
ENSMUSG00000003824	Syce2	protein_coding	1239.09	1.11746	0.185355	6.02876	1.65223e-09	3.26089e-08
ENSMUSG00000113136	Gm19951	lncRNA	13.9442	1.11603	0.968851	1.15191	0.249357	NA
ENSMUSG00000097276	4930525G20Rik	lncRNA	24.6066	1.11598	0.786171	1.41952	0.155749	0.314719
ENSMUSG00000081331	Gm15151	processed_pseudogene	670.634	1.1153	0.232211	4.80295	1.56344e-06	1.85361e-05
ENSMUSG00000095195	Gm3005	protein_coding	417.172	1.11526	0.21931	5.08529	3.67067e-07	4.91664e-06
ENSMUSG00000008090	Fgfrl1	protein_coding	223.327	1.11525	0.316347	3.5254	0.000422851	0.00272048
ENSMUSG00000037159	Wee2	protein_coding	11.73	1.11474	1.05183	1.0598	0.289234	NA
ENSMUSG00000086745	Tspan2os	lncRNA	17.9758	1.11464	0.885574	1.25866	0.208152	NA
ENSMUSG00000087270	Gm12983	processed_pseudogene	97.4132	1.11454	0.45135	2.46935	0.013536	0.0493724
ENSMUSG00000071089	Trim75	protein_coding	16.4463	1.11431	0.910088	1.2244	0.220802	NA
ENSMUSG00000117042	2700054A10Rik	lncRNA	184.871	1.11428	0.290564	3.83489	0.000125621	0.000945976
ENSMUSG00000030255	Sspn	protein_coding	408.926	1.11422	0.218124	5.10819	3.25265e-07	4.40384e-06
ENSMUSG00000044434	Gm9791	processed_pseudogene	522.856	1.11402	0.191369	5.8213	5.83918e-09	1.0472e-07
ENSMUSG00000059406	Tmprss9	protein_coding	155.258	1.11325	0.317149	3.51017	0.000447815	0.00285884
ENSMUSG00000095675	Ccl21b	protein_coding	150.148	1.113	0.335299	3.31943	0.000902001	0.00526814
ENSMUSG00000102070	Gm28661	unprocessed_pseudogene	368302	1.11281	0.112234	9.91507	3.58005e-23	3.06078e-21
ENSMUSG00000057499	Gm6177	processed_pseudogene	156.482	1.11211	0.310062	3.58672	0.000334858	0.0022251
ENSMUSG00000024985	Tcf7l2	protein_coding	395.064	1.11178	0.279349	3.97991	6.89409e-05	0.000556776
ENSMUSG00000050747	Trim15	protein_coding	16.6353	1.11172	0.888354	1.25144	0.210773	NA
ENSMUSG00000096712	Gm15454	processed_pseudogene	1310.99	1.1117	0.174829	6.35878	2.0336e-10	4.5322e-09
ENSMUSG00000026065	Slc9a4	protein_coding	15.9066	1.1116	0.922953	1.2044	0.228436	NA
ENSMUSG00000097157	Gm26512	lncRNA	21.4407	1.11152	0.781107	1.423	0.154735	NA
ENSMUSG00000068758	Il3ra	protein_coding	88.7301	1.1114	0.415675	2.67373	0.00750131	0.0307224
ENSMUSG00000056753	C330011M18Rik	lncRNA	42.3586	1.11123	0.589643	1.88457	0.0594876	0.155891
ENSMUSG00000113184	Gm49654	lncRNA	145.221	1.1112	0.322277	3.44798	0.000564805	0.00348892
ENSMUSG00000050777	Tmem37	protein_coding	62.0968	1.11104	0.479316	2.31797	0.0204508	0.0684397
ENSMUSG00000083863	Gm13341	unprocessed_pseudogene	67782.2	1.11084	0.109941	10.1039	5.30659e-24	4.69893e-22
ENSMUSG00000021061	Sptb	protein_coding	1666.03	1.10992	0.149776	7.41058	1.25749e-13	4.1227e-12
ENSMUSG00000079003	Samd1	protein_coding	381.001	1.1098	0.218794	5.07234	3.92946e-07	5.22742e-06
ENSMUSG00000044424	Gm9493	processed_pseudogene	5857.69	1.1089	0.1349	8.22018	2.03194e-16	8.97629e-15
ENSMUSG00000070997	1700055D18Rik	lncRNA	25.9002	1.10788	0.735828	1.50562	0.132165	0.279835
ENSMUSG00000024900	Cpt1a	protein_coding	330.938	1.10753	0.242089	4.57488	4.76498e-06	5.12267e-05
ENSMUSG00000059252	Tpt1-ps5	processed_pseudogene	617.793	1.1075	0.20045	5.52509	3.29323e-08	5.20903e-07
ENSMUSG00000019368	Sec14l4	protein_coding	98.1646	1.10724	0.475987	2.3262	0.0200081	0.067333
ENSMUSG00000026728	Vim	protein_coding	1560.64	1.10702	0.183436	6.03488	1.59084e-09	3.15542e-08
ENSMUSG00000052056	Zfp217	protein_coding	33.4075	1.10695	0.639031	1.73224	0.0832314	0.1996
ENSMUSG00000105471	A430073D23Rik	lncRNA	26.0561	1.10694	0.731693	1.51284	0.130319	0.27708
ENSMUSG00000047786	Lix1	protein_coding	3596.57	1.10672	0.11852	9.33783	9.83246e-21	6.41535e-19
ENSMUSG00000098318	Lockd	lncRNA	17.1572	1.10659	0.871186	1.27021	0.204009	NA
ENSMUSG00000044024	Rell2	protein_coding	1802.57	1.10658	0.165101	6.70246	2.04937e-11	5.19146e-10
ENSMUSG00000113931	Gm5928	processed_pseudogene	58.6999	1.10646	0.517682	2.13735	0.0325699	0.0981658
ENSMUSG00000065126	Snord104	snoRNA	100.063	1.10552	0.377718	2.92684	0.00342425	0.0162178
ENSMUSG00000028125	Abca4	protein_coding	24.6536	1.10549	0.736249	1.50152	0.133221	0.281319
ENSMUSG00000071636	Rimbp3	protein_coding	142.617	1.10538	0.34507	3.20335	0.00135838	0.00746148
ENSMUSG00000046562	Unc119b	protein_coding	2605.93	1.10514	0.131995	8.37258	5.63711e-17	2.58227e-15
ENSMUSG00000093920	Olfr463	protein_coding	30.2416	1.10465	0.723582	1.52664	0.12685	0.271771
ENSMUSG00000037493	Cib2	protein_coding	1312.05	1.10437	0.149219	7.40103	1.35137e-13	4.39416e-12
ENSMUSG00000083880	Hspe1-ps6	processed_pseudogene	24.7535	1.10437	0.73192	1.50887	0.131332	0.278679
ENSMUSG00000073608	Gal3st2c	protein_coding	19.0305	1.10434	0.850901	1.29784	0.194341	NA
ENSMUSG00000110389	Gm45579	lncRNA	19.8542	1.10385	0.833217	1.32481	0.185235	NA
ENSMUSG00000054000	Tusc1	protein_coding	21.5776	1.10369	0.787896	1.40081	0.161272	NA
ENSMUSG00000074457	S100a16	protein_coding	1243.23	1.10289	0.195966	5.62797	1.82342e-08	3.00895e-07
ENSMUSG00000075112	Olfr1211	protein_coding	44.4869	1.10216	0.640513	1.72075	0.085297	0.202913
ENSMUSG00000054509	Parp4	protein_coding	64.5772	1.10138	0.468273	2.35201	0.0186721	0.0637456
ENSMUSG00000008393	Carhsp1	protein_coding	4762.67	1.10138	0.113071	9.7406	2.02363e-22	1.58026e-20
ENSMUSG00000046240	Hepacam	protein_coding	1218.69	1.10103	0.183469	6.00118	1.95894e-09	3.81686e-08
ENSMUSG00000115153	Gm49240	lncRNA	16.1556	1.10099	2.79798	0.393494	0.693955	NA
ENSMUSG00000083344	Gm7363	processed_pseudogene	217.217	1.10082	0.270228	4.07368	4.62767e-05	0.000391261
ENSMUSG00000020553	Pctp	protein_coding	29.4581	1.10081	0.671129	1.64023	0.100956	0.229747
ENSMUSG00000070610	Gm13127	processed_pseudogene	1807.6	1.10045	0.168913	6.5149	7.27364e-11	1.72575e-09
ENSMUSG00000072592	Gm10373	lncRNA	11.0003	1.10025	1.10349	0.997068	0.318732	NA
ENSMUSG00000081797	Gm8662	processed_pseudogene	152.68	1.10005	0.313062	3.51384	0.000441675	0.00282419
ENSMUSG00000102632	Gm37786	TEC	16.9612	1.09992	0.881422	1.24789	0.212072	NA
ENSMUSG00000106383	E330034L11Rik	TEC	250.283	1.09986	0.257098	4.27797	1.88603e-05	0.000176376
ENSMUSG00000095295	Gm3488	protein_coding	339.807	1.09923	0.233647	4.70465	2.54301e-06	2.90724e-05
ENSMUSG00000080774	Gm9143	processed_pseudogene	157.109	1.09915	0.348974	3.14967	0.00163457	0.00874607
ENSMUSG00000043633	Fam221b	protein_coding	2377.51	1.09902	0.133554	8.22897	1.88825e-16	8.36062e-15
ENSMUSG00000076435	Acsf2	protein_coding	173.462	1.09899	0.290354	3.78502	0.000153698	0.00112744
ENSMUSG00000079364	Gm3558	protein_coding	313.039	1.09894	0.258048	4.25865	2.05662e-05	0.000190443
ENSMUSG00000069125	Rps24-ps2	processed_pseudogene	256.8	1.09818	0.251898	4.35962	1.30286e-05	0.000127051
ENSMUSG00000075587	Gm11531	processed_pseudogene	44.5488	1.0979	0.556282	1.97364	0.0484226	0.133565
ENSMUSG00000007944	Ttc9b	protein_coding	14354.8	1.09776	0.114251	9.6083	7.37559e-22	5.4998e-20
ENSMUSG00000091455	Otogl	protein_coding	39.5386	1.09728	0.589485	1.86142	0.0626847	0.161818
ENSMUSG00000114254	Gm48067	processed_pseudogene	394.517	1.09694	0.233766	4.69245	2.69949e-06	3.06494e-05
ENSMUSG00000051735	Rinl	protein_coding	34.6052	1.09676	0.644069	1.70286	0.0885937	0.208637
ENSMUSG00000041115	Iqsec2	protein_coding	2852.77	1.09631	0.131877	8.31307	9.32573e-17	4.22319e-15
ENSMUSG00000078952	Lncenc1	lncRNA	21.5658	1.09594	0.808114	1.35617	0.175045	NA
ENSMUSG00000083374	Gm11449	processed_pseudogene	355.436	1.09541	0.257326	4.25689	2.07286e-05	0.00019168
ENSMUSG00000032667	Pon2	protein_coding	537.474	1.09489	0.241592	4.53197	5.84369e-06	6.15885e-05
ENSMUSG00000081273	Gm15896	processed_pseudogene	26.3349	1.09473	0.743418	1.47256	0.140869	0.29307
ENSMUSG00000042115	Klhdc8a	protein_coding	538.531	1.09448	0.197209	5.54986	2.85892e-08	4.56943e-07
ENSMUSG00000066438	Plekhd1	protein_coding	783.271	1.09425	0.184421	5.93342	2.96686e-09	5.60442e-08
ENSMUSG00000053358	Gm9905	TEC	15.7646	1.09376	0.931708	1.17393	0.240424	NA
ENSMUSG00000097772	5430416N02Rik	lncRNA	374.591	1.09373	0.236248	4.62956	3.66444e-06	4.05151e-05
ENSMUSG00000082160	Gm11578	processed_pseudogene	615.647	1.0933	0.180349	6.06216	1.34309e-09	2.69639e-08
ENSMUSG00000052192	Gm5963	processed_pseudogene	475.139	1.09307	0.211539	5.16722	2.37608e-07	3.282e-06
ENSMUSG00000106094	Gm18916	processed_pseudogene	13.2126	1.09266	0.989179	1.10462	0.269326	NA
ENSMUSG00000097187	Gm19426	protein_coding	57.5427	1.09156	0.500239	2.18208	0.0291033	0.0899587
ENSMUSG00000092301	Gm6887	processed_pseudogene	11.5771	1.09155	1.06179	1.02803	0.303937	NA
ENSMUSG00000041607	Mbp	protein_coding	3172.32	1.09112	0.139311	7.83224	4.79241e-15	1.83509e-13
ENSMUSG00000113923	Gm10126	processed_pseudogene	743.714	1.09102	0.169792	6.42566	1.31299e-10	3.01077e-09
ENSMUSG00000042903	Foxo4	protein_coding	35.8488	1.09066	0.634084	1.72006	0.0854207	0.2031
ENSMUSG00000038521	C1s1	protein_coding	73.3992	1.09022	0.446132	2.44372	0.0145367	0.052282
ENSMUSG00000103396	Gm38305	processed_pseudogene	24.1218	1.0902	0.74785	1.45778	0.1449	0.299011
ENSMUSG00000039358	Drd5	protein_coding	58.1138	1.09	0.550772	1.97905	0.0478108	0.132448
ENSMUSG00000032812	Arap1	protein_coding	264.769	1.08941	0.31764	3.42969	0.000604274	0.00371306
ENSMUSG00000107698	Gm44430	TEC	20.0403	1.0893	0.883104	1.2335	0.217391	NA
ENSMUSG00000114488	Gm5802	processed_pseudogene	1173.63	1.08881	0.174768	6.23003	4.66346e-10	9.94621e-09
ENSMUSG00000106930	Gm6450	processed_pseudogene	1578.06	1.08866	0.139584	7.79932	6.22423e-15	2.35157e-13
ENSMUSG00000086363	A330102I10Rik	lncRNA	253.793	1.08835	0.246646	4.41258	1.02144e-05	0.000102222
ENSMUSG00000024268	Celf4	protein_coding	61021	1.08819	0.116916	9.30743	1.30964e-20	8.43401e-19
ENSMUSG00000083769	Gm11689	processed_pseudogene	29.8819	1.08817	0.666796	1.63193	0.102693	0.232579
ENSMUSG00000024903	Lao1	protein_coding	10.1415	1.08815	1.20861	0.900332	0.367943	NA
ENSMUSG00000029120	Ppp2r2c	protein_coding	17414.1	1.08813	0.120676	9.01694	1.93423e-19	1.12179e-17
ENSMUSG00000058325	Dock1	protein_coding	358.085	1.08805	0.24757	4.3949	1.10823e-05	0.000109963
ENSMUSG00000024854	Pold4	protein_coding	181.305	1.08765	0.292428	3.71938	0.000199709	0.00141806
ENSMUSG00000050732	Vamp8	protein_coding	170.472	1.08707	0.295535	3.67833	0.000234765	0.00162931
ENSMUSG00000100789	Gm29508	lncRNA	25.6944	1.08642	0.725189	1.49813	0.1341	0.282756
ENSMUSG00000027995	Tlr2	protein_coding	78.5319	1.08616	0.436147	2.49035	0.0127617	0.0470237
ENSMUSG00000106981	Gm45495	lncRNA	50.5221	1.08565	0.527312	2.05884	0.0395099	0.114422
ENSMUSG00000037235	Mxd4	protein_coding	2455.83	1.08493	0.122273	8.87303	7.11817e-19	3.87091e-17
ENSMUSG00000081985	Gng2-ps1	processed_pseudogene	15.7077	1.08491	0.910551	1.19148	0.233463	NA
ENSMUSG00000037071	Scd1	protein_coding	2038.16	1.08485	0.191923	5.65251	1.58117e-08	2.64886e-07
ENSMUSG00000027223	Mapk8ip1	protein_coding	15382.1	1.08476	0.103315	10.4995	8.68284e-26	8.44236e-24
ENSMUSG00000073616	Cops9	protein_coding	8219.47	1.08471	0.115795	9.36751	7.42657e-21	4.97656e-19
ENSMUSG00000024070	Prkd3	protein_coding	154.928	1.08465	0.357081	3.03755	0.00238509	0.0120011
ENSMUSG00000096847	Tmem151b	protein_coding	6935.7	1.08404	0.126572	8.56465	1.08408e-17	5.18138e-16
ENSMUSG00000036896	C1qc	protein_coding	405.179	1.08386	0.232469	4.66236	3.12603e-06	3.50905e-05
ENSMUSG00000083152	Apc-ps1	transcribed_processed_pseudogene	16.7693	1.08378	0.910144	1.19078	0.23374	NA
ENSMUSG00000047721	Bola2	protein_coding	3468.56	1.08372	0.122873	8.81981	1.14651e-18	6.09679e-17
ENSMUSG00000028756	Pink1	protein_coding	9969.68	1.08368	0.128913	8.40631	4.23108e-17	1.94718e-15
ENSMUSG00000025592	Dach2	protein_coding	137.4	1.08348	0.335393	3.23048	0.00123583	0.00687591
ENSMUSG00000046223	Plaur	protein_coding	14.0722	1.08326	1.00042	1.08281	0.278894	NA
ENSMUSG00000082475	Gm7206	processed_pseudogene	1932.31	1.08312	0.138257	7.8341	4.722e-15	1.81162e-13
ENSMUSG00000115509	Gm49012	lncRNA	40.4992	1.08282	0.599744	1.80547	0.0710008	0.177681
ENSMUSG00000117804	Gm6252	processed_pseudogene	3481.26	1.08236	0.143242	7.55618	4.15077e-14	1.42935e-12
ENSMUSG00000114162	Gm3785	processed_pseudogene	10.4195	1.08186	1.12273	0.963594	0.33525	NA
ENSMUSG00000073600	Prob1	protein_coding	211.978	1.08163	0.310027	3.48883	0.000485145	0.0030539
ENSMUSG00000032577	Mapkapk3	protein_coding	128.417	1.08129	0.335192	3.22588	0.00125585	0.00696738
ENSMUSG00000048332	Lhfp	protein_coding	161.832	1.08104	0.389868	2.77283	0.00555704	0.0241401
ENSMUSG00000022477	Aco2	protein_coding	45348.7	1.08074	0.124546	8.67749	4.04605e-18	2.04207e-16
ENSMUSG00000024778	Fas	protein_coding	192.529	1.08029	0.295198	3.65955	0.000252654	0.00173946
ENSMUSG00000096596	Gm10591	protein_coding	145.012	1.07983	0.338723	3.18795	0.00143288	0.00781658
ENSMUSG00000073878	Gm13304	protein_coding	139.535	1.07949	0.344964	3.12928	0.00175233	0.0092637
ENSMUSG00000101111	Gm28437	unprocessed_pseudogene	704834	1.07942	0.119362	9.04328	1.52039e-19	8.92218e-18
ENSMUSG00000048402	Gli2	protein_coding	27.4119	1.07929	0.738053	1.46235	0.143646	0.29709
ENSMUSG00000037438	Uqcrh-ps1	processed_pseudogene	223.152	1.07925	0.283469	3.8073	0.00014049	0.00104642
ENSMUSG00000111045	Gm47598	lncRNA	17.1923	1.07892	0.900632	1.19796	0.230932	NA
ENSMUSG00000082884	Gm13339	unprocessed_pseudogene	6299.94	1.07791	0.116636	9.24172	2.42562e-20	1.53051e-18
ENSMUSG00000033819	Ppp1r16a	protein_coding	5019.21	1.07787	0.112772	9.55799	1.20067e-21	8.78794e-20
ENSMUSG00000023964	Calcr	protein_coding	13.5934	1.07748	1.00342	1.07381	0.282909	NA
ENSMUSG00000026500	Cox20	protein_coding	300.078	1.07722	0.234377	4.59612	4.30428e-06	4.68324e-05
ENSMUSG00000067288	Rps28	protein_coding	6095.8	1.07692	0.136854	7.86912	3.57131e-15	1.38854e-13
ENSMUSG00000105031	Gm3511	processed_pseudogene	1159.06	1.07659	0.156845	6.86403	6.69455e-12	1.79199e-10
ENSMUSG00000031952	Chst5	protein_coding	16.8135	1.07653	1.00532	1.07084	0.284243	NA
ENSMUSG00000027956	Tmem144	protein_coding	93.2695	1.07629	0.401705	2.67931	0.00737738	0.0303338
ENSMUSG00000058838	Rps27a-ps2	processed_pseudogene	4045.37	1.07578	0.133665	8.04835	8.3918e-16	3.54907e-14
ENSMUSG00000020937	Plcd3	protein_coding	246.374	1.07568	0.282057	3.81371	0.000136898	0.00102235
ENSMUSG00000044092	C130050O18Rik	protein_coding	10.7584	1.07493	1.09923	0.97789	0.328129	NA
ENSMUSG00000097727	F630040K05Rik	lncRNA	30.071	1.07466	0.797445	1.34764	0.177776	0.344859
ENSMUSG00000044894	Uqcrq	protein_coding	21339.5	1.07452	0.122893	8.7435	2.25993e-18	1.17345e-16
ENSMUSG00000083326	Rpl38-ps1	processed_pseudogene	1160.34	1.07436	0.191224	5.61835	1.92786e-08	3.17601e-07
ENSMUSG00000021124	Vti1b	protein_coding	10638.7	1.07421	0.118358	9.07591	1.1273e-19	6.73496e-18
ENSMUSG00000020331	Hcn2	protein_coding	1129.04	1.07281	0.215805	4.97118	6.65452e-07	8.41007e-06
ENSMUSG00000116529	Gm4600	processed_pseudogene	1229.12	1.07264	0.143635	7.46782	8.15363e-14	2.72727e-12
ENSMUSG00000108776	Gm45169	lncRNA	62.0745	1.07176	0.481707	2.22492	0.0260868	0.0826567
ENSMUSG00000115647	Gm49265	TEC	10.0406	1.07151	1.1819	0.906601	0.364618	NA
ENSMUSG00000082487	Gm11628	processed_pseudogene	848.956	1.07112	0.175078	6.11793	9.47993e-10	1.94854e-08
ENSMUSG00000001131	Timp1	protein_coding	58.5646	1.07071	0.496823	2.15512	0.0311523	0.0948436
ENSMUSG00000093924	Gm12623	processed_pseudogene	71.0721	1.0707	0.450728	2.37549	0.0175255	0.0606028
ENSMUSG00000094526	Gm21451	unprocessed_pseudogene	52.6264	1.07067	0.506325	2.11459	0.0344651	0.102722
ENSMUSG00000030495	Slc7a10	protein_coding	62.4139	1.06993	0.505021	2.11859	0.0341251	0.101985
ENSMUSG00000084060	Gm16412	processed_pseudogene	238.215	1.06963	0.314639	3.39954	0.000675004	0.00408405
ENSMUSG00000090050	Gm16339	lncRNA	25.8392	1.06894	0.752682	1.42018	0.155555	0.314487
ENSMUSG00000083052	Gm12285	processed_pseudogene	15.3219	1.06892	0.952883	1.12177	0.261961	NA
ENSMUSG00000044811	Cd300c2	protein_coding	22.0475	1.06889	0.846009	1.26345	0.206428	0.381559
ENSMUSG00000113113	Gm2614	processed_pseudogene	776.477	1.0686	0.21121	5.0594	4.20577e-07	5.55402e-06
ENSMUSG00000083833	Gm13841	processed_pseudogene	2638.73	1.06857	0.142315	7.50844	5.98376e-14	2.02885e-12
ENSMUSG00000051048	P4ha3	protein_coding	75.1789	1.0684	0.435792	2.45163	0.0142209	0.0513418
ENSMUSG00000091679	Vmn2r96	protein_coding	15.367	1.06832	0.977527	1.09288	0.274445	NA
ENSMUSG00000000318	Clec10a	protein_coding	14.3102	1.0683	0.96357	1.10869	0.267562	NA
ENSMUSG00000008668	Rps18	protein_coding	18716.6	1.06819	0.114106	9.36146	7.8645e-21	5.25227e-19
ENSMUSG00000028552	Eps15	protein_coding	7458.56	1.06818	0.113163	9.43934	3.75123e-21	2.58353e-19
ENSMUSG00000037370	Enpp1	protein_coding	41.6801	1.06815	0.840169	1.27135	0.203603	0.378417
ENSMUSG00000022053	Ebf2	protein_coding	16.8114	1.068	0.97572	1.09458	0.273702	NA
ENSMUSG00000107749	Gm44321	TEC	11.3303	1.06791	1.06623	1.00157	0.316549	NA
ENSMUSG00000115512	Rpl17-ps7	processed_pseudogene	57.3817	1.0675	0.509692	2.0944	0.0362241	0.106883
ENSMUSG00000024679	Ms4a6d	protein_coding	42.6337	1.06704	0.566528	1.88348	0.0596358	0.156196
ENSMUSG00000086924	Gm11766	lncRNA	10.4625	1.06702	1.11827	0.954174	0.339996	NA
ENSMUSG00000058966	Tlcd3b	protein_coding	7648.95	1.06615	0.106832	9.97967	1.87085e-23	1.61341e-21
ENSMUSG00000117011	E130008D07Rik	lncRNA	76.1104	1.06581	0.503971	2.11482	0.0344453	0.102709
ENSMUSG00000103011	Gm8860	processed_pseudogene	197.034	1.06548	0.279965	3.80576	0.000141367	0.00105137
ENSMUSG00000100975	Gm28875	lncRNA	67.3947	1.06504	0.450567	2.36379	0.0180891	0.0621185
ENSMUSG00000035948	Acss3	protein_coding	11.7542	1.06476	1.20759	0.881718	0.377929	NA
ENSMUSG00000060727	Gm12571	processed_pseudogene	136.145	1.06469	0.32287	3.2976	0.000975158	0.0056293
ENSMUSG00000116121	Gm49486	protein_coding	24.283	1.06444	0.756267	1.4075	0.15928	0.31951
ENSMUSG00000102869	Norad	lncRNA	108383	1.06388	0.12396	8.58249	9.28385e-18	4.49135e-16
ENSMUSG00000054065	Pkp3	protein_coding	18.9527	1.06355	0.991034	1.07317	0.283196	NA
ENSMUSG00000048644	Ctxn1	protein_coding	26070	1.06336	0.106458	9.98851	1.71129e-23	1.49531e-21
ENSMUSG00000097558	Gm26902	lncRNA	14.982	1.06207	0.972703	1.09188	0.274886	NA
ENSMUSG00000057685	Gm8526	processed_pseudogene	49.5475	1.06184	0.53363	1.98984	0.0466087	0.129978
ENSMUSG00000038803	Ost4	protein_coding	1240.59	1.06155	0.152169	6.97613	3.0342e-12	8.42905e-11
ENSMUSG00000116535	Gm5962	processed_pseudogene	12.9137	1.06129	0.998826	1.06253	0.287993	NA
ENSMUSG00000096956	Snhg18	lncRNA	46.7553	1.06113	0.552079	1.92206	0.0545986	0.146287
ENSMUSG00000063277	Gm10128	protein_coding	41.7179	1.06093	0.604476	1.75512	0.0792384	0.192846
ENSMUSG00000026117	Zap70	protein_coding	155.172	1.06079	0.317559	3.34045	0.000836418	0.00494839
ENSMUSG00000085980	Gm12408	lncRNA	14.2034	1.06039	0.967896	1.09556	0.273272	NA
ENSMUSG00000076615	Ighg3	IG_C_gene	16.1778	1.06034	0.977445	1.0848	0.278009	NA
ENSMUSG00000024866	Acy3	protein_coding	145.11	1.06027	0.316775	3.34709	0.000816646	0.00484395
ENSMUSG00000034112	Atp2c2	protein_coding	53.2334	1.06027	0.50896	2.0832	0.037233	0.109183
ENSMUSG00000081593	Gm11841	processed_pseudogene	199.314	1.06021	0.295219	3.59126	0.000329087	0.0021941
ENSMUSG00000080796	Gm9159	processed_pseudogene	14.2082	1.06017	0.963964	1.09981	0.271416	NA
ENSMUSG00000042523	Dnal1	protein_coding	2581.58	1.06005	0.133088	7.96503	1.65189e-15	6.67316e-14
ENSMUSG00000098292	Gm27194	lncRNA	238.845	1.05948	0.253128	4.18556	2.84469e-05	0.000254164
ENSMUSG00000067860	Zic3	protein_coding	46.2337	1.05947	0.575759	1.84012	0.0657499	0.167542
ENSMUSG00000001313	Rnd2	protein_coding	2795.23	1.05928	0.124911	8.48025	2.24715e-17	1.05123e-15
ENSMUSG00000003345	Csnk1g2	protein_coding	1558.37	1.05871	0.143036	7.40169	1.34459e-13	4.3793e-12
ENSMUSG00000032735	Ablim3	protein_coding	6298.16	1.0585	0.105833	10.0017	1.49825e-23	1.31495e-21
ENSMUSG00000017390	Aldoc	protein_coding	12522.3	1.0582	0.350839	3.0162	0.00255965	0.0127628
ENSMUSG00000031799	Tpm4	protein_coding	716.215	1.0578	0.169303	6.24794	4.15893e-10	8.95396e-09
ENSMUSG00000087095	Emx2os	lncRNA	226.888	1.05768	0.26018	4.06518	4.7995e-05	0.000403211
ENSMUSG00000059159	Gm8129	processed_pseudogene	2123.18	1.05697	0.166788	6.3372	2.33984e-10	5.15675e-09
ENSMUSG00000035226	Rims4	protein_coding	3438.55	1.05669	0.118294	8.93275	4.15529e-19	2.32826e-17
ENSMUSG00000041117	Ccdc8	protein_coding	69.8641	1.05664	0.464837	2.27315	0.0230174	0.0748443
ENSMUSG00000096488	Gm10409	protein_coding	448.047	1.05661	0.213051	4.95941	7.07082e-07	8.87657e-06
ENSMUSG00000034781	Gna11	protein_coding	24887.4	1.05629	0.137584	7.67746	1.62278e-14	5.85234e-13
ENSMUSG00000030474	Siglece	protein_coding	11.5221	1.05552	1.13506	0.929922	0.352411	NA
ENSMUSG00000113710	Gm38577	lncRNA	11.2842	1.05541	1.13456	0.930238	0.352248	NA
ENSMUSG00000038375	Trp53inp2	protein_coding	7240.97	1.05536	0.108438	9.73237	2.19411e-22	1.70001e-20
ENSMUSG00000096486	Gm5426	protein_coding	53.667	1.05524	0.528459	1.99683	0.0458439	0.128416
ENSMUSG00000023947	Nfkbie	protein_coding	203.508	1.05523	0.282861	3.73054	0.00019107	0.0013672
ENSMUSG00000105360	Gm7824	processed_pseudogene	12.424	1.05522	1.05626	0.999013	0.317788	NA
ENSMUSG00000085415	Selenok-ps1	lncRNA	193.437	1.05508	0.321257	3.28424	0.0010226	0.00584757
ENSMUSG00000112474	Gm46209	processed_pseudogene	803.151	1.05467	0.20557	5.13048	2.89e-07	3.94787e-06
ENSMUSG00000078771	Evi2a	protein_coding	27.4088	1.05405	0.709679	1.48525	0.137476	0.287612
ENSMUSG00000041750	Cd1d2	polymorphic_pseudogene	13.6794	1.05396	0.978684	1.07692	0.281518	NA
ENSMUSG00000029032	Arhgef16	protein_coding	21.6008	1.05373	0.788668	1.33609	0.181521	NA
ENSMUSG00000078591	Hs3st4	protein_coding	734.281	1.05372	0.177595	5.93327	2.96962e-09	5.60442e-08
ENSMUSG00000027074	Slc43a3	protein_coding	150.042	1.05369	0.40113	2.62681	0.00861905	0.0342603
ENSMUSG00000040084	Bub1b	protein_coding	44.3551	1.05341	0.591927	1.77963	0.0751365	0.185296
ENSMUSG00000021838	Samd4	protein_coding	639.716	1.05283	0.176897	5.95164	2.65463e-09	5.04838e-08
ENSMUSG00000033222	Ttf2	protein_coding	67.3606	1.0527	0.553876	1.90061	0.0573531	0.151761
ENSMUSG00000114028	9630002D21Rik	lncRNA	13.8684	1.05255	0.962901	1.0931	0.27435	NA
ENSMUSG00000018849	Wwc1	protein_coding	2693.87	1.05215	0.131883	7.97792	1.48826e-15	6.08652e-14
ENSMUSG00000115746	Gm49218	processed_pseudogene	36.0959	1.05182	0.627986	1.67491	0.0939518	0.217881
ENSMUSG00000095597	Rps7-ps3	transcribed_processed_pseudogene	7339.78	1.05164	0.13253	7.93512	2.10285e-15	8.37552e-14
ENSMUSG00000116861	Gm8253	processed_pseudogene	514.019	1.05156	0.195688	5.37365	7.71572e-08	1.15677e-06
ENSMUSG00000058700	Rpl21-ps12	processed_pseudogene	76.8286	1.05154	0.422791	2.48713	0.0128777	0.0473983
ENSMUSG00000096574	Gm2956	protein_coding	409.65	1.05144	0.224491	4.68365	2.81818e-06	3.18873e-05
ENSMUSG00000106752	Gm3348	processed_pseudogene	29.8354	1.0513	0.759397	1.38439	0.166239	0.329603
ENSMUSG00000114677	Gm48733	transcribed_processed_pseudogene	20.9721	1.05083	0.789441	1.33111	0.183152	NA
ENSMUSG00000104241	Gm9442	processed_pseudogene	10.4165	1.0508	1.11981	0.938373	0.348053	NA
ENSMUSG00000026112	Coa5	protein_coding	2797.53	1.05004	0.150926	6.95733	3.46789e-12	9.59354e-11
ENSMUSG00000053835	H2-T24	protein_coding	971.481	1.05001	0.168425	6.23428	4.53856e-10	9.70067e-09
ENSMUSG00000057143	Trim12c	protein_coding	61.8377	1.05001	0.498702	2.10548	0.0352498	0.104511
ENSMUSG00000083536	Gm15808	processed_pseudogene	100.846	1.0496	0.461974	2.27198	0.0230876	0.0750356
ENSMUSG00000097441	Gm26633	lncRNA	20.2434	1.04916	0.818334	1.28207	0.199818	NA
ENSMUSG00000024210	Ip6k3	protein_coding	15.252	1.04913	0.998026	1.0512	0.293166	NA
ENSMUSG00000085340	Gm16335	processed_pseudogene	130.426	1.04913	0.330317	3.17612	0.0014926	0.00808898
ENSMUSG00000062461	Rpl27a-ps4	processed_pseudogene	1151.66	1.04902	0.154974	6.76905	1.29634e-11	3.3524e-10
ENSMUSG00000056758	Hmga2	protein_coding	15.5909	1.04853	0.918546	1.14151	0.253656	NA
ENSMUSG00000118125	Gm50387	protein_coding	689.444	1.04836	0.210295	4.98517	6.19082e-07	7.88157e-06
ENSMUSG00000085037	4933421O10Rik	lncRNA	275.925	1.0479	0.258621	4.05187	5.08095e-05	0.00042327
ENSMUSG00000081159	Gm6023	processed_pseudogene	184.733	1.0478	0.282822	3.70482	0.000211538	0.00149265
ENSMUSG00000072576	Gm16020	processed_pseudogene	430.605	1.04742	0.230024	4.55354	5.27515e-06	5.62239e-05
ENSMUSG00000049517	Rps23	protein_coding	8755.18	1.0473	0.115681	9.05331	1.38704e-19	8.16378e-18
ENSMUSG00000000365	Rnf17	protein_coding	21.7329	1.04692	0.778535	1.34473	0.178713	NA
ENSMUSG00000014294	Ndufa2	protein_coding	8638.21	1.04642	0.120202	8.70553	3.16098e-18	1.62852e-16
ENSMUSG00000019102	Aldh3a1	protein_coding	35.3263	1.04636	0.711103	1.47147	0.141165	0.293594
ENSMUSG00000078439	Smim24	protein_coding	13.3396	1.04574	0.981827	1.0651	0.286833	NA
ENSMUSG00000083219	Gm11410	processed_pseudogene	973.775	1.04565	0.151079	6.92121	4.47798e-12	1.22511e-10
ENSMUSG00000059483	Gm5528	processed_pseudogene	22.0707	1.04544	0.780625	1.33924	0.180493	0.34863
ENSMUSG00000022817	Itgb5	protein_coding	226.357	1.04542	0.267082	3.91422	9.06987e-05	0.000706602
ENSMUSG00000067736	Gm10222	unprocessed_pseudogene	65899.6	1.04518	0.110564	9.45317	3.28723e-21	2.2878e-19
ENSMUSG00000020444	Guk1	protein_coding	16458.8	1.04506	0.110193	9.48391	2.4492e-21	1.74121e-19
ENSMUSG00000040026	Saa3	protein_coding	60.4149	1.04501	0.491376	2.1267	0.0334451	0.100345
ENSMUSG00000018909	Arrb1	protein_coding	9321.8	1.04375	0.111743	9.3406	9.57916e-21	6.29148e-19
ENSMUSG00000086029	Pax6os1	lncRNA	18.8968	1.0425	0.846626	1.23136	0.218189	NA
ENSMUSG00000098087	Gm17750	lncRNA	558.332	1.0421	0.190001	5.48468	4.14213e-08	6.43881e-07
ENSMUSG00000080816	Gm12447	processed_pseudogene	604.021	1.04188	0.184999	5.63179	1.78346e-08	2.95483e-07
ENSMUSG00000100160	Gm28527	processed_pseudogene	75.5151	1.04176	0.42642	2.44304	0.0145639	0.052361
ENSMUSG00000084050	Gm14439	processed_pseudogene	136.292	1.0414	0.348275	2.99018	0.00278813	0.0137466
ENSMUSG00000094065	Ccl21d	protein_coding	138.759	1.04139	0.345558	3.01364	0.00258133	0.0128613
ENSMUSG00000006519	Cyba	protein_coding	305.393	1.04116	0.229233	4.54192	5.57438e-06	5.91588e-05
ENSMUSG00000116138	C030006K11Rik	protein_coding	1249.89	1.04096	0.140347	7.41702	1.19785e-13	3.9402e-12
ENSMUSG00000003436	Dll3	protein_coding	355.025	1.0405	0.243552	4.2722	1.93554e-05	0.00018058
ENSMUSG00000096474	Gm5561	processed_pseudogene	1204.88	1.0404	0.149573	6.9558	3.50567e-12	9.68454e-11
ENSMUSG00000061518	Cox5b	protein_coding	24439.9	1.04038	0.113836	9.13926	6.28837e-20	3.82607e-18
ENSMUSG00000022488	Nckap1l	protein_coding	97.0294	1.03955	0.390435	2.66254	0.00775535	0.0315543
ENSMUSG00000100215	Gm8292	processed_pseudogene	612.703	1.03948	0.18349	5.66505	1.4698e-08	2.48326e-07
ENSMUSG00000070576	Mn1	protein_coding	7207.2	1.0391	0.118615	8.76026	1.94794e-18	1.01677e-16
ENSMUSG00000078234	Klhdc7a	protein_coding	86.2316	1.03883	0.498849	2.08245	0.0373017	0.109326
ENSMUSG00000117504	Gm46611	processed_pseudogene	63.7158	1.03806	0.49998	2.07621	0.0378746	0.110737
ENSMUSG00000022221	Ripk3	protein_coding	22.3155	1.03802	0.946059	1.0972	0.272552	0.458919
ENSMUSG00000109663	Gm5331	processed_pseudogene	11.6102	1.03796	1.0522	0.98647	0.323902	NA
ENSMUSG00000118285	Gm46618	processed_pseudogene	10.4096	1.03756	1.10537	0.938655	0.347908	NA
ENSMUSG00000045545	Krt14	protein_coding	19.8515	1.0365	0.843211	1.22923	0.218986	NA
ENSMUSG00000098201	Gm26983	processed_pseudogene	43.5558	1.03561	0.567398	1.82518	0.0679735	0.17173
ENSMUSG00000040659	Efhd2	protein_coding	1467.17	1.03551	0.179171	5.77944	7.49514e-09	1.32265e-07
ENSMUSG00000092593	Gm20492	lncRNA	19.9124	1.03541	0.833805	1.24179	0.214313	NA
ENSMUSG00000030507	Dbx1	protein_coding	11.8492	1.03524	1.05468	0.981565	0.326314	NA
ENSMUSG00000040432	Ltb4r2	protein_coding	16.0667	1.03518	0.897615	1.15326	0.248805	NA
ENSMUSG00000036751	Cox6b1	protein_coding	27253.8	1.03484	0.116638	8.87222	7.16999e-19	3.8857e-17
ENSMUSG00000063457	Rps15	protein_coding	10533.8	1.03483	0.108095	9.57337	1.03479e-21	7.63017e-20
ENSMUSG00000032733	Snx33	protein_coding	96.3883	1.03462	0.481581	2.14838	0.0316838	0.0961075
ENSMUSG00000066116	Gm10154	processed_pseudogene	1422.61	1.03403	0.166947	6.19374	5.87541e-10	1.23977e-08
ENSMUSG00000079402	Gm3020	protein_coding	445.505	1.03401	0.214621	4.81783	1.4513e-06	1.73205e-05
ENSMUSG00000064125	Prr36	protein_coding	1492.01	1.034	0.144692	7.14622	8.92009e-13	2.65262e-11
ENSMUSG00000036306	Lzts1	protein_coding	8709.03	1.03365	0.125756	8.21951	2.04328e-16	9.00635e-15
ENSMUSG00000028865	Cd164l2	protein_coding	111.285	1.03345	0.400647	2.57944	0.00989596	0.0383372
ENSMUSG00000073599	Ecscr	protein_coding	12.5258	1.03305	1.10625	0.933829	0.350392	NA
ENSMUSG00000026023	Cdk15	protein_coding	21.5361	1.0329	0.80867	1.27728	0.201503	NA
ENSMUSG00000029636	Wasf3	protein_coding	10914.5	1.03146	0.118527	8.70233	3.25132e-18	1.6664e-16
ENSMUSG00000082177	Gm16005	processed_pseudogene	13.9045	1.03144	0.970971	1.06228	0.288108	NA
ENSMUSG00000072934	Trpc5os	protein_coding	13.9094	1.03121	0.982514	1.04956	0.293919	NA
ENSMUSG00000028784	Spocd1	protein_coding	11.0314	1.03076	1.07668	0.957344	0.338394	NA
ENSMUSG00000042129	Rassf4	protein_coding	316.489	1.02994	0.261336	3.94106	8.11237e-05	0.000640051
ENSMUSG00000027168	Pax6	protein_coding	146.678	1.0299	0.407618	2.52663	0.0115162	0.0433114
ENSMUSG00000067889	Sptbn2	protein_coding	22266.7	1.02967	0.102917	10.0049	1.44991e-23	1.27817e-21
ENSMUSG00000116174	Gm10362	processed_pseudogene	669.792	1.02966	0.20838	4.94125	7.76213e-07	9.6649e-06
ENSMUSG00000014778	Fhod1	protein_coding	56.7933	1.02921	0.510615	2.01562	0.0438394	0.124063
ENSMUSG00000082099	Gm12013	processed_pseudogene	583.456	1.02913	0.201961	5.0957	3.47459e-07	4.66928e-06
ENSMUSG00000101814	Gm17807	processed_pseudogene	157.741	1.0289	0.322732	3.18809	0.00143217	0.00781658
ENSMUSG00000081319	Gm12936	processed_pseudogene	27.0461	1.02874	0.706488	1.45614	0.145354	0.2997
ENSMUSG00000024608	Rps14	protein_coding	21648.4	1.02867	0.114424	8.98995	2.47352e-19	1.41704e-17
ENSMUSG00000068270	Shroom4	protein_coding	28.5746	1.02857	0.992536	1.0363	0.30006	0.487604
ENSMUSG00000099722	Gm29154	lncRNA	20.4185	1.02823	0.887354	1.15876	0.246555	NA
ENSMUSG00000039962	Olfr906	protein_coding	20.4185	1.02823	0.887354	1.15876	0.246555	NA
ENSMUSG00000032702	Kank1	protein_coding	323.508	1.02814	0.227003	4.52921	5.92047e-06	6.23646e-05
ENSMUSG00000043969	Emx2	protein_coding	526.279	1.02784	0.186999	5.49653	3.87339e-08	6.06383e-07
ENSMUSG00000032714	Syde1	protein_coding	83.6109	1.02759	0.469959	2.18655	0.0287754	0.0893364
ENSMUSG00000083557	Gm6877	processed_pseudogene	73.1432	1.0274	0.453803	2.26398	0.0235754	0.0762836
ENSMUSG00000106576	Gm4866	unprocessed_pseudogene	53.4635	1.02718	0.519603	1.97686	0.0480577	0.132867
ENSMUSG00000017843	Ppp2r5c	protein_coding	9810.74	1.02705	0.131399	7.81626	5.44168e-15	2.07569e-13
ENSMUSG00000087543	Gm16576	lncRNA	17.2713	1.02695	0.916371	1.12067	0.262426	NA
ENSMUSG00000100104	Gm5644	processed_pseudogene	957.949	1.02687	0.151976	6.75681	1.41066e-11	3.63382e-10
ENSMUSG00000020061	Mybpc1	protein_coding	21.667	1.02685	0.807951	1.27094	0.203751	NA
ENSMUSG00000039844	Rapgef1	protein_coding	3740.71	1.02672	0.117191	8.76104	1.93454e-18	1.01244e-16
ENSMUSG00000084265	Gm14541	processed_pseudogene	437.88	1.02667	0.224014	4.58305	4.58233e-06	4.94508e-05
ENSMUSG00000074218	Cox7a1	protein_coding	102.39	1.02655	0.376861	2.72395	0.00645064	0.0272057
ENSMUSG00000083887	Gm11930	processed_pseudogene	290.711	1.02583	0.253483	4.04696	5.18866e-05	0.000431699
ENSMUSG00000028088	Fmo5	protein_coding	58.8708	1.02575	0.537291	1.90911	0.0562485	0.149623
ENSMUSG00000001151	Pcnt	protein_coding	1708.39	1.02528	0.127934	8.0141	1.10947e-15	4.62318e-14
ENSMUSG00000020886	Dlg4	protein_coding	12118.2	1.02481	0.119018	8.61059	7.26847e-18	3.54226e-16
ENSMUSG00000099663	Gm29201	processed_pseudogene	36.8809	1.02436	0.612244	1.67312	0.094304	0.218391
ENSMUSG00000036469	Marchf1	protein_coding	1114.29	1.02374	0.143411	7.13851	9.43498e-13	2.79735e-11
ENSMUSG00000041390	Mdfic	protein_coding	28.7577	1.02362	0.763819	1.34013	0.180202	0.348304
ENSMUSG00000080921	Rpl38-ps2	processed_pseudogene	4012.01	1.02352	0.157387	6.50317	7.86469e-11	1.8571e-09
ENSMUSG00000110344	Gm45716	protein_coding	348.365	1.02346	0.224449	4.55988	5.11817e-06	5.46683e-05
ENSMUSG00000051811	Cox6b2	protein_coding	233.926	1.02344	0.258938	3.95244	7.73582e-05	0.000614531
ENSMUSG00000096904	Lamtor3-ps	protein_coding	256.593	1.02311	0.25892	3.95145	7.76795e-05	0.000616309
ENSMUSG00000105489	Gm38562	lncRNA	36.0083	1.02284	0.605829	1.68832	0.091349	0.213568
ENSMUSG00000027204	Fbn1	protein_coding	66.1095	1.02283	0.463491	2.20679	0.0273285	0.0856471
ENSMUSG00000089883	Gm3355	processed_pseudogene	287.899	1.02281	0.243189	4.20583	2.60128e-05	0.000234423
ENSMUSG00000060461	Dppa5a	protein_coding	31.214	1.02279	0.666486	1.5346	0.124882	0.268775
ENSMUSG00000057036	Gm7536	processed_pseudogene	3345.7	1.02273	0.124052	8.24434	1.66071e-16	7.40227e-15
ENSMUSG00000020805	Slc13a5	protein_coding	62.7976	1.0227	0.494725	2.06721	0.0387143	0.112661
ENSMUSG00000079283	2310009B15Rik	protein_coding	825.468	1.02257	0.157949	6.47405	9.54082e-11	2.22376e-09
ENSMUSG00000118144	Gm50313	processed_pseudogene	62.0479	1.02134	0.47616	2.14496	0.031956	0.0967263
ENSMUSG00000108911	Gm45113	processed_pseudogene	69.8652	1.02133	0.446486	2.28748	0.0221677	0.0728336
ENSMUSG00000099471	Gm8451	processed_pseudogene	1304.03	1.02133	0.144473	7.06935	1.55663e-12	4.48774e-11
ENSMUSG00000044052	Ccr10	protein_coding	57.9791	1.02122	0.503025	2.03016	0.0423399	0.120784
ENSMUSG00000092213	Gm18522	processed_pseudogene	48.7912	1.02038	0.629129	1.62189	0.104827	0.23593
ENSMUSG00000111993	Gm48018	transcribed_unprocessed_pseudogene	17.2193	1.02004	0.920788	1.10779	0.267953	NA
ENSMUSG00000024620	Pdgfrb	protein_coding	97.4431	1.01996	0.420957	2.42295	0.0153952	0.0546758
ENSMUSG00000047907	Tshz2	protein_coding	55.3183	1.01986	0.507174	2.01086	0.0443404	0.125195
ENSMUSG00000110537	Gm4316	lncRNA	58.1209	1.01957	0.510618	1.99674	0.045854	0.128426
ENSMUSG00000000567	Sox9	protein_coding	4532.31	1.01859	0.382988	2.65959	0.00782362	0.0317515
ENSMUSG00000051648	Kctd19	protein_coding	14.0524	1.01825	0.984604	1.03417	0.301056	NA
ENSMUSG00000046876	Atxn1	protein_coding	7178.79	1.01818	0.13025	7.81713	5.4042e-15	2.06536e-13
ENSMUSG00000025492	Ifitm3	protein_coding	443.761	1.01809	0.26386	3.85846	0.000114105	0.000869155
ENSMUSG00000085896	5330429C05Rik	lncRNA	30.6929	1.01787	0.70558	1.4426	0.149132	0.30514
ENSMUSG00000091695	Gm17669	processed_pseudogene	1550.41	1.01782	0.137389	7.40827	1.27954e-13	4.18806e-12
ENSMUSG00000073403	Gm10499	transcribed_unprocessed_pseudogene	10.8855	1.01776	1.0906	0.933211	0.350711	NA
ENSMUSG00000002699	Lcp2	protein_coding	98.4122	1.01737	0.378041	2.69117	0.00712018	0.0294774
ENSMUSG00000051510	Mafg	protein_coding	5558.58	1.01729	0.132499	7.67773	1.61937e-14	5.85069e-13
ENSMUSG00000024883	Rin1	protein_coding	1035.34	1.01623	0.168405	6.03444	1.59511e-09	3.16053e-08
ENSMUSG00000062353	Gm15772	processed_pseudogene	4652.62	1.01555	0.127247	7.98091	1.45263e-15	5.95308e-14
ENSMUSG00000098492	Gm19353	processed_pseudogene	145.781	1.0152	0.32507	3.12302	0.00179007	0.00942804
ENSMUSG00000056648	Hoxb8	protein_coding	14.6193	1.01487	0.947001	1.07167	0.283868	NA
ENSMUSG00000034652	Cd300a	protein_coding	26.2254	1.01476	0.723453	1.40266	0.160719	0.321518
ENSMUSG00000020657	Dnajc27	protein_coding	5139.12	1.01464	0.138466	7.32774	2.34073e-13	7.39307e-12
ENSMUSG00000072494	Ppp1r3e	protein_coding	115.832	1.0143	0.366978	2.76392	0.00571108	0.0247119
ENSMUSG00000096936	Gm3510	lncRNA	14.6742	1.01399	0.964297	1.05153	0.293016	NA
ENSMUSG00000090338	Gm17081	unprocessed_pseudogene	90.9394	1.01393	0.395778	2.56186	0.0104114	0.0399259
ENSMUSG00000035095	Fam167a	protein_coding	435.511	1.01364	0.75545	1.34177	0.179671	0.34755
ENSMUSG00000033685	Ucp2	protein_coding	731.461	1.01337	0.213375	4.74924	2.04181e-06	2.367e-05
ENSMUSG00000020105	Lrig3	protein_coding	84.5254	1.01323	0.431383	2.3488	0.0188342	0.0641884
ENSMUSG00000117333	Gm16386	processed_pseudogene	15.475	1.01307	1.08655	0.932373	0.351144	NA
ENSMUSG00000066771	Gm5614	processed_pseudogene	168.497	1.01232	0.298793	3.38802	0.000703996	0.00423786
ENSMUSG00000108437	Gm19366	processed_pseudogene	1302.88	1.01209	0.166366	6.08355	1.1755e-09	2.37918e-08
ENSMUSG00000055775	Myh8	protein_coding	322.993	1.01192	0.229946	4.40068	1.07911e-05	0.000107395
ENSMUSG00000036769	Wdr44	protein_coding	1283.07	1.01183	0.140643	7.19431	6.2776e-13	1.89811e-11
ENSMUSG00000073555	Gm4951	protein_coding	15.905	1.01172	1.1021	0.917991	0.358623	NA
ENSMUSG00000026181	Ppm1f	protein_coding	5485.77	1.01159	0.128667	7.86209	3.77788e-15	1.46356e-13
ENSMUSG00000030956	Fam53b	protein_coding	1472.49	1.01143	0.150058	6.74022	1.58145e-11	4.0475e-10
ENSMUSG00000111669	Gm31698	lncRNA	40.461	1.01104	0.587688	1.72036	0.0853665	0.203027
ENSMUSG00000027765	P2ry1	protein_coding	92.4271	1.0108	0.407271	2.48188	0.0130691	0.047969
ENSMUSG00000056366	Fabp3-ps1	processed_pseudogene	1774.38	1.01053	0.153361	6.58922	4.42137e-11	1.07869e-09
ENSMUSG00000027901	Dennd2d	protein_coding	32.1657	1.01036	0.663019	1.52388	0.127539	0.272806
ENSMUSG00000093978	Gm12612	processed_pseudogene	74.2069	1.00997	0.439297	2.29905	0.0215021	0.0712842
ENSMUSG00000084830	Gm14539	processed_pseudogene	5490.74	1.00973	0.157327	6.41803	1.38051e-10	3.16193e-09
ENSMUSG00000082877	Gm13009	processed_pseudogene	18.9848	1.00966	0.844062	1.19619	0.231624	NA
ENSMUSG00000069793	Slfn9	protein_coding	15.618	1.00964	0.967155	1.04392	0.296521	NA
ENSMUSG00000040061	Plcb2	protein_coding	53.5718	1.00951	0.529873	1.90519	0.0567554	0.150642
ENSMUSG00000118238	Gm34432	processed_pseudogene	278.011	1.00929	0.246735	4.09059	4.30283e-05	0.000366137
ENSMUSG00000096999	Gm26793	lncRNA	24.1182	1.00915	0.882525	1.14348	0.252841	0.437507
ENSMUSG00000074647	Fam83c	protein_coding	25.8758	1.00887	0.73972	1.36385	0.172615	0.338196
ENSMUSG00000042532	Golga7b	protein_coding	7077.97	1.00873	0.131527	7.66938	1.72829e-14	6.21026e-13
ENSMUSG00000117764	Gm50143	lncRNA	10.3457	1.00855	1.18989	0.847596	0.396663	NA
ENSMUSG00000061603	Akap6	protein_coding	13100.7	1.00854	0.105414	9.56745	1.09575e-21	8.04968e-20
ENSMUSG00000094557	Rpl35a-ps7	processed_pseudogene	48.9931	1.00842	0.539449	1.86936	0.0615731	0.159773
ENSMUSG00000021062	Rab15	protein_coding	6458.94	1.00752	0.129419	7.78497	6.97307e-15	2.60472e-13
ENSMUSG00000009378	Slc16a12	protein_coding	15.568	1.00737	1.01236	0.995074	0.3197	NA
ENSMUSG00000046721	Rpl14-ps1	processed_pseudogene	4008.37	1.00726	0.127664	7.8899	3.02436e-15	1.1832e-13
ENSMUSG00000040867	Begain	protein_coding	1056.71	1.00678	0.177817	5.66189	1.49719e-08	2.52524e-07
ENSMUSG00000035847	Ids	protein_coding	5023.05	1.00664	0.141831	7.09744	1.27093e-12	3.69633e-11
ENSMUSG00000040483	Xaf1	protein_coding	108.2	1.00622	0.377967	2.66218	0.00776353	0.0315682
ENSMUSG00000000184	Ccnd2	protein_coding	19659.3	1.00603	0.107766	9.33536	1.00647e-20	6.54537e-19
ENSMUSG00000105437	Gm42450	lncRNA	25.3596	1.00602	0.816971	1.2314	0.218173	0.395998
ENSMUSG00000034177	Rnf43	protein_coding	84.1331	1.00592	0.483502	2.0805	0.0374801	0.109778
ENSMUSG00000028062	Lamtor2	protein_coding	5069.37	1.00574	0.113349	8.87295	7.12317e-19	3.87091e-17
ENSMUSG00000070780	Rbm47	protein_coding	80.5139	1.00564	0.424076	2.37137	0.0177223	0.0611556
ENSMUSG00000102252	Snrpn	protein_coding	40509.9	1.00517	0.125659	7.99918	1.25251e-15	5.16498e-14
ENSMUSG00000117176	Gm49879	processed_pseudogene	59.2782	1.00492	0.50804	1.97803	0.047925	0.132623
ENSMUSG00000061242	Gm9104	processed_pseudogene	450.984	1.00476	0.197162	5.09609	3.46739e-07	4.66276e-06
ENSMUSG00000117115	Gm9586	processed_pseudogene	14.8063	1.00457	0.933091	1.0766	0.281659	NA
ENSMUSG00000052013	Btla	protein_coding	10.9676	1.00441	1.1421	0.879444	0.37916	NA
ENSMUSG00000062284	Gm6030	processed_pseudogene	657.981	1.00408	0.186657	5.37925	7.47966e-08	1.12393e-06
ENSMUSG00000075330	A930003A15Rik	protein_coding	29.6625	1.00387	0.665211	1.5091	0.131273	0.278605
ENSMUSG00000097729	2310015A10Rik	lncRNA	163.651	1.00349	0.297425	3.37394	0.000741	0.00443483
ENSMUSG00000070298	Trcg1	protein_coding	30.3282	1.00304	0.668948	1.49943	0.133762	0.28219
ENSMUSG00000097892	Gm26801	lncRNA	29.9124	1.00299	0.704201	1.42429	0.154361	0.313063
ENSMUSG00000085705	Gm16046	lncRNA	15.439	1.00284	1.01125	0.991689	0.321349	NA
ENSMUSG00000047215	Rpl9	protein_coding	13530.6	1.00263	0.109836	9.12844	6.94936e-20	4.21531e-18
ENSMUSG00000025505	Tmem80	protein_coding	1326.86	1.0026	0.142871	7.01749	2.25888e-12	6.34629e-11
ENSMUSG00000059325	Hopx	protein_coding	503.606	1.00239	0.190845	5.25238	1.50145e-07	2.15629e-06
ENSMUSG00000048540	Nhlh2	protein_coding	1086.5	1.00236	0.146621	6.83636	8.12291e-12	2.14824e-10
ENSMUSG00000090035	Galnt4	protein_coding	53.3506	1.0022	0.606088	1.65355	0.0982187	0.22504
ENSMUSG00000021553	Slc28a3	protein_coding	19.6545	1.00219	0.879544	1.13945	0.254517	NA
ENSMUSG00000022773	Ypel1	protein_coding	2451.38	1.00152	0.118967	8.41848	3.81397e-17	1.7634e-15
ENSMUSG00000035048	Anapc13	protein_coding	1575.97	1.00138	0.140005	7.15245	8.52423e-13	2.54436e-11
ENSMUSG00000081049	Rps24-ps3	processed_pseudogene	2643.71	1.00124	0.147387	6.79329	1.09601e-11	2.85293e-10
ENSMUSG00000109793	Gm10043	processed_pseudogene	42.0285	1.00105	0.565576	1.76996	0.0767339	0.188229
ENSMUSG00000111964	Gm8942	processed_pseudogene	1386	1.00082	0.150523	6.64894	2.9522e-11	7.35639e-10
ENSMUSG00000091239	Vmn2r76	protein_coding	13.3227	1.00036	0.99149	1.00895	0.313	NA
ENSMUSG00000050299	Gm9843	processed_pseudogene	5012.1	1.00034	0.126962	7.87906	3.29846e-15	1.28536e-13
ENSMUSG00000020682	Mmp28	protein_coding	11.3564	1.00029	1.10238	0.907387	0.364202	NA
ENSMUSG00000022074	Tnfrsf10b	protein_coding	90.713	1.00023	0.399298	2.50496	0.0122464	0.0454565
ENSMUSG00000045160	Bola3	protein_coding	1324.47	0.99999	0.148608	6.72906	1.70762e-11	4.35355e-10
ENSMUSG00000016496	Cd274	protein_coding	93.9064	0.999814	0.42982	2.32612	0.0200119	0.0673344
ENSMUSG00000036305	Rpl39-ps	processed_pseudogene	1922.72	0.999483	0.155413	6.43113	1.26662e-10	2.91455e-09
ENSMUSG00000029545	Acads	protein_coding	144.3	0.999444	0.332993	3.0014	0.00268745	0.0133164
ENSMUSG00000042804	Gpr153	protein_coding	1072.94	0.999399	0.16342	6.11553	9.62365e-10	1.97195e-08
ENSMUSG00000017607	Tns4	protein_coding	23.2945	0.999396	0.772251	1.29413	0.195619	0.368796
ENSMUSG00000029122	Evc	protein_coding	192.782	0.999089	0.333584	2.99502	0.0027443	0.0135608
ENSMUSG00000066489	Rpl26-ps2	processed_pseudogene	103.607	0.998906	0.423173	2.36051	0.0182497	0.062562
ENSMUSG00000025422	Agap2	protein_coding	1427.39	0.998779	0.141304	7.06829	1.56859e-12	4.51568e-11
ENSMUSG00000107578	Gm32536	processed_pseudogene	242.172	0.998543	0.255027	3.91544	9.02413e-05	0.000703592
ENSMUSG00000021476	Habp4	protein_coding	5654.3	0.998018	0.147884	6.74864	1.49239e-11	3.82945e-10
ENSMUSG00000097488	4732487G21Rik	lncRNA	143.367	0.99797	0.341343	2.92366	0.00345942	0.0163531
ENSMUSG00000022840	Adcy5	protein_coding	4799.89	0.997965	0.141951	7.03034	2.06035e-12	5.82983e-11
ENSMUSG00000060566	Rpl21-ps3	processed_pseudogene	80.5921	0.997618	0.413362	2.41343	0.0158033	0.0558948
ENSMUSG00000084149	Gm12944	processed_pseudogene	352.799	0.997382	0.219412	4.5457	5.47537e-06	5.82015e-05
ENSMUSG00000092261	Gm20519	processed_pseudogene	59.0459	0.997333	0.533157	1.87062	0.0613978	0.15938
ENSMUSG00000000317	Bcl6b	protein_coding	52.5993	0.997217	0.512906	1.94425	0.0518656	0.140521
ENSMUSG00000069733	Ube2u	protein_coding	12.127	0.997068	1.0655	0.935773	0.34939	NA
ENSMUSG00000017724	Etv4	protein_coding	227.746	0.996905	0.333251	2.99145	0.00277655	0.0136963
ENSMUSG00000041037	Irgq	protein_coding	8605.82	0.99688	0.102404	9.73476	2.14329e-22	1.66714e-20
ENSMUSG00000033467	Crlf2	protein_coding	1314.33	0.996873	0.145212	6.86494	6.65187e-12	1.78297e-10
ENSMUSG00000074872	Ctxn2	protein_coding	769.669	0.996727	0.173116	5.75758	8.53288e-09	1.48987e-07
ENSMUSG00000062078	Qk	protein_coding	3674.82	0.996269	0.134762	7.39283	1.43737e-13	4.65093e-12
ENSMUSG00000081749	Gm12241	processed_pseudogene	20.2715	0.996169	0.812134	1.22661	0.219971	NA
ENSMUSG00000118195	Gm8572	processed_pseudogene	13.9945	0.996024	0.995408	1.00062	0.317011	NA
ENSMUSG00000022468	Endou	protein_coding	16.7656	0.995931	0.886044	1.12402	0.261005	NA
ENSMUSG00000028988	Ctnnbip1	protein_coding	6246.73	0.995863	0.127424	7.81536	5.48065e-15	2.08654e-13
ENSMUSG00000106874	Gm20186	lncRNA	125.833	0.995644	0.393388	2.53095	0.0113755	0.0429043
ENSMUSG00000047261	Gap43	protein_coding	30080.7	0.995326	0.106678	9.33017	1.05705e-20	6.85179e-19
ENSMUSG00000100865	Gm9320	transcribed_processed_pseudogene	718.419	0.995203	0.174577	5.70065	1.19354e-08	2.04791e-07
ENSMUSG00000031967	Afg3l1	protein_coding	3471.18	0.995094	0.11459	8.68397	3.82186e-18	1.93879e-16
ENSMUSG00000114209	Gm48433	lncRNA	20.5604	0.994882	0.826052	1.20438	0.228442	NA
ENSMUSG00000116358	Gm49450	protein_coding	341.955	0.994834	0.237005	4.19752	2.69857e-05	0.00024198
ENSMUSG00000036504	Phpt1	protein_coding	1145.99	0.994293	0.1503	6.6154	3.70556e-11	9.11909e-10
ENSMUSG00000063166	Gm5449	processed_pseudogene	93.7236	0.994231	0.416548	2.38684	0.0169941	0.0591973
ENSMUSG00000105144	Rpl21-ps11	processed_pseudogene	288.158	0.994113	0.233484	4.25773	2.06516e-05	0.000191145
ENSMUSG00000023031	Cela1	protein_coding	188.474	0.993624	0.285783	3.47685	0.000507344	0.0031695
ENSMUSG00000028136	Snx27	protein_coding	8851.46	0.993252	0.112152	8.85634	8.2688e-19	4.43275e-17
ENSMUSG00000042613	Pbxip1	protein_coding	1582.41	0.993016	0.403781	2.45929	0.0139212	0.0505355
ENSMUSG00000054675	Tmem119	protein_coding	34.1591	0.992847	0.623185	1.59318	0.111119	0.24646
ENSMUSG00000079523	Tmsb10	protein_coding	46414.5	0.992764	0.104695	9.4824	2.485e-21	1.76036e-19
ENSMUSG00000097994	Gm26982	lncRNA	101.664	0.992394	0.373112	2.65978	0.00781922	0.0317426
ENSMUSG00000115650	Gm48992	lncRNA	45.2745	0.992301	0.544286	1.82313	0.0682843	0.172318
ENSMUSG00000098221	Gm27030	lncRNA	43.4521	0.991998	0.553673	1.79167	0.0731864	0.181525
ENSMUSG00000067780	Pi15	protein_coding	23.5765	0.991857	0.775372	1.2792	0.200826	0.374978
ENSMUSG00000082023	Gm14407	processed_pseudogene	132.405	0.991769	0.366208	2.70821	0.00676475	0.0282958
ENSMUSG00000029798	Herc6	protein_coding	57.8516	0.991644	0.527902	1.87846	0.060318	0.157526
ENSMUSG00000086804	Gm43154	lncRNA	35.1187	0.991545	0.621983	1.59417	0.110898	0.246214
ENSMUSG00000072437	Nanos1	protein_coding	1260.41	0.991236	0.141087	7.02569	2.13014e-12	6.01872e-11
ENSMUSG00000114155	Gm7986	processed_pseudogene	75.5868	0.991156	0.429746	2.30638	0.0210896	0.0701159
ENSMUSG00000082575	Eef2-ps2	processed_pseudogene	813.252	0.990326	0.166388	5.95192	2.65018e-09	5.04476e-08
ENSMUSG00000014158	Trpv4	protein_coding	16.1038	0.990081	0.998528	0.99154	0.321422	NA
ENSMUSG00000082220	Gm12943	processed_pseudogene	247.899	0.989525	0.265355	3.72906	0.000192194	0.00137375
ENSMUSG00000052214	Opa3	protein_coding	4726.09	0.989071	0.126687	7.8072	5.84724e-15	2.21759e-13
ENSMUSG00000039450	Dcxr	protein_coding	607.118	0.98867	0.215261	4.59288	4.3716e-06	4.74348e-05
ENSMUSG00000055093	Rps27a-ps3	processed_pseudogene	4717.62	0.988326	0.124241	7.9549	1.7928e-15	7.213e-14
ENSMUSG00000061488	Rpl27a-ps1	processed_pseudogene	304.786	0.988298	0.226831	4.35698	1.31872e-05	0.000128283
ENSMUSG00000096775	Gm5796	protein_coding	273.825	0.988246	0.267918	3.68861	0.000225484	0.0015768
ENSMUSG00000104168	Gm38250	lncRNA	50.9608	0.988148	0.513754	1.92339	0.0544312	0.145977
ENSMUSG00000030336	Cd27	protein_coding	132.13	0.987401	0.398687	2.47663	0.0132628	0.0485455
ENSMUSG00000040714	Klc3	protein_coding	42.7225	0.986166	0.560229	1.76029	0.0783586	0.191362
ENSMUSG00000031805	Jak3	protein_coding	595.455	0.986027	0.178622	5.52018	3.38645e-08	5.34795e-07
ENSMUSG00000035239	Neu3	protein_coding	63.4298	0.985429	0.50516	1.95073	0.0510898	0.13895
ENSMUSG00000104671	Gm43062	lncRNA	183.652	0.985148	0.313734	3.14007	0.00168905	0.00898907
ENSMUSG00000081895	Rpl17-ps10	processed_pseudogene	1453.15	0.985091	0.157693	6.2469	4.18675e-10	8.97774e-09
ENSMUSG00000101655	2310040G24Rik	lncRNA	94.9749	0.984733	0.381268	2.58279	0.00980055	0.0380344
ENSMUSG00000063856	Gpx1	protein_coding	3382.59	0.983991	0.114854	8.56733	1.05914e-17	5.08671e-16
ENSMUSG00000094497	Gm8210	processed_pseudogene	2182.43	0.983958	0.139951	7.03075	2.05428e-12	5.82096e-11
ENSMUSG00000110532	Gm35857	processed_pseudogene	1429.12	0.983519	0.183802	5.35098	8.74804e-08	1.29491e-06
ENSMUSG00000109841	E330011O21Rik	lncRNA	17.2975	0.983506	0.936849	1.0498	0.293809	NA
ENSMUSG00000079941	Cox5b-ps	protein_coding	8114.76	0.983398	0.110511	8.89867	5.65223e-19	3.12289e-17
ENSMUSG00000046805	Mpeg1	protein_coding	143.647	0.982433	0.345336	2.84486	0.00444305	0.0200793
ENSMUSG00000098234	Snhg6	lncRNA	1553.55	0.98243	0.146187	6.72036	1.81278e-11	4.60389e-10
ENSMUSG00000075511	1700001L05Rik	lncRNA	316.637	0.982229	0.294005	3.34086	0.000835194	0.00494362
ENSMUSG00000112478	Gm47761	lncRNA	13.2138	0.982139	1.0095	0.972897	0.330605	NA
ENSMUSG00000118210	Gm50394	lncRNA	12.2651	0.982056	1.07881	0.910316	0.362656	NA
ENSMUSG00000098112	Bin2	protein_coding	13.0699	0.981884	1.00399	0.97798	0.328084	NA
ENSMUSG00000044083	Efcab8	protein_coding	22.5579	0.981794	0.776816	1.26387	0.206276	0.381456
ENSMUSG00000097328	Tnfsf12	protein_coding	10.6756	0.981394	1.10682	0.886675	0.375254	NA
ENSMUSG00000112273	Gm29783	processed_pseudogene	71.9872	0.981105	0.44337	2.21283	0.0269091	0.0847075
ENSMUSG00000036882	Arhgap33	protein_coding	8068.76	0.980991	0.106756	9.1891	3.9613e-20	2.45539e-18
ENSMUSG00000001665	Gstt3	protein_coding	37.1532	0.980788	0.619332	1.58362	0.11328	0.250336
ENSMUSG00000066629	Rpl36-ps3	processed_pseudogene	917.377	0.980035	0.158811	6.17106	6.7834e-10	1.4163e-08
ENSMUSG00000021108	Prkch	protein_coding	192.641	0.979913	0.295148	3.32008	0.000899929	0.00525931
ENSMUSG00000074406	Zfp628	protein_coding	203.065	0.978848	0.279123	3.50687	0.000453417	0.0028871
ENSMUSG00000048200	Cracr2b	protein_coding	84.891	0.978764	0.428146	2.28605	0.022251	0.0729865
ENSMUSG00000017778	Cox7c	protein_coding	19609.8	0.978728	0.120581	8.11675	4.7885e-16	2.0603e-14
ENSMUSG00000041205	Map6d1	protein_coding	4179.09	0.978622	0.118063	8.289	1.14208e-16	5.13676e-15
ENSMUSG00000083328	Gm11826	processed_pseudogene	1165.74	0.977943	0.157002	6.22886	4.69827e-10	1.00097e-08
ENSMUSG00000026932	Nacc2	protein_coding	2496.28	0.977226	0.146748	6.65922	2.75291e-11	6.88575e-10
ENSMUSG00000090121	Abhd12b	protein_coding	13.9416	0.977095	1.0633	0.918928	0.358133	NA
ENSMUSG00000104222	Gm7292	lncRNA	25076.9	0.976892	0.118894	8.21648	2.09557e-16	9.2163e-15
ENSMUSG00000011267	Zfp296	protein_coding	21.6463	0.976775	0.815888	1.19719	0.231232	NA
ENSMUSG00000086770	Gm15351	lncRNA	39.0795	0.97674	0.589522	1.65683	0.097553	0.224058
ENSMUSG00000066553	Gm6969	processed_pseudogene	2856.49	0.976645	0.135504	7.20753	5.69775e-13	1.72806e-11
ENSMUSG00000081125	Rpl26-ps5	processed_pseudogene	25.9987	0.976261	0.714838	1.36571	0.17203	0.337468
ENSMUSG00000031824	6430548M08Rik	protein_coding	8487.11	0.976234	0.113121	8.62999	6.13564e-18	3.00495e-16
ENSMUSG00000022389	Tef	protein_coding	15133.7	0.976018	0.11281	8.65183	5.06789e-18	2.52567e-16
ENSMUSG00000026226	Spata3	protein_coding	31.32	0.975481	0.654029	1.4915	0.135831	0.284951
ENSMUSG00000034422	Parp14	protein_coding	37.1221	0.974857	0.66104	1.47473	0.140285	0.292223
ENSMUSG00000066442	Mthfs	protein_coding	641.554	0.973899	0.172631	5.64151	1.68566e-08	2.80967e-07
ENSMUSG00000080836	Gm6444	processed_pseudogene	1113.67	0.973752	0.176521	5.51635	3.46113e-08	5.44854e-07
ENSMUSG00000040723	Rcsd1	protein_coding	30.3193	0.973439	0.707701	1.3755	0.168978	0.333173
ENSMUSG00000098002	Gm9658	processed_pseudogene	12.407	0.973386	1.08259	0.899128	0.368584	NA
ENSMUSG00000067847	Romo1	protein_coding	8729.85	0.972484	0.119859	8.11357	4.91533e-16	2.11029e-14
ENSMUSG00000092242	Gm20515	lncRNA	12.4411	0.972122	1.06609	0.911858	0.361843	NA
ENSMUSG00000110618	Gm39822	lncRNA	27.4423	0.971872	0.715188	1.3589	0.174177	0.340307
ENSMUSG00000086006	Gm13293	lncRNA	19.3829	0.9714	0.845888	1.14838	0.250812	NA
ENSMUSG00000083482	Gm14706	processed_pseudogene	42.5243	0.971349	0.598204	1.62377	0.104424	0.235262
ENSMUSG00000034457	Eda2r	protein_coding	209.236	0.971106	0.285663	3.39948	0.000675149	0.00408405
ENSMUSG00000091754	Gm3636	protein_coding	427.456	0.970294	0.220101	4.4084	1.04137e-05	0.000104006
ENSMUSG00000027803	Wwtr1	protein_coding	176.159	0.970186	0.295404	3.28427	0.00102248	0.00584757
ENSMUSG00000031723	Txnl4b	protein_coding	2815.56	0.969999	0.140825	6.88799	5.65865e-12	1.52747e-10
ENSMUSG00000100212	Gm5522	processed_pseudogene	10.2907	0.969712	1.13421	0.854966	0.39257	NA
ENSMUSG00000118012	Gm46620	lncRNA	145.342	0.96945	0.317051	3.05771	0.00223035	0.0113404
ENSMUSG00000052727	Map1b	protein_coding	302641	0.969259	0.118299	8.19329	2.54177e-16	1.10804e-14
ENSMUSG00000083820	Ndufs6b	processed_pseudogene	305.265	0.969196	0.274294	3.53342	0.000410219	0.00264866
ENSMUSG00000092167	Gm3696	protein_coding	437.11	0.968701	0.231307	4.18794	2.81503e-05	0.000251745
ENSMUSG00000053030	Spink2	protein_coding	10.3407	0.967977	1.11932	0.864791	0.387154	NA
ENSMUSG00000087431	Gm16054	lncRNA	13.7396	0.967697	0.970752	0.996853	0.318836	NA
ENSMUSG00000036185	Sapcd1	protein_coding	27.2805	0.967683	0.706121	1.37042	0.170556	0.335446
ENSMUSG00000033882	Rbm46	protein_coding	29.7357	0.967574	0.698443	1.38533	0.165952	0.329277
ENSMUSG00000058135	Gstm1	protein_coding	11166.4	0.966982	0.377925	2.55866	0.0105076	0.0402275
ENSMUSG00000028917	Plekhm2	protein_coding	1714.18	0.966936	0.131031	7.37944	1.58955e-13	5.10999e-12
ENSMUSG00000012848	Rps5	protein_coding	12853.3	0.966705	0.111996	8.63163	6.04822e-18	2.96947e-16
ENSMUSG00000082920	Gm13864	processed_pseudogene	203.993	0.966577	0.286489	3.37387	0.000741188	0.00443483
[truncated: 20,680 more rows]

## Sheet: 1.2 Neurite_enriched
List of genes enriched in neurites of WT hippocampal neurons (DESeq2 FCN/S > 1.5, FDR-p.value <0.05)
ensembl_gene_id	external_gene_name	gene_biotype	baseMean	log2FoldChange	lfcSE	stat	pvalue	padj
ENSMUSG00000026678	Rgs5	protein_coding	3208.22	2.38567	0.127301	18.7403	2.32316e-78	4.60799e-74
ENSMUSG00000039976	Tbc1d16	protein_coding	9596.45	1.89952	0.106137	17.8969	1.2467e-71	1.23642e-67
ENSMUSG00000024661	Fth1	protein_coding	260397	1.94872	0.111181	17.5275	8.84216e-69	5.84614e-65
ENSMUSG00000024617	Camk2a	protein_coding	231997	2.1373	0.125221	17.0682	2.55781e-65	1.26835e-61
ENSMUSG00000048240	Gng7	protein_coding	27050.7	2.18075	0.128841	16.9259	2.89636e-64	1.14899e-60
ENSMUSG00000038738	Shank1	protein_coding	6657.98	2.12402	0.125917	16.8684	7.68205e-64	2.53956e-60
ENSMUSG00000062382	Ftl1-ps1	protein_coding	59602.2	2.28719	0.13684	16.7144	1.02985e-62	2.91816e-59
ENSMUSG00000041571	Selenow	protein_coding	193463	2.10472	0.126173	16.6813	1.793e-62	4.44551e-59
ENSMUSG00000044361	BC024139	protein_coding	2322.97	2.80377	0.169006	16.5898	8.26547e-62	1.82162e-58
ENSMUSG00000031137	Fgf13	protein_coding	18419	1.92941	0.117202	16.4622	6.85109e-61	1.35891e-57
ENSMUSG00000020684	Rasl10b	protein_coding	7400.47	2.09505	0.12905	16.2345	2.87748e-59	5.18861e-56
ENSMUSG00000050708	Ftl1	protein_coding	157981	2.3336	0.144362	16.1649	8.92384e-59	1.47504e-55
ENSMUSG00000035863	Palm	protein_coding	51578	1.91128	0.118962	16.0663	4.3939e-58	6.70407e-55
ENSMUSG00000082062	Ftl2-ps	processed_pseudogene	51702.9	2.37399	0.148275	16.0107	1.07661e-57	1.52532e-54
ENSMUSG00000074034	Gm5921	processed_pseudogene	5517.27	1.87469	0.117367	15.9728	1.97569e-57	2.61252e-54
ENSMUSG00000022390	Zc3h7b	protein_coding	16935.5	1.60373	0.101679	15.7725	4.8123e-56	5.96575e-53
ENSMUSG00000062661	Ncs1	protein_coding	113360	2.21842	0.141536	15.6739	2.28195e-55	2.6625e-52
ENSMUSG00000044533	Rps2	protein_coding	56156.4	1.90922	0.121944	15.6565	2.99794e-55	3.30356e-52
ENSMUSG00000037754	Ppp1r16b	protein_coding	17798	2.40778	0.153835	15.6516	3.23723e-55	3.3795e-52
ENSMUSG00000059213	Ddn	protein_coding	5406.32	1.93711	0.124435	15.5672	1.21618e-54	1.20614e-51
ENSMUSG00000037126	Psd	protein_coding	19277.3	1.54938	0.0997853	15.5271	2.27342e-54	2.1473e-51
ENSMUSG00000095427	Rps2-ps6	processed_pseudogene	6859.71	1.91457	0.123719	15.4752	5.10363e-54	4.60139e-51
ENSMUSG00000074657	Kif5a	protein_coding	232944	1.9667	0.128159	15.3458	3.78052e-53	3.26029e-50
ENSMUSG00000042066	Tmcc2	protein_coding	16997.2	1.85582	0.121451	15.2804	1.03247e-52	8.53291e-50
ENSMUSG00000038976	Ppp1r9b	protein_coding	18029	1.76535	0.115856	15.2374	1.9966e-52	1.5841e-49
ENSMUSG00000042388	Dlgap3	protein_coding	9660.17	1.53769	0.101556	15.1413	8.6477e-52	6.5972e-49
ENSMUSG00000006476	Nsmf	protein_coding	105372	1.8595	0.122944	15.1248	1.11199e-51	8.16902e-49
ENSMUSG00000101249	Gm29216	unprocessed_pseudogene	534646	2.0238	0.13482	15.0111	6.20626e-51	4.39647e-48
ENSMUSG00000032060	Cryab	protein_coding	1614.09	1.98691	0.133109	14.9269	2.20265e-50	1.50653e-47
ENSMUSG00000066640	Fbxl18	protein_coding	19724.9	1.83084	0.123368	14.8405	8.01465e-50	5.29902e-47
ENSMUSG00000062098	Btbd3	protein_coding	27307.6	1.8968	0.128414	14.771	2.25202e-49	1.44093e-46
ENSMUSG00000068604	Gm8225	processed_pseudogene	3313.05	1.72899	0.117531	14.711	5.48223e-49	3.39813e-46
ENSMUSG00000007892	Rplp1	protein_coding	18822.2	1.76128	0.122815	14.3408	1.21583e-46	7.30788e-44
ENSMUSG00000003575	Crtc1	protein_coding	22454.6	1.63858	0.114688	14.2873	2.62466e-46	1.53118e-43
ENSMUSG00000061833	Gm6311	processed_pseudogene	3246.59	1.78479	0.124962	14.2826	2.80761e-46	1.59111e-43
ENSMUSG00000032518	Rpsa	protein_coding	17215.1	1.54255	0.108222	14.2535	4.26155e-46	2.34799e-43
ENSMUSG00000018474	Chd3	protein_coding	18359.1	1.51521	0.106334	14.2495	4.51726e-46	2.42162e-43
ENSMUSG00000025813	Homer2	protein_coding	6152.31	1.92714	0.13552	14.2203	6.85469e-46	3.57797e-43
ENSMUSG00000027457	Snph	protein_coding	16596.6	1.61212	0.113758	14.1714	1.37673e-45	7.0019e-43
ENSMUSG00000025867	Cplx2	protein_coding	141878	1.65435	0.116772	14.1673	1.45994e-45	7.23946e-43
ENSMUSG00000081251	Gm12164	processed_pseudogene	5230.57	2.38002	0.168423	14.1312	2.43896e-45	1.17992e-42
ENSMUSG00000083563	Gm13340	unprocessed_pseudogene	137444	1.87562	0.13298	14.1045	3.56222e-45	1.6823e-42
ENSMUSG00000089715	Cbx6	protein_coding	49099.3	1.45799	0.103551	14.0799	5.05127e-45	2.32182e-42
ENSMUSG00000066487	Gm5786	processed_pseudogene	9396.54	1.94919	0.138452	14.0785	5.15049e-45	2.32182e-42
ENSMUSG00000087211	Lhx1os	lncRNA	72.4431	2.92443	0.474043	6.16912	6.86693e-10	1.43073e-08
ENSMUSG00000047676	Rpsa-ps10	processed_pseudogene	5654.1	1.71738	0.122364	14.0351	9.51263e-45	4.10181e-42
ENSMUSG00000015222	Map2	protein_coding	56648.4	1.81038	0.129085	14.0247	1.10084e-44	4.64578e-42
ENSMUSG00000091957	Rps2-ps10	transcribed_processed_pseudogene	10674.7	2.05673	0.148189	13.879	8.48683e-44	3.507e-41
ENSMUSG00000067274	Rplp0	protein_coding	52353.3	1.56977	0.11326	13.8598	1.10916e-43	4.48982e-41
ENSMUSG00000029577	Ube3b	protein_coding	12303.9	1.46086	0.105609	13.8327	1.61785e-43	6.418e-41
ENSMUSG00000114184	Gm7143	processed_pseudogene	6896.06	2.00563	0.145021	13.8299	1.68283e-43	6.54488e-41
ENSMUSG00000027254	Map1a	protein_coding	43426.1	1.63546	0.118815	13.7648	4.15137e-43	1.58351e-40
ENSMUSG00000003863	Ppfia3	protein_coding	11905.4	1.37393	0.0998796	13.7558	4.69873e-43	1.75848e-40
ENSMUSG00000094910	D430019H16Rik	protein_coding	17639.5	1.59244	0.116437	13.6764	1.40476e-42	5.15988e-40
ENSMUSG00000008855	Hdac5	protein_coding	9888.46	1.62744	0.119224	13.6503	2.00968e-42	7.24762e-40
ENSMUSG00000031065	Cdk16	protein_coding	33195.2	1.42437	0.10448	13.6329	2.55102e-42	9.03562e-40
ENSMUSG00000082762	Gm12366	processed_pseudogene	5973.5	2.17435	0.159869	13.6008	3.96017e-42	1.37807e-39
ENSMUSG00000110686	Gm45855	processed_pseudogene	6518.27	2.04903	0.151082	13.5624	6.68974e-42	2.26788e-39
ENSMUSG00000021277	Traf3	protein_coding	10626.8	1.65466	0.122009	13.5618	6.7459e-42	2.26788e-39
ENSMUSG00000045128	Rpl18a	protein_coding	25865.1	1.53695	0.113474	13.5445	8.54119e-42	2.82358e-39
ENSMUSG00000074923	Pak6	protein_coding	10765.1	1.64056	0.12134	13.5204	1.18468e-41	3.85214e-39
ENSMUSG00000044352	Sowaha	protein_coding	5753.97	1.67601	0.12402	13.5141	1.29131e-41	4.13116e-39
ENSMUSG00000072789	Gm10420	processed_pseudogene	2229.56	1.71754	0.12792	13.4267	4.21738e-41	1.3278e-38
ENSMUSG00000025318	Jph3	protein_coding	59296.1	1.67821	0.125153	13.4092	5.33955e-41	1.65484e-38
ENSMUSG00000000740	Rpl13	protein_coding	33115.3	1.44762	0.108562	13.3345	1.45849e-40	4.45062e-38
ENSMUSG00000018415	Gid4	protein_coding	4407.5	1.62158	0.121958	13.2962	2.43421e-40	7.31555e-38
ENSMUSG00000081684	Rps2-ps13	processed_pseudogene	6218.1	2.14454	0.161624	13.2687	3.51403e-40	1.04031e-37
ENSMUSG00000033174	Mgll	protein_coding	8735.75	1.72108	0.129916	13.2476	4.65614e-40	1.35815e-37
ENSMUSG00000081051	Gm15427	processed_pseudogene	13426.9	1.5855	0.119979	13.2148	7.20587e-40	2.07143e-37
ENSMUSG00000083087	Gm11249	processed_pseudogene	2962.72	2.06669	0.156485	13.207	7.99938e-40	2.26668e-37
ENSMUSG00000028753	Vwa5b1	protein_coding	2577.02	1.61861	0.122632	13.199	8.89604e-40	2.48525e-37
ENSMUSG00000116972	Gm6278	processed_pseudogene	4549.45	1.48914	0.112865	13.1941	9.49307e-40	2.61521e-37
ENSMUSG00000056608	Chd9	protein_coding	20665.8	1.76436	0.13406	13.161	1.47097e-39	3.99682e-37
ENSMUSG00000073514	Dok6	protein_coding	1782.3	1.9267	0.147817	13.0343	7.80305e-39	2.09153e-36
ENSMUSG00000038065	Mturn	protein_coding	11673.8	1.58197	0.121444	13.0263	8.67332e-39	2.2938e-36
ENSMUSG00000116825	Rps2-ps7	processed_pseudogene	1576.82	1.81629	0.139684	13.0029	1.17858e-38	3.07595e-36
ENSMUSG00000109610	Gm7432	processed_pseudogene	4244.52	2.06233	0.158751	12.991	1.37646e-38	3.54572e-36
ENSMUSG00000028931	Kcnab2	protein_coding	34345.2	1.61237	0.124417	12.9594	2.07916e-38	5.28719e-36
ENSMUSG00000059835	Rpl13-ps3	processed_pseudogene	7489.62	1.49506	0.115488	12.9456	2.48845e-38	6.24791e-36
ENSMUSG00000026764	Kif5c	protein_coding	188285	1.65297	0.128146	12.8991	4.55598e-38	1.1296e-35
ENSMUSG00000066315	Gm12918	processed_pseudogene	19832.7	1.56997	0.12207	12.8612	7.44034e-38	1.82196e-35
ENSMUSG00000059776	Rpl13-ps6	processed_pseudogene	12559.7	1.56134	0.121544	12.8459	9.0707e-38	2.19411e-35
ENSMUSG00000020170	Frs2	protein_coding	4572.45	1.65616	0.129198	12.8188	1.28689e-37	3.07536e-35
ENSMUSG00000005871	Apc	protein_coding	71799.8	1.94141	0.151622	12.8043	1.5508e-37	3.66193e-35
ENSMUSG00000097906	Gm9625	processed_pseudogene	5787.92	1.53523	0.119938	12.8002	1.63511e-37	3.81559e-35
ENSMUSG00000035885	Cox8a	protein_coding	50589.7	1.41999	0.111929	12.6865	7.02561e-37	1.62038e-34
ENSMUSG00000045055	Rpsa-ps2	processed_pseudogene	3723.95	1.68867	0.133349	12.6635	9.41612e-37	2.14677e-34
ENSMUSG00000040952	Rps19	protein_coding	23056.1	1.4054	0.111029	12.658	1.01078e-36	2.27828e-34
ENSMUSG00000073702	Rpl31	protein_coding	10562.9	1.52602	0.120865	12.6258	1.52188e-36	3.39174e-34
ENSMUSG00000085893	Gm12091	processed_pseudogene	2475.9	2.20186	0.174497	12.6183	1.67335e-36	3.68789e-34
ENSMUSG00000038143	Stox2	protein_coding	15017.9	1.3338	0.105917	12.5929	2.31058e-36	4.98156e-34
ENSMUSG00000098713	Rps2-ps5	processed_pseudogene	1755.43	2.01438	0.160088	12.583	2.6195e-36	5.58686e-34
ENSMUSG00000084111	Gm15710	processed_pseudogene	16336.2	1.59916	0.127437	12.5486	4.04525e-36	8.5359e-34
ENSMUSG00000042978	Sbk1	protein_coding	5825.18	1.47214	0.117898	12.4866	8.83652e-36	1.84497e-33
ENSMUSG00000022283	Pabpc1	protein_coding	51044.8	1.57862	0.126604	12.469	1.10169e-35	2.27625e-33
ENSMUSG00000081382	Rpl18-ps1	processed_pseudogene	5154.45	1.5595	0.12535	12.4411	1.56316e-35	3.19642e-33
ENSMUSG00000028234	Rps20	protein_coding	5860.59	1.45303	0.116972	12.422	1.98568e-35	4.01898e-33
ENSMUSG00000015944	Castor2	protein_coding	12428.6	1.23126	0.099162	12.4167	2.12142e-35	4.25035e-33
ENSMUSG00000068240	Gm11808	protein_coding	27526.1	1.61801	0.130401	12.4079	2.3672e-35	4.69535e-33
ENSMUSG00000063696	Gm8730	processed_pseudogene	11447.5	1.64368	0.13253	12.4023	2.53817e-35	4.98462e-33
ENSMUSG00000096699	Rps19-ps4	processed_pseudogene	4137.56	1.49052	0.12046	12.3736	3.63385e-35	7.06642e-33
ENSMUSG00000006740	Kif5b	protein_coding	49485.3	1.79975	0.14561	12.3601	4.29761e-35	8.27602e-33
ENSMUSG00000041740	Rnf10	protein_coding	20586.2	1.29126	0.104637	12.3404	5.48681e-35	1.04645e-32
ENSMUSG00000093674	Rpl41	protein_coding	38414.3	1.56859	0.127371	12.3151	7.50771e-35	1.41824e-32
ENSMUSG00000024962	Vegfb	protein_coding	2215.02	1.77423	0.144277	12.2974	9.35653e-35	1.75082e-32
ENSMUSG00000057841	Rpl32	protein_coding	20517.4	1.42088	0.115937	12.2556	1.56777e-34	2.90623e-32
ENSMUSG00000081043	Gm11512	processed_pseudogene	1442.57	1.73479	0.141564	12.2545	1.58947e-34	2.91918e-32
ENSMUSG00000034413	Neurl1b	protein_coding	4201.76	1.91993	0.157026	12.2268	2.23519e-34	4.06743e-32
ENSMUSG00000060019	Gm10073	processed_pseudogene	4221.62	1.99369	0.163197	12.2165	2.53857e-34	4.5775e-32
ENSMUSG00000085125	Gm16070	lncRNA	25.864	2.20531	0.869489	2.53633	0.0112021	0.0423628
ENSMUSG00000014602	Kif1a	protein_coding	124320	1.24068	0.101857	12.1806	3.94328e-34	6.98348e-32
ENSMUSG00000040712	Camta2	protein_coding	14751.7	1.34466	0.110445	12.1749	4.22751e-34	7.42058e-32
ENSMUSG00000096887	Gm20594	protein_coding	7545.5	1.61865	0.133093	12.1618	4.96384e-34	8.63664e-32
ENSMUSG00000022208	Jph4	protein_coding	22930.4	1.2481	0.102641	12.1599	5.08001e-34	8.76192e-32
ENSMUSG00000091449	Gm10269	processed_pseudogene	9330.6	1.6466	0.136029	12.1048	9.95888e-34	1.70288e-31
ENSMUSG00000038587	Akap12	protein_coding	3914.28	1.74702	0.144371	12.1009	1.04417e-33	1.77018e-31
ENSMUSG00000047181	Samd14	protein_coding	11988.3	1.25465	0.103739	12.0942	1.13306e-33	1.9046e-31
ENSMUSG00000054728	Phactr1	protein_coding	15758	1.56476	0.129404	12.0921	1.16289e-33	1.93831e-31
ENSMUSG00000026811	St6galnac6	protein_coding	4408.52	1.37801	0.114076	12.0797	1.35143e-33	2.21836e-31
ENSMUSG00000041697	Cox6a1	protein_coding	78554.6	1.36286	0.112827	12.0792	1.36004e-33	2.21836e-31
ENSMUSG00000102117	Rpsa-ps1	processed_pseudogene	1688.7	1.6828	0.139317	12.079	1.36446e-33	2.21836e-31
ENSMUSG00000035203	Epn1	protein_coding	22154.1	1.29202	0.107285	12.0428	2.11653e-33	3.3856e-31
ENSMUSG00000006435	Neurl1a	protein_coding	6509.94	1.55609	0.129304	12.0344	2.34384e-33	3.7192e-31
ENSMUSG00000082895	Rpsa-ps9	processed_pseudogene	2121.51	1.5218	0.126519	12.0282	2.52556e-33	3.97576e-31
ENSMUSG00000082480	Gm11687	processed_pseudogene	2508.14	2.22924	0.18553	12.0155	2.94416e-33	4.59822e-31
ENSMUSG00000030035	Wbp1	protein_coding	4140.57	1.44948	0.120667	12.0123	3.06389e-33	4.74784e-31
ENSMUSG00000078193	Gm2000	protein_coding	15602.7	1.55897	0.129832	12.0077	3.23901e-33	4.98029e-31
ENSMUSG00000046093	Hpcal4	protein_coding	59673.3	1.7829	0.149279	11.9434	7.03165e-33	1.07287e-30
ENSMUSG00000117438	Rpsa-ps7	processed_pseudogene	3021.94	1.58581	0.132905	11.9319	8.07058e-33	1.22198e-30
ENSMUSG00000055013	Agap1	protein_coding	12386.5	1.38698	0.11636	11.9197	9.34774e-33	1.40464e-30
ENSMUSG00000059461	Gm7331	processed_pseudogene	15803.5	1.68859	0.142012	11.8905	1.32678e-32	1.9787e-30
ENSMUSG00000038437	Mllt6	protein_coding	7397.64	1.71541	0.144738	11.8519	2.10479e-32	3.11556e-30
ENSMUSG00000080746	Rpsa-ps12	processed_pseudogene	2083.17	1.49172	0.126	11.839	2.45256e-32	3.60345e-30
ENSMUSG00000105944	Gm5075	processed_pseudogene	2658.39	1.60863	0.135994	11.8287	2.77436e-32	4.04629e-30
ENSMUSG00000032224	Fam81a	protein_coding	20053	1.51836	0.128436	11.822	3.00589e-32	4.35195e-30
ENSMUSG00000037622	Wdtc1	protein_coding	2480.2	1.42685	0.120904	11.8015	3.83579e-32	5.51325e-30
ENSMUSG00000040797	Iqsec3	protein_coding	9059.7	1.27168	0.108714	11.6975	1.31294e-31	1.84696e-29
ENSMUSG00000073557	Ppp1r12b	protein_coding	6099.77	1.31099	0.112264	11.6777	1.65801e-31	2.31596e-29
ENSMUSG00000024212	Mllt1	protein_coding	2731.76	1.65796	0.142103	11.6673	1.87274e-31	2.59761e-29
ENSMUSG00000096942	Rps19-ps6	processed_pseudogene	9562.13	1.6637	0.14406	11.5486	7.50217e-31	1.03337e-28
ENSMUSG00000049044	Rapgef4	protein_coding	13687.4	1.54185	0.133909	11.5142	1.11906e-30	1.5308e-28
ENSMUSG00000027519	Rab22a	protein_coding	1419.89	1.61383	0.140196	11.5113	1.15765e-30	1.57274e-28
ENSMUSG00000036644	Tbc1d9b	protein_coding	13606	1.38918	0.120709	11.5085	1.19559e-30	1.61323e-28
ENSMUSG00000096842	Gm10736	processed_pseudogene	6276.98	1.74417	0.151664	11.5002	1.31597e-30	1.76366e-28
ENSMUSG00000096681	Rps19-ps1	processed_pseudogene	5183.2	1.50803	0.132232	11.4044	3.97594e-30	5.2928e-28
ENSMUSG00000024524	Gnal	protein_coding	11705.1	1.37847	0.120937	11.3983	4.26461e-30	5.63923e-28
ENSMUSG00000001911	Nfix	protein_coding	28072.4	1.25872	0.110569	11.384	5.02524e-30	6.60103e-28
ENSMUSG00000059713	Rcan3	protein_coding	6694.58	1.23236	0.108262	11.3832	5.06999e-30	6.61601e-28
ENSMUSG00000042109	Csdc2	protein_coding	26979.4	1.40865	0.123771	11.3811	5.1921e-30	6.73106e-28
ENSMUSG00000094974	Rps19-ps2	processed_pseudogene	5187.96	1.50803	0.132519	11.3798	5.27377e-30	6.79255e-28
ENSMUSG00000057522	Spop	protein_coding	18831.2	1.33547	0.117567	11.3593	6.66897e-30	8.53413e-28
ENSMUSG00000083382	Gm6433	processed_pseudogene	928.998	1.76454	0.155478	11.3491	7.49242e-30	9.52642e-28
ENSMUSG00000089764	Gm16580	processed_pseudogene	3630.91	1.43251	0.12639	11.334	8.9003e-30	1.12444e-27
ENSMUSG00000082179	Gm11407	processed_pseudogene	3094.42	1.41323	0.124738	11.3296	9.36778e-30	1.16862e-27
ENSMUSG00000058886	Deaf1	protein_coding	15848	1.43568	0.126756	11.3263	9.71835e-30	1.20477e-27
ENSMUSG00000052934	Fbxo31	protein_coding	11881.4	1.41479	0.125128	11.3067	1.21576e-29	1.4978e-27
ENSMUSG00000061390	Uba52-ps	processed_pseudogene	8982.06	1.73462	0.154151	11.2528	2.24435e-29	2.74795e-27
ENSMUSG00000084333	Gm11599	processed_pseudogene	936.479	2.00609	0.17838	11.2462	2.41903e-29	2.94365e-27
ENSMUSG00000081434	Gm14165	processed_pseudogene	3053.39	1.5232	0.135483	11.2427	2.51551e-29	3.04238e-27
ENSMUSG00000026028	Trak2	protein_coding	11018.5	1.35472	0.121132	11.1839	4.89049e-29	5.87896e-27
ENSMUSG00000062997	Rpl35	protein_coding	20746.9	1.67767	0.150186	11.1706	5.67956e-29	6.78639e-27
ENSMUSG00000094122	Rpl31-ps9	processed_pseudogene	4067.12	1.51706	0.13676	11.0928	1.35919e-28	1.61434e-26
ENSMUSG00000032666	1700025G04Rik	protein_coding	3006.2	1.55151	0.140324	11.0566	2.0358e-28	2.40358e-26
ENSMUSG00000112145	Gm6218	processed_pseudogene	2205.32	1.54547	0.139868	11.0495	2.20482e-28	2.58773e-26
ENSMUSG00000024845	Tmem134	protein_coding	2694.78	1.33173	0.120648	11.0381	2.50151e-28	2.91867e-26
ENSMUSG00000052584	Serp2	protein_coding	7260.68	1.22059	0.110818	11.0144	3.25872e-28	3.77993e-26
ENSMUSG00000007950	Abhd8	protein_coding	35098.5	1.30639	0.118676	11.0081	3.49483e-28	4.03023e-26
ENSMUSG00000029608	Rph3a	protein_coding	19076.4	1.20015	0.109237	10.9866	4.43242e-28	5.08191e-26
ENSMUSG00000096449	Gm4076	processed_pseudogene	3008.62	1.5329	0.139764	10.9677	5.46208e-28	6.22646e-26
ENSMUSG00000100862	Gm10925	unprocessed_pseudogene	1.23276e+06	1.63382	0.149535	10.9261	8.6531e-28	9.80768e-26
ENSMUSG00000020163	Uqcr11	protein_coding	29588	1.31123	0.120061	10.9213	9.11615e-28	1.02738e-25
ENSMUSG00000067870	Rpl31-ps8	processed_pseudogene	5714.91	1.52514	0.139666	10.92	9.25412e-28	1.03704e-25
ENSMUSG00000041453	Rpl21	protein_coding	10772.9	1.11746	0.102479	10.9042	1.10037e-27	1.22617e-25
ENSMUSG00000005442	Cic	protein_coding	3929.33	1.19805	0.110131	10.8784	1.46168e-27	1.61969e-25
ENSMUSG00000094344	Gm11942	processed_pseudogene	1531.5	2.12274	0.195162	10.8768	1.48658e-27	1.63813e-25
ENSMUSG00000075467	Dnlz	protein_coding	4762.63	1.30828	0.120462	10.8605	1.77714e-27	1.94749e-25
ENSMUSG00000083911	Gm4342	processed_pseudogene	3501.17	1.76284	0.162624	10.84	2.2255e-27	2.42543e-25
ENSMUSG00000024897	Apba1	protein_coding	7257.64	1.16242	0.107331	10.8302	2.476e-27	2.68369e-25
ENSMUSG00000041670	Rims1	protein_coding	2467.74	1.63492	0.151098	10.8203	2.76012e-27	2.97538e-25
ENSMUSG00000094955	Gm3699	processed_pseudogene	2673.5	1.54031	0.142676	10.7959	3.60034e-27	3.86015e-25
ENSMUSG00000086688	Gm11560	processed_pseudogene	1137.29	2.16726	0.201199	10.7717	4.68093e-27	4.99173e-25
ENSMUSG00000020932	Gfap	protein_coding	54696.3	1.52298	0.141444	10.7673	4.91056e-27	5.20861e-25
ENSMUSG00000081640	Rplp0-ps1	processed_pseudogene	1677.81	1.74747	0.162351	10.7635	5.11874e-27	5.40054e-25
ENSMUSG00000015599	Ttbk1	protein_coding	3871.06	1.28337	0.119296	10.7578	5.444e-27	5.71332e-25
ENSMUSG00000032788	Pdxk	protein_coding	10264.7	1.42085	0.132352	10.7354	6.94396e-27	7.24913e-25
ENSMUSG00000028416	Bag1	protein_coding	4847.72	1.77833	0.165661	10.7348	6.9894e-27	7.25837e-25
ENSMUSG00000090544	Gm6576	processed_pseudogene	1045.65	1.62811	0.151944	10.7152	8.63855e-27	8.92425e-25
ENSMUSG00000029026	Trp73	protein_coding	622.877	1.93133	0.180649	10.6911	1.12074e-26	1.1518e-24
ENSMUSG00000030030	1700003E16Rik	protein_coding	2473.95	1.39658	0.130718	10.684	1.20988e-26	1.23701e-24
ENSMUSG00000022490	Ppp1r1a	protein_coding	8725.47	1.34822	0.126404	10.6659	1.46973e-26	1.49406e-24
ENSMUSG00000080006	Rps19-ps7	processed_pseudogene	2051.08	1.75126	0.164199	10.6655	1.47636e-26	1.49406e-24
ENSMUSG00000074129	Rpl13a	protein_coding	3245.63	1.30124	0.122141	10.6536	1.67765e-26	1.68915e-24
ENSMUSG00000100131	Gm28439	unprocessed_pseudogene	235683	1.28161	0.120884	10.602	2.91542e-26	2.92057e-24
ENSMUSG00000041841	Rpl37	protein_coding	10229	1.30228	0.122971	10.5901	3.31177e-26	3.30096e-24
ENSMUSG00000030465	Psd3	protein_coding	6095.84	1.53563	0.145529	10.552	4.97123e-26	4.93022e-24
ENSMUSG00000082128	Gm11824	processed_pseudogene	935.608	1.65546	0.157002	10.5442	5.4055e-26	5.33423e-24
ENSMUSG00000078786	BC024978	protein_coding	984.389	1.68478	0.159997	10.5301	6.27574e-26	6.16235e-24
ENSMUSG00000021097	Clmn	protein_coding	3327.34	1.42054	0.135206	10.5065	8.06601e-26	7.88125e-24
ENSMUSG00000027223	Mapk8ip1	protein_coding	15382.1	1.08476	0.103315	10.4995	8.68284e-26	8.44236e-24
ENSMUSG00000025738	Fbxl16	protein_coding	19092.2	1.16868	0.111489	10.4825	1.03974e-25	1.00601e-23
ENSMUSG00000004187	Kifc2	protein_coding	24034.6	1.40211	0.133913	10.4704	1.18202e-25	1.13263e-23
ENSMUSG00000024873	Cnih2	protein_coding	5700.95	1.33051	0.127071	10.4706	1.17913e-25	1.13263e-23
ENSMUSG00000099696	2900052N01Rik	lncRNA	221.583	2.19512	0.274405	7.99958	1.24844e-15	5.15891e-14
ENSMUSG00000035268	Pkig	protein_coding	5482.91	1.25271	0.120451	10.4002	2.47527e-25	2.33795e-23
ENSMUSG00000084093	Gm16418	processed_pseudogene	7113.39	1.38333	0.133007	10.4004	2.46793e-25	2.33795e-23
ENSMUSG00000063063	Ctnna2	protein_coding	6216.16	1.21645	0.117123	10.3861	2.86776e-25	2.69583e-23
ENSMUSG00000038366	Lasp1	protein_coding	7873.5	1.21185	0.116765	10.3786	3.10363e-25	2.9038e-23
ENSMUSG00000081170	Gm12922	processed_pseudogene	708.179	2.11824	0.20467	10.3496	4.20398e-25	3.89654e-23
ENSMUSG00000083992	Gm11478	processed_pseudogene	3138.25	1.33286	0.129016	10.331	5.10274e-25	4.70758e-23
ENSMUSG00000062896	Rpl31-ps11	processed_pseudogene	1573.23	1.48093	0.143579	10.3144	6.06429e-25	5.56876e-23
ENSMUSG00000006932	Ctnnb1	protein_coding	24166.9	1.20986	0.117976	10.2551	1.12311e-24	1.02658e-22
ENSMUSG00000037887	Dusp8	protein_coding	12228.5	1.42938	0.139877	10.2188	1.63267e-24	1.4855e-22
ENSMUSG00000076218	Mir692-1	miRNA	718.084	2.25057	0.220302	10.2159	1.68386e-24	1.52508e-22
ENSMUSG00000024050	Wiz	protein_coding	3570.33	1.18852	0.116494	10.2025	1.93314e-24	1.7429e-22
ENSMUSG00000063632	Sox11	protein_coding	27583.4	1.42379	0.140021	10.1684	2.74377e-24	2.46257e-22
ENSMUSG00000040842	Szrd1	protein_coding	3930.73	1.1206	0.110517	10.1396	3.6853e-24	3.2927e-22
ENSMUSG00000030701	Plekhb1	protein_coding	2040.71	1.35958	0.134403	10.1157	4.70713e-24	4.18681e-22
ENSMUSG00000083863	Gm13341	unprocessed_pseudogene	67782.2	1.11084	0.109941	10.1039	5.30659e-24	4.69893e-22
ENSMUSG00000067889	Sptbn2	protein_coding	22266.7	1.02967	0.102917	10.0049	1.44991e-23	1.27817e-21
ENSMUSG00000032735	Ablim3	protein_coding	6298.16	1.0585	0.105833	10.0017	1.49825e-23	1.31495e-21
ENSMUSG00000048644	Ctxn1	protein_coding	26070	1.06336	0.106458	9.98851	1.71129e-23	1.49531e-21
ENSMUSG00000074800	Gm4149	processed_pseudogene	4270.27	1.37256	0.13745	9.98586	1.75769e-23	1.52911e-21
ENSMUSG00000106037	Gm4332	processed_pseudogene	1406.57	1.62803	0.163096	9.982	1.82753e-23	1.58293e-21
ENSMUSG00000058966	Tlcd3b	protein_coding	7648.95	1.06615	0.106832	9.97967	1.87085e-23	1.61341e-21
ENSMUSG00000087651	1500009L16Rik	protein_coding	1860.55	1.26572	0.127622	9.91778	3.48422e-23	2.99175e-21
ENSMUSG00000102070	Gm28661	unprocessed_pseudogene	368302	1.11281	0.112234	9.91507	3.58005e-23	3.06078e-21
ENSMUSG00000058546	Rpl23a	protein_coding	5324.92	1.34635	0.135882	9.9082	3.83508e-23	3.26475e-21
ENSMUSG00000042453	Reln	protein_coding	6204.02	1.21032	0.122219	9.90292	4.04283e-23	3.4269e-21
ENSMUSG00000087679	Tmem250-ps	protein_coding	5608.61	1.41183	0.142584	9.90173	4.09121e-23	3.45316e-21
ENSMUSG00000004558	Ndrg2	protein_coding	10955.7	1.26855	0.128193	9.89559	4.35024e-23	3.65623e-21
ENSMUSG00000039849	Pcif1	protein_coding	4881.13	1.17461	0.118715	9.89438	4.40335e-23	3.68525e-21
ENSMUSG00000090733	Rps27	protein_coding	11844.2	1.25874	0.127331	9.88562	4.80606e-23	4.00538e-21
ENSMUSG00000107035	Ybx1-ps2	processed_pseudogene	937.809	2.03087	0.205461	9.88443	4.86325e-23	4.03609e-21
ENSMUSG00000078126	Rpl23a-ps3	processed_pseudogene	5136.88	1.26789	0.12854	9.8637	5.98025e-23	4.94243e-21
ENSMUSG00000067038	Rps12-ps3	processed_pseudogene	1829.54	1.78179	0.180731	9.85877	6.28141e-23	5.16978e-21
ENSMUSG00000107788	Gm6266	processed_pseudogene	1063.39	2.12029	0.215389	9.84403	7.27358e-23	5.96163e-21
ENSMUSG00000042182	Bend6	protein_coding	3729.32	1.27686	0.129749	9.84106	7.49155e-23	6.11502e-21
ENSMUSG00000014313	Cox6c	protein_coding	20413.1	1.15939	0.117878	9.83548	7.91917e-23	6.43757e-21
ENSMUSG00000020431	Adcy1	protein_coding	7175.68	1.27683	0.129825	9.83499	7.95729e-23	6.44216e-21
ENSMUSG00000091537	Tma7	protein_coding	18588.7	1.22373	0.124642	9.81795	9.42403e-23	7.5986e-21
ENSMUSG00000081076	Rpsa-ps4	processed_pseudogene	969.846	1.73818	0.177162	9.8112	1.00765e-22	8.09177e-21
ENSMUSG00000063556	Gm10132	processed_pseudogene	5266.91	1.34815	0.137498	9.80488	1.07275e-22	8.5798e-21
ENSMUSG00000034892	Rps29	protein_coding	10918.2	1.29692	0.132451	9.79166	1.22273e-22	9.73252e-21
ENSMUSG00000031029	Eif3f	protein_coding	9190.76	1.13632	0.116053	9.79133	1.22669e-22	9.73252e-21
ENSMUSG00000001289	Pfdn5	protein_coding	7343.17	1.13758	0.116309	9.78073	1.36221e-22	1.07647e-20
ENSMUSG00000083033	Gm9083	processed_pseudogene	725.147	1.6701	0.170943	9.76993	1.51554e-22	1.19289e-20
ENSMUSG00000071532	Gm10335	processed_pseudogene	5209.05	1.3447	0.137938	9.74853	1.87165e-22	1.46736e-20
ENSMUSG00000008393	Carhsp1	protein_coding	4762.67	1.10138	0.113071	9.7406	2.02363e-22	1.58026e-20
ENSMUSG00000041037	Irgq	protein_coding	8605.82	0.99688	0.102404	9.73476	2.14329e-22	1.66714e-20
ENSMUSG00000038375	Trp53inp2	protein_coding	7240.97	1.05536	0.108438	9.73237	2.19411e-22	1.70001e-20
ENSMUSG00000056596	Trnp1	protein_coding	1788.73	1.53155	0.157383	9.73138	2.21568e-22	1.71004e-20
ENSMUSG00000083007	Gm13623	processed_pseudogene	1397.49	1.39839	0.144443	9.68127	3.622e-22	2.78459e-20
ENSMUSG00000022323	Rida	protein_coding	2403.92	1.43068	0.14802	9.66547	4.22695e-22	3.22467e-20
ENSMUSG00000116648	Rpl31-ps12	processed_pseudogene	2189.86	1.48606	0.154337	9.62868	6.0501e-22	4.59784e-20
ENSMUSG00000079435	Rpl36a	protein_coding	3690.74	1.19909	0.124593	9.62401	6.33147e-22	4.79331e-20
ENSMUSG00000046330	Rpl37a	protein_coding	10717.6	1.18276	0.123026	9.61388	6.98629e-22	5.24898e-20
ENSMUSG00000074250	Gm10653	transcribed_processed_pseudogene	505.316	2.33226	0.242584	9.61424	6.96244e-22	5.24898e-20
ENSMUSG00000034472	Rasd2	protein_coding	1867.43	1.22737	0.127673	9.61341	7.01828e-22	5.25311e-20
ENSMUSG00000007944	Ttc9b	protein_coding	14354.8	1.09776	0.114251	9.6083	7.37559e-22	5.4998e-20
ENSMUSG00000034994	Eef2	protein_coding	46655.6	1.14709	0.119588	9.59207	8.63363e-22	6.41379e-20
ENSMUSG00000085442	Gm3362	processed_pseudogene	3130.89	1.25541	0.130939	9.58776	9.00188e-22	6.6624e-20
ENSMUSG00000063457	Rps15	protein_coding	10533.8	1.03483	0.108095	9.57337	1.03479e-21	7.63017e-20
ENSMUSG00000061603	Akap6	protein_coding	13100.7	1.00854	0.105414	9.56745	1.09575e-21	8.04968e-20
ENSMUSG00000033819	Ppp1r16a	protein_coding	5019.21	1.07787	0.112772	9.55799	1.20067e-21	8.78794e-20
ENSMUSG00000090137	Uba52	protein_coding	5256.36	1.39617	0.146084	9.55732	1.20841e-21	8.81207e-20
ENSMUSG00000040209	Zfp704	protein_coding	7538.83	1.13797	0.11912	9.55315	1.2581e-21	9.11303e-20
ENSMUSG00000050621	Rps27rt	protein_coding	6228.69	1.37262	0.143684	9.55309	1.25887e-21	9.11303e-20
ENSMUSG00000036529	Sbf1	protein_coding	22720.2	1.12188	0.117493	9.54843	1.31675e-21	9.49734e-20
ENSMUSG00000072692	Rpl37rt	transcribed_processed_pseudogene	5263.76	1.48401	0.155707	9.53082	1.56039e-21	1.11734e-19
ENSMUSG00000078794	Dact3	protein_coding	2195.15	1.46362	0.153565	9.53101	1.5576e-21	1.11734e-19
ENSMUSG00000057829	Gm5278	processed_pseudogene	446.825	1.92791	0.202353	9.52748	1.6115e-21	1.14979e-19
ENSMUSG00000020444	Guk1	protein_coding	16458.8	1.04506	0.110193	9.48391	2.4492e-21	1.74121e-19
ENSMUSG00000079523	Tmsb10	protein_coding	46414.5	0.992764	0.104695	9.4824	2.485e-21	1.76036e-19
ENSMUSG00000035674	Ndufa3	protein_coding	10014.6	1.17883	0.124353	9.47966	2.55118e-21	1.80081e-19
ENSMUSG00000022354	Ndufb9	protein_coding	21076.6	1.16482	0.123136	9.45964	3.09018e-21	2.17354e-19
ENSMUSG00000078180	Gm20900	processed_pseudogene	2966.29	1.3564	0.143469	9.45425	3.25339e-21	2.27553e-19
ENSMUSG00000057657	Rps18-ps3	processed_pseudogene	7099.4	1.27534	0.134898	9.4541	3.25813e-21	2.27553e-19
ENSMUSG00000067736	Gm10222	unprocessed_pseudogene	65899.6	1.04518	0.110564	9.45317	3.28723e-21	2.2878e-19
ENSMUSG00000082806	Rpl13-ps1	processed_pseudogene	1308.6	1.33638	0.141442	9.44826	3.44522e-21	2.38937e-19
ENSMUSG00000059033	Rpl18a-ps1	processed_pseudogene	1305.33	1.42926	0.15136	9.44278	3.6302e-21	2.50889e-19
ENSMUSG00000028552	Eps15	protein_coding	7458.56	1.06818	0.113163	9.43934	3.75123e-21	2.58353e-19
ENSMUSG00000022681	Ntan1	protein_coding	4001.4	1.27152	0.134721	9.43821	3.79184e-21	2.60246e-19
ENSMUSG00000025144	Cenpx	protein_coding	1962.73	1.19733	0.127023	9.4261	4.25638e-21	2.91122e-19
ENSMUSG00000069682	Gm10275	transcribed_processed_pseudogene	2242.43	1.51351	0.160648	9.42132	4.45465e-21	3.03635e-19
ENSMUSG00000078192	Gm7290	processed_pseudogene	1021.77	1.44339	0.153923	9.37729	6.7688e-21	4.59792e-19
ENSMUSG00000025427	Rnf165	protein_coding	5608.06	1.18241	0.126125	9.37492	6.92253e-21	4.68629e-19
ENSMUSG00000052572	Dlg2	protein_coding	11136.3	1.28656	0.137282	9.37163	7.14202e-21	4.81843e-19
ENSMUSG00000007415	Gatad1	protein_coding	3593.23	1.34692	0.143742	9.37042	7.22476e-21	4.85773e-19
ENSMUSG00000073616	Cops9	protein_coding	8219.47	1.08471	0.115795	9.36751	7.42657e-21	4.97656e-19
ENSMUSG00000008668	Rps18	protein_coding	18716.6	1.06819	0.114106	9.36146	7.8645e-21	5.25227e-19
ENSMUSG00000016427	Ndufa1	protein_coding	9020.94	1.13103	0.120867	9.35771	8.14849e-21	5.41267e-19
ENSMUSG00000009739	Pou6f1	protein_coding	1381.4	1.27159	0.135889	9.35757	8.15925e-21	5.41267e-19
ENSMUSG00000055053	Nfic	protein_coding	2962.09	1.21008	0.129391	9.35209	8.59304e-21	5.68143e-19
ENSMUSG00000042156	Dzip1	protein_coding	7018.52	1.28297	0.137328	9.34239	9.41835e-21	6.20641e-19
ENSMUSG00000018909	Arrb1	protein_coding	9321.8	1.04375	0.111743	9.3406	9.57916e-21	6.29148e-19
ENSMUSG00000029364	Wsb2	protein_coding	5534.91	1.17528	0.125835	9.33981	9.65044e-21	6.31738e-19
ENSMUSG00000047786	Lix1	protein_coding	3596.57	1.10672	0.11852	9.33783	9.83246e-21	6.41535e-19
ENSMUSG00000000184	Ccnd2	protein_coding	19659.3	1.00603	0.107766	9.33536	1.00647e-20	6.54537e-19
ENSMUSG00000047261	Gap43	protein_coding	30080.7	0.995326	0.106678	9.33017	1.05705e-20	6.85179e-19
ENSMUSG00000051118	Olfr77	protein_coding	1396.76	1.3621	0.14603	9.32752	1.08376e-20	7.00209e-19
ENSMUSG00000024268	Celf4	protein_coding	61021	1.08819	0.116916	9.30743	1.30964e-20	8.43401e-19
ENSMUSG00000048978	Nrsn1	protein_coding	14388.8	1.13224	0.121653	9.30707	1.31408e-20	8.43522e-19
ENSMUSG00000070044	Fam149a	protein_coding	956.272	1.41178	0.151849	9.29729	1.44066e-20	9.21788e-19
ENSMUSG00000057863	Rpl36	protein_coding	6079.68	1.14256	0.123033	9.28661	1.59288e-20	1.01591e-18
ENSMUSG00000038900	Rpl12	protein_coding	5079.1	1.20273	0.129805	9.26566	1.93866e-20	1.23248e-18
ENSMUSG00000111356	Rpl32l	processed_pseudogene	1531.58	1.4228	0.153903	9.24479	2.3571e-20	1.49371e-18
ENSMUSG00000082884	Gm13339	unprocessed_pseudogene	6299.94	1.07791	0.116636	9.24172	2.42562e-20	1.53051e-18
ENSMUSG00000020181	Nav3	protein_coding	3426.49	1.35769	0.146912	9.2415	2.43061e-20	1.53051e-18
ENSMUSG00000066491	Cox6c2	processed_pseudogene	2323.79	1.33783	0.144785	9.24011	2.46247e-20	1.54566e-18
ENSMUSG00000025486	Sirt3	protein_coding	6324.94	1.21469	0.131533	9.23485	2.58643e-20	1.61835e-18
ENSMUSG00000091732	Gm17541	processed_pseudogene	876.018	1.82233	0.198047	9.2015	3.52989e-20	2.20174e-18
ENSMUSG00000096177	Gm5070	processed_pseudogene	531.867	2.11143	0.229677	9.19301	3.81982e-20	2.37512e-18
ENSMUSG00000036882	Arhgap33	protein_coding	8068.76	0.980991	0.106756	9.1891	3.9613e-20	2.45539e-18
ENSMUSG00000011257	Pabpc4	protein_coding	3320.2	1.28866	0.140327	9.18326	4.18232e-20	2.58431e-18
ENSMUSG00000062456	Rpl9-ps6	protein_coding	6455.8	1.2221	0.133201	9.17488	4.52069e-20	2.78471e-18
ENSMUSG00000018593	Sparc	protein_coding	10090.4	1.2592	0.137319	9.16987	4.73595e-20	2.90829e-18
ENSMUSG00000059064	Gm10059	processed_pseudogene	1875.91	1.30313	0.142336	9.15529	5.42125e-20	3.31884e-18
ENSMUSG00000104280	Rps2-ps11	processed_pseudogene	563.699	2.06195	0.225584	9.1405	6.21669e-20	3.7941e-18
ENSMUSG00000061518	Cox5b	protein_coding	24439.9	1.04038	0.113836	9.13926	6.28837e-20	3.82607e-18
ENSMUSG00000047215	Rpl9	protein_coding	13530.6	1.00263	0.109836	9.12844	6.94936e-20	4.21531e-18
ENSMUSG00000035773	Kiss1r	protein_coding	1217.49	1.44843	0.1589	9.11536	7.84084e-20	4.74156e-18
ENSMUSG00000084883	Ccdc85c	protein_coding	1344.18	1.66991	0.183296	9.11044	8.20489e-20	4.94662e-18
ENSMUSG00000004044	Cavin1	protein_coding	707.279	1.53264	0.168412	9.10054	8.98808e-20	5.40238e-18
ENSMUSG00000038807	Rap1gap2	protein_coding	8867.04	1.19816	0.131667	9.09993	9.0393e-20	5.41675e-18
ENSMUSG00000021124	Vti1b	protein_coding	10638.7	1.07421	0.118358	9.07591	1.1273e-19	6.73496e-18
ENSMUSG00000009073	Nf2	protein_coding	6487.72	1.14041	0.12566	9.07537	1.13296e-19	6.74842e-18
ENSMUSG00000046329	Slc25a23	protein_coding	5005.7	1.13668	0.125463	9.05984	1.30638e-19	7.75808e-18
ENSMUSG00000031166	Wdr13	protein_coding	10952.2	1.12057	0.123691	9.05942	1.31142e-19	7.76478e-18
ENSMUSG00000047013	Fbxo41	protein_coding	4828.35	1.1362	0.125441	9.05763	1.33314e-19	7.8699e-18
ENSMUSG00000049517	Rps23	protein_coding	8755.18	1.0473	0.115681	9.05331	1.38704e-19	8.16378e-18
ENSMUSG00000101111	Gm28437	unprocessed_pseudogene	704834	1.07942	0.119362	9.04328	1.52039e-19	8.92218e-18
ENSMUSG00000049001	Ndnf	protein_coding	2172.69	1.23228	0.136283	9.04211	1.53677e-19	8.99169e-18
ENSMUSG00000025739	Gng13	protein_coding	958.894	1.77408	0.196589	9.02431	1.80835e-19	1.05496e-17
ENSMUSG00000026458	Ppfia4	protein_coding	8524.77	1.18055	0.130906	9.0183	1.91031e-19	1.11117e-17
ENSMUSG00000029120	Ppp2r2c	protein_coding	17414.1	1.08813	0.120676	9.01694	1.93423e-19	1.12179e-17
ENSMUSG00000072825	Cep170b	protein_coding	9353.18	0.964744	0.107124	9.00587	2.13957e-19	1.23727e-17
ENSMUSG00000030401	Rtn2	protein_coding	1649.21	1.39782	0.155393	8.99535	2.3549e-19	1.35783e-17
ENSMUSG00000052557	Gan	protein_coding	1784.68	1.21577	0.135213	8.99148	2.43921e-19	1.40237e-17
ENSMUSG00000086191	Zfp652os	lncRNA	344.778	2.08393	0.231813	8.9897	2.47902e-19	1.41704e-17
ENSMUSG00000024608	Rps14	protein_coding	21648.4	1.02867	0.114424	8.98995	2.47352e-19	1.41704e-17
ENSMUSG00000110386	Gm42031	lncRNA	1080	2.04197	0.195495	10.4451	1.54268e-25	1.47111e-23
ENSMUSG00000021448	Shc3	protein_coding	1076.85	1.83836	0.204877	8.97302	2.88506e-19	1.63969e-17
ENSMUSG00000117910	Gm50174	processed_pseudogene	1004.07	1.48652	0.165688	8.9718	2.91719e-19	1.65321e-17
ENSMUSG00000059058	Tma7-ps	processed_pseudogene	4507.1	1.46627	0.163463	8.97	2.96527e-19	1.67567e-17
ENSMUSG00000038351	Sgsm2	protein_coding	5005.8	1.22548	0.136636	8.9689	2.99488e-19	1.6876e-17
ENSMUSG00000046607	Hrk	protein_coding	5574.39	1.16434	0.130252	8.9391	3.92356e-19	2.20464e-17
ENSMUSG00000035226	Rims4	protein_coding	3438.55	1.05669	0.118294	8.93275	4.15529e-19	2.32826e-17
ENSMUSG00000105388	Rpl36a-ps2	processed_pseudogene	1977.23	1.43767	0.160955	8.93214	4.17848e-19	2.33465e-17
ENSMUSG00000113061	Rps18-ps5	protein_coding	6122.97	1.22929	0.137712	8.92658	4.39374e-19	2.44803e-17
ENSMUSG00000003518	Dusp3	protein_coding	8005.64	1.12258	0.125866	8.91887	4.71086e-19	2.61736e-17
ENSMUSG00000056692	Ilrun	protein_coding	4141.14	1.14321	0.128443	8.90053	5.55822e-19	3.07953e-17
ENSMUSG00000079941	Cox5b-ps	protein_coding	8114.76	0.983398	0.110511	8.89867	5.65223e-19	3.12289e-17
ENSMUSG00000029304	Spp1	protein_coding	633.861	2.31061	0.259938	8.88907	6.16205e-19	3.39512e-17
ENSMUSG00000022439	Parvg	protein_coding	973.715	1.7742	0.199601	8.88872	6.1817e-19	3.39651e-17
ENSMUSG00000029622	Arpc1b	protein_coding	698.036	1.54186	0.173501	8.88673	6.29322e-19	3.44823e-17
ENSMUSG00000097803	Rpl31-ps16	processed_pseudogene	1506.13	1.68475	0.189773	8.87773	6.82403e-19	3.72878e-17
ENSMUSG00000037235	Mxd4	protein_coding	2455.83	1.08493	0.122273	8.87303	7.11817e-19	3.87091e-17
ENSMUSG00000028062	Lamtor2	protein_coding	5069.37	1.00574	0.113349	8.87295	7.12317e-19	3.87091e-17
ENSMUSG00000036751	Cox6b1	protein_coding	27253.8	1.03484	0.116638	8.87222	7.16999e-19	3.8857e-17
ENSMUSG00000074274	D930028M14Rik	lncRNA	25.8606	2.01953	0.742392	2.72031	0.00652215	0.0274489
ENSMUSG00000090467	Gm4613	processed_pseudogene	1589.92	1.40612	0.158674	8.86173	7.87851e-19	4.24648e-17
ENSMUSG00000037855	Zfp365	protein_coding	4072.41	1.35129	0.152549	8.85805	8.14278e-19	4.37702e-17
ENSMUSG00000028136	Snx27	protein_coding	8851.46	0.993252	0.112152	8.85634	8.2688e-19	4.43275e-17
ENSMUSG00000039988	Ankrd13c	protein_coding	11778.7	0.914588	0.103397	8.84537	9.12256e-19	4.87725e-17
ENSMUSG00000051723	Rpl31-ps13	processed_pseudogene	1300.68	1.45436	0.16462	8.83464	1.00419e-18	5.35432e-17
ENSMUSG00000047721	Bola2	protein_coding	3468.56	1.08372	0.122873	8.81981	1.14651e-18	6.09679e-17
ENSMUSG00000094483	Purb	protein_coding	18461	1.12079	0.127123	8.81661	1.17973e-18	6.25668e-17
ENSMUSG00000048758	Rpl29	protein_coding	9902.6	0.935664	0.106302	8.8019	1.34515e-18	7.11494e-17
ENSMUSG00000031442	Mcf2l	protein_coding	28829.8	0.966314	0.109889	8.79358	1.44869e-18	7.6422e-17
ENSMUSG00000094989	Rpl9-ps4	processed_pseudogene	5330.69	1.25691	0.142984	8.79053	1.48855e-18	7.83168e-17
ENSMUSG00000025875	Tspan17	protein_coding	5425.47	1.1542	0.131396	8.78408	1.57646e-18	8.27226e-17
ENSMUSG00000039844	Rapgef1	protein_coding	3740.71	1.02672	0.117191	8.76104	1.93454e-18	1.01244e-16
ENSMUSG00000070576	Mn1	protein_coding	7207.2	1.0391	0.118615	8.76026	1.94794e-18	1.01677e-16
ENSMUSG00000047965	Rpl9-ps7	processed_pseudogene	4024.61	1.2836	0.146669	8.75165	2.10261e-18	1.09463e-16
ENSMUSG00000044894	Uqcrq	protein_coding	21339.5	1.07452	0.122893	8.7435	2.25993e-18	1.17345e-16
ENSMUSG00000003346	Abhd17a	protein_coding	2646.44	1.22162	0.140098	8.71973	2.78878e-18	1.44427e-16
ENSMUSG00000027694	Gm8325	transcribed_processed_pseudogene	6747.45	1.16255	0.133527	8.70647	3.13479e-18	1.61923e-16
ENSMUSG00000014294	Ndufa2	protein_coding	8638.21	1.04642	0.120202	8.70553	3.16098e-18	1.62852e-16
ENSMUSG00000095847	Gm5451	processed_pseudogene	2331.81	1.16793	0.134194	8.70332	3.22314e-18	1.65624e-16
ENSMUSG00000029636	Wasf3	protein_coding	10914.5	1.03146	0.118527	8.70233	3.25132e-18	1.6664e-16
ENSMUSG00000091955	Gm9844	protein_coding	17703.3	0.889996	0.102348	8.69577	3.44492e-18	1.76108e-16
ENSMUSG00000072978	Gm5830	processed_pseudogene	3088.95	1.12315	0.129288	8.68719	3.71523e-18	1.88953e-16
ENSMUSG00000052040	Klf13	protein_coding	19179.2	1.22171	0.140631	8.68739	3.70858e-18	1.88953e-16
ENSMUSG00000031967	Afg3l1	protein_coding	3471.18	0.995094	0.11459	8.68397	3.82186e-18	1.93879e-16
ENSMUSG00000029595	Lhx5	protein_coding	210.777	2.48673	0.286518	8.67911	3.98883e-18	2.01833e-16
ENSMUSG00000022477	Aco2	protein_coding	45348.7	1.08074	0.124546	8.67749	4.04605e-18	2.04207e-16
ENSMUSG00000044141	E130201H02Rik	processed_pseudogene	209.603	2.74771	0.317037	8.66684	4.44269e-18	2.2309e-16
ENSMUSG00000069862	Rps12-ps9	processed_pseudogene	1040.14	1.66992	0.192813	8.66083	4.68332e-18	2.3458e-16
ENSMUSG00000063015	Ccni	protein_coding	5154.04	1.21516	0.140316	8.66018	4.71003e-18	2.35324e-16
ENSMUSG00000022389	Tef	protein_coding	15133.7	0.976018	0.11281	8.65183	5.06789e-18	2.52567e-16
ENSMUSG00000061353	Cxcl12	protein_coding	1131.79	1.23628	0.142917	8.65037	5.13309e-18	2.55175e-16
ENSMUSG00000033545	Znrf1	protein_coding	3525.16	1.12942	0.130577	8.64944	5.17539e-18	2.56635e-16
ENSMUSG00000032549	Rab6b	protein_coding	34674.2	0.887675	0.102669	8.64598	5.33461e-18	2.6387e-16
ENSMUSG00000031207	Msn	protein_coding	1436.34	1.46512	0.169524	8.64258	5.49586e-18	2.7117e-16
ENSMUSG00000036199	Ndufa13	protein_coding	14120.1	0.960042	0.111103	8.64098	5.57342e-18	2.74315e-16
ENSMUSG00000012848	Rps5	protein_coding	12853.3	0.966705	0.111996	8.63163	6.04822e-18	2.96947e-16
ENSMUSG00000031824	6430548M08Rik	protein_coding	8487.11	0.976234	0.113121	8.62999	6.13564e-18	3.00495e-16
ENSMUSG00000051335	Gfod1	protein_coding	2071.51	1.13563	0.131872	8.61163	7.20303e-18	3.51902e-16
ENSMUSG00000020886	Dlg4	protein_coding	12118.2	1.02481	0.119018	8.61059	7.26847e-18	3.54226e-16
ENSMUSG00000094191	Rpl31-ps14	processed_pseudogene	1310.81	1.4384	0.167458	8.58959	8.7283e-18	4.24328e-16
ENSMUSG00000095288	Gm7618	processed_pseudogene	1636.67	1.46457	0.170599	8.5849	9.09119e-18	4.40889e-16
ENSMUSG00000073787	Gm10575	lncRNA	180.872	1.88497	0.332059	5.67661	1.37392e-08	2.33719e-07
ENSMUSG00000025871	4833439L19Rik	protein_coding	20482.2	0.928661	0.108278	8.57662	9.77051e-18	4.71528e-16
ENSMUSG00000115938	Gm17241	processed_pseudogene	3425.15	1.44155	0.168236	8.56859	1.04758e-17	5.04339e-16
ENSMUSG00000063856	Gpx1	protein_coding	3382.59	0.983991	0.114854	8.56733	1.05914e-17	5.08671e-16
ENSMUSG00000096847	Tmem151b	protein_coding	6935.7	1.08404	0.126572	8.56465	1.08408e-17	5.18138e-16
ENSMUSG00000015484	Fam163a	protein_coding	1030.5	1.48754	0.17368	8.56483	1.08239e-17	5.18138e-16
ENSMUSG00000074884	Serf2	protein_coding	10564.2	0.94371	0.110226	8.56159	1.11325e-17	5.308e-16
ENSMUSG00000068243	Gm7079	processed_pseudogene	1383.15	1.38309	0.162178	8.52822	1.48613e-17	7.06892e-16
ENSMUSG00000033066	Gas7	protein_coding	28691.4	1.14232	0.134051	8.52154	1.5745e-17	7.47133e-16
ENSMUSG00000096039	D830030K20Rik	protein_coding	909.654	1.50284	0.176485	8.5154	1.66016e-17	7.85903e-16
ENSMUSG00000032399	Rpl4	protein_coding	33201.5	0.946084	0.111173	8.50999	1.73946e-17	8.21481e-16
ENSMUSG00000061848	Gm5805	processed_pseudogene	2980.68	1.17751	0.138393	8.50843	1.76306e-17	8.30648e-16
ENSMUSG00000026494	Kif26b	protein_coding	2767.31	1.13583	0.133844	8.48624	2.13428e-17	1.00079e-15
ENSMUSG00000001313	Rnd2	protein_coding	2795.23	1.05928	0.124911	8.48025	2.24715e-17	1.05123e-15
ENSMUSG00000054452	Tle5	protein_coding	14145.4	0.945711	0.111779	8.46056	2.66108e-17	1.24176e-15
ENSMUSG00000061477	Rps7	protein_coding	15543.8	0.945422	0.111748	8.4603	2.66696e-17	1.24176e-15
ENSMUSG00000037541	Shank2	protein_coding	10251.9	0.940967	0.111582	8.43295	3.37057e-17	1.56569e-15
ENSMUSG00000063328	Gm9396	processed_pseudogene	1218.4	1.4133	0.167709	8.42707	3.5442e-17	1.64251e-15
ENSMUSG00000022773	Ypel1	protein_coding	2451.38	1.00152	0.118967	8.41848	3.81397e-17	1.7634e-15
ENSMUSG00000038740	Mvb12b	protein_coding	5336.07	0.913822	0.108618	8.41318	3.99044e-17	1.84071e-15
ENSMUSG00000028756	Pink1	protein_coding	9969.68	1.08368	0.128913	8.40631	4.23108e-17	1.94718e-15
ENSMUSG00000070667	Rpl31-ps10	processed_pseudogene	730.536	1.61909	0.193203	8.38026	5.28114e-17	2.4248e-15
ENSMUSG00000046562	Unc119b	protein_coding	2605.93	1.10514	0.131995	8.37258	5.63711e-17	2.58227e-15
ENSMUSG00000069516	Lyz2	protein_coding	884.957	1.67787	0.200447	8.37061	5.73185e-17	2.61961e-15
ENSMUSG00000081210	Gm12933	processed_pseudogene	326.201	2.22517	0.266214	8.35856	6.34876e-17	2.89489e-15
ENSMUSG00000025794	Rpl14	protein_coding	10866.4	0.879264	0.105335	8.34733	6.98255e-17	3.17658e-15
ENSMUSG00000105879	Gm6204	processed_pseudogene	3974.3	1.24942	0.150094	8.32424	8.48736e-17	3.85233e-15
ENSMUSG00000041115	Iqsec2	protein_coding	2852.77	1.09631	0.131877	8.31307	9.32573e-17	4.22319e-15
ENSMUSG00000047485	Klhl34	protein_coding	287.484	2.36833	0.284959	8.31113	9.47978e-17	4.28317e-15
ENSMUSG00000042834	Nrep	protein_coding	9176.12	0.937294	0.113006	8.29422	1.09297e-16	4.92706e-15
ENSMUSG00000041205	Map6d1	protein_coding	4179.09	0.978622	0.118063	8.289	1.14208e-16	5.13676e-15
ENSMUSG00000034300	Fam53c	protein_coding	7303.68	0.900637	0.108671	8.28771	1.15447e-16	5.18076e-15
ENSMUSG00000051853	Arf3	protein_coding	18611.3	0.938867	0.113603	8.26446	1.40329e-16	6.28315e-15
ENSMUSG00000063816	Gm4987	processed_pseudogene	759.602	1.4727	0.178323	8.2586	1.47389e-16	6.58435e-15
ENSMUSG00000057036	Gm7536	processed_pseudogene	3345.7	1.02273	0.124052	8.24434	1.66071e-16	7.40227e-15
ENSMUSG00000027540	Ptpn1	protein_coding	6513.51	0.892949	0.108513	8.22897	1.88836e-16	8.36062e-15
ENSMUSG00000043633	Fam221b	protein_coding	2377.51	1.09902	0.133554	8.22897	1.88825e-16	8.36062e-15
ENSMUSG00000050538	B230217C12Rik	protein_coding	2133.23	1.24205	0.150936	8.22898	1.88807e-16	8.36062e-15
ENSMUSG00000044424	Gm9493	processed_pseudogene	5857.69	1.1089	0.1349	8.22018	2.03194e-16	8.97629e-15
ENSMUSG00000036306	Lzts1	protein_coding	8709.03	1.03365	0.125756	8.21951	2.04328e-16	9.00635e-15
ENSMUSG00000105703	Gm43305	lncRNA	6109.49	1.87725	0.133597	14.0516	7.53447e-45	3.32103e-42
ENSMUSG00000027624	Epb41l1	protein_coding	19114.9	0.829592	0.101113	8.2046	2.31352e-16	1.01524e-14
ENSMUSG00000074247	Dda1	protein_coding	17163.5	0.962093	0.117293	8.20251	2.35419e-16	1.0308e-14
ENSMUSG00000062093	Gm10110	transcribed_processed_pseudogene	1347.54	1.3365	0.162976	8.2006	2.39185e-16	1.04498e-14
ENSMUSG00000052727	Map1b	protein_coding	302641	0.969259	0.118299	8.19329	2.54177e-16	1.10804e-14
ENSMUSG00000082419	Gm11425	processed_pseudogene	804.867	1.64623	0.2012	8.18203	2.7909e-16	1.21398e-14
ENSMUSG00000098181	Rps12-ps24	processed_pseudogene	480.902	1.62385	0.199275	8.14876	3.67679e-16	1.59582e-14
ENSMUSG00000058756	Thra	protein_coding	29539.3	0.871594	0.107204	8.13025	4.28388e-16	1.85526e-14
ENSMUSG00000039195	1110008P14Rik	protein_coding	7383.75	0.865169	0.106466	8.12629	4.42636e-16	1.91279e-14
ENSMUSG00000026278	Bok	protein_coding	1462.46	1.1438	0.140883	8.11878	4.7088e-16	2.03041e-14
ENSMUSG00000017778	Cox7c	protein_coding	19609.8	0.978728	0.120581	8.11675	4.7885e-16	2.0603e-14
ENSMUSG00000067847	Romo1	protein_coding	8729.85	0.972484	0.119859	8.11357	4.91533e-16	2.11029e-14
ENSMUSG00000032393	Dpp8	protein_coding	4217.61	0.916819	0.113125	8.10449	5.29688e-16	2.26919e-14
ENSMUSG00000078570	1110065P20Rik	protein_coding	1492.02	1.23164	0.151984	8.10378	5.32791e-16	2.27757e-14
ENSMUSG00000090460	Gm17511	processed_pseudogene	626.495	1.90618	0.235289	8.10146	5.43028e-16	2.31634e-14
ENSMUSG00000060938	Rpl26	protein_coding	9244.73	0.961433	0.119112	8.07168	6.93353e-16	2.95121e-14
ENSMUSG00000075227	Znhit2	protein_coding	2531.47	0.950426	0.117981	8.05574	7.90012e-16	3.34827e-14
ENSMUSG00000058838	Rps27a-ps2	processed_pseudogene	4045.37	1.07578	0.133665	8.04835	8.3918e-16	3.54907e-14
ENSMUSG00000113555	Gm10095	processed_pseudogene	778.83	1.32423	0.164615	8.0444	8.66665e-16	3.65751e-14
ENSMUSG00000024205	Rpl36-ps2	processed_pseudogene	1839.19	1.17636	0.146332	8.03896	9.0602e-16	3.81548e-14
ENSMUSG00000039850	Endov	protein_coding	1683.01	1.17537	0.146495	8.02323	1.03004e-15	4.31943e-14
ENSMUSG00000109509	Rps12-ps4	processed_pseudogene	651.757	1.98003	0.246807	8.02258	1.03546e-15	4.33297e-14
ENSMUSG00000024248	Cox7a2l	protein_coding	13224.8	0.867356	0.108211	8.01543	1.09752e-15	4.583e-14
ENSMUSG00000001151	Pcnt	protein_coding	1708.39	1.02528	0.127934	8.0141	1.10947e-15	4.62318e-14
ENSMUSG00000089800	Rps19-ps10	processed_pseudogene	760.906	1.86528	0.232964	8.00675	1.17779e-15	4.88733e-14
ENSMUSG00000051146	Camk2n2	protein_coding	1111.1	1.33397	0.166713	8.00161	1.22799e-15	5.08502e-14
ENSMUSG00000098129	Gm27040	lncRNA	53.3748	1.82916	0.548542	3.33459	0.000854264	0.00503396
ENSMUSG00000102252	Snrpn	protein_coding	40509.9	1.00517	0.125659	7.99918	1.25251e-15	5.16498e-14
ENSMUSG00000002968	Med25	protein_coding	9169.45	0.833914	0.104348	7.99169	1.33099e-15	5.47724e-14
ENSMUSG00000024851	Pitpnm1	protein_coding	16260.7	0.863837	0.108199	7.98381	1.41888e-15	5.82679e-14
ENSMUSG00000062353	Gm15772	processed_pseudogene	4652.62	1.01555	0.127247	7.98091	1.45263e-15	5.95308e-14
ENSMUSG00000018849	Wwc1	protein_coding	2693.87	1.05215	0.131883	7.97792	1.48826e-15	6.08652e-14
ENSMUSG00000061272	Gm14173	processed_pseudogene	1171.32	1.55781	0.195285	7.97711	1.49798e-15	6.11366e-14
ENSMUSG00000001175	Calm1	protein_coding	149244	0.935484	0.117335	7.97276	1.55169e-15	6.31986e-14
ENSMUSG00000074516	Gm10709	processed_pseudogene	2434.51	1.1664	0.146316	7.97179	1.56394e-15	6.35671e-14
ENSMUSG00000025362	Rps26	protein_coding	8522.66	0.959705	0.120423	7.96942	1.59421e-15	6.46648e-14
ENSMUSG00000059534	Uqcr10	protein_coding	15220.1	0.962705	0.120858	7.96557	1.64466e-15	6.6575e-14
ENSMUSG00000042523	Dnal1	protein_coding	2581.58	1.06005	0.133088	7.96503	1.65189e-15	6.67316e-14
ENSMUSG00000041164	Zmiz2	protein_coding	5846.49	0.931358	0.116999	7.96038	1.71515e-15	6.91462e-14
ENSMUSG00000055093	Rps27a-ps3	processed_pseudogene	4717.62	0.988326	0.124241	7.9549	1.7928e-15	7.213e-14
ENSMUSG00000083914	Rps18-ps1	processed_pseudogene	1991.95	1.12224	0.141118	7.95251	1.8277e-15	7.33856e-14
ENSMUSG00000117049	Gm6540	processed_pseudogene	327.219	2.0148	0.253481	7.94852	1.88749e-15	7.56331e-14
ENSMUSG00000009075	Cabp7	protein_coding	998.884	1.28476	0.161828	7.93907	2.0371e-15	8.14636e-14
ENSMUSG00000081695	Rpsa-ps5	processed_pseudogene	563.475	1.43705	0.181072	7.93638	2.08171e-15	8.308e-14
ENSMUSG00000095597	Rps7-ps3	transcribed_processed_pseudogene	7339.78	1.05164	0.13253	7.93512	2.10285e-15	8.37552e-14
ENSMUSG00000031818	Cox4i1	protein_coding	61031	0.875912	0.110476	7.92855	2.21711e-15	8.8129e-14
ENSMUSG00000043670	Diras1	protein_coding	9268.97	0.904198	0.114076	7.9263	2.25765e-15	8.95611e-14
ENSMUSG00000046160	Olig1	protein_coding	471.044	1.98245	0.25016	7.92472	2.2866e-15	9.05285e-14
ENSMUSG00000004891	Nes	protein_coding	467.477	2.10299	0.265482	7.92141	2.34833e-15	9.27871e-14
ENSMUSG00000024208	Uqcc2	protein_coding	5092.26	0.96083	0.121435	7.91233	2.52619e-15	9.96161e-14
ENSMUSG00000075020	Mir670hg	lncRNA	186.579	1.81274	0.285342	6.35288	2.11326e-10	4.68864e-09
ENSMUSG00000060601	Nr1h2	protein_coding	3685.35	0.953723	0.120693	7.90203	2.74395e-15	1.07775e-13
ENSMUSG00000038690	Atp5j2	protein_coding	11849.3	0.891645	0.11292	7.89624	2.87451e-15	1.1268e-13
ENSMUSG00000046721	Rpl14-ps1	processed_pseudogene	4008.37	1.00726	0.127664	7.8899	3.02436e-15	1.1832e-13
ENSMUSG00000059631	1500035N22Rik	lncRNA	177.378	1.76081	0.30261	5.81874	5.92915e-09	1.06141e-07
ENSMUSG00000050299	Gm9843	processed_pseudogene	5012.1	1.00034	0.126962	7.87906	3.29846e-15	1.28536e-13
ENSMUSG00000062151	Unc13c	protein_coding	292.125	2.2978	0.292009	7.86892	3.57724e-15	1.38854e-13
ENSMUSG00000067288	Rps28	protein_coding	6095.8	1.07692	0.136854	7.86912	3.57131e-15	1.38854e-13
ENSMUSG00000026181	Ppm1f	protein_coding	5485.77	1.01159	0.128667	7.86209	3.77788e-15	1.46356e-13
ENSMUSG00000030782	Tgfb1i1	protein_coding	791.799	1.32468	0.168642	7.855	3.99787e-15	1.54576e-13
ENSMUSG00000071419	Rps15-ps2	processed_pseudogene	1234.36	1.1914	0.151822	7.84732	4.25028e-15	1.64016e-13
ENSMUSG00000013698	Pea15a	protein_coding	50524.2	0.77132	0.0983178	7.84517	4.32366e-15	1.66524e-13
ENSMUSG00000074412	Gm10689	processed_pseudogene	1538.38	1.20256	0.153495	7.83455	4.70535e-15	1.80873e-13
ENSMUSG00000082475	Gm7206	processed_pseudogene	1932.31	1.08312	0.138257	7.8341	4.722e-15	1.81162e-13
ENSMUSG00000041607	Mbp	protein_coding	3172.32	1.09112	0.139311	7.83224	4.79241e-15	1.83509e-13
ENSMUSG00000046876	Atxn1	protein_coding	7178.79	1.01818	0.13025	7.81713	5.4042e-15	2.06536e-13
ENSMUSG00000017843	Ppp2r5c	protein_coding	9810.74	1.02705	0.131399	7.81626	5.44168e-15	2.07569e-13
ENSMUSG00000028988	Ctnnbip1	protein_coding	6246.73	0.995863	0.127424	7.81536	5.48065e-15	2.08654e-13
ENSMUSG00000022708	Zbtb20	protein_coding	26067.1	0.845017	0.108231	7.80756	5.83063e-15	2.21553e-13
ENSMUSG00000052214	Opa3	protein_coding	4726.09	0.989071	0.126687	7.8072	5.84724e-15	2.21759e-13
ENSMUSG00000052698	Tln2	protein_coding	5147.13	0.940242	0.120447	7.80627	5.89033e-15	2.22967e-13
ENSMUSG00000106930	Gm6450	processed_pseudogene	1578.06	1.08866	0.139584	7.79932	6.22423e-15	2.35157e-13
ENSMUSG00000042429	Adora1	protein_coding	12391.2	0.90267	0.115768	7.79725	6.32727e-15	2.38596e-13
ENSMUSG00000092505	Gm19246	processed_pseudogene	820.154	1.4857	0.190606	7.79461	6.46061e-15	2.43161e-13
ENSMUSG00000053080	2700081O15Rik	protein_coding	3033.39	1.19516	0.153355	7.79344	6.52076e-15	2.44961e-13
ENSMUSG00000046364	Rpl27a	protein_coding	5322.64	0.877423	0.112651	7.78889	6.76011e-15	2.53472e-13
ENSMUSG00000066407	Gm10263	processed_pseudogene	2449.05	1.18746	0.152521	7.78555	6.9413e-15	2.59775e-13
ENSMUSG00000021062	Rab15	protein_coding	6458.94	1.00752	0.129419	7.78497	6.97307e-15	2.60472e-13
ENSMUSG00000112632	Gm4510	processed_pseudogene	364.603	2.26181	0.290821	7.77733	7.40687e-15	2.76157e-13
ENSMUSG00000039016	Timm8b	protein_coding	7947.73	0.924817	0.118968	7.77367	7.62446e-15	2.83736e-13
ENSMUSG00000028565	Nfia	protein_coding	10322.9	0.800024	0.103049	7.76354	8.25929e-15	3.06785e-13
ENSMUSG00000038406	Scaf1	protein_coding	8250.73	0.846312	0.109191	7.75073	9.13655e-15	3.38735e-13
ENSMUSG00000097304	Rpl31-ps15	processed_pseudogene	418.496	1.67283	0.215865	7.74943	9.23043e-15	3.41577e-13
ENSMUSG00000063801	Ap3s2	protein_coding	5804.78	0.914031	0.117991	7.74659	9.43898e-15	3.48645e-13
ENSMUSG00000041617	Ccdc74a	protein_coding	725.883	1.50274	0.194222	7.73726	1.01585e-14	3.73829e-13
ENSMUSG00000020460	Rps27a	protein_coding	10036.9	0.849505	0.109806	7.73641	1.02266e-14	3.75639e-13
ENSMUSG00000058542	Gm15590	processed_pseudogene	52061.6	2.42346	0.313299	7.7353	1.03158e-14	3.78213e-13
ENSMUSG00000025658	Cnksr2	protein_coding	1871.89	1.30122	0.168287	7.73214	1.05751e-14	3.87007e-13
ENSMUSG00000081485	Gm12338	processed_pseudogene	10767.3	1.20779	0.156239	7.73042	1.07195e-14	3.91568e-13
ENSMUSG00000070348	Ccnd1	protein_coding	4139.25	0.881788	0.114572	7.69638	1.39976e-14	5.09437e-13
ENSMUSG00000028926	Cdk14	protein_coding	4448.6	1.20347	0.156442	7.69277	1.43985e-14	5.23068e-13
ENSMUSG00000083547	Gm13321	processed_pseudogene	460.481	1.60187	0.208351	7.68834	1.49053e-14	5.40488e-13
ENSMUSG00000061436	Hipk2	protein_coding	2628.37	0.930327	0.121015	7.68767	1.49842e-14	5.42357e-13
ENSMUSG00000051510	Mafg	protein_coding	5558.58	1.01729	0.132499	7.67773	1.61937e-14	5.85069e-13
ENSMUSG00000034781	Gna11	protein_coding	24887.4	1.05629	0.137584	7.67746	1.62278e-14	5.85234e-13
ENSMUSG00000041120	Nbl1	protein_coding	3221.09	0.953759	0.124358	7.66945	1.7274e-14	6.21026e-13
ENSMUSG00000042532	Golga7b	protein_coding	7077.97	1.00873	0.131527	7.66938	1.72829e-14	6.21026e-13
ENSMUSG00000003352	Cacnb3	protein_coding	12488.2	0.880511	0.114891	7.66385	1.80439e-14	6.47199e-13
ENSMUSG00000112673	Gm7413	processed_pseudogene	1005.49	1.22285	0.159678	7.65822	1.88525e-14	6.74982e-13
ENSMUSG00000028773	Fabp3	protein_coding	3925.35	0.930219	0.121475	7.65767	1.89332e-14	6.76648e-13
ENSMUSG00000026123	Plekhb2	protein_coding	30146.3	0.855639	0.111757	7.65624	1.9146e-14	6.83024e-13
ENSMUSG00000006333	Rps9	protein_coding	15190.1	0.829772	0.108489	7.64847	2.03381e-14	7.24247e-13
ENSMUSG00000057580	Cox7c-ps1	transcribed_processed_pseudogene	3537.12	1.17328	0.153444	7.64628	2.06873e-14	7.35362e-13
ENSMUSG00000116547	Gm7667	processed_pseudogene	312.404	1.9114	0.250577	7.62799	2.38449e-14	8.4609e-13
ENSMUSG00000022456	Septin3	protein_coding	24860.7	0.852313	0.111788	7.62435	2.45265e-14	8.68718e-13
ENSMUSG00000030172	Erc1	protein_coding	8476.81	0.82356	0.108074	7.62035	2.52987e-14	8.94473e-13
ENSMUSG00000072940	Gm10443	processed_pseudogene	3695.89	1.18157	0.155321	7.60728	2.79926e-14	9.87958e-13
ENSMUSG00000022623	Shank3	protein_coding	862.803	1.43218	0.188341	7.60419	2.86689e-14	1.01003e-12
ENSMUSG00000082978	Rpsa-ps11	processed_pseudogene	397.272	1.63225	0.214679	7.6032	2.88889e-14	1.01598e-12
ENSMUSG00000025237	Parp6	protein_coding	10043.7	0.844311	0.111086	7.60049	2.95015e-14	1.03569e-12
ENSMUSG00000019370	Calm3	protein_coding	118307	0.800234	0.105319	7.59818	3.00316e-14	1.05243e-12
ENSMUSG00000101219	Gm20302	processed_pseudogene	584.192	1.81914	0.239595	7.59258	3.13591e-14	1.09702e-12
ENSMUSG00000038489	Polr2l	protein_coding	5962.08	0.849101	0.111911	7.58729	3.26672e-14	1.13876e-12
ENSMUSG00000082399	Gm14036	processed_pseudogene	1977.93	1.22899	0.161977	7.58747	3.2621e-14	1.13876e-12
ENSMUSG00000037509	Arhgef4	protein_coding	9003.79	0.919593	0.121226	7.5858	3.30432e-14	1.14985e-12
ENSMUSG00000109171	Gm5735	processed_pseudogene	648.129	1.38557	0.182897	7.57568	3.57254e-14	1.241e-12
ENSMUSG00000038274	Fau	protein_coding	10442.1	0.848755	0.11207	7.57342	3.63538e-14	1.26063e-12
ENSMUSG00000059775	Rps26-ps1	transcribed_processed_pseudogene	3117.26	1.20735	0.159629	7.56347	3.92457e-14	1.35853e-12
ENSMUSG00000036887	C1qa	protein_coding	179.906	2.37278	0.313886	7.55939	4.04952e-14	1.39934e-12
ENSMUSG00000029050	Ski	protein_coding	4088.91	0.881943	0.11669	7.55797	4.09401e-14	1.41225e-12
ENSMUSG00000117804	Gm6252	processed_pseudogene	3481.26	1.08236	0.143242	7.55618	4.15077e-14	1.42935e-12
ENSMUSG00000033350	Chst2	protein_coding	9049.41	0.85262	0.112904	7.55176	4.29427e-14	1.4762e-12
ENSMUSG00000004730	Adgre1	protein_coding	335.962	1.91247	0.25355	7.54277	4.60078e-14	1.57611e-12
ENSMUSG00000025728	Pigq	protein_coding	5954.83	0.882072	0.117089	7.53335	4.94546e-14	1.69126e-12
ENSMUSG00000006418	Rnf114	protein_coding	4889.84	0.867409	0.115268	7.52516	5.26547e-14	1.7976e-12
ENSMUSG00000034311	Kif4	protein_coding	365.393	2.28033	0.303231	7.52012	5.47276e-14	1.86196e-12
ENSMUSG00000037742	Eef1a1	protein_coding	79733	0.857859	0.114105	7.51817	5.55471e-14	1.8866e-12
ENSMUSG00000083833	Gm13841	processed_pseudogene	2638.73	1.06857	0.142315	7.50844	5.98376e-14	2.02885e-12
ENSMUSG00000074918	Inafm2	protein_coding	5761.27	0.937582	0.124939	7.50433	6.1745e-14	2.08995e-12
ENSMUSG00000061684	Rpl21-ps8	processed_pseudogene	730.168	1.37763	0.183599	7.50349	6.21426e-14	2.09983e-12
ENSMUSG00000078572	Ndufaf8	protein_coding	1077.21	1.1561	0.154176	7.49858	6.45137e-14	2.17624e-12
ENSMUSG00000000743	Chmp1a	protein_coding	11821.9	0.826893	0.110397	7.49016	6.87897e-14	2.31654e-12
ENSMUSG00000100441	Gm7266	processed_pseudogene	441.955	2.23824	0.299617	7.47034	7.99892e-14	2.68458e-12
ENSMUSG00000029053	Prkcz	protein_coding	14884.7	0.774808	0.103737	7.46894	8.08417e-14	2.70861e-12
ENSMUSG00000116529	Gm4600	processed_pseudogene	1229.12	1.07264	0.143635	7.46782	8.15363e-14	2.72727e-12
ENSMUSG00000026667	Uhmk1	protein_coding	6360.01	0.843418	0.112987	7.46476	8.34522e-14	2.78666e-12
ENSMUSG00000069188	Gm13192	processed_pseudogene	2050.02	1.26997	0.170246	7.45957	8.68022e-14	2.89365e-12
ENSMUSG00000113756	Gm18025	processed_pseudogene	341.896	2.35009	0.31515	7.45704	8.84854e-14	2.94481e-12
ENSMUSG00000060377	Rpl36a-ps1	protein_coding	791.11	1.46885	0.197015	7.45551	8.95216e-14	2.97431e-12
ENSMUSG00000007682	Dio2	protein_coding	435.8	1.81689	0.243733	7.45444	9.02486e-14	2.99345e-12
ENSMUSG00000112908	Gm7392	processed_pseudogene	1666.88	1.20471	0.161671	7.45163	9.21933e-14	3.05285e-12
ENSMUSG00000037152	Ndufc1	protein_coding	10212.5	0.853123	0.114597	7.44457	9.72583e-14	3.2152e-12
ENSMUSG00000026193	Fn1	protein_coding	378.016	1.73877	0.23408	7.42812	1.1015e-13	3.63532e-12
ENSMUSG00000053581	Zfand2a	protein_coding	6799.83	0.957969	0.129105	7.42007	1.17058e-13	3.85687e-12
ENSMUSG00000116138	C030006K11Rik	protein_coding	1249.89	1.04096	0.140347	7.41702	1.19785e-13	3.9402e-12
ENSMUSG00000108608	Gm6916	transcribed_processed_pseudogene	1167.53	1.3096	0.176697	7.41155	1.24829e-13	4.0993e-12
ENSMUSG00000021061	Sptb	protein_coding	1666.03	1.10992	0.149776	7.41058	1.25749e-13	4.1227e-12
ENSMUSG00000091695	Gm17669	processed_pseudogene	1550.41	1.01782	0.137389	7.40827	1.27954e-13	4.18806e-12
ENSMUSG00000070692	Rps12-ps10	processed_pseudogene	488.309	1.75797	0.237325	7.40746	1.28743e-13	4.20694e-12
ENSMUSG00000087114	Gm16099	lncRNA	64.6773	1.75703	0.50737	3.46302	0.000534145	0.00331812
ENSMUSG00000003345	Csnk1g2	protein_coding	1558.37	1.05871	0.143036	7.40169	1.34459e-13	4.3793e-12
ENSMUSG00000037493	Cib2	protein_coding	1312.05	1.10437	0.149219	7.40103	1.35137e-13	4.39416e-12
ENSMUSG00000068101	Cenpm	protein_coding	522.651	1.57092	0.212305	7.39934	1.36863e-13	4.443e-12
ENSMUSG00000050132	Sarm1	protein_coding	6742.27	0.773181	0.104522	7.39733	1.38945e-13	4.50322e-12
ENSMUSG00000062078	Qk	protein_coding	3674.82	0.996269	0.134762	7.39283	1.43737e-13	4.65093e-12
ENSMUSG00000068267	Cenpb	protein_coding	1757.33	1.15571	0.156368	7.39096	1.45769e-13	4.709e-12
ENSMUSG00000024140	Epas1	protein_coding	621.765	1.695	0.229451	7.38722	1.49936e-13	4.83573e-12
ENSMUSG00000018677	Slc25a39	protein_coding	10534.7	0.761062	0.103115	7.38068	1.57477e-13	5.07072e-12
ENSMUSG00000028917	Plekhm2	protein_coding	1714.18	0.966936	0.131031	7.37944	1.58955e-13	5.10999e-12
ENSMUSG00000055675	Kbtbd11	protein_coding	4354.72	0.837018	0.113458	7.37733	1.61499e-13	5.18338e-12
ENSMUSG00000025006	Sorbs1	protein_coding	11520.5	0.735267	0.0998333	7.36495	1.77211e-13	5.67847e-12
ENSMUSG00000090753	Rpl31-ps4	processed_pseudogene	468.493	1.47294	0.200376	7.35088	1.96911e-13	6.29956e-12
ENSMUSG00000003970	Rpl8	protein_coding	7611.65	0.791665	0.107776	7.34544	2.05087e-13	6.55056e-12
ENSMUSG00000024501	Dpysl3	protein_coding	24517	0.729344	0.0993461	7.34145	2.11297e-13	6.73806e-12
ENSMUSG00000072214	Septin5	protein_coding	7086.63	0.879731	0.119936	7.33499	2.21736e-13	7.05961e-12
ENSMUSG00000017639	Rab11fip4	protein_coding	12926.3	0.883942	0.12054	7.33317	2.24776e-13	7.14493e-12
ENSMUSG00000024012	Mtch1	protein_coding	8733.24	0.795294	0.108481	7.33118	2.28141e-13	7.24029e-12
ENSMUSG00000068969	Rpl32-ps	processed_pseudogene	638.626	1.47816	0.201678	7.32931	2.31334e-13	7.3299e-12
ENSMUSG00000020657	Dnajc27	protein_coding	5139.12	1.01464	0.138466	7.32774	2.34073e-13	7.39307e-12
ENSMUSG00000029705	Cux1	protein_coding	3151.7	0.842028	0.114907	7.32788	2.33818e-13	7.39307e-12
ENSMUSG00000024870	Rab1b	protein_coding	11012.5	0.74533	0.101754	7.32482	2.39226e-13	7.54381e-12
ENSMUSG00000059412	Fxyd2	protein_coding	579.668	1.33358	0.182154	7.32117	2.45816e-13	7.73932e-12
ENSMUSG00000018042	Cyb5r3	protein_coding	7671.56	0.800303	0.109331	7.31998	2.48003e-13	7.79577e-12
ENSMUSG00000096755	Ftl1-ps2	processed_pseudogene	8105.5	2.38935	0.326486	7.31837	2.51004e-13	7.87762e-12
ENSMUSG00000070394	Tmem256	protein_coding	4646.8	0.835414	0.114189	7.31604	2.554e-13	8.00294e-12
ENSMUSG00000056612	Ppp1r14b	protein_coding	584.189	1.33904	0.183229	7.30804	2.7107e-13	8.48056e-12
ENSMUSG00000031983	2310022B05Rik	protein_coding	2155.34	0.892484	0.122138	7.30721	2.72749e-13	8.51965e-12
ENSMUSG00000083596	Rpl21-ps15	processed_pseudogene	726.973	1.26626	0.173346	7.3048	2.77678e-13	8.65996e-12
ENSMUSG00000009575	Cbx5	protein_coding	14380.1	0.74338	0.101891	7.29585	2.96783e-13	9.24127e-12
ENSMUSG00000086013	Gm15706	lncRNA	108.952	1.75447	0.373454	4.69795	2.62789e-06	2.99564e-05
ENSMUSG00000016344	Ppdpf	protein_coding	5949.1	0.784488	0.107724	7.28239	3.27956e-13	1.018e-11
ENSMUSG00000035390	Brsk1	protein_coding	1348.44	1.21641	0.167112	7.279	3.36301e-13	1.04064e-11
ENSMUSG00000039001	Rps21	protein_coding	4853.82	0.90296	0.124524	7.2513	4.12779e-13	1.27531e-11
ENSMUSG00000021262	Evl	protein_coding	3331.82	0.939391	0.129652	7.24549	4.30882e-13	1.32917e-11
ENSMUSG00000038453	Srcin1	protein_coding	8651.76	0.770656	0.106396	7.24326	4.38015e-13	1.34907e-11
ENSMUSG00000039515	Ptpa	protein_coding	12936.1	0.773028	0.106807	7.23765	4.56534e-13	1.40393e-11
ENSMUSG00000032330	Cox7a2	protein_coding	17246.8	0.826359	0.114193	7.2365	4.60423e-13	1.4137e-11
ENSMUSG00000113109	Gm7712	transcribed_processed_pseudogene	340.706	1.6921	0.233878	7.23497	4.65638e-13	1.4275e-11
ENSMUSG00000118164	Gm20570	processed_pseudogene	2173.6	1.18171	0.163359	7.23387	4.69421e-13	1.43688e-11
ENSMUSG00000084116	Gm12460	processed_pseudogene	426.245	1.6865	0.233465	7.22379	5.05574e-13	1.54516e-11
ENSMUSG00000024858	Grk2	protein_coding	5215.04	0.780617	0.108079	7.22266	5.09812e-13	1.55571e-11
ENSMUSG00000015568	Lpl	protein_coding	497.318	1.36547	0.18925	7.21518	5.38642e-13	1.63864e-11
ENSMUSG00000066068	Gm13611	processed_pseudogene	1455.12	1.207	0.167298	7.21465	5.40709e-13	1.64242e-11
ENSMUSG00000066553	Gm6969	processed_pseudogene	2856.49	0.976645	0.135504	7.20753	5.69775e-13	1.72806e-11
ENSMUSG00000036769	Wdr44	protein_coding	1283.07	1.01183	0.140643	7.19431	6.2776e-13	1.89811e-11
ENSMUSG00000065954	Tacc1	protein_coding	18933	0.892676	0.124078	7.19446	6.2709e-13	1.89811e-11
ENSMUSG00000063754	Gm10136	processed_pseudogene	2666.4	0.924823	0.128679	7.18704	6.62098e-13	1.99889e-11
ENSMUSG00000096974	Gm26881	lncRNA	160.403	1.69532	0.307412	5.5148	3.49169e-08	5.49228e-07
ENSMUSG00000059995	Atxn7l3	protein_coding	3090.57	0.831615	0.115762	7.18384	6.7778e-13	2.04002e-11
ENSMUSG00000038965	Ube2l3	protein_coding	9275.95	0.834342	0.116224	7.17873	7.03632e-13	2.11463e-11
ENSMUSG00000097679	Rps19-ps5	processed_pseudogene	509.593	1.51951	0.211714	7.17719	7.1161e-13	2.13537e-11
ENSMUSG00000021143	Pacs2	protein_coding	3033.73	0.895672	0.124804	7.17665	7.14395e-13	2.14049e-11
ENSMUSG00000084349	Rpl3-ps1	processed_pseudogene	13993.6	0.941107	0.131401	7.16211	7.94457e-13	2.37678e-11
ENSMUSG00000035048	Anapc13	protein_coding	1575.97	1.00138	0.140005	7.15245	8.52423e-13	2.54436e-11
ENSMUSG00000040276	Pacsin1	protein_coding	16392.9	0.803092	0.112284	7.15235	8.53037e-13	2.54436e-11
ENSMUSG00000035781	R3hdm4	protein_coding	25475.4	0.814448	0.113883	7.15162	8.57567e-13	2.55403e-11
ENSMUSG00000064125	Prr36	protein_coding	1492.01	1.034	0.144692	7.14622	8.92009e-13	2.65262e-11
ENSMUSG00000036469	Marchf1	protein_coding	1114.29	1.02374	0.143411	7.13851	9.43498e-13	2.79735e-11
ENSMUSG00000039481	Nrtn	protein_coding	601.014	1.59526	0.223519	7.13702	9.53792e-13	2.82365e-11
ENSMUSG00000029406	Pitpnm2	protein_coding	6432.05	0.748373	0.1049	7.13412	9.74062e-13	2.87936e-11
ENSMUSG00000053310	Nrgn	protein_coding	3637.27	0.815117	0.114326	7.12976	1.00544e-12	2.9677e-11
ENSMUSG00000042045	Sln	protein_coding	1175.94	1.1448	0.160654	7.12588	1.03414e-12	3.04788e-11
ENSMUSG00000093887	Gm3033	unprocessed_pseudogene	395.133	1.52447	0.214064	7.12156	1.06713e-12	3.13584e-11
ENSMUSG00000007659	Bcl2l1	protein_coding	11585.1	0.776007	0.109062	7.11525	1.11709e-12	3.27775e-11
ENSMUSG00000024038	Ndufv3	protein_coding	8634.41	0.77647	0.109148	7.11392	1.12795e-12	3.3047e-11
ENSMUSG00000015501	Hivep2	protein_coding	3988.66	0.96246	0.135331	7.11188	1.14474e-12	3.34897e-11
ENSMUSG00000032589	Bsn	protein_coding	6591.35	0.766118	0.107727	7.11165	1.14663e-12	3.34953e-11
ENSMUSG00000022452	Smdt1	protein_coding	7005.89	0.77518	0.109008	7.11121	1.15033e-12	3.35541e-11
ENSMUSG00000031839	Hsbp1	protein_coding	52691.2	0.74945	0.105495	7.10416	1.21058e-12	3.52597e-11
ENSMUSG00000035847	Ids	protein_coding	5023.05	1.00664	0.141831	7.09744	1.27093e-12	3.69633e-11
ENSMUSG00000082536	Gm13456	processed_pseudogene	17412.2	0.783696	0.110493	7.09274	1.31484e-12	3.81843e-11
ENSMUSG00000030678	Maz	protein_coding	4487.61	0.844453	0.119112	7.08959	1.34509e-12	3.90057e-11
ENSMUSG00000072255	Rpl31-ps17	processed_pseudogene	383.85	1.61952	0.228627	7.08368	1.40373e-12	4.06467e-11
ENSMUSG00000024335	Brd2	protein_coding	15706.3	0.752446	0.106307	7.07803	1.4622e-12	4.22781e-11
ENSMUSG00000105522	Gm15235	processed_pseudogene	475.977	1.77991	0.251656	7.07281	1.51825e-12	4.38347e-11
ENSMUSG00000099471	Gm8451	processed_pseudogene	1304.03	1.02133	0.144473	7.06935	1.55663e-12	4.48774e-11
ENSMUSG00000025422	Agap2	protein_coding	1427.39	0.998779	0.141304	7.06829	1.56859e-12	4.51568e-11
ENSMUSG00000027288	Zfp106	protein_coding	3857.2	0.879264	0.124482	7.0634	1.62479e-12	4.67069e-11
ENSMUSG00000037984	Neurod6	protein_coding	4463.46	0.866326	0.122667	7.06241	1.63637e-12	4.69717e-11
ENSMUSG00000060036	Rpl3	protein_coding	27002.8	0.768207	0.108876	7.05578	1.71629e-12	4.91947e-11
ENSMUSG00000016252	Atp5e	protein_coding	5662.12	0.854916	0.121189	7.05439	1.73358e-12	4.96185e-11
ENSMUSG00000054850	Smim10l2a	protein_coding	4020.8	0.895679	0.127114	7.04624	1.83819e-12	5.25367e-11
ENSMUSG00000000538	Tom1l2	protein_coding	10933	0.759057	0.10776	7.04393	1.86889e-12	5.33374e-11
ENSMUSG00000106918	Mrpl33	protein_coding	1992.39	1.14741	0.162954	7.04131	1.90445e-12	5.41679e-11
ENSMUSG00000106105	Gm4525	processed_pseudogene	472.44	1.46932	0.208853	7.03521	1.98958e-12	5.64569e-11
ENSMUSG00000094497	Gm8210	processed_pseudogene	2182.43	0.983958	0.139951	7.03075	2.05428e-12	5.82096e-11
ENSMUSG00000022840	Adcy5	protein_coding	4799.89	0.997965	0.141951	7.03034	2.06035e-12	5.82983e-11
ENSMUSG00000072437	Nanos1	protein_coding	1260.41	0.991236	0.141087	7.02569	2.13014e-12	6.01872e-11
ENSMUSG00000037570	Mcrs1	protein_coding	5958.43	0.917973	0.130668	7.02524	2.13706e-12	6.02966e-11
ENSMUSG00000021242	Npc2	protein_coding	4049.12	0.767758	0.109294	7.02469	2.14544e-12	6.0447e-11
ENSMUSG00000037111	Setd7	protein_coding	2616.78	0.838815	0.119479	7.0206	2.20913e-12	6.21533e-11
ENSMUSG00000025505	Tmem80	protein_coding	1326.86	1.0026	0.142871	7.01749	2.25888e-12	6.34629e-11
ENSMUSG00000044847	Lsm11	protein_coding	1763.74	0.965116	0.13766	7.01086	2.36866e-12	6.63592e-11
ENSMUSG00000078291	Gm3940	processed_pseudogene	610.659	1.43797	0.205314	7.00374	2.49225e-12	6.97233e-11
ENSMUSG00000020496	Rnf187	protein_coding	51826.3	0.702718	0.10044	6.99638	2.62657e-12	7.33776e-11
ENSMUSG00000110275	Gm5905	processed_pseudogene	3248.64	0.833199	0.119131	6.99397	2.67208e-12	7.45438e-11
ENSMUSG00000036046	5031439G07Rik	protein_coding	4778.11	0.908735	0.13017	6.98113	2.92811e-12	8.14573e-11
ENSMUSG00000038803	Ost4	protein_coding	1240.59	1.06155	0.152169	6.97613	3.0342e-12	8.42905e-11
ENSMUSG00000097248	Gm2694	lncRNA	204.452	1.69028	0.284138	5.94881	2.70099e-09	5.13163e-08
ENSMUSG00000057322	Rpl38	protein_coding	8582.87	0.903828	0.129865	6.95977	3.40818e-12	9.44152e-11
ENSMUSG00000026112	Coa5	protein_coding	2797.53	1.05004	0.150926	6.95733	3.46789e-12	9.59354e-11
ENSMUSG00000096474	Gm5561	processed_pseudogene	1204.88	1.0404	0.149573	6.9558	3.50567e-12	9.68454e-11
ENSMUSG00000009614	Sardh	protein_coding	707.611	1.15411	0.165977	6.95339	3.56618e-12	9.83798e-11
ENSMUSG00000007655	Cav1	protein_coding	192.272	2.06281	0.297269	6.9392	3.94328e-12	1.08632e-10
ENSMUSG00000085361	Gm16305	processed_pseudogene	188.681	2.30652	0.333024	6.92599	4.32945e-12	1.1894e-10
ENSMUSG00000027466	Rbck1	protein_coding	4574.45	0.833587	0.120437	6.92134	4.47406e-12	1.22511e-10
ENSMUSG00000001729	Akt1	protein_coding	3306	0.870351	0.125749	6.92136	4.47342e-12	1.22511e-10
ENSMUSG00000083219	Gm11410	processed_pseudogene	973.775	1.04565	0.151079	6.92121	4.47798e-12	1.22511e-10
ENSMUSG00000075706	Gpx4	protein_coding	24953.8	0.761931	0.110173	6.91577	4.65338e-12	1.27135e-10
ENSMUSG00000029472	Anapc5	protein_coding	20268.8	0.764283	0.110613	6.9095	4.86366e-12	1.32697e-10
ENSMUSG00000009216	Fam163b	protein_coding	17718.9	0.795865	0.115205	6.90827	4.90586e-12	1.33664e-10
ENSMUSG00000113368	Gm10054	processed_pseudogene	1075.38	1.33408	0.193186	6.9057	4.99573e-12	1.35891e-10
ENSMUSG00000022075	Rhobtb2	protein_coding	3989.08	0.807678	0.117114	6.89651	5.32944e-12	1.44609e-10
ENSMUSG00000034201	Gas2l1	protein_coding	2104.66	0.922836	0.133867	6.89369	5.43649e-12	1.47313e-10
ENSMUSG00000097245	Gm5421	processed_pseudogene	1851.55	0.899732	0.130547	6.89204	5.49985e-12	1.48826e-10
ENSMUSG00000101875	Gm6028	processed_pseudogene	598.141	1.23254	0.178941	6.88795	5.66017e-12	1.52747e-10
ENSMUSG00000031723	Txnl4b	protein_coding	2815.56	0.969999	0.140825	6.88799	5.65865e-12	1.52747e-10
ENSMUSG00000066620	Gm4883	processed_pseudogene	265.26	1.94611	0.282629	6.88574	5.74882e-12	1.54929e-10
ENSMUSG00000020755	Sap30bp	protein_coding	4196.82	0.858294	0.124742	6.88057	5.96124e-12	1.60436e-10
ENSMUSG00000006705	Pknox1	protein_coding	1724.54	0.928409	0.13504	6.87507	6.19588e-12	1.66525e-10
ENSMUSG00000058318	Phf21a	protein_coding	2314.43	0.86272	0.125642	6.86651	6.57907e-12	1.76584e-10
ENSMUSG00000033467	Crlf2	protein_coding	1314.33	0.996873	0.145212	6.86494	6.65187e-12	1.78297e-10
ENSMUSG00000105031	Gm3511	processed_pseudogene	1159.06	1.07659	0.156845	6.86403	6.69455e-12	1.79199e-10
ENSMUSG00000068262	Gm5879	processed_pseudogene	7506.98	0.880623	0.128353	6.86097	6.83966e-12	1.82836e-10
ENSMUSG00000033565	Rbfox2	protein_coding	19088.1	0.717188	0.104614	6.85554	7.10438e-12	1.89657e-10
ENSMUSG00000084131	Rpl3-ps2	processed_pseudogene	6813.5	0.841635	0.122814	6.85292	7.2357e-12	1.92903e-10
ENSMUSG00000110841	Gpx4-ps2	transcribed_processed_pseudogene	11946.6	0.829683	0.121255	6.84244	7.78544e-12	2.07281e-10
ENSMUSG00000090223	Pcp4	protein_coding	3664.42	0.788578	0.115297	6.83952	7.94616e-12	2.10993e-10
ENSMUSG00000037563	Rps16	protein_coding	9744.79	0.763844	0.111699	6.83842	8.00736e-12	2.12334e-10
ENSMUSG00000070003	Ssbp4	protein_coding	6745.12	0.912633	0.133461	6.83818	8.02064e-12	2.12402e-10
ENSMUSG00000048540	Nhlh2	protein_coding	1086.5	1.00236	0.146621	6.83636	8.12291e-12	2.14824e-10
ENSMUSG00000060419	Rps16-ps2	processed_pseudogene	5593.18	0.859312	0.125872	6.82687	8.67876e-12	2.29219e-10
ENSMUSG00000022240	Ctnnd2	protein_coding	4989.61	0.729636	0.10697	6.82094	9.04454e-12	2.38245e-10
ENSMUSG00000027602	Map1lc3a	protein_coding	20523	0.727842	0.106721	6.82004	9.1017e-12	2.39433e-10
ENSMUSG00000078377	Gm4294	processed_pseudogene	9107.16	0.776246	0.113826	6.81955	9.13254e-12	2.39926e-10
ENSMUSG00000061167	Rpl15-ps3	processed_pseudogene	10023.7	0.759405	0.111364	6.81912	9.15999e-12	2.40329e-10
ENSMUSG00000040613	Apobec1	protein_coding	191.714	2.11375	0.310078	6.81684	9.30668e-12	2.43855e-10
ENSMUSG00000054312	Mrps21	protein_coding	3571.65	0.950186	0.139439	6.81434	9.46969e-12	2.47798e-10
ENSMUSG00000109658	Gm45660	processed_pseudogene	535.214	1.36646	0.200553	6.81345	9.52835e-12	2.49005e-10
ENSMUSG00000052949	Rnf157	protein_coding	4103.47	0.906622	0.133131	6.80998	9.7613e-12	2.54757e-10
ENSMUSG00000043801	Oaz1-ps	processed_pseudogene	18286.1	0.768789	0.113096	6.79765	1.06339e-11	2.77166e-10
ENSMUSG00000081049	Rps24-ps3	processed_pseudogene	2643.71	1.00124	0.147387	6.79329	1.09601e-11	2.85293e-10
ENSMUSG00000025128	Bhlhe22	protein_coding	1757.46	0.91414	0.134694	6.78678	1.14663e-11	2.98079e-10
ENSMUSG00000006575	Rundc3a	protein_coding	3618.25	0.910324	0.134356	6.77545	1.24018e-11	3.21977e-10
ENSMUSG00000102550	Gm8276	processed_pseudogene	535.196	1.32172	0.195194	6.77128	1.27647e-11	3.30964e-10
ENSMUSG00000027465	Tbc1d20	protein_coding	3650.77	0.840834	0.124201	6.76992	1.28849e-11	3.33645e-10
ENSMUSG00000062461	Rpl27a-ps4	processed_pseudogene	1151.66	1.04902	0.154974	6.76905	1.29634e-11	3.3524e-10
ENSMUSG00000025290	Rps24	protein_coding	8836.54	0.764943	0.113159	6.75992	1.3807e-11	3.5659e-10
ENSMUSG00000039262	Prrc2b	protein_coding	18379.9	0.672408	0.0995083	6.7573	1.40583e-11	3.62609e-10
ENSMUSG00000100104	Gm5644	processed_pseudogene	957.949	1.02687	0.151976	6.75681	1.41066e-11	3.63382e-10
ENSMUSG00000071415	Rpl23	protein_coding	7015.53	0.81293	0.120324	6.75618	1.41673e-11	3.64472e-10
ENSMUSG00000021476	Habp4	protein_coding	5654.3	0.998018	0.147884	6.74864	1.49239e-11	3.82945e-10
ENSMUSG00000037221	Mospd3	protein_coding	3274.22	0.802853	0.119003	6.74649	1.51459e-11	3.88139e-10
ENSMUSG00000030956	Fam53b	protein_coding	1472.49	1.01143	0.150058	6.74022	1.58145e-11	4.0475e-10
ENSMUSG00000031246	Sh3bgrl	protein_coding	4602.23	0.748249	0.111163	6.73109	1.68396e-11	4.29877e-10
ENSMUSG00000045160	Bola3	protein_coding	1324.47	0.99999	0.148608	6.72906	1.70762e-11	4.35355e-10
ENSMUSG00000041881	Ndufa7	protein_coding	8169.47	0.853462	0.126875	6.72679	1.73445e-11	4.41627e-10
ENSMUSG00000024220	Zfp523	protein_coding	2285.2	0.872993	0.129869	6.7221	1.79121e-11	4.55494e-10
ENSMUSG00000100417	Gm28578	lncRNA	37.9714	1.68228	0.630913	2.66643	0.00766626	0.031256
ENSMUSG00000054428	Atpif1	protein_coding	15094.4	0.797092	0.118618	6.7198	1.81978e-11	4.61576e-10
ENSMUSG00000044024	Rell2	protein_coding	1802.57	1.10658	0.165101	6.70246	2.04937e-11	5.19146e-10
ENSMUSG00000038552	Fndc4	protein_coding	6512.78	0.692713	0.103387	6.7002	2.08141e-11	5.26591e-10
ENSMUSG00000052889	Prkcb	protein_coding	5375.72	0.842146	0.12594	6.68689	2.27962e-11	5.7527e-10
ENSMUSG00000046415	B430212C06Rik	lncRNA	79.9045	1.6667	0.428202	3.89233	9.92868e-05	0.000764797
ENSMUSG00000040390	Map3k10	protein_coding	2295.32	0.876832	0.131443	6.67079	2.54427e-11	6.40428e-10
ENSMUSG00000032826	Ank2	protein_coding	28853.3	0.666093	0.0998595	6.6703	2.55275e-11	6.41748e-10
ENSMUSG00000079641	Rpl39	protein_coding	4265.6	0.941207	0.141114	6.66982	2.56109e-11	6.43029e-10
ENSMUSG00000017009	Sdc4	protein_coding	1621.29	1.14361	0.171488	6.66878	2.57932e-11	6.46788e-10
ENSMUSG00000101795	Gm5835	processed_pseudogene	1327.34	0.915567	0.1373	6.66836	2.58681e-11	6.47846e-10
ENSMUSG00000026932	Nacc2	protein_coding	2496.28	0.977226	0.146748	6.65922	2.75291e-11	6.88575e-10
ENSMUSG00000035242	Oaz1	protein_coding	34553.2	0.679967	0.10221	6.65264	2.87882e-11	7.19161e-10
ENSMUSG00000068397	Gm10240	processed_pseudogene	549.726	1.29369	0.194489	6.65177	2.89581e-11	7.22496e-10
ENSMUSG00000111964	Gm8942	processed_pseudogene	1386	1.00082	0.150523	6.64894	2.9522e-11	7.35639e-10
ENSMUSG00000114135	Gm7252	processed_pseudogene	855.896	1.14722	0.172755	6.64075	3.12098e-11	7.75747e-10
ENSMUSG00000058833	Rex1bd	protein_coding	3251.11	0.778739	0.117344	6.63638	3.21485e-11	7.9808e-10
ENSMUSG00000026883	Dab2ip	protein_coding	3303.12	0.747358	0.112623	6.63591	3.22511e-11	7.99625e-10
ENSMUSG00000004945	Tmem242	protein_coding	4212.95	0.728391	0.109801	6.63376	3.27243e-11	8.10345e-10
ENSMUSG00000048756	Foxo3	protein_coding	3086.65	0.83067	0.125266	6.63125	3.32856e-11	8.23216e-10
ENSMUSG00000117875	Gm6789	processed_pseudogene	6252.86	0.735147	0.110865	6.63104	3.3334e-11	8.23388e-10
ENSMUSG00000091845	Rpl36-ps12	processed_pseudogene	1034.44	1.27244	0.191993	6.62751	3.41387e-11	8.42215e-10
ENSMUSG00000036504	Phpt1	protein_coding	1145.99	0.994293	0.1503	6.6154	3.70556e-11	9.11909e-10
ENSMUSG00000113389	Gm9512	processed_pseudogene	2789.36	0.82933	0.125446	6.61104	3.81635e-11	9.36848e-10
ENSMUSG00000084368	Gm11572	processed_pseudogene	467.69	1.5438	0.233838	6.60201	4.05619e-11	9.94494e-10
ENSMUSG00000038517	Tbkbp1	protein_coding	1636.09	0.877669	0.132964	6.60081	4.08905e-11	1.00008e-09
ENSMUSG00000031059	Ndufb11	protein_coding	11160.3	0.746351	0.113068	6.60088	4.08731e-11	1.00008e-09
ENSMUSG00000020262	Adarb1	protein_coding	5562.25	0.836167	0.126895	6.58942	4.41553e-11	1.0786e-09
ENSMUSG00000056366	Fabp3-ps1	processed_pseudogene	1774.38	1.01053	0.153361	6.58922	4.42137e-11	1.07869e-09
ENSMUSG00000095524	Gm15682	processed_pseudogene	448.206	1.29366	0.196359	6.58824	4.45063e-11	1.0845e-09
ENSMUSG00000027394	Ttl	protein_coding	2973.95	0.812994	0.12342	6.58723	4.48119e-11	1.09061e-09
ENSMUSG00000087286	Gm9013	processed_pseudogene	183.88	1.98591	0.301673	6.58299	4.61089e-11	1.1208e-09
ENSMUSG00000116835	Gm49594	processed_pseudogene	8455.25	0.714968	0.108701	6.57741	4.78721e-11	1.16223e-09
ENSMUSG00000025204	Ndufb8	protein_coding	21456.7	0.82449	0.125545	6.56729	5.12392e-11	1.24246e-09
ENSMUSG00000080893	Ndufa12-ps	processed_pseudogene	6250.82	0.851965	0.129748	6.56631	5.15779e-11	1.24914e-09
ENSMUSG00000107383	Gm4366	processed_pseudogene	7805.44	0.737058	0.11241	6.55689	5.49423e-11	1.32738e-09
ENSMUSG00000109975	Gm19196	transcribed_unprocessed_pseudogene	435.893	1.34685	0.205462	6.55525	5.55498e-11	1.34043e-09
ENSMUSG00000011096	Akt1s1	protein_coding	7112.5	0.676802	0.103332	6.54979	5.76186e-11	1.38697e-09
ENSMUSG00000113059	Gm46344	processed_pseudogene	357.596	1.39854	0.21355	6.549	5.79229e-11	1.39261e-09
ENSMUSG00000000378	Ccm2	protein_coding	3710.93	0.869465	0.132768	6.54878	5.80094e-11	1.393e-09
ENSMUSG00000034158	Lrrc58	protein_coding	11288.5	0.723389	0.110655	6.53731	6.26343e-11	1.50043e-09
ENSMUSG00000037933	Bicd2	protein_coding	6420.61	0.700124	0.107178	6.53237	6.4738e-11	1.54895e-09
ENSMUSG00000027495	Fam210b	protein_coding	2372.81	0.845108	0.129479	6.527	6.71004e-11	1.60354e-09
ENSMUSG00000084319	Tpt1-ps3	processed_pseudogene	4506.75	0.906349	0.138899	6.52522	6.78999e-11	1.62069e-09
ENSMUSG00000070271	Gm13268	processed_pseudogene	1024.24	1.15043	0.176477	6.51887	7.084e-11	1.68681e-09
ENSMUSG00000003308	Keap1	protein_coding	4151.3	0.785784	0.120559	6.51785	7.13205e-11	1.69621e-09
ENSMUSG00000027316	Gfra4	protein_coding	4147.39	0.763128	0.117099	6.51694	7.17577e-11	1.70457e-09
ENSMUSG00000070610	Gm13127	processed_pseudogene	1807.6	1.10045	0.168913	6.5149	7.27364e-11	1.72575e-09
ENSMUSG00000037172	Dennd11	protein_coding	3003.6	0.749035	0.115007	6.51297	7.36793e-11	1.74603e-09
ENSMUSG00000061536	Sec22c	protein_coding	1926.57	0.854355	0.131323	6.50576	7.73014e-11	1.82968e-09
ENSMUSG00000032875	Arhgef17	protein_coding	3870.73	0.72185	0.110995	6.50347	7.849e-11	1.8556e-09
ENSMUSG00000080921	Rpl38-ps2	processed_pseudogene	4012.01	1.02352	0.157387	6.50317	7.86469e-11	1.8571e-09
ENSMUSG00000035202	Lars2	protein_coding	124850	0.865284	0.133088	6.50161	7.94655e-11	1.87419e-09
ENSMUSG00000081559	Gm12411	processed_pseudogene	604.44	1.27447	0.196235	6.49458	8.32636e-11	1.96144e-09
ENSMUSG00000023809	Rps6ka2	protein_coding	2495.58	0.811849	0.125018	6.49384	8.36755e-11	1.96881e-09
ENSMUSG00000036913	Trim67	protein_coding	1040.98	0.956574	0.147318	6.49326	8.39974e-11	1.97404e-09
ENSMUSG00000026796	Niban2	protein_coding	1806.31	0.903277	0.139172	6.49038	8.56197e-11	2.00978e-09
ENSMUSG00000045333	Zfp423	protein_coding	1001.93	1.41381	0.218066	6.48342	8.96685e-11	2.10233e-09
ENSMUSG00000024393	Prrc2a	protein_coding	8015.4	0.686984	0.10597	6.48283	9.00152e-11	2.10548e-09
ENSMUSG00000029661	Col1a2	protein_coding	244	2.17093	0.334873	6.48284	9.00123e-11	2.10548e-09
ENSMUSG00000093803	Ppp2r3d	protein_coding	2729.42	0.754223	0.116349	6.48243	9.02583e-11	2.10869e-09
ENSMUSG00000107176	Gm9794	processed_pseudogene	3541.65	0.935979	0.14452	6.47646	9.39008e-11	2.1912e-09
ENSMUSG00000079283	2310009B15Rik	protein_coding	825.468	1.02257	0.157949	6.47405	9.54082e-11	2.22376e-09
ENSMUSG00000054986	Sec14l3	protein_coding	559.882	1.4894	0.2302	6.47	9.80024e-11	2.28155e-09
ENSMUSG00000028194	Ddah1	protein_coding	3352.31	0.790187	0.122219	6.46535	1.01064e-10	2.35006e-09
ENSMUSG00000035901	Dennd5a	protein_coding	3432.29	0.764988	0.118427	6.45959	1.04987e-10	2.43844e-09
ENSMUSG00000037503	Fam168b	protein_coding	7949.69	0.657729	0.10184	6.45842	1.05799e-10	2.45441e-09
ENSMUSG00000058441	Panx2	protein_coding	1292.96	0.885186	0.137193	6.45212	1.10294e-10	2.55272e-09
ENSMUSG00000082609	Gm15464	processed_pseudogene	1268.19	0.920165	0.142677	6.44927	1.1239e-10	2.5982e-09
ENSMUSG00000031320	Rps4x	protein_coding	7730.56	0.674565	0.104827	6.43506	1.23426e-10	2.85e-09
ENSMUSG00000039278	Pcsk1n	protein_coding	52624.4	0.741762	0.115303	6.43317	1.24968e-10	2.87891e-09
ENSMUSG00000041035	Gm17018	protein_coding	4050.18	0.783684	0.121818	6.43321	1.24937e-10	2.87891e-09
ENSMUSG00000036305	Rpl39-ps	processed_pseudogene	1922.72	0.999483	0.155413	6.43113	1.26662e-10	2.91455e-09
ENSMUSG00000109812	Gm45640	TEC	351.709	1.4799	0.230127	6.43081	1.26922e-10	2.91714e-09
ENSMUSG00000083076	Gm11408	processed_pseudogene	384.785	1.33318	0.207398	6.42814	1.29171e-10	2.9654e-09
ENSMUSG00000113923	Gm10126	processed_pseudogene	743.714	1.09102	0.169792	6.42566	1.31299e-10	3.01077e-09
ENSMUSG00000084830	Gm14539	processed_pseudogene	5490.74	1.00973	0.157327	6.41803	1.38051e-10	3.16193e-09
ENSMUSG00000081249	Gm11517	processed_pseudogene	319.66	1.49565	0.233066	6.41729	1.38724e-10	3.17024e-09
ENSMUSG00000020022	Ndufa12	protein_coding	16300.6	0.731995	0.114066	6.41728	1.38733e-10	3.17024e-09
ENSMUSG00000018698	Lhx1	protein_coding	169.938	1.91329	0.29834	6.41311	1.42582e-10	3.25444e-09
ENSMUSG00000107879	9330102E08Rik	translated_unprocessed_pseudogene	501.055	1.24419	0.194133	6.40893	1.46544e-10	3.34104e-09
ENSMUSG00000042305	Tmem183a	protein_coding	6698.51	0.681631	0.106453	6.40312	1.52232e-10	3.46672e-09
ENSMUSG00000074649	BC029722	protein_coding	1832.05	0.80726	0.126144	6.3995	1.55891e-10	3.54193e-09
ENSMUSG00000029461	Fam168a	protein_coding	16551.2	0.657618	0.102815	6.3961	1.59391e-10	3.61731e-09
ENSMUSG00000028621	Cyb5rl	protein_coding	473.925	1.41335	0.221102	6.39228	1.63427e-10	3.70043e-09
ENSMUSG00000057262	Rpl15-ps6	processed_pseudogene	6856.59	0.707608	0.110733	6.39022	1.65646e-10	3.74639e-09
ENSMUSG00000020894	Vamp2	protein_coding	67208.1	0.778779	0.121945	6.38631	1.6994e-10	3.83476e-09
ENSMUSG00000042249	Grk3	protein_coding	4535.88	0.757968	0.118912	6.37419	1.83931e-10	4.14106e-09
ENSMUSG00000105914	Gm19243	processed_pseudogene	482.825	1.6606	0.260632	6.37145	1.87254e-10	4.2111e-09
ENSMUSG00000071644	Eef1g	protein_coding	15122.7	0.662592	0.104015	6.37015	1.88838e-10	4.24191e-09
ENSMUSG00000042874	D930007J09Rik	lncRNA	82.7065	1.55414	0.446544	3.48038	0.000500711	0.00313498
ENSMUSG00000062458	Gm8623	processed_pseudogene	1999.39	0.938985	0.147524	6.36496	1.95339e-10	4.37309e-09
ENSMUSG00000017132	Cyth1	protein_coding	9351.25	0.702871	0.110447	6.36389	1.96708e-10	4.39875e-09
ENSMUSG00000026827	Gpd2	protein_coding	8023.21	0.817589	0.128519	6.36162	1.9964e-10	4.45931e-09
ENSMUSG00000020661	Dnmt3a	protein_coding	17731.6	0.717221	0.112754	6.36091	2.00559e-10	4.4748e-09
ENSMUSG00000096712	Gm15454	processed_pseudogene	1310.99	1.1117	0.174829	6.35878	2.0336e-10	4.5322e-09
ENSMUSG00000011877	Git1	protein_coding	4173.13	0.731914	0.115163	6.35545	2.07823e-10	4.62644e-09
ENSMUSG00000058709	Egln2	protein_coding	7835.61	0.77788	0.122404	6.355	2.08428e-10	4.63471e-09
ENSMUSG00000060143	Gm10076	lncRNA	13542.2	1.54499	0.126626	12.2012	3.06335e-34	5.47402e-32
ENSMUSG00000030411	Nova2	protein_coding	3412.92	0.784419	0.123472	6.35299	2.11166e-10	4.68864e-09
ENSMUSG00000069439	Gm8444	processed_pseudogene	498.63	1.57295	0.247656	6.35135	2.13438e-10	4.73021e-09
ENSMUSG00000105233	Gm20568	processed_pseudogene	774.778	1.45721	0.229573	6.34749	2.18859e-10	4.84494e-09
ENSMUSG00000003531	Dgcr6	protein_coding	4650.89	0.734416	0.115784	6.34299	2.25352e-10	4.98312e-09
ENSMUSG00000024777	Ppp2r5b	protein_coding	17177.6	0.656769	0.103598	6.3396	2.30361e-10	5.08821e-09
ENSMUSG00000110360	Gm45380	processed_pseudogene	470.337	1.46039	0.230395	6.33865	2.31786e-10	5.114e-09
ENSMUSG00000059159	Gm8129	processed_pseudogene	2123.18	1.05697	0.166788	6.3372	2.33984e-10	5.15675e-09
ENSMUSG00000002043	Trappc6a	protein_coding	1340.01	0.930576	0.147102	6.32605	2.51513e-10	5.53691e-09
ENSMUSG00000101452	Gm28530	processed_pseudogene	1043.83	1.16894	0.184968	6.31969	2.62095e-10	5.76348e-09
ENSMUSG00000118161	Rps2-ps8	processed_pseudogene	6166.64	2.25693	0.357779	6.30817	2.82354e-10	6.19524e-09
ENSMUSG00000052915	Msl1	protein_coding	5939.54	0.763562	0.121128	6.30374	2.90544e-10	6.36087e-09
ENSMUSG00000084383	Gm13370	processed_pseudogene	597.36	1.243	0.197278	6.30077	2.96162e-10	6.47672e-09
ENSMUSG00000019158	Tmem160	protein_coding	4273.45	0.735632	0.116898	6.29291	3.11563e-10	6.79487e-09
ENSMUSG00000034377	Tulp4	protein_coding	7585.46	0.653207	0.103997	6.28104	3.36318e-10	7.31454e-09
ENSMUSG00000036372	Tmem258	protein_coding	2597.02	0.788492	0.125625	6.27655	3.46159e-10	7.52033e-09
ENSMUSG00000044080	S100a1	protein_coding	546.693	1.23295	0.196578	6.27206	3.56304e-10	7.73225e-09
ENSMUSG00000116284	Gm3787	transcribed_processed_pseudogene	525.923	1.56549	0.249709	6.26925	3.62801e-10	7.86466e-09
ENSMUSG00000050010	Shisa3	protein_coding	161.915	1.95863	0.31248	6.26802	3.65676e-10	7.91832e-09
ENSMUSG00000030706	Mrpl48	protein_coding	2559.87	0.789042	0.12606	6.25925	3.86845e-10	8.35848e-09
ENSMUSG00000042594	Sh2b3	protein_coding	1811.3	0.954802	0.15255	6.25894	3.87613e-10	8.36594e-09
ENSMUSG00000020946	Gosr2	protein_coding	6969.8	0.715489	0.114362	6.25637	3.94037e-10	8.49535e-09
ENSMUSG00000031799	Tpm4	protein_coding	716.215	1.0578	0.169303	6.24794	4.15893e-10	8.95396e-09
ENSMUSG00000082196	Gm14231	processed_pseudogene	245.418	1.67468	0.268057	6.24749	4.17114e-10	8.95396e-09
ENSMUSG00000039157	Fam102a	protein_coding	5282.57	0.662052	0.105966	6.2478	4.1627e-10	8.95396e-09
ENSMUSG00000087336	Gm15860	lncRNA	204.879	1.51464	0.27293	5.54954	2.86416e-08	4.57412e-07
ENSMUSG00000081895	Rpl17-ps10	processed_pseudogene	1453.15	0.985091	0.157693	6.2469	4.18675e-10	8.97774e-09
ENSMUSG00000104074	Gm37025	processed_pseudogene	219.106	2.08138	0.333226	6.24616	4.2067e-10	9.01079e-09
ENSMUSG00000085042	Abhd11os	transcribed_unitary_pseudogene	196.071	1.82112	0.291626	6.2447	4.24627e-10	9.08573e-09
ENSMUSG00000053835	H2-T24	protein_coding	971.481	1.05001	0.168425	6.23428	4.53856e-10	9.70067e-09
ENSMUSG00000114003	Gm9616	processed_pseudogene	1749.24	0.869021	0.139427	6.23282	4.5812e-10	9.78128e-09
ENSMUSG00000114488	Gm5802	processed_pseudogene	1173.63	1.08881	0.174768	6.23003	4.66346e-10	9.94621e-09
ENSMUSG00000083328	Gm11826	processed_pseudogene	1165.74	0.977943	0.157002	6.22886	4.69827e-10	1.00097e-08
ENSMUSG00000082662	Gm15516	processed_pseudogene	964.494	0.940405	0.151076	6.22471	4.82459e-10	1.02678e-08
ENSMUSG00000024109	Nrxn1	protein_coding	24866.5	0.657997	0.105861	6.21566	5.11106e-10	1.08658e-08
ENSMUSG00000060591	Ifitm2	protein_coding	283.28	1.52082	0.244838	6.21154	5.24662e-10	1.1142e-08
ENSMUSG00000109241	Gm7434	processed_pseudogene	411.92	1.4473	0.233216	6.20581	5.4415e-10	1.15312e-08
ENSMUSG00000027199	Gatm	protein_coding	1114.33	0.949374	0.153009	6.2047	5.47997e-10	1.16003e-08
ENSMUSG00000060371	Caln1	protein_coding	6299.2	0.703069	0.113384	6.20079	5.61806e-10	1.188e-08
ENSMUSG00000027364	Usp50	protein_coding	2066.1	0.835093	0.134703	6.1995	5.66443e-10	1.19653e-08
ENSMUSG00000066116	Gm10154	processed_pseudogene	1422.61	1.03403	0.166947	6.19374	5.87541e-10	1.23977e-08
ENSMUSG00000024892	Pcx	protein_coding	2052.59	0.775462	0.125246	6.19151	5.95905e-10	1.25609e-08
ENSMUSG00000051379	Flrt3	protein_coding	3892.31	0.683076	0.110388	6.18796	6.09476e-10	1.28333e-08
ENSMUSG00000062006	Rpl34	protein_coding	6579.11	0.730467	0.118105	6.18491	6.21364e-10	1.30697e-08
ENSMUSG00000016256	Ctsz	protein_coding	544.686	1.17389	0.189825	6.18406	6.24745e-10	1.31269e-08
ENSMUSG00000027562	Car2	protein_coding	639.329	1.18035	0.190973	6.18071	6.38146e-10	1.33943e-08
ENSMUSG00000022568	Scrib	protein_coding	2109.39	0.759622	0.122925	6.17955	6.42846e-10	1.34787e-08
ENSMUSG00000054716	Zfp771	protein_coding	5033.32	0.846264	0.136957	6.17907	6.44808e-10	1.35056e-08
ENSMUSG00000086040	Wipf3	protein_coding	2352.79	0.781418	0.126487	6.17786	6.4976e-10	1.35949e-08
ENSMUSG00000031683	Lsm6	protein_coding	2431.98	0.740921	0.120055	6.17153	6.76307e-10	1.41355e-08
ENSMUSG00000066629	Rpl36-ps3	processed_pseudogene	917.377	0.980035	0.158811	6.17106	6.7834e-10	1.4163e-08
ENSMUSG00000047045	Tmem164	protein_coding	1509.18	0.895398	0.145118	6.17015	6.82237e-10	1.42294e-08
ENSMUSG00000085218	BB218582	lncRNA	97.6567	1.48959	0.385271	3.86634	0.000110483	0.000842533
ENSMUSG00000004056	Akt2	protein_coding	4798.24	0.696359	0.11305	6.15976	7.28548e-10	1.51634e-08
ENSMUSG00000068396	Rpl34-ps1	processed_pseudogene	2390.98	0.913376	0.148361	6.15646	7.43909e-10	1.54669e-08
ENSMUSG00000034825	Nrip3	protein_coding	21424.5	0.792228	0.128787	6.15147	7.67668e-10	1.59275e-08
ENSMUSG00000036905	C1qb	protein_coding	259.184	1.98454	0.32261	6.15152	7.67415e-10	1.59275e-08
ENSMUSG00000084843	B230312C02Rik	lncRNA	207.656	1.47886	0.29971	4.9343	8.0439e-07	9.99537e-06
ENSMUSG00000033763	Mtss2	protein_coding	6180.68	0.64125	0.104352	6.14506	7.99341e-10	1.655e-08
ENSMUSG00000037242	Clic4	protein_coding	772.984	1.22956	0.200109	6.14443	8.02517e-10	1.65985e-08
ENSMUSG00000022055	Nefl	protein_coding	29774.6	0.867957	0.141443	6.13645	8.43836e-10	1.74349e-08
ENSMUSG00000021290	Atp5mpl	protein_coding	8690.5	0.734402	0.119747	6.13295	8.62627e-10	1.78046e-08
ENSMUSG00000117405	Rpl19-ps7	processed_pseudogene	2725.16	0.779422	0.127127	6.13105	8.72993e-10	1.79998e-08
ENSMUSG00000007721	Ccdc124	protein_coding	6586.81	0.684373	0.111672	6.12841	8.87622e-10	1.82824e-08
ENSMUSG00000020642	Rnf144a	protein_coding	1277.17	0.863717	0.141	6.12565	9.03132e-10	1.85826e-08
ENSMUSG00000082487	Gm11628	processed_pseudogene	848.956	1.07112	0.175078	6.11793	9.47993e-10	1.94854e-08
ENSMUSG00000116694	Gm6440	processed_pseudogene	214.671	1.96313	0.320974	6.11615	9.5862e-10	1.96631e-08
ENSMUSG00000042804	Gpr153	protein_coding	1072.94	0.999399	0.16342	6.11553	9.62365e-10	1.97195e-08
ENSMUSG00000107369	Gstm2-ps1	processed_pseudogene	986.583	1.13151	0.185168	6.11071	9.91911e-10	2.0283e-08
ENSMUSG00000031511	Arhgef7	protein_coding	12312.1	0.647776	0.106063	6.10746	1.01231e-09	2.06576e-08
ENSMUSG00000038485	Socs7	protein_coding	4193.41	0.693004	0.113472	6.10727	1.01347e-09	2.06599e-08
ENSMUSG00000035877	Zhx3	protein_coding	6484.73	0.669942	0.109749	6.10429	1.03261e-09	2.10286e-08
ENSMUSG00000047562	Mmp10	protein_coding	97.188	3.01255	0.493683	6.10219	1.04624e-09	2.12842e-08
ENSMUSG00000081094	Rpl19-ps11	processed_pseudogene	7817.76	0.755841	0.123879	6.10145	1.0511e-09	2.13613e-08
ENSMUSG00000061411	Nol4l	protein_coding	3838.88	0.741848	0.121593	6.10105	1.05374e-09	2.13929e-08
ENSMUSG00000050552	Lamtor4	protein_coding	3088.42	0.694105	0.113887	6.09465	1.09674e-09	2.22432e-08
ENSMUSG00000070604	Vsig10l	protein_coding	335.907	1.40967	0.231612	6.08634	1.15522e-09	2.34052e-08
ENSMUSG00000108437	Gm19366	processed_pseudogene	1302.88	1.01209	0.166366	6.08355	1.1755e-09	2.37918e-08
ENSMUSG00000020848	Doc2b	protein_coding	1980.7	0.820535	0.134908	6.08217	1.1857e-09	2.39738e-08
ENSMUSG00000009927	Rps25	protein_coding	7856.01	0.71597	0.117831	6.07622	1.23045e-09	2.4828e-08
ENSMUSG00000023495	Pcbp4	protein_coding	8199.7	0.636609	0.104856	6.07127	1.26902e-09	2.55802e-08
ENSMUSG00000033720	Sfxn5	protein_coding	2884.41	0.8736	0.143917	6.07016	1.27787e-09	2.57325e-08
ENSMUSG00000021700	Rab3c	protein_coding	13064.1	0.627225	0.103373	6.06759	1.29844e-09	2.61202e-08
ENSMUSG00000012405	Rpl15	protein_coding	16908.6	0.630524	0.103986	6.06355	1.33147e-09	2.67575e-08
ENSMUSG00000082160	Gm11578	processed_pseudogene	615.647	1.0933	0.180349	6.06216	1.34309e-09	2.69639e-08
ENSMUSG00000087370	Tmem170b	protein_coding	11916.3	0.843894	0.139263	6.05969	1.36382e-09	2.73246e-08
ENSMUSG00000029674	Limk1	protein_coding	3755.71	0.780164	0.128776	6.05833	1.37546e-09	2.753e-08
ENSMUSG00000034932	Mrpl54	protein_coding	1822.67	0.832877	0.137513	6.05672	1.38924e-09	2.77778e-08
ENSMUSG00000005354	Txn2	protein_coding	6761.1	0.651182	0.107573	6.05339	1.41833e-09	2.83308e-08
ENSMUSG00000070343	Gm10288	processed_pseudogene	3879.94	0.833566	0.137748	6.05141	1.43586e-09	2.86522e-08
ENSMUSG00000019906	Lin7a	protein_coding	1945.77	0.944903	0.156209	6.04896	1.45787e-09	2.90621e-08
ENSMUSG00000028643	Svbp	protein_coding	1836.15	0.782163	0.129407	6.04422	1.50138e-09	2.98995e-08
ENSMUSG00000024429	Gnl1	protein_coding	4352.55	0.759748	0.125824	6.03819	1.55854e-09	3.09756e-08
ENSMUSG00000028541	B4galt2	protein_coding	1476.39	0.961247	0.159212	6.03754	1.56485e-09	3.10698e-08
ENSMUSG00000026728	Vim	protein_coding	1560.64	1.10702	0.183436	6.03488	1.59084e-09	3.15542e-08
ENSMUSG00000024883	Rin1	protein_coding	1035.34	1.01623	0.168405	6.03444	1.59511e-09	3.16053e-08
ENSMUSG00000039159	Ube2h	protein_coding	15458.3	0.696552	0.115432	6.03429	1.5966e-09	3.16053e-08
ENSMUSG00000056771	Gm10010	lncRNA	396.277	1.44158	0.2344	6.15009	7.74374e-10	1.60499e-08
ENSMUSG00000020635	Fkbp1b	protein_coding	2269.57	0.881823	0.146247	6.02969	1.64275e-09	3.24541e-08
ENSMUSG00000003824	Syce2	protein_coding	1239.09	1.11746	0.185355	6.02876	1.65223e-09	3.26089e-08
ENSMUSG00000055839	Elob	protein_coding	17051.1	0.655759	0.10878	6.02833	1.65659e-09	3.26625e-08
ENSMUSG00000066443	Gm10163	processed_pseudogene	549.908	1.26375	0.209712	6.02612	1.67945e-09	3.30803e-08
ENSMUSG00000010406	Mrpl52	protein_coding	1681.69	0.820115	0.136157	6.02332	1.70876e-09	3.36243e-08
ENSMUSG00000080932	Gm10224	processed_pseudogene	3195.89	0.710843	0.118109	6.01851	1.76025e-09	3.46031e-08
ENSMUSG00000028923	Necap2	protein_coding	2084.82	0.7802	0.129711	6.01491	1.79986e-09	3.53469e-08
ENSMUSG00000042700	Sipa1l1	protein_coding	8679.35	0.676509	0.11249	6.01393	1.81084e-09	3.55272e-08
ENSMUSG00000003617	Cp	protein_coding	454.222	1.36605	0.22719	6.0128	1.82342e-09	3.57386e-08
ENSMUSG00000071528	Atp5md	protein_coding	14640.1	0.741521	0.123347	6.01167	1.83622e-09	3.5954e-08
ENSMUSG00000032199	Polr2m	protein_coding	12348.4	0.63858	0.106241	6.01067	1.84753e-09	3.61397e-08
ENSMUSG00000067719	Gm10221	processed_pseudogene	10077.1	0.701615	0.116755	6.00927	1.86358e-09	3.64179e-08
ENSMUSG00000038679	Trps1	protein_coding	1064.88	0.939493	0.156524	6.00224	1.94613e-09	3.79563e-08
ENSMUSG00000046240	Hepacam	protein_coding	1218.69	1.10103	0.183469	6.00118	1.95894e-09	3.81686e-08
ENSMUSG00000024456	Diaph1	protein_coding	1772.43	0.783324	0.13061	5.99742	2.00472e-09	3.90223e-08
ENSMUSG00000050856	Atp5k	protein_coding	8009.75	0.892103	0.148912	5.99082	2.08788e-09	4.05613e-08
ENSMUSG00000070896	Rpl23a-ps1	processed_pseudogene	282.19	1.59458	0.266317	5.98753	2.13052e-09	4.13492e-08
ENSMUSG00000049354	Dcaf7	protein_coding	21299.6	0.690913	0.115423	5.98589	2.15206e-09	4.17263e-08
ENSMUSG00000026991	Pkp4	protein_coding	4934.07	0.811297	0.135544	5.9855	2.15721e-09	4.17854e-08
ENSMUSG00000082192	Gm14719	processed_pseudogene	1012.34	0.954183	0.159425	5.98515	2.16196e-09	4.18365e-08
ENSMUSG00000017615	Tnfaip1	protein_coding	6422.42	0.70102	0.11717	5.98295	2.19132e-09	4.23634e-08
ENSMUSG00000022314	Rad21	protein_coding	5013.33	0.658268	0.110046	5.98175	2.2075e-09	4.26347e-08
ENSMUSG00000072640	Lyrm9	protein_coding	2081.77	0.757991	0.126723	5.98147	2.2113e-09	4.26664e-08
ENSMUSG00000042105	Inpp5f	protein_coding	20961.9	0.728823	0.12186	5.98083	2.22008e-09	4.27943e-08
ENSMUSG00000037386	Rims2	protein_coding	2030.55	0.771045	0.128991	5.97752	2.26559e-09	4.36291e-08
ENSMUSG00000029632	Ndufa4	protein_coding	24200.3	0.664143	0.111123	5.97666	2.27765e-09	4.38188e-08
ENSMUSG00000046711	Hmga1	protein_coding	2969.26	0.729019	0.122078	5.97174	2.34735e-09	4.5116e-08
ENSMUSG00000031834	Pik3r2	protein_coding	13794.2	0.615528	0.103117	5.96922	2.38386e-09	4.57734e-08
ENSMUSG00000001062	Vps9d1	protein_coding	2589.33	0.725575	0.121636	5.96513	2.44444e-09	4.68682e-08
ENSMUSG00000041642	Kif21b	protein_coding	2781.09	0.689139	0.11553	5.96505	2.44561e-09	4.68682e-08
ENSMUSG00000103206	Gm8515	processed_pseudogene	471.032	1.34791	0.226021	5.96366	2.46646e-09	4.72223e-08
ENSMUSG00000066389	Rpl31-ps1	processed_pseudogene	175.833	1.85186	0.310583	5.96254	2.48348e-09	4.75023e-08
ENSMUSG00000107591	Gm6794	processed_pseudogene	548.393	1.20872	0.20277	5.96102	2.50668e-09	4.78998e-08
ENSMUSG00000064281	Rpl19-ps1	processed_pseudogene	3840.37	0.848315	0.142329	5.96025	2.51855e-09	4.80767e-08
ENSMUSG00000028861	Mrps15	protein_coding	2353.98	0.723976	0.121597	5.95388	2.61857e-09	4.98936e-08
ENSMUSG00000082575	Eef2-ps2	processed_pseudogene	813.252	0.990326	0.166388	5.95192	2.65018e-09	5.04476e-08
ENSMUSG00000021838	Samd4	protein_coding	639.716	1.05283	0.176897	5.95164	2.65463e-09	5.04838e-08
ENSMUSG00000046463	5930403N24Rik	lncRNA	82.9566	1.39827	0.483783	2.89027	0.00384905	0.017841
ENSMUSG00000045515	Pou3f3	protein_coding	1840.28	0.824644	0.138702	5.94546	2.75688e-09	5.2328e-08
ENSMUSG00000078716	Tmem8b	protein_coding	1697.37	0.869046	0.146293	5.94047	2.84215e-09	5.38948e-08
ENSMUSG00000026895	Ndufa8	protein_coding	16724.7	0.62857	0.105858	5.93784	2.88797e-09	5.46592e-08
ENSMUSG00000031987	Egln1	protein_coding	1812.84	0.758986	0.127827	5.9376	2.89217e-09	5.46865e-08
ENSMUSG00000066438	Plekhd1	protein_coding	783.271	1.09425	0.184421	5.93342	2.96686e-09	5.60442e-08
ENSMUSG00000078591	Hs3st4	protein_coding	734.281	1.05372	0.177595	5.93327	2.96962e-09	5.60442e-08
ENSMUSG00000000149	Gna12	protein_coding	1320.8	0.900599	0.15182	5.93204	2.99195e-09	5.64119e-08
ENSMUSG00000095681	Gm8281	protein_coding	531.201	1.17982	0.1989	5.93172	2.99781e-09	5.64687e-08
ENSMUSG00000030020	Prickle2	protein_coding	8086.73	0.678852	0.114512	5.9282	3.0627e-09	5.76364e-08
ENSMUSG00000082746	Rps12-ps1	processed_pseudogene	195.29	1.89903	0.320487	5.92543	3.11475e-09	5.85602e-08
ENSMUSG00000071757	Zhx2	protein_coding	2518.78	0.748442	0.126333	5.92438	3.1348e-09	5.88256e-08
ENSMUSG00000020091	Eif4ebp2	protein_coding	2466.44	0.812097	0.137156	5.92096	3.20068e-09	6.00052e-08
ENSMUSG00000049577	Zfpm1	protein_coding	348.741	1.28463	0.217038	5.91892	3.24057e-09	6.06957e-08
ENSMUSG00000034544	Rsrc1	protein_coding	1399.37	0.850434	0.143757	5.91576	3.30339e-09	6.16974e-08
ENSMUSG00000036402	Gng12	protein_coding	1063.6	0.88194	0.149198	5.9112	3.39624e-09	6.33124e-08
ENSMUSG00000070858	Gm1673	protein_coding	4817.14	0.673057	0.11386	5.91128	3.39467e-09	6.33124e-08
ENSMUSG00000062647	Rpl7a	protein_coding	7044.14	0.661072	0.111837	5.91104	3.39953e-09	6.33143e-08
ENSMUSG00000028364	Tnc	protein_coding	305.872	1.4104	0.238651	5.90987	3.42375e-09	6.36459e-08
ENSMUSG00000031375	Bgn	protein_coding	226.306	2.152	0.364546	5.90324	3.56435e-09	6.61975e-08
ENSMUSG00000047417	Rexo1	protein_coding	5173.54	0.632587	0.107192	5.90144	3.60343e-09	6.68607e-08
ENSMUSG00000028639	Ybx1	protein_coding	29865.6	2.02839	0.343775	5.90034	3.62744e-09	6.72432e-08
ENSMUSG00000027612	Mmp24	protein_coding	2026.09	0.752944	0.127714	5.89554	3.73469e-09	6.91668e-08
ENSMUSG00000023266	Frs3	protein_coding	725.599	1.25359	0.212706	5.89354	3.78005e-09	6.99415e-08
ENSMUSG00000030088	Aldh1l1	protein_coding	725.19	1.23911	0.210344	5.8909	3.84103e-09	7.10036e-08
ENSMUSG00000017404	Rpl19	protein_coding	15202.9	0.646168	0.109779	5.8861	3.95406e-09	7.30249e-08
ENSMUSG00000038717	Atp5l	protein_coding	10042.4	0.714021	0.121332	5.88486	3.98387e-09	7.3507e-08
ENSMUSG00000034087	Nlrp4b	protein_coding	389.217	1.42531	0.24222	5.88434	3.99645e-09	7.36706e-08
ENSMUSG00000017715	Pgs1	protein_coding	6272.16	0.704013	0.119711	5.88094	4.07948e-09	7.51314e-08
ENSMUSG00000021577	Sdha	protein_coding	31237.3	0.641373	0.109072	5.88024	4.09667e-09	7.53779e-08
ENSMUSG00000063882	Uqcrh	protein_coding	10861.2	0.610302	0.103952	5.871	4.3318e-09	7.94831e-08
ENSMUSG00000072739	Gm10408	protein_coding	292.075	1.45778	0.248311	5.87078	4.33745e-09	7.95132e-08
ENSMUSG00000058064	Gm10036	processed_pseudogene	2376.59	0.802129	0.136665	5.86929	4.37666e-09	8.00841e-08
ENSMUSG00000042589	Cux2	protein_coding	3298.56	0.914188	0.155795	5.8679	4.41343e-09	8.06825e-08
ENSMUSG00000029781	Fkbp9	protein_coding	1394.18	0.903225	0.153942	5.8673	4.42937e-09	8.08992e-08
ENSMUSG00000015095	Fbxw5	protein_coding	10411.4	0.754403	0.128604	5.86609	4.4618e-09	8.12922e-08
ENSMUSG00000083011	Gm12816	processed_pseudogene	3081.1	0.708343	0.120753	5.86604	4.46318e-09	8.12922e-08
ENSMUSG00000037326	Capn15	protein_coding	2793.46	0.711291	0.12128	5.86485	4.49552e-09	8.18062e-08
ENSMUSG00000092074	Dynlt1a	protein_coding	10089.1	0.612673	0.104575	5.8587	4.665e-09	8.47347e-08
ENSMUSG00000086167	Gm13827	processed_pseudogene	585.964	1.15934	0.197941	5.857	4.71301e-09	8.55284e-08
ENSMUSG00000036257	Pnpla8	protein_coding	7694.27	0.660341	0.112818	5.85318	4.82269e-09	8.74389e-08
ENSMUSG00000033287	Kctd17	protein_coding	1560.52	0.835041	0.142691	5.85211	4.85378e-09	8.79221e-08
ENSMUSG00000021606	Ndufs6	protein_coding	5938.04	0.650551	0.111245	5.84791	4.97782e-09	9.00867e-08
ENSMUSG00000035246	Pcyt1b	protein_coding	1606.81	0.851995	0.145827	5.8425	5.1422e-09	9.29496e-08
ENSMUSG00000033862	Cdk10	protein_coding	1797.21	0.770491	0.132048	5.83495	5.38079e-09	9.71137e-08
ENSMUSG00000060126	Tpt1	protein_coding	11267.2	0.623287	0.106837	5.83399	5.41164e-09	9.75817e-08
ENSMUSG00000079391	Gm2974	protein_coding	575.159	1.13411	0.194528	5.83008	5.54025e-09	9.981e-08
ENSMUSG00000081810	Gm11878	processed_pseudogene	1249.96	0.826151	0.141751	5.82818	5.60348e-09	1.00857e-07
ENSMUSG00000111897	Gm19810	processed_pseudogene	407.244	1.45972	0.25051	5.82699	5.64346e-09	1.01485e-07
ENSMUSG00000026457	Adipor1	protein_coding	8564.6	0.64091	0.110015	5.82566	5.68865e-09	1.02205e-07
ENSMUSG00000035547	Capn5	protein_coding	7525.71	0.676342	0.116178	5.82161	5.82842e-09	1.04622e-07
ENSMUSG00000044434	Gm9791	processed_pseudogene	522.856	1.11402	0.191369	5.8213	5.83918e-09	1.0472e-07
ENSMUSG00000018548	Trim37	protein_coding	13035.5	0.658455	0.113152	5.81921	5.91273e-09	1.05943e-07
ENSMUSG00000113835	Gm19554	lncRNA	58.1744	1.39626	0.49931	2.79638	0.00516786	0.0227283
ENSMUSG00000000085	Scmh1	protein_coding	2386.6	0.792553	0.136265	5.81625	6.01828e-09	1.07514e-07
ENSMUSG00000047675	Rps8	protein_coding	7119.08	0.625604	0.107563	5.81614	6.0221e-09	1.07514e-07
ENSMUSG00000003429	Rps11	protein_coding	9456.56	0.666063	0.11466	5.80902	6.28386e-09	1.12087e-07
ENSMUSG00000077450	Rab11b	protein_coding	14321	0.620329	0.106855	5.80534	6.42345e-09	1.14474e-07
ENSMUSG00000025241	Fyco1	protein_coding	1778.47	0.888735	0.153114	5.80442	6.45895e-09	1.14919e-07
ENSMUSG00000058446	Znrf2	protein_coding	1394.03	0.849585	0.14644	5.8016	6.56839e-09	1.16742e-07
ENSMUSG00000002107	Celf2	protein_coding	15544.6	0.659258	0.113671	5.79971	6.64314e-09	1.17965e-07
ENSMUSG00000021573	Tppp	protein_coding	13907.7	0.740477	0.127903	5.78938	7.06474e-09	1.25339e-07
ENSMUSG00000114202	Gm18078	processed_pseudogene	273.23	1.42402	0.246159	5.78498	7.2523e-09	1.28552e-07
ENSMUSG00000091227	Gm3755	protein_coding	287.823	1.41441	0.244577	5.78308	7.33465e-09	1.29895e-07
ENSMUSG00000040767	Snrnp25	protein_coding	2106.66	0.744101	0.128705	5.78143	7.4069e-09	1.31058e-07
ENSMUSG00000015087	Rabl6	protein_coding	7719.91	0.626761	0.108423	5.78071	7.43852e-09	1.315e-07
ENSMUSG00000040659	Efhd2	protein_coding	1467.17	1.03551	0.179171	5.77944	7.49514e-09	1.32265e-07
ENSMUSG00000025508	Rplp2	protein_coding	7763.75	0.674439	0.116757	5.77645	7.62945e-09	1.34516e-07
ENSMUSG00000034928	Rnf44	protein_coding	5938.2	0.653264	0.113103	5.77586	7.65628e-09	1.34869e-07
ENSMUSG00000062760	Shisal1	protein_coding	4787.78	0.674873	0.116874	5.77437	7.7241e-09	1.35943e-07
ENSMUSG00000049775	Tmsb4x	protein_coding	62002.6	0.597013	0.103515	5.76739	8.05087e-09	1.41443e-07
ENSMUSG00000095690	Rab11b-ps2	processed_pseudogene	3499.1	0.766421	0.132946	5.7649	8.17052e-09	1.43418e-07
ENSMUSG00000037971	1110032A03Rik	protein_coding	1481.36	0.778252	0.135016	5.76414	8.20769e-09	1.43943e-07
ENSMUSG00000087412	Gm15501	transcribed_processed_pseudogene	2938.2	0.733559	0.127274	5.76364	8.23195e-09	1.44241e-07
ENSMUSG00000040479	Dgkz	protein_coding	3387.36	0.670004	0.116288	5.7616	8.33186e-09	1.45751e-07
ENSMUSG00000037772	Mrpl23	protein_coding	2102.89	0.784713	0.136197	5.76158	8.33281e-09	1.45751e-07
ENSMUSG00000074872	Ctxn2	protein_coding	769.669	0.996727	0.173116	5.75758	8.53288e-09	1.48987e-07
ENSMUSG00000082035	Rpl17-ps8	processed_pseudogene	1515.67	0.93408	0.162371	5.75276	8.78004e-09	1.53168e-07
ENSMUSG00000062328	Rpl17	protein_coding	5139.17	0.680874	0.118399	5.75069	8.88781e-09	1.54912e-07
ENSMUSG00000027499	Pkia	protein_coding	22204.3	0.623588	0.108518	5.74641	9.11558e-09	1.58742e-07
ENSMUSG00000041560	Nop53	protein_coding	7163.35	0.812479	0.141394	5.74622	9.12582e-09	1.58781e-07
ENSMUSG00000042462	Dctpp1	protein_coding	1628.5	0.762065	0.132705	5.74255	9.32595e-09	1.62121e-07
ENSMUSG00000031393	Mecp2	protein_coding	2572.28	0.795127	0.138491	5.74135	9.39241e-09	1.63134e-07
ENSMUSG00000036620	Mgat4b	protein_coding	2677.47	0.827205	0.144138	5.73899	9.52448e-09	1.65283e-07
ENSMUSG00000098915	Rpl15-ps2	processed_pseudogene	3897.79	0.628821	0.109648	5.73493	9.75554e-09	1.69144e-07
ENSMUSG00000028557	Rnf11	protein_coding	2467.92	0.743093	0.129661	5.73104	9.98146e-09	1.7291e-07
ENSMUSG00000073433	Arhgdig	protein_coding	7754.09	0.61548	0.107431	5.72907	1.00982e-08	1.7478e-07
ENSMUSG00000074238	Ap1ar	protein_coding	1737.85	0.810909	0.14158	5.72758	1.01873e-08	1.76168e-07
ENSMUSG00000035228	Ccdc106	protein_coding	2172.52	0.810648	0.141603	5.7248	1.03554e-08	1.78919e-07
ENSMUSG00000025959	Klf7	protein_coding	3927.18	0.719142	0.125627	5.7244	1.03797e-08	1.79183e-07
ENSMUSG00000025035	Arl3	protein_coding	7480.43	0.621958	0.108685	5.72259	1.04911e-08	1.80949e-07
ENSMUSG00000100922	Gm8520	processed_pseudogene	942.547	1.15878	0.202581	5.72006	1.06484e-08	1.83502e-07
ENSMUSG00000102824	Pdcd5-ps	processed_pseudogene	2198.76	0.815599	0.14282	5.71067	1.12531e-08	1.93755e-07
ENSMUSG00000100865	Gm9320	transcribed_processed_pseudogene	718.419	0.995203	0.174577	5.70065	1.19354e-08	2.04791e-07
ENSMUSG00000027712	Anxa5	protein_coding	2170.08	0.898308	0.157614	5.69944	1.20205e-08	2.06073e-07
ENSMUSG00000026087	Mrpl30	protein_coding	4733.25	0.664481	0.116626	5.69753	1.21552e-08	2.08203e-07
ENSMUSG00000084168	Atp5l2-ps	processed_pseudogene	5052.36	0.699922	0.12287	5.69643	1.2234e-08	2.09371e-07
ENSMUSG00000113948	Rpl17-ps3	processed_pseudogene	1731.32	0.845558	0.148445	5.6961	1.22579e-08	2.096e-07
ENSMUSG00000079557	Marchf2	protein_coding	835.75	0.945068	0.166231	5.68527	1.30607e-08	2.22943e-07
ENSMUSG00000093686	Gm4705	processed_pseudogene	1017.43	0.940926	0.165521	5.68464	1.31091e-08	2.23576e-07
ENSMUSG00000082769	Gm15793	processed_pseudogene	304.048	1.42431	0.250591	5.6838	1.31737e-08	2.24485e-07
ENSMUSG00000070436	Serpinh1	protein_coding	1551.42	0.760991	0.133963	5.68059	1.34232e-08	2.28541e-07
ENSMUSG00000114688	Gm47381	lncRNA	631.439	1.39577	0.177022	7.88471	3.15262e-15	1.23095e-13
ENSMUSG00000026817	Ak1	protein_coding	10475.7	0.598102	0.105386	5.67534	1.38415e-08	2.35259e-07
ENSMUSG00000040731	Eif4h	protein_coding	21090.3	0.638631	0.112556	5.67391	1.39575e-08	2.37026e-07
ENSMUSG00000084786	Ubl5	protein_coding	5946.86	0.61936	0.109218	5.67085	1.42091e-08	2.40887e-07
ENSMUSG00000001419	Mef2d	protein_coding	3411.71	0.721997	0.127349	5.66944	1.43267e-08	2.42674e-07
ENSMUSG00000087694	A530058N18Rik	lncRNA	505.264	1.39329	0.193872	7.18664	6.64054e-13	2.00175e-11
ENSMUSG00000100215	Gm8292	processed_pseudogene	612.703	1.03948	0.18349	5.66505	1.4698e-08	2.48326e-07
ENSMUSG00000031822	Gse1	protein_coding	982.716	0.908992	0.160488	5.66394	1.47937e-08	2.4973e-07
ENSMUSG00000040867	Begain	protein_coding	1056.71	1.00678	0.177817	5.66189	1.49719e-08	2.52524e-07
ENSMUSG00000094664	Rpl35a-ps6	processed_pseudogene	2574.94	0.789256	0.139407	5.66151	1.50051e-08	2.52869e-07
ENSMUSG00000019699	Akt3	protein_coding	1251.18	0.813029	0.143648	5.65987	1.51486e-08	2.54913e-07
ENSMUSG00000037499	Nenf	protein_coding	1877.03	0.713895	0.126134	5.65983	1.51521e-08	2.54913e-07
ENSMUSG00000105506	Gm43743	transcribed_processed_pseudogene	306.647	1.5973	0.282256	5.65903	1.52228e-08	2.55885e-07
ENSMUSG00000020594	Pum2	protein_coding	3979.89	0.671144	0.118644	5.65681	1.54215e-08	2.59006e-07
ENSMUSG00000029168	Dpysl5	protein_coding	19557.9	0.595852	0.105351	5.65588	1.55053e-08	2.60192e-07
ENSMUSG00000034345	Gtf2h5	protein_coding	7329.7	0.626599	0.110809	5.65479	1.56038e-08	2.61624e-07
ENSMUSG00000037071	Scd1	protein_coding	2038.16	1.08485	0.191923	5.65251	1.58117e-08	2.64886e-07
ENSMUSG00000041258	Zfp236	protein_coding	1022.31	0.880216	0.155952	5.64414	1.6601e-08	2.77641e-07
ENSMUSG00000025221	Kcnip2	protein_coding	5123.85	0.636744	0.112849	5.64246	1.67642e-08	2.80133e-07
ENSMUSG00000066442	Mthfs	protein_coding	641.554	0.973899	0.172631	5.64151	1.68566e-08	2.80967e-07
ENSMUSG00000095526	Gm10243	processed_pseudogene	2749.48	0.78439	0.139034	5.64172	1.68357e-08	2.80967e-07
ENSMUSG00000022186	Oxct1	protein_coding	22267	0.586378	0.103939	5.64155	1.68529e-08	2.80967e-07
ENSMUSG00000006095	Tbcb	protein_coding	9483.46	0.69161	0.122683	5.63736	1.72681e-08	2.87343e-07
ENSMUSG00000043733	Ptpn11	protein_coding	6274.68	0.593618	0.105322	5.63623	1.7381e-08	2.88978e-07
ENSMUSG00000026043	Col3a1	protein_coding	268.412	2.05689	0.365055	5.63446	1.75604e-08	2.91717e-07
ENSMUSG00000082204	Gm7722	unprocessed_pseudogene	138.478	1.95321	0.346742	5.63303	1.77066e-08	2.93899e-07
ENSMUSG00000055817	Mta3	protein_coding	1761.28	0.750017	0.133178	5.63168	1.78466e-08	2.95483e-07
ENSMUSG00000080816	Gm12447	processed_pseudogene	604.021	1.04188	0.184999	5.63179	1.78346e-08	2.95483e-07
ENSMUSG00000032536	Trak1	protein_coding	7065.92	0.586952	0.104245	5.63049	1.79703e-08	2.97282e-07
ENSMUSG00000111937	Gm46203	processed_pseudogene	447.571	1.29984	0.230921	5.62894	1.81324e-08	2.99714e-07
ENSMUSG00000019362	D8Ertd738e	protein_coding	6020.86	0.623098	0.110712	5.62811	1.82191e-08	3.00895e-07
ENSMUSG00000074457	S100a16	protein_coding	1243.23	1.10289	0.195966	5.62797	1.82342e-08	3.00895e-07
ENSMUSG00000082481	Rps12-ps19	processed_pseudogene	266.443	1.5697	0.2792	5.62213	1.88613e-08	3.10984e-07
ENSMUSG00000083326	Rpl38-ps1	processed_pseudogene	1160.34	1.07436	0.191224	5.61835	1.92786e-08	3.17601e-07
ENSMUSG00000036879	Phkb	protein_coding	1151.43	0.835127	0.148653	5.61794	1.93243e-08	3.1809e-07
ENSMUSG00000068014	Gm14648	processed_pseudogene	305.314	1.35311	0.240862	5.61775	1.93457e-08	3.18178e-07
ENSMUSG00000047496	Rnf152	protein_coding	1116.69	0.816864	0.145494	5.6144	1.97246e-08	3.23872e-07
ENSMUSG00000022472	Desi1	protein_coding	4518.07	0.701432	0.125016	5.61075	2.01452e-08	3.29958e-07
ENSMUSG00000118264	Rps15-ps3	transcribed_processed_pseudogene	767.6	0.953251	0.170117	5.60351	2.10051e-08	3.43193e-07
ENSMUSG00000030122	Ptms	protein_coding	9131.29	0.726449	0.129676	5.60202	2.11874e-08	3.45886e-07
ENSMUSG00000062393	Dgkk	protein_coding	333.094	1.27766	0.228129	5.60059	2.13626e-08	3.48459e-07
ENSMUSG00000043391	2510009E07Rik	protein_coding	4329.41	0.687339	0.122757	5.59921	2.15336e-08	3.50961e-07
ENSMUSG00000013419	Zfp651	protein_coding	2830.91	0.801766	0.143276	5.59597	2.19388e-08	3.56978e-07
ENSMUSG00000054256	Msi1	protein_coding	413.994	1.12893	0.201981	5.58933	2.27952e-08	3.7061e-07
ENSMUSG00000020477	Mrps24	protein_coding	4531.32	0.669235	0.119763	5.58797	2.29734e-08	3.72895e-07
ENSMUSG00000023224	Serping1	protein_coding	1028.38	0.957762	0.171393	5.5881	2.29569e-08	3.72895e-07
ENSMUSG00000081855	Rpl17-ps5	processed_pseudogene	1710.73	0.847078	0.151634	5.58634	2.31902e-08	3.75492e-07
ENSMUSG00000026605	Cenpf	protein_coding	323.752	1.34125	0.240185	5.58424	2.34719e-08	3.79743e-07
ENSMUSG00000092358	Gm20430	processed_pseudogene	191.768	1.66893	0.298929	5.58301	2.36386e-08	3.82128e-07
ENSMUSG00000104862	Gm6520	processed_pseudogene	251.12	1.64137	0.294044	5.58208	2.37665e-08	3.83883e-07
ENSMUSG00000084416	Rpl10a-ps1	processed_pseudogene	4506.68	0.684536	0.122923	5.5688	2.56503e-08	4.12966e-07
ENSMUSG00000023089	Ndufa5	protein_coding	7032.31	0.657038	0.118151	5.56099	2.68248e-08	4.31175e-07
ENSMUSG00000026890	Lhx6	protein_coding	3884.18	0.635253	0.114254	5.55999	2.69785e-08	4.33294e-07
ENSMUSG00000036698	Ago2	protein_coding	5568.97	0.625898	0.112692	5.55408	2.79079e-08	4.47858e-07
ENSMUSG00000070283	Ndufaf3	protein_coding	2318	0.73444	0.132268	5.55266	2.81353e-08	4.51142e-07
ENSMUSG00000111515	Gm5055	processed_pseudogene	403.425	1.31037	0.235996	5.55251	2.81595e-08	4.51166e-07
ENSMUSG00000017837	Nkiras2	protein_coding	2744.28	0.876345	0.157845	5.55192	2.82545e-08	4.52322e-07
ENSMUSG00000078429	Ctdsp2	protein_coding	1116.33	0.796895	0.143566	5.55072	2.845e-08	4.55086e-07
ENSMUSG00000042115	Klhdc8a	protein_coding	538.531	1.09448	0.197209	5.54986	2.85892e-08	4.56943e-07
ENSMUSG00000104960	Snhg8	lncRNA	1131.96	1.33937	0.169414	7.90588	2.66051e-15	1.04705e-13
ENSMUSG00000021643	Serf1	protein_coding	1817.74	0.812814	0.146555	5.54613	2.92059e-08	4.6605e-07
ENSMUSG00000067575	Rpl35a-ps3	processed_pseudogene	2610.22	0.746709	0.134651	5.54549	2.93129e-08	4.6738e-07
ENSMUSG00000015839	Nfe2l2	protein_coding	349.204	1.25042	0.225533	5.54429	2.95141e-08	4.7021e-07
ENSMUSG00000083394	Gm11703	processed_pseudogene	257.945	1.45448	0.262499	5.5409	3.00924e-08	4.78655e-07
ENSMUSG00000092409	Gm9613	processed_pseudogene	319.295	1.36387	0.246193	5.53986	3.02708e-08	4.81107e-07
ENSMUSG00000030772	Dkk3	protein_coding	5731.16	0.618006	0.11164	5.53571	3.09964e-08	4.92245e-07
ENSMUSG00000032479	Map4	protein_coding	20482.6	0.589198	0.106469	5.534	3.13008e-08	4.96682e-07
ENSMUSG00000109740	Gm7561	processed_pseudogene	81.8694	2.96042	0.53514	5.53205	3.16507e-08	5.01832e-07
ENSMUSG00000005417	Mprip	protein_coding	8199.3	0.68505	0.123898	5.52913	3.21825e-08	5.09856e-07
ENSMUSG00000079427	Mthfsl	protein_coding	853.739	0.894637	0.161904	5.52574	3.28097e-08	5.19377e-07
ENSMUSG00000059252	Tpt1-ps5	processed_pseudogene	617.793	1.1075	0.20045	5.52509	3.29323e-08	5.20903e-07
ENSMUSG00000066543	Rpl17-ps9	processed_pseudogene	1424.76	0.938545	0.170002	5.52078	3.37503e-08	5.33416e-07
ENSMUSG00000031805	Jak3	protein_coding	595.455	0.986027	0.178622	5.52018	3.38645e-08	5.34795e-07
ENSMUSG00000020627	Klhl29	protein_coding	1388.11	0.755754	0.136985	5.51706	3.44718e-08	5.43303e-07
ENSMUSG00000057134	Ado	protein_coding	4617.01	0.687704	0.124652	5.51699	3.44855e-08	5.43303e-07
ENSMUSG00000080836	Gm6444	processed_pseudogene	1113.67	0.973752	0.176521	5.51635	3.46113e-08	5.44854e-07
ENSMUSG00000073478	D730003I15Rik	lncRNA	217.099	1.33206	0.264105	5.04367	4.56687e-07	5.98703e-06
ENSMUSG00000081406	Rps6-ps4	processed_pseudogene	9670.6	0.608466	0.110583	5.50232	3.74817e-08	5.88637e-07
ENSMUSG00000047658	Gal3st3	protein_coding	4307.5	0.612094	0.11129	5.49999	3.79812e-08	5.95539e-07
ENSMUSG00000024037	Wdr4	protein_coding	1815.34	0.765205	0.139136	5.49971	3.80425e-08	5.9603e-07
ENSMUSG00000043969	Emx2	protein_coding	526.279	1.02784	0.186999	5.49653	3.87339e-08	6.06383e-07
ENSMUSG00000022312	Eif3h	protein_coding	7307.03	0.593413	0.108	5.49456	3.9168e-08	6.12695e-07
ENSMUSG00000116165	Pdxp	protein_coding	7685.23	0.702789	0.127928	5.49361	3.93789e-08	6.15508e-07
ENSMUSG00000037907	Ankrd13b	protein_coding	2806.51	0.71225	0.129699	5.49157	3.98371e-08	6.2218e-07
ENSMUSG00000045690	Wdr89	protein_coding	3077.08	0.812484	0.148037	5.48837	4.05658e-08	6.32068e-07
ENSMUSG00000097006	9530082P21Rik	lncRNA	77.4548	1.31601	0.438259	3.00281	0.00267498	0.0132679
ENSMUSG00000062846	Gm14176	processed_pseudogene	3415.75	0.770813	0.140597	5.48243	4.19528e-08	6.51631e-07
ENSMUSG00000022956	Atp5o	protein_coding	14115.4	0.695238	0.126827	5.48178	4.21057e-08	6.53496e-07
ENSMUSG00000058056	Palld	protein_coding	344.867	1.28089	0.233755	5.47961	4.26259e-08	6.61051e-07
ENSMUSG00000028788	Ptp4a2	protein_coding	11993.4	0.653531	0.11927	5.47943	4.26693e-08	6.61207e-07
ENSMUSG00000061787	Rps17	protein_coding	4731.71	0.647356	0.118419	5.46666	4.58601e-08	7.09544e-07
ENSMUSG00000024213	Nudt3	protein_coding	8420.8	0.590149	0.107986	5.46507	4.6273e-08	7.15375e-07
ENSMUSG00000029064	Gnb1	protein_coding	58384.2	0.666655	0.122041	5.46255	4.69338e-08	7.2446e-07
ENSMUSG00000037373	Ctbp1	protein_coding	5052.07	0.621687	0.113886	5.45887	4.79166e-08	7.39056e-07
ENSMUSG00000029471	Camkk2	protein_coding	4401.45	0.644803	0.118147	5.45764	4.82518e-08	7.43647e-07
ENSMUSG00000110057	Gm2225	processed_pseudogene	1713.98	0.853218	0.156655	5.44649	5.13726e-08	7.89903e-07
ENSMUSG00000019066	Rab3d	protein_coding	2514.35	0.645797	0.118589	5.44566	5.16138e-08	7.92998e-07
ENSMUSG00000091814	Gm8050	protein_coding	240.452	1.39021	0.255424	5.44275	5.24631e-08	8.05422e-07
ENSMUSG00000032890	Rims3	protein_coding	1641.92	0.748018	0.137468	5.44142	5.28589e-08	8.10871e-07
ENSMUSG00000090691	Gm3667	protein_coding	496.128	1.25675	0.230977	5.44103	5.29721e-08	8.1198e-07
ENSMUSG00000055538	Zcchc24	protein_coding	343.269	1.43131	0.263086	5.44048	5.31368e-08	8.13875e-07
ENSMUSG00000015709	Arnt2	protein_coding	4210.01	0.59004	0.108523	5.43698	5.41904e-08	8.29373e-07
ENSMUSG00000084284	Tpt1-ps6	processed_pseudogene	1475.75	0.794389	0.146128	5.43627	5.44085e-08	8.31428e-07
ENSMUSG00000057244	Gm6139	processed_pseudogene	4472.5	2.35224	0.432907	5.4336	5.52295e-08	8.42675e-07
ENSMUSG00000001435	Col18a1	protein_coding	417.15	1.22547	0.225565	5.43288	5.54507e-08	8.454e-07
ENSMUSG00000067344	Rps25-ps1	processed_pseudogene	2141.06	0.827685	0.152489	5.42783	5.70435e-08	8.69015e-07
ENSMUSG00000062365	Gm4968	processed_pseudogene	107.86	2.03019	0.374066	5.42736	5.71948e-08	8.70652e-07
ENSMUSG00000078249	Hmga1b	protein_coding	2124.59	0.729037	0.134514	5.4198	5.96654e-08	9.07565e-07
ENSMUSG00000104802	Gm5869	processed_pseudogene	3569.72	0.60582	0.111811	5.41826	6.01833e-08	9.1474e-07
ENSMUSG00000024782	Ak3	protein_coding	1929.74	0.691	0.12754	5.41792	6.0298e-08	9.15782e-07
ENSMUSG00000018585	Atox1	protein_coding	4775.01	0.614989	0.113535	5.41675	6.06924e-08	9.21066e-07
ENSMUSG00000081214	Rpl35a-ps2	processed_pseudogene	2630.59	0.718371	0.132637	5.41607	6.09239e-08	9.23872e-07
ENSMUSG00000059291	Rpl11	protein_coding	7924.28	0.58599	0.108306	5.41051	6.28449e-08	9.50823e-07
ENSMUSG00000047264	Zfp358	protein_coding	1552.29	0.714823	0.132181	5.40791	6.37653e-08	9.64013e-07
ENSMUSG00000013076	Amotl1	protein_coding	1241.18	0.763597	0.141439	5.39877	6.71011e-08	1.01367e-06
ENSMUSG00000027227	Sord	protein_coding	1696.67	0.722816	0.133907	5.3979	6.74241e-08	1.01778e-06
ENSMUSG00000024963	Dnajc4	protein_coding	1221.87	0.789644	0.146688	5.38314	7.31978e-08	1.10158e-06
ENSMUSG00000062284	Gm6030	processed_pseudogene	657.981	1.00408	0.186657	5.37925	7.47966e-08	1.12393e-06
ENSMUSG00000110656	Gm20735	lncRNA	137.275	1.26785	0.395071	3.20918	0.00133113	0.00733935
ENSMUSG00000023904	Hcfc1r1	protein_coding	4226.3	0.605147	0.112605	5.37404	7.69899e-08	1.15514e-06
ENSMUSG00000116861	Gm8253	processed_pseudogene	514.019	1.05156	0.195688	5.37365	7.71572e-08	1.15677e-06
ENSMUSG00000075279	Mrpl23-ps1	processed_pseudogene	1692.36	0.776659	0.144558	5.37264	7.75939e-08	1.16157e-06
ENSMUSG00000052928	Ctif	protein_coding	1848.41	0.706985	0.131639	5.37062	7.84645e-08	1.17371e-06
ENSMUSG00000081565	Rps12-ps5	processed_pseudogene	148.046	1.77709	0.330971	5.36932	7.90346e-08	1.18135e-06
ENSMUSG00000117476	Gm9416	processed_pseudogene	354.03	1.4088	0.262506	5.36674	8.01725e-08	1.19746e-06
ENSMUSG00000117822	Eef1a1-ps1	processed_pseudogene	4023.95	0.588081	0.109597	5.36585	8.05681e-08	1.20246e-06
ENSMUSG00000028998	Tomm7	protein_coding	3010.32	0.665483	0.124054	5.36446	8.11909e-08	1.20993e-06
ENSMUSG00000033938	Ndufb7	protein_coding	7442.64	0.613505	0.114363	5.36453	8.11624e-08	1.20993e-06
ENSMUSG00000030785	Cox6a2	protein_coding	405.661	1.30723	0.243787	5.36218	8.22241e-08	1.22441e-06
ENSMUSG00000111446	Gm6581	processed_pseudogene	315.52	1.51238	0.282234	5.35861	8.38648e-08	1.2451e-06
ENSMUSG00000083424	Rpl35a-ps4	processed_pseudogene	2528.38	0.724576	0.13541	5.35098	8.74805e-08	1.29491e-06
ENSMUSG00000110532	Gm35857	processed_pseudogene	1429.12	0.983519	0.183802	5.35098	8.74804e-08	1.29491e-06
ENSMUSG00000002768	Mea1	protein_coding	6864.96	0.587198	0.109759	5.34987	8.80174e-08	1.30188e-06
ENSMUSG00000114278	Gm49027	protein_coding	186.896	1.59169	0.297855	5.34383	9.10029e-08	1.34504e-06
ENSMUSG00000002602	Axl	protein_coding	477.722	1.45052	0.27146	5.34341	9.12123e-08	1.34713e-06
ENSMUSG00000059495	Arhgef12	protein_coding	2724.42	0.692187	0.129666	5.33822	9.38654e-08	1.38528e-06
ENSMUSG00000080848	Gm9385	processed_pseudogene	2547.9	0.770823	0.144447	5.33638	9.4823e-08	1.39837e-06
ENSMUSG00000061578	Ksr2	protein_coding	2295.02	0.647257	0.12147	5.32854	9.90045e-08	1.45896e-06
ENSMUSG00000100696	Gm8419	processed_pseudogene	237.245	1.35896	0.256175	5.30481	1.1279e-07	1.65228e-06
ENSMUSG00000025780	Itih5	protein_coding	196.985	1.50502	0.283778	5.3035	1.13601e-07	1.65926e-06
ENSMUSG00000060636	Rpl35a	protein_coding	5758.64	0.605349	0.114191	5.3012	1.15042e-07	1.67784e-06
ENSMUSG00000091617	Gm3752	protein_coding	353.666	1.27753	0.241028	5.30035	1.15583e-07	1.68425e-06
ENSMUSG00000114551	Gm6035	processed_pseudogene	2212.7	0.672636	0.126957	5.29815	1.16984e-07	1.70116e-06
ENSMUSG00000060198	Gm11353	processed_pseudogene	2397.29	0.68534	0.129419	5.2955	1.18692e-07	1.72473e-06
ENSMUSG00000026558	Uck2	protein_coding	4025.81	0.601429	0.113703	5.28949	1.22659e-07	1.78107e-06
ENSMUSG00000116090	Rpl19-ps6	processed_pseudogene	1757.48	0.882008	0.16678	5.28845	1.23358e-07	1.78991e-06
ENSMUSG00000026926	Pmpca	protein_coding	7915.18	0.622532	0.117756	5.28661	1.24607e-07	1.80671e-06
ENSMUSG00000025732	Mcrip2	protein_coding	806.154	0.848722	0.160564	5.28588	1.25105e-07	1.81261e-06
ENSMUSG00000062742	Gm5239	processed_pseudogene	2752.04	1.91364	0.36295	5.27246	1.34608e-07	1.94179e-06
ENSMUSG00000003810	Mast2	protein_coding	1871.19	0.713157	0.13541	5.26667	1.38923e-07	2.00112e-06
ENSMUSG00000038811	Gngt2	protein_coding	405.448	1.2703	0.241683	5.25608	1.47158e-07	2.11666e-06
ENSMUSG00000019846	Lama4	protein_coding	184.041	1.5779	0.300423	5.25227	1.50239e-07	2.15629e-06
ENSMUSG00000059325	Hopx	protein_coding	503.606	1.00239	0.190845	5.25238	1.50145e-07	2.15629e-06
ENSMUSG00000038860	Garnl3	protein_coding	3824.95	0.619812	0.118052	5.25031	1.5184e-07	2.17769e-06
ENSMUSG00000105866	Gm6745	processed_pseudogene	1429.84	0.768405	0.146378	5.24944	1.52563e-07	2.1849e-06
ENSMUSG00000030806	Stx1b	protein_coding	10413.8	0.597636	0.1139	5.24701	1.54584e-07	2.21066e-06
ENSMUSG00000039323	Igfbp2	protein_coding	2845.2	0.919046	0.175274	5.24348	1.57576e-07	2.25019e-06
ENSMUSG00000109059	Gm9354	processed_pseudogene	730.619	0.933692	0.178133	5.24156	1.59225e-07	2.27047e-06
ENSMUSG00000078240	Gm3550	protein_coding	353.773	1.17074	0.223455	5.23928	1.61207e-07	2.29708e-06
ENSMUSG00000026490	Cdc42bpa	protein_coding	4418.15	0.688796	0.131519	5.23722	1.63014e-07	2.32116e-06
ENSMUSG00000117187	Gm4708	processed_pseudogene	2819.26	0.699831	0.133708	5.23402	1.65862e-07	2.35665e-06
ENSMUSG00000019539	Rcn3	protein_coding	124.527	1.84722	0.35329	5.22863	1.70773e-07	2.42295e-06
ENSMUSG00000092680	Snord55	snoRNA	331.906	1.20109	0.229912	5.22412	1.74981e-07	2.48087e-06
ENSMUSG00000027663	Zmat3	protein_coding	4654.98	0.619345	0.11857	5.22345	1.75616e-07	2.4881e-06
ENSMUSG00000105008	Gm43652	TEC	835.513	0.934742	0.178968	5.22295	1.76092e-07	2.49306e-06
ENSMUSG00000066809	Gm10180	processed_pseudogene	5287.25	1.90917	0.365658	5.2212	1.77767e-07	2.51499e-06
ENSMUSG00000075595	Zfp652	protein_coding	2831.19	0.641911	0.122949	5.22098	1.77982e-07	2.51624e-06
ENSMUSG00000071234	Syndig1l	protein_coding	374.569	1.22031	0.233752	5.22053	1.78413e-07	2.52053e-06
ENSMUSG00000028634	Hivep3	protein_coding	1820.1	0.663297	0.127091	5.21909	1.79805e-07	2.53838e-06
ENSMUSG00000108314	Prkcz2	processed_pseudogene	1919.92	0.726498	0.139206	5.21886	1.80025e-07	2.53968e-06
ENSMUSG00000027525	Phactr3	protein_coding	3519.34	0.587335	0.112555	5.21822	1.80647e-07	2.54484e-06
ENSMUSG00000057130	Txnl4a	protein_coding	2593.13	0.660539	0.126607	5.21723	1.8162e-07	2.55673e-06
ENSMUSG00000081703	Gm6285	processed_pseudogene	213.207	1.40296	0.269174	5.21209	1.86723e-07	2.6267e-06
ENSMUSG00000041528	Rnf123	protein_coding	3192.15	0.598922	0.114922	5.21154	1.87279e-07	2.63266e-06
ENSMUSG00000044576	Garem2	protein_coding	765.578	0.925589	0.177659	5.20992	1.88918e-07	2.65382e-06
ENSMUSG00000058239	Usf2	protein_coding	1236.91	0.722726	0.138757	5.20858	1.90289e-07	2.6693e-06
ENSMUSG00000010392	Gosr1	protein_coding	3097.63	0.668404	0.128503	5.20146	1.97733e-07	2.76589e-06
ENSMUSG00000039824	Myl6b	protein_coding	663.665	0.893393	0.17175	5.20171	1.97464e-07	2.76589e-06
ENSMUSG00000112941	Gm48623	lncRNA	1311.84	1.24158	0.138207	8.98346	2.62385e-19	1.49552e-17
ENSMUSG00000085342	Gm12254	processed_pseudogene	1915.84	0.794333	0.152857	5.19657	2.03003e-07	2.83361e-06
ENSMUSG00000024654	Asrgl1	protein_coding	2723.81	0.725451	0.139685	5.19346	2.0642e-07	2.87928e-06
ENSMUSG00000045817	Zfp36l2	protein_coding	280.539	1.40465	0.27055	5.19185	2.08219e-07	2.90234e-06
ENSMUSG00000029860	Zyx	protein_coding	4285.89	0.632182	0.121937	5.1845	2.16596e-07	3.01486e-06
ENSMUSG00000022791	Tnk2	protein_coding	3489.22	0.587116	0.113302	5.18188	2.19666e-07	3.05332e-06
ENSMUSG00000094189	Gm6134	processed_pseudogene	245.431	1.39467	0.269186	5.18107	2.20616e-07	3.06437e-06
ENSMUSG00000045912	C2cd4c	protein_coding	786.385	0.855636	0.165466	5.17106	2.32771e-07	3.22338e-06
ENSMUSG00000091563	Gm8108	protein_coding	369.932	1.24322	0.240414	5.17117	2.32634e-07	3.22338e-06
ENSMUSG00000105408	Gm7285	processed_pseudogene	1468.65	0.715358	0.138341	5.17097	2.32876e-07	3.22338e-06
ENSMUSG00000047067	Dusp28	protein_coding	813.424	0.827896	0.160203	5.1678	2.36867e-07	3.27405e-06
ENSMUSG00000052192	Gm5963	processed_pseudogene	475.139	1.09307	0.211539	5.16722	2.37608e-07	3.282e-06
ENSMUSG00000038539	Atf5	protein_coding	994.597	0.770783	0.149297	5.16274	2.43363e-07	3.35916e-06
ENSMUSG00000018459	Slc13a3	protein_coding	448.939	1.51202	0.293047	5.15966	2.47397e-07	3.41246e-06
ENSMUSG00000089806	Gm16570	processed_pseudogene	142.547	2.13355	0.413593	5.15856	2.48851e-07	3.43014e-06
ENSMUSG00000105397	Gm43471	processed_pseudogene	328.746	1.32099	0.256877	5.14249	2.71114e-07	3.71891e-06
ENSMUSG00000013833	Med16	protein_coding	3339.02	0.590694	0.114947	5.13886	2.7641e-07	3.78633e-06
ENSMUSG00000039275	Foxk2	protein_coding	2343.92	0.694305	0.135115	5.13862	2.7677e-07	3.78864e-06
ENSMUSG00000093885	Rpl35a-ps5	processed_pseudogene	1285.47	0.787768	0.15352	5.13137	2.87647e-07	3.9321e-06
ENSMUSG00000112474	Gm46209	processed_pseudogene	803.151	1.05467	0.20557	5.13048	2.89e-07	3.94787e-06
ENSMUSG00000110416	Gm19248	processed_pseudogene	108.53	2.08294	0.406043	5.12984	2.89981e-07	3.95855e-06
ENSMUSG00000024672	Ms4a7	protein_coding	114.043	1.96004	0.382121	5.12937	2.90715e-07	3.96584e-06
ENSMUSG00000023353	Agap3	protein_coding	4680.3	0.687678	0.134387	5.11716	3.10177e-07	4.21684e-06
ENSMUSG00000091549	Gm6548	processed_pseudogene	1156.63	0.761494	0.148836	5.11633	3.11545e-07	4.23253e-06
ENSMUSG00000001056	Nhp2	protein_coding	2724.98	0.619833	0.121259	5.11166	3.19346e-07	4.32961e-06
ENSMUSG00000030255	Sspn	protein_coding	408.926	1.11422	0.218124	5.10819	3.25265e-07	4.40384e-06
ENSMUSG00000026473	Glul	protein_coding	3418.99	0.812951	0.159269	5.10426	3.3209e-07	4.49318e-06
ENSMUSG00000002580	Mien1	protein_coding	3633.55	0.65293	0.127929	5.10383	3.3284e-07	4.50026e-06
ENSMUSG00000063531	Sema3e	protein_coding	592.049	0.91867	0.180059	5.10205	3.3599e-07	4.53976e-06
ENSMUSG00000022820	Ndufb4	protein_coding	8776.53	0.599523	0.117535	5.10082	3.3819e-07	4.56637e-06
ENSMUSG00000089993	Gm5822	processed_pseudogene	1030.93	0.782437	0.153475	5.09814	3.43001e-07	4.62504e-06
ENSMUSG00000061242	Gm9104	processed_pseudogene	450.984	1.00476	0.197162	5.09609	3.46739e-07	4.66276e-06
ENSMUSG00000083483	Gm14044	processed_pseudogene	857.417	0.810791	0.159101	5.09609	3.46739e-07	4.66276e-06
ENSMUSG00000082099	Gm12013	processed_pseudogene	583.456	1.02913	0.201961	5.0957	3.47459e-07	4.66928e-06
ENSMUSG00000078923	Ube2v1	protein_coding	694.519	0.84483	0.166014	5.08892	3.60115e-07	4.83607e-06
ENSMUSG00000115163	Gm18076	processed_pseudogene	64.6648	3.05451	0.600659	5.08527	3.67106e-07	4.91664e-06
ENSMUSG00000095195	Gm3005	protein_coding	417.172	1.11526	0.21931	5.08529	3.67067e-07	4.91664e-06
ENSMUSG00000013663	Pten	protein_coding	2115.75	0.66121	0.130054	5.08414	3.69298e-07	4.93932e-06
ENSMUSG00000066647	Gm5113	transcribed_unprocessed_pseudogene	2244.32	0.69003	0.13572	5.08422	3.69137e-07	4.93932e-06
ENSMUSG00000031012	Cask	protein_coding	5743.24	0.629008	0.12386	5.07837	3.80695e-07	5.08149e-06
ENSMUSG00000067147	Rpl7a-ps11	processed_pseudogene	1347.48	0.777392	0.153204	5.07421	3.89105e-07	5.18328e-06
ENSMUSG00000048385	Scrt1	protein_coding	366.337	1.20737	0.237975	5.07352	3.90526e-07	5.19872e-06
ENSMUSG00000079003	Samd1	protein_coding	381.001	1.1098	0.218794	5.07234	3.92946e-07	5.22742e-06
ENSMUSG00000031749	St3gal2	protein_coding	1850	0.676184	0.133323	5.07176	3.94162e-07	5.24009e-06
ENSMUSG00000081740	Gm14279	processed_pseudogene	1082.52	0.791763	0.156121	5.07146	3.94777e-07	5.24474e-06
ENSMUSG00000099927	Gm8226	processed_pseudogene	1374.99	0.776193	0.153103	5.06973	3.98379e-07	5.28905e-06
ENSMUSG00000042682	Selenok	protein_coding	17538.1	0.647159	0.127664	5.06924	3.99404e-07	5.29619e-06
ENSMUSG00000042423	Fbrs	protein_coding	1543.24	0.679172	0.134098	5.06475	4.08932e-07	5.41828e-06
ENSMUSG00000027832	Ptx3	protein_coding	131.079	1.81576	0.358622	5.06316	4.12364e-07	5.45283e-06
ENSMUSG00000039835	Nhsl1	protein_coding	2978.61	0.638664	0.126137	5.06327	4.12127e-07	5.45283e-06
ENSMUSG00000113113	Gm2614	processed_pseudogene	776.477	1.0686	0.21121	5.0594	4.20577e-07	5.55402e-06
ENSMUSG00000003344	Btbd2	protein_coding	1433.67	0.770946	0.152434	5.05758	4.24619e-07	5.59622e-06
ENSMUSG00000083380	Ndufb4c	processed_pseudogene	7303.04	0.601693	0.119064	5.05354	4.33694e-07	5.70445e-06
ENSMUSG00000053714	4732471J01Rik	lncRNA	284.344	1.23738	0.269885	4.58485	4.54315e-06	4.91081e-05
ENSMUSG00000058656	Samd12	protein_coding	2021.6	0.656164	0.129945	5.04956	4.42835e-07	5.81313e-06
ENSMUSG00000025218	Poll	protein_coding	638.472	0.888619	0.176178	5.04387	4.56205e-07	5.98468e-06
ENSMUSG00000098128	Gm3693	lncRNA	147.466	1.20837	0.345165	3.50084	0.0004638	0.00293786
ENSMUSG00000115194	Gm48909	processed_pseudogene	1361.12	0.706457	0.140125	5.04162	4.61601e-07	6.04746e-06
ENSMUSG00000055322	Tns1	protein_coding	608.922	0.920686	0.182681	5.03986	4.65881e-07	6.09549e-06
ENSMUSG00000020634	Ubxn2a	protein_coding	2123.93	0.615097	0.122054	5.03956	4.66611e-07	6.10101e-06
ENSMUSG00000031642	Sh3rf1	protein_coding	3123.48	0.678173	0.134614	5.0379	4.70665e-07	6.14996e-06
ENSMUSG00000082870	Gm12165	processed_pseudogene	95.841	2.09365	0.415849	5.03464	4.78743e-07	6.25139e-06
ENSMUSG00000104695	Gm30023	processed_pseudogene	53.9471	2.66577	0.529879	5.0309	4.88194e-07	6.36642e-06
ENSMUSG00000002221	Paxip1	protein_coding	2043.13	0.65019	0.129266	5.02984	4.90882e-07	6.39726e-06
ENSMUSG00000070304	Scn2b	protein_coding	9294.52	0.634873	0.126245	5.0289	4.93295e-07	6.41607e-06
ENSMUSG00000042251	Pm20d1	protein_coding	55.9877	2.89311	0.575917	5.02348	5.0744e-07	6.58709e-06
ENSMUSG00000081394	Gm13215	processed_pseudogene	702.869	0.845344	0.168415	5.01941	5.18304e-07	6.71932e-06
ENSMUSG00000021972	Hmbox1	protein_coding	1013.8	0.824379	0.164345	5.01615	5.27172e-07	6.82982e-06
ENSMUSG00000022836	Mylk	protein_coding	288.88	1.31776	0.262848	5.01338	5.34834e-07	6.92456e-06
ENSMUSG00000091185	Gm3278	protein_coding	225.597	1.31943	0.26334	5.01038	5.43227e-07	7.02406e-06
ENSMUSG00000021185	Dglucy	protein_coding	518.035	0.948875	0.1894	5.00989	5.44604e-07	7.03269e-06
ENSMUSG00000091722	Siah3	protein_coding	1231.22	0.755099	0.150768	5.00835	5.48986e-07	7.08467e-06
ENSMUSG00000018750	Zbtb4	protein_coding	2517.5	0.594343	0.118698	5.00717	5.52355e-07	7.12352e-06
ENSMUSG00000081400	Gm13680	processed_pseudogene	1059.15	0.762201	0.152355	5.00281	5.65014e-07	7.26315e-06
ENSMUSG00000089768	Tmsb15b1	protein_coding	209.254	1.49393	0.298827	4.9993	5.75403e-07	7.38713e-06
ENSMUSG00000024286	Ccny	protein_coding	3699.77	0.625984	0.125241	4.99822	5.78618e-07	7.414e-06
ENSMUSG00000083481	Rps8-ps2	processed_pseudogene	1151.57	0.76318	0.152689	4.99826	5.78508e-07	7.414e-06
ENSMUSG00000038085	Cnbd2	protein_coding	875.098	0.86338	0.172811	4.9961	5.85001e-07	7.4813e-06
ENSMUSG00000040761	Spen	protein_coding	2358.89	0.597658	0.119775	4.98982	6.04342e-07	7.71372e-06
ENSMUSG00000084323	Gm14438	processed_pseudogene	1153.58	0.762138	0.152759	4.98914	6.06473e-07	7.73594e-06
ENSMUSG00000118125	Gm50387	protein_coding	689.444	1.04836	0.210295	4.98517	6.19082e-07	7.88157e-06
ENSMUSG00000047617	Paxx	protein_coding	2442.6	0.61836	0.124068	4.98404	6.22687e-07	7.9173e-06
ENSMUSG00000059355	Wdr83os	protein_coding	1816.44	0.635404	0.127541	4.98194	6.29488e-07	7.99353e-06
ENSMUSG00000034910	Pygo1	protein_coding	1754.52	0.672437	0.135135	4.97602	6.49052e-07	8.23143e-06
ENSMUSG00000117775	Gm50462	lncRNA	1531.86	1.20079	0.135438	8.86592	7.58765e-19	4.10084e-17
ENSMUSG00000068200	Gm5931	processed_pseudogene	2152.73	0.69662	0.140039	4.97447	6.5426e-07	8.28688e-06
ENSMUSG00000020331	Hcn2	protein_coding	1129.04	1.07281	0.215805	4.97118	6.65452e-07	8.41007e-06
ENSMUSG00000030761	Myo7a	protein_coding	884.252	0.809721	0.162885	4.97112	6.65682e-07	8.41007e-06
ENSMUSG00000041895	Wipi1	protein_coding	1052.29	0.924166	0.185935	4.97038	6.68235e-07	8.43695e-06
ENSMUSG00000096793	Gm3002	protein_coding	371.564	1.12146	0.225907	4.96427	6.89597e-07	8.68455e-06
ENSMUSG00000033209	Ttc28	protein_coding	2066.08	0.658397	0.132735	4.96023	7.0411e-07	8.84485e-06
ENSMUSG00000096488	Gm10409	protein_coding	448.047	1.05661	0.213051	4.95941	7.07082e-07	8.87657e-06
ENSMUSG00000032305	Fam219b	protein_coding	2451.7	0.662673	0.133628	4.95908	7.08272e-07	8.88588e-06
ENSMUSG00000003573	Homer3	protein_coding	1364.4	0.712564	0.143719	4.95805	7.12027e-07	8.92734e-06
ENSMUSG00000033730	Egr3	protein_coding	1374.22	0.720456	0.145326	4.95753	7.13966e-07	8.94599e-06
ENSMUSG00000026313	Hdac4	protein_coding	5064.95	0.714003	0.144106	4.95472	7.24362e-07	9.05338e-06
ENSMUSG00000031848	Lsm4	protein_coding	2793.39	0.596892	0.120534	4.95205	7.34339e-07	9.1723e-06
ENSMUSG00000032355	Mlip	protein_coding	304.004	1.42701	0.288496	4.94639	7.56043e-07	9.41967e-06
ENSMUSG00000116174	Gm10362	processed_pseudogene	669.792	1.02966	0.20838	4.94125	7.76213e-07	9.6649e-06
ENSMUSG00000028278	Rragd	protein_coding	5595.7	0.611531	0.123833	4.93836	7.87835e-07	9.79731e-06
ENSMUSG00000111873	Gm39463	lncRNA	85.2115	1.19938	0.423619	2.83127	0.00463643	0.0207733
ENSMUSG00000099492	Gm5525	processed_pseudogene	1942.44	0.633372	0.128363	4.93421	8.0477e-07	9.99537e-06
ENSMUSG00000063739	Gm4963	processed_pseudogene	1023.64	0.912306	0.185057	4.92987	8.22827e-07	1.02069e-05
ENSMUSG00000023885	Thbs2	protein_coding	185.739	1.42331	0.28873	4.92957	8.2409e-07	1.02161e-05
ENSMUSG00000028243	Ubxn2b	protein_coding	3939.8	0.596815	0.121092	4.9286	8.28202e-07	1.02543e-05
ENSMUSG00000041548	Hspb8	protein_coding	289.764	1.33207	0.271163	4.91242	8.99585e-07	1.10828e-05
ENSMUSG00000019820	Utrn	protein_coding	999.806	0.797655	0.162516	4.90816	9.19347e-07	1.13122e-05
ENSMUSG00000108616	Gm35040	lncRNA	174.058	1.1873	0.320248	3.70745	0.00020936	0.00147939
ENSMUSG00000038020	Rapgefl1	protein_coding	2798.35	0.636968	0.12996	4.90125	9.52276e-07	1.16956e-05
ENSMUSG00000029221	Slc30a9	protein_coding	7261.55	0.592299	0.121054	4.89286	9.93827e-07	1.21758e-05
ENSMUSG00000070834	Gm13015	processed_pseudogene	388.697	1.1891	0.243175	4.8899	1.00885e-06	1.23445e-05
ENSMUSG00000040043	Rbms2	protein_coding	222.946	1.35195	0.276641	4.887	1.02385e-06	1.25126e-05
ENSMUSG00000031897	Psmb10	protein_coding	1736.99	0.702074	0.143863	4.88017	1.05995e-06	1.293e-05
ENSMUSG00000109673	Gm9712	processed_pseudogene	996.049	0.876457	0.179622	4.87945	1.06381e-06	1.29691e-05
ENSMUSG00000046982	Tshz1	protein_coding	800.6	0.783207	0.160653	4.87515	1.08728e-06	1.32389e-05
ENSMUSG00000092014	Gm4468	processed_pseudogene	212.461	1.7495	0.358879	4.8749	1.08863e-06	1.32472e-05
ENSMUSG00000063001	Gm9701	processed_pseudogene	563.45	0.870182	0.178519	4.87446	1.09106e-06	1.32686e-05
ENSMUSG00000053117	E330013P04Rik	lncRNA	111.548	1.17234	0.418849	2.79895	0.00512694	0.0225934
ENSMUSG00000004798	Ulk2	protein_coding	2383	0.673405	0.138318	4.86852	1.12439e-06	1.36323e-05
ENSMUSG00000079598	Clec2l	protein_coding	1372.15	0.695684	0.143013	4.86449	1.1475e-06	1.38953e-05
ENSMUSG00000091756	Gm3095	protein_coding	187	1.48293	0.305316	4.85702	1.19167e-06	1.43951e-05
ENSMUSG00000115503	Gm6392	processed_pseudogene	769.777	0.797083	0.164304	4.85128	1.22669e-06	1.47912e-05
ENSMUSG00000082456	Gm11598	processed_pseudogene	1702.18	0.766749	0.158221	4.84605	1.25942e-06	1.51673e-05
ENSMUSG00000042228	Lyn	protein_coding	248.912	1.48875	0.307389	4.84321	1.27758e-06	1.53767e-05
ENSMUSG00000091785	Rpl29-ps5	processed_pseudogene	236.51	1.2425	0.2569	4.83649	1.3215e-06	1.58668e-05
ENSMUSG00000083619	Gm14414	processed_pseudogene	1037.95	0.757035	0.156833	4.82702	1.38593e-06	1.66102e-05
ENSMUSG00000030590	Fam98c	protein_coding	1519.34	0.732259	0.151742	4.82568	1.3953e-06	1.67023e-05
ENSMUSG00000094249	Gm20091	processed_pseudogene	435.091	1.2715	0.263679	4.82216	1.42012e-06	1.69891e-05
ENSMUSG00000030410	Dmwd	protein_coding	2433.65	0.60954	0.126439	4.82082	1.42971e-06	1.70936e-05
ENSMUSG00000079402	Gm3020	protein_coding	445.505	1.03401	0.214621	4.81783	1.4513e-06	1.73205e-05
ENSMUSG00000060657	Marf1	protein_coding	3877.13	0.588322	0.122166	4.81574	1.46652e-06	1.74915e-05
ENSMUSG00000021366	Hivep1	protein_coding	443.572	0.961218	0.200025	4.8055	1.54368e-06	1.83456e-05
ENSMUSG00000090472	Gm3047	protein_coding	135.138	1.61465	0.336021	4.80519	1.54601e-06	1.83624e-05
ENSMUSG00000081331	Gm15151	processed_pseudogene	670.634	1.1153	0.232211	4.80295	1.56344e-06	1.85361e-05
ENSMUSG00000084347	Akt2-ps	processed_pseudogene	537.986	0.890397	0.185413	4.80222	1.56913e-06	1.85813e-05
ENSMUSG00000062083	Rpl13a-ps1	processed_pseudogene	246.636	1.29088	0.268981	4.79914	1.59348e-06	1.88472e-05
ENSMUSG00000074092	Gm6181	processed_pseudogene	629.688	0.830519	0.173161	4.79622	1.61691e-06	1.91015e-05
ENSMUSG00000043857	Mgat5b	protein_coding	3337.63	0.586898	0.122451	4.79293	1.64365e-06	1.94058e-05
ENSMUSG00000081473	Gm4853	processed_pseudogene	1977.61	0.630371	0.131591	4.79036	1.66479e-06	1.9632e-05
ENSMUSG00000039717	Ralyl	protein_coding	1815.54	0.64681	0.135032	4.79004	1.66745e-06	1.96518e-05
ENSMUSG00000028176	Lrrc7	protein_coding	2040.09	0.633228	0.132203	4.78982	1.66935e-06	1.96624e-05
ENSMUSG00000037990	Sh3rf3	protein_coding	1264.33	0.705957	0.147403	4.7893	1.67361e-06	1.97009e-05
ENSMUSG00000050860	Phospho1	protein_coding	124.532	1.69579	0.354533	4.78317	1.72556e-06	2.02763e-05
ENSMUSG00000026495	Efcab2	protein_coding	699.167	0.789108	0.164989	4.78278	1.72887e-06	2.02913e-05
ENSMUSG00000113198	Gm6988	processed_pseudogene	1002.48	0.895546	0.187244	4.78279	1.72879e-06	2.02913e-05
ENSMUSG00000114571	Gm35595	processed_pseudogene	521.549	1.12276	0.234867	4.78041	1.74936e-06	2.05195e-05
ENSMUSG00000001323	Srr	protein_coding	4124.95	0.614893	0.128769	4.77515	1.79572e-06	2.10119e-05
ENSMUSG00000080972	Gm16061	processed_pseudogene	111.198	1.86467	0.391072	4.76809	1.85981e-06	2.16741e-05
ENSMUSG00000024142	Mlst8	protein_coding	1616.64	0.696384	0.14609	4.76682	1.87154e-06	2.1798e-05
ENSMUSG00000020388	Pdlim4	protein_coding	935.757	0.84578	0.177501	4.76493	1.88915e-06	2.19773e-05
ENSMUSG00000039982	Dtx4	protein_coding	1287.27	0.690581	0.14522	4.7554	1.98051e-06	2.30266e-05
ENSMUSG00000033685	Ucp2	protein_coding	731.461	1.01337	0.213375	4.74924	2.04181e-06	2.367e-05
ENSMUSG00000004085	Map3k20	protein_coding	857.522	0.812306	0.171136	4.74656	2.06908e-06	2.39721e-05
ENSMUSG00000117515	Gm6883	processed_pseudogene	939.141	0.761996	0.160642	4.74345	2.10105e-06	2.43283e-05
ENSMUSG00000091086	Rpl6l	processed_pseudogene	3592.77	0.608253	0.128499	4.73352	2.20664e-06	2.54913e-05
ENSMUSG00000030770	Parva	protein_coding	3615.71	0.623898	0.131939	4.72867	2.25991e-06	2.60612e-05
ENSMUSG00000082474	Gm8213	processed_pseudogene	538.783	0.856089	0.181083	4.72759	2.27197e-06	2.61699e-05
ENSMUSG00000029030	Tprgl	protein_coding	1905.36	0.680642	0.14407	4.72439	2.30806e-06	2.65701e-05
ENSMUSG00000061669	Rpl34-ps2	processed_pseudogene	407.719	1.15076	0.243742	4.72124	2.34417e-06	2.69545e-05
ENSMUSG00000090872	Gm3239	protein_coding	203.666	1.42002	0.300804	4.72073	2.34995e-06	2.70054e-05
ENSMUSG00000045694	Gm4997	processed_pseudogene	87.7227	2.01461	0.427929	4.70781	2.50398e-06	2.86758e-05
ENSMUSG00000095295	Gm3488	protein_coding	339.807	1.09923	0.233647	4.70465	2.54301e-06	2.90724e-05
ENSMUSG00000030123	Plxnd1	protein_coding	440.702	0.924211	0.196468	4.70413	2.54953e-06	2.91302e-05
ENSMUSG00000080875	Gm7332	processed_pseudogene	198.924	1.47156	0.312948	4.70226	2.57302e-06	2.93816e-05
ENSMUSG00000033722	BC034090	protein_coding	259.619	1.19964	0.25524	4.70005	2.60097e-06	2.96837e-05
ENSMUSG00000048481	Mypop	protein_coding	1479.92	0.745578	0.158642	4.69975	2.6048e-06	2.97103e-05
ENSMUSG00000097288	Gm2155	lncRNA	112.61	1.16228	0.375599	3.09448	0.00197159	0.0102293
ENSMUSG00000040502	Marchf9	protein_coding	525.232	0.897714	0.191114	4.69728	2.6365e-06	3.002e-05
ENSMUSG00000114254	Gm48067	processed_pseudogene	394.517	1.09694	0.233766	4.69245	2.69949e-06	3.06494e-05
ENSMUSG00000047712	Ust	protein_coding	837.488	0.76419	0.162979	4.68889	2.74687e-06	3.11516e-05
ENSMUSG00000025932	Eya1	protein_coding	231.622	1.33061	0.283996	4.68531	2.79542e-06	3.1666e-05
ENSMUSG00000096574	Gm2956	protein_coding	409.65	1.05144	0.224491	4.68365	2.81818e-06	3.18873e-05
ENSMUSG00000016503	Gtf3a	protein_coding	806.572	0.804088	0.171796	4.68049	2.86188e-06	3.23449e-05
ENSMUSG00000025885	Myo5b	protein_coding	3262.21	0.590861	0.126302	4.67815	2.89473e-06	3.26976e-05
ENSMUSG00000029185	Fam114a1	protein_coding	128.303	1.57764	0.337445	4.67525	2.93595e-06	3.31254e-05
ENSMUSG00000046574	Prr12	protein_coding	1970.87	0.619208	0.132499	4.67331	2.9639e-06	3.34218e-05
ENSMUSG00000032527	Pccb	protein_coding	2896.58	0.656604	0.14056	4.67133	2.99251e-06	3.37252e-05
ENSMUSG00000115193	Gm6533	processed_pseudogene	218.655	1.2808	0.274397	4.66771	3.04575e-06	3.42669e-05
ENSMUSG00000108496	Gm44768	processed_pseudogene	128.763	1.59877	0.342757	4.66444	3.09453e-06	3.47762e-05
ENSMUSG00000036896	C1qc	protein_coding	405.179	1.08386	0.232469	4.66236	3.12603e-06	3.50905e-05
ENSMUSG00000089665	Fcor	protein_coding	410.185	0.964514	0.207025	4.65892	3.1788e-06	3.56626e-05
ENSMUSG00000022883	Robo1	protein_coding	909.8	0.728665	0.15652	4.65542	3.23324e-06	3.62324e-05
ENSMUSG00000070462	Tlnrd1	protein_coding	1388.49	0.760036	0.16349	4.64883	3.33819e-06	3.73241e-05
ENSMUSG00000047557	Lxn	protein_coding	1439.82	0.911152	0.196104	4.64627	3.37993e-06	3.77695e-05
ENSMUSG00000002233	Rhoc	protein_coding	259.012	1.32583	0.285517	4.64362	3.42362e-06	3.82362e-05
ENSMUSG00000029135	Fosl2	protein_coding	1219.69	0.646281	0.139254	4.64102	3.46694e-06	3.86548e-05
ENSMUSG00000038642	Ctss	protein_coding	106.667	1.83209	0.394844	4.64003	3.48354e-06	3.87962e-05
ENSMUSG00000032867	Fbxw8	protein_coding	1047.85	0.710569	0.153187	4.63857	3.50825e-06	3.90495e-05
ENSMUSG00000056737	Capg	protein_coding	141.866	1.58433	0.341656	4.6372	3.53155e-06	3.92647e-05
ENSMUSG00000061474	Mrps36	protein_coding	2029.84	0.61238	0.132056	4.63728	3.5302e-06	3.92647e-05
ENSMUSG00000107952	Gm6352	processed_pseudogene	283.852	1.12715	0.243101	4.63655	3.54274e-06	3.93671e-05
ENSMUSG00000114321	Gm8971	processed_pseudogene	1923.98	0.618144	0.133402	4.63371	3.59166e-06	3.9866e-05
ENSMUSG00000064231	Gm5321	processed_pseudogene	620.351	0.8907	0.19229	4.63207	3.62028e-06	4.01388e-05
ENSMUSG00000098343	Mir6240	miRNA	711.463	0.941233	0.203271	4.63043	3.649e-06	4.0412e-05
ENSMUSG00000118197	Gm20762	processed_pseudogene	205.703	1.438	0.31058	4.63004	3.65602e-06	4.04536e-05
ENSMUSG00000097209	AU022754	lncRNA	99.1036	1.15437	0.393584	2.93297	0.00335731	0.015972
ENSMUSG00000023048	Prr13	protein_coding	2483.14	0.585072	0.126395	4.62892	3.67581e-06	4.06182e-05
ENSMUSG00000110195	Pde2a	protein_coding	1171.71	0.710995	0.153615	4.62842	3.68472e-06	4.0694e-05
ENSMUSG00000026027	Stradb	protein_coding	2902.16	0.593823	0.128331	4.62729	3.7049e-06	4.08714e-05
ENSMUSG00000039556	Ppp1r3f	protein_coding	153.085	1.54083	0.333039	4.62657	3.71767e-06	4.09895e-05
ENSMUSG00000050390	C77080	protein_coding	1230.82	0.657569	0.142216	4.62373	3.76905e-06	4.15098e-05
ENSMUSG00000097987	Gm17786	processed_pseudogene	543.142	0.848256	0.183603	4.62005	3.83648e-06	4.22289e-05
ENSMUSG00000029319	Coq2	protein_coding	1717.63	0.664831	0.144268	4.60829	4.05999e-06	4.44671e-05
ENSMUSG00000052160	Pld4	protein_coding	165.628	1.57312	0.341588	4.60531	4.1186e-06	4.50841e-05
ENSMUSG00000042962	Gm5436	processed_pseudogene	1603.89	0.739102	0.160533	4.60405	4.1435e-06	4.53067e-05
ENSMUSG00000061863	Gm6822	processed_pseudogene	820.577	0.891015	0.193587	4.60266	4.17132e-06	4.55606e-05
ENSMUSG00000063382	Bcl9l	protein_coding	1391.31	0.671818	0.145967	4.60253	4.17388e-06	4.55635e-05
ENSMUSG00000015852	Fcrls	protein_coding	161.72	1.73112	0.376246	4.60104	4.20396e-06	4.58415e-05
ENSMUSG00000041429	Nthl1	protein_coding	475.715	1.17349	0.255138	4.59943	4.23658e-06	4.61718e-05
ENSMUSG00000083086	Gm15531	processed_pseudogene	179.807	1.70081	0.370013	4.59663	4.29373e-06	4.67432e-05
ENSMUSG00000026500	Cox20	protein_coding	300.078	1.07722	0.234377	4.59612	4.30428e-06	4.68324e-05
ENSMUSG00000104028	Gm5851	processed_pseudogene	1267.2	0.638256	0.138879	4.59578	4.31125e-06	4.68825e-05
ENSMUSG00000103286	Gm5850	processed_pseudogene	1267.67	0.63813	0.138908	4.59392	4.35003e-06	4.72524e-05
ENSMUSG00000086567	Gm2830	processed_pseudogene	404.481	1.24111	0.270213	4.59307	4.36773e-06	4.74187e-05
ENSMUSG00000039450	Dcxr	protein_coding	607.118	0.98867	0.215261	4.59288	4.3716e-06	4.74348e-05
ENSMUSG00000085457	1110046J04Rik	lncRNA	173.022	1.14454	0.291027	3.93276	8.39752e-05	0.000659402
ENSMUSG00000083621	Gm14586	processed_pseudogene	1617.37	0.767386	0.167404	4.58404	4.56086e-06	4.92727e-05
ENSMUSG00000093979	Gm2237	protein_coding	526.623	0.912481	0.199091	4.58324	4.57817e-06	4.94328e-05
ENSMUSG00000084265	Gm14541	processed_pseudogene	437.88	1.02667	0.224014	4.58305	4.58233e-06	4.94508e-05
ENSMUSG00000044948	Cfap43	protein_coding	245.763	1.19719	0.261466	4.57878	4.67696e-06	5.03898e-05
ENSMUSG00000024900	Cpt1a	protein_coding	330.938	1.10753	0.242089	4.57488	4.76498e-06	5.12267e-05
ENSMUSG00000024480	Ap3s1	protein_coding	1786.3	0.631043	0.138069	4.57049	4.86578e-06	5.21691e-05
ENSMUSG00000049882	Vcpkmt	protein_coding	1546.78	0.638267	0.139804	4.56545	4.9842e-06	5.33522e-05
ENSMUSG00000035285	Nat14	protein_coding	2889.17	0.586738	0.12854	4.56464	5.00345e-06	5.35005e-05
ENSMUSG00000060730	Gm10086	processed_pseudogene	663.439	0.869527	0.190603	4.56197	5.06757e-06	5.41569e-05
ENSMUSG00000110344	Gm45716	protein_coding	348.365	1.02346	0.224449	4.55988	5.11817e-06	5.46683e-05
ENSMUSG00000110020	Gm45441	lncRNA	124.426	1.12566	0.369707	3.04472	0.00232896	0.0117577
ENSMUSG00000029484	Anxa3	protein_coding	130.799	1.71645	0.376929	4.55376	5.26943e-06	5.61931e-05
ENSMUSG00000072576	Gm16020	processed_pseudogene	430.605	1.04742	0.230024	4.55354	5.27515e-06	5.62239e-05
ENSMUSG00000021339	Mrs2	protein_coding	1649.73	0.716042	0.157439	4.54807	5.41395e-06	5.76722e-05
ENSMUSG00000084149	Gm12944	processed_pseudogene	352.799	0.997382	0.219412	4.5457	5.47537e-06	5.82015e-05
ENSMUSG00000034165	Ccnd3	protein_coding	1512.44	0.62005	0.136412	4.54541	5.48278e-06	5.8249e-05
ENSMUSG00000054889	Dsp	protein_coding	1526.91	0.730785	0.16079	4.54498	5.49401e-06	5.83371e-05
ENSMUSG00000006519	Cyba	protein_coding	305.393	1.04116	0.229233	4.54192	5.57438e-06	5.91588e-05
ENSMUSG00000114519	Gm32376	processed_pseudogene	107.299	1.87242	0.412371	4.54063	5.60869e-06	5.94911e-05
ENSMUSG00000083539	Gm12466	processed_pseudogene	85.0083	1.90503	0.419749	4.53849	5.66578e-06	6.00004e-05
ENSMUSG00000062758	Gm16477	processed_pseudogene	695.289	0.824766	0.181768	4.53746	5.69351e-06	6.01976e-05
ENSMUSG00000033009	Ogfod1	protein_coding	7444.66	0.607475	0.133895	4.53694	5.70773e-06	6.03159e-05
ENSMUSG00000099764	Rps10-ps2	processed_pseudogene	1669.37	0.644133	0.142016	4.53562	5.74336e-06	6.066e-05
ENSMUSG00000067199	Frat1	protein_coding	1879.32	0.654861	0.144486	4.53237	5.83268e-06	6.15051e-05
ENSMUSG00000032667	Pon2	protein_coding	537.474	1.09489	0.241592	4.53197	5.84369e-06	6.15885e-05
ENSMUSG00000032702	Kank1	protein_coding	323.508	1.02814	0.227003	4.52921	5.92047e-06	6.23646e-05
ENSMUSG00000026390	Marco	protein_coding	127.515	1.77733	0.393308	4.51894	6.21515e-06	6.52952e-05
ENSMUSG00000036192	Rorb	protein_coding	201.712	1.24442	0.275459	4.51763	6.25362e-06	6.56647e-05
ENSMUSG00000110545	Gm7730	processed_pseudogene	929.728	0.832687	0.184545	4.5121	6.41876e-06	6.72563e-05
ENSMUSG00000030717	Nupr1	protein_coding	153.276	1.53908	0.34132	4.5092	6.50726e-06	6.80774e-05
ENSMUSG00000071303	Rps8-ps1	processed_pseudogene	1189.34	0.688607	0.152752	4.50801	6.54399e-06	6.83878e-05
ENSMUSG00000073559	Gm8618	processed_pseudogene	298.374	1.12617	0.249942	4.50572	6.61486e-06	6.90193e-05
ENSMUSG00000117042	2700054A10Rik	lncRNA	184.871	1.11428	0.290564	3.83489	0.000125621	0.000945976
ENSMUSG00000031445	Proz	protein_coding	489.962	0.935348	0.208013	4.49659	6.90527e-06	7.17851e-05
ENSMUSG00000037815	Ctnna1	protein_coding	1002.54	0.848424	0.188879	4.4919	7.05897e-06	7.32294e-05
ENSMUSG00000066592	Gm7589	processed_pseudogene	855.714	0.781878	0.174099	4.49101	7.08875e-06	7.34999e-05
ENSMUSG00000108366	Gm5586	processed_pseudogene	1724.28	0.644491	0.143659	4.48625	7.24863e-06	7.49227e-05
ENSMUSG00000056515	Rab31	protein_coding	2923.98	0.726078	0.162004	4.48184	7.40014e-06	7.6409e-05
ENSMUSG00000068674	Gm10247	processed_pseudogene	800.18	0.740952	0.165346	4.48122	7.42178e-06	7.65926e-05
ENSMUSG00000018589	Glra2	protein_coding	1038.49	0.658847	0.147072	4.47977	7.47233e-06	7.69941e-05
ENSMUSG00000055633	Zfp580	protein_coding	2183.33	0.615991	0.137532	4.47889	7.50331e-06	7.72732e-05
ENSMUSG00000046834	Krt1	protein_coding	735.16	0.742482	0.166007	4.4726	7.72755e-06	7.92944e-05
ENSMUSG00000094772	Rpl29-ps2	transcribed_processed_pseudogene	549.056	0.928231	0.207615	4.47091	7.7886e-06	7.98795e-05
ENSMUSG00000021631	Mrps36-ps1	processed_pseudogene	861.513	0.777567	0.17394	4.47031	7.81058e-06	8.00635e-05
ENSMUSG00000066180	Gm10155	processed_pseudogene	108.658	1.72929	0.387167	4.46653	7.94982e-06	8.14067e-05
ENSMUSG00000040339	Fam102b	protein_coding	1725.27	0.645673	0.144886	4.45642	8.33394e-06	8.49454e-05
ENSMUSG00000075296	Aldh3b2	protein_coding	445.166	0.890501	0.200005	4.45238	8.49224e-06	8.64392e-05
ENSMUSG00000107257	Gm43028	processed_pseudogene	197.224	1.4398	0.323435	4.45158	8.52417e-06	8.67061e-05
ENSMUSG00000059278	Naa38	protein_coding	1593.44	0.65123	0.146323	4.45063	8.56183e-06	8.70446e-05
ENSMUSG00000042797	Aqp11	protein_coding	1461.36	0.590535	0.132782	4.44739	8.69204e-06	8.82779e-05
ENSMUSG00000082423	Gm15148	processed_pseudogene	230.163	1.34491	0.302531	4.44551	8.76849e-06	8.90087e-05
ENSMUSG00000038025	Phf2	protein_coding	1026.95	0.673243	0.151553	4.4423	8.90035e-06	9.02548e-05
ENSMUSG00000097853	Gm3532	unprocessed_pseudogene	157.393	1.35852	0.305986	4.43982	9.00354e-06	9.1208e-05
ENSMUSG00000033039	Micall1	protein_coding	841.221	0.795017	0.179082	4.43941	9.0206e-06	9.13342e-05
ENSMUSG00000028494	Plin2	protein_coding	259.017	1.22388	0.275694	4.43927	9.02641e-06	9.13464e-05
ENSMUSG00000043439	Epop	protein_coding	371.333	0.927834	0.209306	4.43291	9.29699e-06	9.3893e-05
ENSMUSG00000026547	Tagln2	protein_coding	396.495	1.2934	0.291806	4.43239	9.31964e-06	9.40738e-05
ENSMUSG00000113504	Selenok-ps5	processed_pseudogene	708.375	0.768485	0.173394	4.43203	9.3352e-06	9.4183e-05
ENSMUSG00000081352	Gm12389	processed_pseudogene	218.134	1.38139	0.312168	4.42514	9.63805e-06	9.70409e-05
ENSMUSG00000080059	Rps19-ps3	processed_pseudogene	2281.71	1.78052	0.402915	4.4191	9.91151e-06	9.96425e-05
ENSMUSG00000038013	Wipf2	protein_coding	2489.63	0.588948	0.133373	4.41579	1.00642e-05	0.000100973
ENSMUSG00000081457	Gm13488	processed_pseudogene	251.611	1.25452	0.284115	4.41552	1.00768e-05	0.000101048
ENSMUSG00000060802	B2m	protein_coding	1805.1	0.706697	0.160142	4.41293	1.01981e-05	0.000102109
ENSMUSG00000113184	Gm49654	lncRNA	145.221	1.1112	0.322277	3.44798	0.000564805	0.00348892
ENSMUSG00000091754	Gm3636	protein_coding	427.456	0.970294	0.220101	4.4084	1.04137e-05	0.000104006
ENSMUSG00000083061	Gm12191	processed_pseudogene	1646.34	0.687682	0.156012	4.40787	1.04392e-05	0.000104208
ENSMUSG00000086316	Nbdy	protein_coding	700.444	0.728031	0.165286	4.40466	1.05948e-05	0.000105708
ENSMUSG00000097772	5430416N02Rik	lncRNA	374.591	1.09373	0.236248	4.62956	3.66444e-06	4.05151e-05
ENSMUSG00000055775	Myh8	protein_coding	322.993	1.01192	0.229946	4.40068	1.07911e-05	0.000107395
ENSMUSG00000058325	Dock1	protein_coding	358.085	1.08805	0.24757	4.3949	1.10823e-05	0.000109963
ENSMUSG00000093473	Gm20620	processed_pseudogene	118.616	1.98446	0.451779	4.39253	1.12037e-05	0.000111028
ENSMUSG00000104699	Rps4x-ps	processed_pseudogene	436.811	0.880208	0.20039	4.39248	1.12064e-05	0.000111028
ENSMUSG00000010476	Ebf3	protein_coding	69.9776	1.99158	0.453426	4.39229	1.12165e-05	0.000111073
ENSMUSG00000049295	Zfp219	protein_coding	975.784	0.661763	0.150677	4.39192	1.12352e-05	0.000111202
ENSMUSG00000002205	Vrk3	protein_coding	1041.58	0.645682	0.147145	4.38807	1.1436e-05	0.000113077
ENSMUSG00000033960	Jcad	protein_coding	397.19	1.13041	0.257635	4.38766	1.14577e-05	0.000113179
ENSMUSG00000025534	Gusb	protein_coding	714.257	0.902189	0.205673	4.38651	1.15183e-05	0.000113721
ENSMUSG00000034786	Gpsm3	protein_coding	175.347	1.73467	0.395492	4.38612	1.15391e-05	0.00011387
ENSMUSG00000047205	Dusp18	protein_coding	1862.99	0.593735	0.135403	4.38493	1.16023e-05	0.000114379
ENSMUSG00000024238	Zeb1	protein_coding	1427.06	0.590912	0.134758	4.38499	1.15994e-05	0.000114379
ENSMUSG00000108442	Rpl15-ps5	processed_pseudogene	1136.77	0.629431	0.143584	4.3837	1.1668e-05	0.000114861
ENSMUSG00000026414	Tnnt2	protein_coding	87.1128	1.95241	0.446119	4.37642	1.20644e-05	0.000118464
ENSMUSG00000068220	Lgals1	protein_coding	951.486	0.736009	0.168288	4.37351	1.22265e-05	0.000119996
ENSMUSG00000062488	Ifit3b	protein_coding	407.448	1.21945	0.279134	4.36867	1.25006e-05	0.000122444
ENSMUSG00000003199	Mpnd	protein_coding	912.875	0.729003	0.167117	4.36224	1.2874e-05	0.000125915
ENSMUSG00000021594	Srd5a1	protein_coding	826.499	0.837298	0.191949	4.36209	1.28829e-05	0.00012594
ENSMUSG00000058607	Rpl31-ps20	processed_pseudogene	119.245	1.81137	0.415331	4.36128	1.29304e-05	0.000126342
ENSMUSG00000101431	Gm7901	processed_pseudogene	1120.76	0.633295	0.145248	4.3601	1.30004e-05	0.000126964
ENSMUSG00000069125	Rps24-ps2	processed_pseudogene	256.8	1.09818	0.251898	4.35962	1.30286e-05	0.000127051
ENSMUSG00000026385	Dbi	protein_coding	8941.46	0.672495	0.15426	4.35951	1.30357e-05	0.000127058
ENSMUSG00000025735	Rhbdl1	protein_coding	397.845	0.929852	0.213331	4.35874	1.30816e-05	0.00012738
ENSMUSG00000061488	Rpl27a-ps1	processed_pseudogene	304.786	0.988298	0.226831	4.35698	1.31872e-05	0.000128283
ENSMUSG00000080054	Rpl12-ps1	processed_pseudogene	134.738	1.53441	0.352217	4.35642	1.32206e-05	0.000128544
ENSMUSG00000062866	Phactr2	protein_coding	844.57	0.709714	0.162941	4.35566	1.32666e-05	0.000128928
ENSMUSG00000082190	Gm13641	processed_pseudogene	109.986	1.67725	0.385321	4.35286	1.34371e-05	0.00013033
ENSMUSG00000026393	Nek7	protein_coding	1249.15	0.605204	0.139174	4.34854	1.3705e-05	0.000132669
ENSMUSG00000045083	Lingo2	protein_coding	554.617	0.781046	0.179683	4.3468	1.38137e-05	0.00013359
ENSMUSG00000039168	Dap	protein_coding	686.675	0.734794	0.169123	4.34473	1.39448e-05	0.000134662
ENSMUSG00000036782	Klhl13	protein_coding	816.542	0.683748	0.157385	4.34443	1.39641e-05	0.000134782
ENSMUSG00000081751	Gm14251	processed_pseudogene	362.011	0.948564	0.218411	4.34301	1.40542e-05	0.000135529
ENSMUSG00000082118	Gm13862	processed_pseudogene	75.2374	2.14202	0.493213	4.343	1.40551e-05	0.000135529
ENSMUSG00000029575	Mmab	protein_coding	1492.94	0.665913	0.153371	4.34184	1.41295e-05	0.00013618
ENSMUSG00000111966	Gm5781	processed_pseudogene	331.066	0.955962	0.220547	4.33451	1.46087e-05	0.000140321
ENSMUSG00000081230	Gm9097	processed_pseudogene	110.342	1.62862	0.375784	4.33392	1.4648e-05	0.000140563
ENSMUSG00000039621	Prex1	protein_coding	1141.98	0.716805	0.165537	4.33017	1.48995e-05	0.000142907
ENSMUSG00000086363	A330102I10Rik	lncRNA	253.793	1.08835	0.246646	4.41258	1.02144e-05	0.000102222
ENSMUSG00000025666	Tmem47	protein_coding	2921.84	0.673055	0.155557	4.32676	1.51321e-05	0.000144928
ENSMUSG00000046993	Gm5637	processed_pseudogene	69.9615	2.02046	0.467024	4.32624	1.51675e-05	0.000145057
ENSMUSG00000117711	Rpl37-ps1	processed_pseudogene	100.468	2.02099	0.46749	4.32307	1.53871e-05	0.000146944
ENSMUSG00000081153	Gm11401	processed_pseudogene	813.408	0.754828	0.174814	4.3179	1.57521e-05	0.000150141
ENSMUSG00000032398	Snapc5	protein_coding	1034.75	0.654097	0.151517	4.317	1.58165e-05	0.000150554
ENSMUSG00000040552	C3ar1	protein_coding	133.081	1.47664	0.342282	4.31412	1.60243e-05	0.000152364
ENSMUSG00000024079	Eif2ak2	protein_coding	215.75	1.17464	0.272549	4.30984	1.63372e-05	0.000155122
ENSMUSG00000074506	Gm10705	processed_pseudogene	2071	0.603423	0.140171	4.3049	1.6706e-05	0.000158169
ENSMUSG00000081263	Gm14859	processed_pseudogene	211.603	1.23854	0.287748	4.30424	1.67563e-05	0.000158494
ENSMUSG00000037579	Kcnh3	protein_coding	1333.64	0.644577	0.149867	4.30099	1.70037e-05	0.000160604
ENSMUSG00000102869	Norad	lncRNA	108383	1.06388	0.12396	8.58249	9.28385e-18	4.49135e-16
ENSMUSG00000026029	Casp8	protein_coding	43.9092	2.55869	0.595992	4.29317	1.76141e-05	0.000165974
ENSMUSG00000031176	Dynlt3	protein_coding	4650.06	0.589905	0.137579	4.28777	1.80479e-05	0.00016982
ENSMUSG00000081344	Gm14303	processed_pseudogene	7133.94	1.59315	0.371709	4.28601	1.81912e-05	0.000171087
ENSMUSG00000055980	Irs1	protein_coding	991.378	0.699794	0.163309	4.28509	1.82669e-05	0.000171555
ENSMUSG00000043251	Exoc3l	protein_coding	471.43	0.872684	0.203759	4.28292	1.84459e-05	0.000173072
ENSMUSG00000080790	Gm7638	processed_pseudogene	78.8955	1.97382	0.460909	4.28246	1.84842e-05	0.000173267
ENSMUSG00000105327	Gm9409	processed_pseudogene	139.522	1.54008	0.35983	4.28002	1.86876e-05	0.000175092
ENSMUSG00000078908	Mon1b	protein_coding	2119.38	0.631063	0.147482	4.2789	1.87817e-05	0.00017589
ENSMUSG00000071613	Gm10340	protein_coding	248.459	1.14735	0.26817	4.27844	1.8821e-05	0.000176175
ENSMUSG00000106383	E330034L11Rik	TEC	250.283	1.09986	0.257098	4.27797	1.88603e-05	0.000176376
ENSMUSG00000059751	Rps3a3	processed_pseudogene	1792.06	0.659636	0.15427	4.27586	1.90403e-05	0.000177892
ENSMUSG00000047842	Diras2	protein_coding	1994.75	0.627231	0.146747	4.27423	1.91799e-05	0.000179027
ENSMUSG00000003436	Dll3	protein_coding	355.025	1.0405	0.243552	4.2722	1.93554e-05	0.00018058
ENSMUSG00000081376	Gm11694	processed_pseudogene	180.921	1.24946	0.292556	4.27083	1.94746e-05	0.000181522
ENSMUSG00000030220	Arhgdib	protein_coding	126.17	1.65697	0.388104	4.2694	1.96003e-05	0.000182558
ENSMUSG00000027994	Mcub	protein_coding	1226.83	0.592945	0.138895	4.26901	1.96346e-05	0.000182756
ENSMUSG00000021981	Cab39l	protein_coding	634.029	0.729926	0.171085	4.26646	1.98601e-05	0.000184595
ENSMUSG00000082655	Gm7857	processed_pseudogene	317.258	1.23477	0.289809	4.26065	2.03833e-05	0.000188927
ENSMUSG00000079364	Gm3558	protein_coding	313.039	1.09894	0.258048	4.25865	2.05662e-05	0.000190443
ENSMUSG00000105144	Rpl21-ps11	processed_pseudogene	288.158	0.994113	0.233484	4.25773	2.06516e-05	0.000191145
ENSMUSG00000097175	Gm27018	processed_pseudogene	213.039	1.35394	0.31801	4.25752	2.06704e-05	0.00019123
ENSMUSG00000083374	Gm11449	processed_pseudogene	355.436	1.09541	0.257326	4.25689	2.07286e-05	0.00019168
ENSMUSG00000018672	Copz2	protein_coding	181.404	1.36136	0.319958	4.2548	2.09232e-05	0.000193298
ENSMUSG00000113706	Gm47201	processed_pseudogene	159.056	1.51179	0.355804	4.24895	2.14778e-05	0.000197686
ENSMUSG00000100561	Gm7516	processed_pseudogene	95.7745	1.67335	0.394021	4.24685	2.16796e-05	0.000199358
ENSMUSG00000110825	Gm8959	processed_pseudogene	241.336	1.16136	0.27377	4.24208	2.21455e-05	0.000203171
ENSMUSG00000004263	Atn1	protein_coding	910.448	0.65439	0.154275	4.24171	2.21823e-05	0.000203321
ENSMUSG00000036095	Dgkb	protein_coding	3582.59	0.636459	0.150154	4.2387	2.24821e-05	0.000205631
ENSMUSG00000030339	Ltbr	protein_coding	187.464	1.24268	0.293342	4.23628	2.27249e-05	0.000207432
ENSMUSG00000079380	Gm8271	protein_coding	172.625	1.23222	0.291372	4.22903	2.34699e-05	0.00021374
ENSMUSG00000102471	Gm5100	processed_pseudogene	177.056	1.25192	0.296274	4.22555	2.38354e-05	0.000216472
ENSMUSG00000090364	Gm3043	protein_coding	150.627	1.40732	0.333546	4.21928	2.45083e-05	0.000222075
ENSMUSG00000007097	Atp1a2	protein_coding	3870	0.713921	0.169318	4.21646	2.48168e-05	0.00022446
ENSMUSG00000109933	Gm7600	processed_pseudogene	1215.3	0.671099	0.159205	4.21531	2.49438e-05	0.000225404
ENSMUSG00000117522	Gm50041	processed_pseudogene	270.494	1.153	0.273791	4.21123	2.53981e-05	0.0002293
ENSMUSG00000081504	Gm12508	processed_pseudogene	154.787	1.40439	0.33366	4.20905	2.56451e-05	0.000231425
ENSMUSG00000113167	Gm48482	TEC	440.866	0.922152	0.219222	4.20648	2.59381e-05	0.000233856
ENSMUSG00000089883	Gm3355	processed_pseudogene	287.899	1.02281	0.243189	4.20583	2.60128e-05	0.000234423
ENSMUSG00000090122	Kcne1l	protein_coding	133.078	1.49884	0.356429	4.20514	2.60916e-05	0.000234919
ENSMUSG00000015843	Rxrg	protein_coding	637.495	0.806066	0.191856	4.20141	2.65262e-05	0.000238076
ENSMUSG00000092036	Gm2244	protein_coding	209.651	1.15267	0.274459	4.19981	2.67138e-05	0.000239651
ENSMUSG00000116358	Gm49450	protein_coding	341.955	0.994834	0.237005	4.19752	2.69857e-05	0.00024198
ENSMUSG00000034613	Ppm1h	protein_coding	3666.2	0.599884	0.142941	4.19672	2.70811e-05	0.000242726
ENSMUSG00000092167	Gm3696	protein_coding	437.11	0.968701	0.231307	4.18794	2.81503e-05	0.000251745
ENSMUSG00000082541	Gm9095	processed_pseudogene	108.508	1.61633	0.385937	4.18806	2.81343e-05	0.000251745
ENSMUSG00000098292	Gm27194	lncRNA	238.845	1.05948	0.253128	4.18556	2.84469e-05	0.000254164
ENSMUSG00000032537	Ephb1	protein_coding	712.664	0.739844	0.176915	4.18192	2.89054e-05	0.000257565
ENSMUSG00000087095	Emx2os	lncRNA	226.888	1.05768	0.26018	4.06518	4.7995e-05	0.000403211
ENSMUSG00000015846	Rxra	protein_coding	1254.18	0.632334	0.151504	4.17371	2.99676e-05	0.000266551
ENSMUSG00000100228	Gm29257	processed_pseudogene	476.327	0.82189	0.19717	4.16844	3.06686e-05	0.000272054
ENSMUSG00000021798	Ldb3	protein_coding	571.99	0.750457	0.180187	4.16488	3.11523e-05	0.000275727
ENSMUSG00000000957	Mmp14	protein_coding	179.342	1.32678	0.318561	4.16492	3.11468e-05	0.000275727
ENSMUSG00000032231	Anxa2	protein_coding	620.955	0.787234	0.189025	4.1647	3.11763e-05	0.000275817
ENSMUSG00000110010	Gm45629	TEC	447.872	0.83023	0.199416	4.16331	3.13667e-05	0.000277378
ENSMUSG00000117345	Gm7926	processed_pseudogene	713.842	0.846268	0.203409	4.16043	3.17654e-05	0.000280778
ENSMUSG00000075284	Wipf1	protein_coding	109.681	1.56443	0.376246	4.15799	3.21054e-05	0.000283657
ENSMUSG00000025154	Arhgap19	protein_coding	169.443	1.25719	0.30263	4.15422	3.26398e-05	0.000287994
ENSMUSG00000082828	Gm16106	processed_pseudogene	92.9276	1.68746	0.406861	4.1475	3.3612e-05	0.000295719
ENSMUSG00000020773	Trim47	protein_coding	360.844	1.11765	0.269562	4.14617	3.38089e-05	0.000297107
ENSMUSG00000118052	Gm50432	transcribed_processed_pseudogene	4182.73	1.88599	0.454871	4.14621	3.38024e-05	0.000297107
ENSMUSG00000037868	Egr2	protein_coding	170.47	1.34205	0.323772	4.14504	3.39752e-05	0.000298185
ENSMUSG00000091742	Gm5093	processed_pseudogene	594.052	0.823296	0.198789	4.14155	3.44964e-05	0.000302225
ENSMUSG00000116560	Gm2808	unprocessed_pseudogene	710.407	0.686682	0.166026	4.13599	3.53424e-05	0.000308954
ENSMUSG00000034595	Ppp1r18	protein_coding	796.033	0.697849	0.168749	4.13542	3.54303e-05	0.000309449
ENSMUSG00000085415	Selenok-ps1	lncRNA	193.437	1.05508	0.321257	3.28424	0.0010226	0.00584757
ENSMUSG00000093898	Gm33933	protein_coding	180.258	1.21341	0.293676	4.1318	3.59928e-05	0.000313672
ENSMUSG00000041974	Spidr	protein_coding	180.653	1.18063	0.285784	4.13119	3.60882e-05	0.000314365
ENSMUSG00000043866	Taf10	protein_coding	238.748	1.12706	0.273003	4.12836	3.65359e-05	0.000317428
ENSMUSG00000027907	S100a11	protein_coding	230.298	1.1213	0.271945	4.12324	3.73583e-05	0.000323723
ENSMUSG00000079962	Gm12643	processed_pseudogene	347.302	1.17899	0.286088	4.12108	3.77102e-05	0.000326345
ENSMUSG00000091418	Gm3164	protein_coding	251.699	1.12893	0.274176	4.11754	3.82938e-05	0.000330243
ENSMUSG00000039741	Bahcc1	protein_coding	913.531	0.680818	0.165413	4.11587	3.85726e-05	0.000332358
ENSMUSG00000036908	Unc93b1	protein_coding	137.545	1.48444	0.360879	4.11338	3.899e-05	0.000335808
ENSMUSG00000085037	4933421O10Rik	lncRNA	275.925	1.0479	0.258621	4.05187	5.08095e-05	0.00042327
ENSMUSG00000074547	Rps8-ps4	processed_pseudogene	569.691	0.773603	0.188743	4.09872	4.1544e-05	0.000355797
ENSMUSG00000026288	Inpp5d	protein_coding	63.4627	2.34979	0.573319	4.09858	4.15699e-05	0.000355865
ENSMUSG00000082901	Rps8-ps5	processed_pseudogene	742.434	0.682092	0.166466	4.09749	4.17653e-05	0.000357383
ENSMUSG00000027985	Lef1	protein_coding	67.4697	1.89262	0.462291	4.094	4.23986e-05	0.000361555
ENSMUSG00000035373	Ccl7	protein_coding	40.7491	2.72057	0.664597	4.09356	4.24792e-05	0.000362086
ENSMUSG00000118238	Gm34432	processed_pseudogene	278.011	1.00929	0.246735	4.09059	4.30283e-05	0.000366137
ENSMUSG00000074480	Mex3a	protein_coding	1001.07	0.667637	0.16327	4.08916	4.32942e-05	0.000368085
ENSMUSG00000020611	Gna13	protein_coding	1407.96	0.602482	0.147527	4.08387	4.4292e-05	0.000375923
ENSMUSG00000001761	Smo	protein_coding	174.3	1.21212	0.296906	4.08251	4.45518e-05	0.000377966
ENSMUSG00000035184	Fam124a	protein_coding	998.748	0.604734	0.14829	4.07804	4.54175e-05	0.000384982
ENSMUSG00000028199	Cryz	protein_coding	703.942	0.697772	0.171149	4.07698	4.56244e-05	0.000386405
ENSMUSG00000004665	Cnn2	protein_coding	183.789	1.24813	0.306325	4.07454	4.61063e-05	0.000390153
ENSMUSG00000032034	Kcnj5	protein_coding	133.817	1.50268	0.368818	4.07433	4.61475e-05	0.000390335
ENSMUSG00000083344	Gm7363	processed_pseudogene	217.217	1.10082	0.270228	4.07368	4.62767e-05	0.000391261
ENSMUSG00000115039	Gm7043	processed_pseudogene	432.223	0.928593	0.227995	4.07287	4.64367e-05	0.00039228
ENSMUSG00000074102	Rbm15b	protein_coding	1093.31	0.606322	0.148941	4.0709	4.68315e-05	0.000395278
ENSMUSG00000036256	Igfbp7	protein_coding	182.936	1.66973	0.410636	4.06619	4.77873e-05	0.000401636
ENSMUSG00000098087	Gm17750	lncRNA	558.332	1.0421	0.190001	5.48468	4.14213e-08	6.43881e-07
ENSMUSG00000026227	2810459M11Rik	protein_coding	582.912	0.82574	0.203412	4.05945	4.91882e-05	0.000411699
ENSMUSG00000097552	Rps19-ps12	processed_pseudogene	137.777	1.35307	0.333537	4.05671	4.97681e-05	0.000415818
ENSMUSG00000097729	2310015A10Rik	lncRNA	163.651	1.00349	0.297425	3.37394	0.000741	0.00443483
ENSMUSG00000083887	Gm11930	processed_pseudogene	290.711	1.02583	0.253483	4.04696	5.18866e-05	0.000431699
ENSMUSG00000022438	Parvb	protein_coding	496.909	0.763967	0.188805	4.04634	5.20248e-05	0.000432667
ENSMUSG00000060438	Rps10-ps1	processed_pseudogene	791.773	0.696587	0.172214	4.04489	5.23475e-05	0.000434783
ENSMUSG00000054612	Mgmt	protein_coding	129.873	1.57199	0.38869	4.04434	5.24705e-05	0.000435279
ENSMUSG00000106813	Gm7181	processed_pseudogene	233.132	1.15809	0.28636	4.04419	5.2504e-05	0.000435375
ENSMUSG00000083878	Gm12034	processed_pseudogene	424.233	0.889278	0.219914	4.04376	5.26019e-05	0.000436004
ENSMUSG00000104360	Mif-ps1	processed_pseudogene	697.215	0.837728	0.207207	4.04295	5.27826e-05	0.000437319
ENSMUSG00000081929	Rps11-ps2	processed_pseudogene	652.211	0.7063	0.175033	4.03523	5.45487e-05	0.00045026
ENSMUSG00000074825	Itpripl1	protein_coding	431.991	0.889954	0.220554	4.03509	5.45822e-05	0.000450349
ENSMUSG00000005674	Tomm40l	protein_coding	1079.02	0.623155	0.15457	4.03153	5.54142e-05	0.000456644
ENSMUSG00000097488	4732487G21Rik	lncRNA	143.367	0.99797	0.341343	2.92366	0.00345942	0.0163531
ENSMUSG00000022197	Pdzd2	protein_coding	864.167	0.63329	0.157667	4.01662	5.90382e-05	0.000484294
ENSMUSG00000056947	Mab21l1	protein_coding	77.3413	1.7945	0.446839	4.01599	5.91971e-05	0.000485397
ENSMUSG00000083411	Rpl30-ps10	processed_pseudogene	1142.77	0.607222	0.151472	4.00882	6.10237e-05	0.000499961
ENSMUSG00000090071	Cdk5r2	protein_coding	948.68	0.606053	0.151224	4.00764	6.13287e-05	0.000501838
ENSMUSG00000064373	Selenop	protein_coding	485.369	0.910606	0.227249	4.00708	6.14742e-05	0.000502821
ENSMUSG00000003228	Grk5	protein_coding	427.047	0.806832	0.201526	4.00362	6.23817e-05	0.000509194
ENSMUSG00000028033	Kcnq5	protein_coding	298.525	0.913589	0.228326	4.00124	6.30117e-05	0.000513491
ENSMUSG00000082791	Gm4875	processed_pseudogene	109.397	1.46486	0.366141	4.00082	6.31239e-05	0.000513983
ENSMUSG00000037568	Vash2	protein_coding	1012.72	0.586353	0.146653	3.99825	6.38136e-05	0.000518747
ENSMUSG00000031333	Abcb7	protein_coding	1211.76	0.742463	0.185928	3.99327	6.51675e-05	0.000528669
ENSMUSG00000098274	Rpl24	protein_coding	1080.84	0.645341	0.161642	3.99241	6.54056e-05	0.000530384
ENSMUSG00000086670	Gm13194	processed_pseudogene	83.2413	1.65618	0.415183	3.98903	6.63448e-05	0.000537341
ENSMUSG00000092827	Mir3091	miRNA	173.578	1.22085	0.306189	3.98725	6.68429e-05	0.000540934
ENSMUSG00000112909	Gm10120	processed_pseudogene	1857.57	0.619678	0.155694	3.9801	6.88866e-05	0.000556565
ENSMUSG00000024985	Tcf7l2	protein_coding	395.064	1.11178	0.279349	3.97991	6.89409e-05	0.000556776
ENSMUSG00000008540	Mgst1	protein_coding	1119.61	0.818587	0.205828	3.97704	6.97794e-05	0.00056286
ENSMUSG00000094257	Ap3s1-ps2	processed_pseudogene	331.883	0.920061	0.231681	3.97124	7.15003e-05	0.000574872
ENSMUSG00000082260	Gm7429	processed_pseudogene	735.552	0.762038	0.192075	3.9674	7.26599e-05	0.000583014
ENSMUSG00000114931	Gm32256	processed_pseudogene	453.492	0.783197	0.197607	3.9634	7.38884e-05	0.000591197
ENSMUSG00000081552	Gm12328	processed_pseudogene	1547.83	0.784364	0.197935	3.96274	7.40952e-05	0.000592336
ENSMUSG00000068523	Gng5	protein_coding	655.818	0.802535	0.20254	3.96236	7.42115e-05	0.000592825
ENSMUSG00000083610	Oaz2-ps	processed_pseudogene	1052.7	0.615159	0.155257	3.9622	7.42632e-05	0.000593
ENSMUSG00000040945	Rcc2	protein_coding	1130.47	0.606959	0.153283	3.95972	7.5037e-05	0.000598937
ENSMUSG00000060981	H4c8	protein_coding	1202.6	0.623172	0.157562	3.9551	7.65038e-05	0.000609909
ENSMUSG00000085116	Gm2735	processed_pseudogene	98.2558	1.77249	0.448185	3.95481	7.65945e-05	0.000610387
ENSMUSG00000038259	Gdf5	protein_coding	86.0504	1.68723	0.426696	3.95417	7.67999e-05	0.000611778
ENSMUSG00000063235	Ptpmt1	protein_coding	552.078	0.714772	0.180812	3.95312	7.71383e-05	0.000613618
ENSMUSG00000051811	Cox6b2	protein_coding	233.926	1.02344	0.258938	3.95244	7.73582e-05	0.000614531
ENSMUSG00000106874	Gm20186	lncRNA	125.833	0.995644	0.393388	2.53095	0.0113755	0.0429043
ENSMUSG00000096904	Lamtor3-ps	protein_coding	256.593	1.02311	0.25892	3.95145	7.76795e-05	0.000616309
ENSMUSG00000099980	Gm5619	processed_pseudogene	560.25	0.732752	0.185527	3.94956	7.82944e-05	0.000620939
ENSMUSG00000026249	Serpine2	protein_coding	8190.35	0.637754	0.161546	3.94782	7.88673e-05	0.000624734
ENSMUSG00000094392	Gm3788	processed_pseudogene	8412.66	1.44153	0.365335	3.94576	7.95462e-05	0.000629358
ENSMUSG00000042129	Rassf4	protein_coding	316.489	1.02994	0.261336	3.94106	8.11237e-05	0.000640051
ENSMUSG00000020857	Nme2	protein_coding	798.421	0.645554	0.16385	3.9399	8.15139e-05	0.000642839
ENSMUSG00000085791	Rpl30-ps9	processed_pseudogene	1145.96	0.613161	0.15574	3.93709	8.2476e-05	0.000648914
ENSMUSG00000049807	Arhgap23	protein_coding	631.48	0.730919	0.185704	3.93593	8.28741e-05	0.000651574
ENSMUSG00000028195	Ccn1	protein_coding	333.599	1.15944	0.294733	3.93386	8.35932e-05	0.000656922
ENSMUSG00000097994	Gm26982	lncRNA	101.664	0.992394	0.373112	2.65978	0.00781922	0.0317426
ENSMUSG00000051864	Tbc1d22a	protein_coding	2341.59	0.611611	0.155528	3.93248	8.40733e-05	0.00065991
ENSMUSG00000100755	Rps23-ps1	processed_pseudogene	377.604	0.813755	0.207328	3.92497	8.67406e-05	0.000678698
ENSMUSG00000022678	Nde1	protein_coding	269.705	1.12013	0.285807	3.91917	8.88543e-05	0.000693322
ENSMUSG00000107578	Gm32536	processed_pseudogene	242.172	0.998543	0.255027	3.91544	9.02413e-05	0.000703592
ENSMUSG00000079396	Gm3411	protein_coding	436.635	0.890483	0.227469	3.91475	9.04987e-05	0.000705321
ENSMUSG00000022817	Itgb5	protein_coding	226.357	1.04542	0.267082	3.91422	9.06987e-05	0.000706602
ENSMUSG00000024063	Lbh	protein_coding	777.789	0.652293	0.166685	3.91332	9.10366e-05	0.000708956
ENSMUSG00000058715	Fcer1g	protein_coding	88.0637	1.60347	0.409952	3.91136	9.17785e-05	0.000714173
ENSMUSG00000046138	9930021J03Rik	protein_coding	727.659	0.699466	0.178963	3.90844	9.28934e-05	0.000722282
ENSMUSG00000102193	Gm7299	processed_pseudogene	429.126	0.826924	0.211795	3.90436	9.44741e-05	0.000733135
ENSMUSG00000019803	Nr2e1	protein_coding	509.312	0.863261	0.221209	3.90247	9.52177e-05	0.000738617
ENSMUSG00000029499	Pxmp2	protein_coding	143.101	1.42337	0.364995	3.8997	9.63102e-05	0.000745498
ENSMUSG00000104671	Gm43062	lncRNA	183.652	0.985148	0.313734	3.14007	0.00168905	0.00898907
ENSMUSG00000096269	Rpl31-ps21	processed_pseudogene	68.7005	2.0522	0.527799	3.88823	0.00010098	0.000777236
ENSMUSG00000083844	Ube2d-ps	transcribed_unprocessed_pseudogene	887.05	0.668267	0.171906	3.8874	0.000101323	0.000778967
ENSMUSG00000040274	Cdk6	protein_coding	218.317	1.13606	0.292387	3.88548	0.000102129	0.000784861
ENSMUSG00000028581	Laptm5	protein_coding	612.266	0.7919	0.203823	3.88523	0.000102232	0.000785348
ENSMUSG00000036641	Ccdc148	protein_coding	843.295	0.741988	0.191292	3.87882	0.000104964	0.000804465
ENSMUSG00000094628	Gm3252	protein_coding	188.143	1.12638	0.290894	3.87215	0.000107878	0.000823939
ENSMUSG00000008035	Mid1ip1	protein_coding	1839.91	0.655014	0.169216	3.87087	0.000108448	0.000827969
ENSMUSG00000101655	2310040G24Rik	lncRNA	94.9749	0.984733	0.381268	2.58279	0.00980055	0.0380344
ENSMUSG00000025492	Ifitm3	protein_coding	443.761	1.01809	0.26386	3.85846	0.000114105	0.000869155
ENSMUSG00000091680	Klhdc7b	protein_coding	32.585	2.6391	0.684441	3.85585	0.000115329	0.000877466
ENSMUSG00000116812	Gm2792	unprocessed_pseudogene	568.279	0.687096	0.178264	3.85438	0.000116025	0.000882085
ENSMUSG00000078097	Gm10913	processed_pseudogene	203.337	1.20919	0.313817	3.85316	0.000116603	0.000885796
ENSMUSG00000062582	Rpl30-ps8	processed_pseudogene	919.156	0.651946	0.169744	3.84077	0.00012265	0.000928533
ENSMUSG00000108874	Gm9711	processed_pseudogene	185.843	1.15473	0.301028	3.83595	0.000125078	0.000942843
ENSMUSG00000001555	Fkbp10	protein_coding	251.314	1.21144	0.315827	3.83576	0.000125179	0.000943003
ENSMUSG00000098234	Snhg6	lncRNA	1553.55	0.98243	0.146187	6.72036	1.81278e-11	4.60389e-10
ENSMUSG00000033088	Triobp	protein_coding	753.528	0.650355	0.169605	3.83453	0.000125803	0.000946983
ENSMUSG00000118294	Gm9028	processed_pseudogene	133.108	1.49753	0.390817	3.83179	0.000127212	0.000955778
ENSMUSG00000021959	Lats2	protein_coding	574.78	0.755769	0.197332	3.82995	0.000128171	0.000962253
ENSMUSG00000083705	Gm8624	transcribed_processed_pseudogene	636.724	0.691694	0.180857	3.82454	0.000131015	0.000982489
ENSMUSG00000062012	Zfp13	protein_coding	994.123	0.6757	0.177	3.81753	0.000134797	0.00100743
ENSMUSG00000020937	Plcd3	protein_coding	246.374	1.07568	0.282057	3.81371	0.000136898	0.00102235
ENSMUSG00000037438	Uqcrh-ps1	processed_pseudogene	223.152	1.07925	0.283469	3.8073	0.00014049	0.00104642
ENSMUSG00000103011	Gm8860	processed_pseudogene	197.034	1.06548	0.279965	3.80576	0.000141367	0.00105137
ENSMUSG00000060487	Samd5	protein_coding	306.342	0.930057	0.24447	3.80439	0.000142156	0.00105685
ENSMUSG00000109206	Gm45137	TEC	188.564	1.12329	0.295893	3.79626	0.000146897	0.00108801
ENSMUSG00000083505	Gm7541	processed_pseudogene	201.822	1.23958	0.326568	3.79579	0.000147175	0.00108926
ENSMUSG00000085611	Ap3s1-ps1	processed_pseudogene	449.649	0.75522	0.199092	3.79332	0.000148645	0.0010985
ENSMUSG00000024909	Efemp2	protein_coding	492.057	0.718712	0.18951	3.79247	0.000149155	0.00110185
ENSMUSG00000025134	Alyref	protein_coding	762.04	0.7116	0.187668	3.79181	0.000149555	0.00110239
ENSMUSG00000021998	Lcp1	protein_coding	173.8	1.36625	0.360957	3.78507	0.000153666	0.00112744
ENSMUSG00000076435	Acsf2	protein_coding	173.462	1.09899	0.290354	3.78502	0.000153698	0.00112744
ENSMUSG00000004151	Etv1	protein_coding	433.062	0.77541	0.205033	3.78188	0.000155649	0.00114048
ENSMUSG00000107713	Gm6681	processed_pseudogene	411.381	0.770042	0.203681	3.78063	0.000156432	0.00114538
ENSMUSG00000031109	Enox2	protein_coding	547.316	0.818155	0.216639	3.77658	0.000158996	0.00116158
ENSMUSG00000067058	Rps15a-ps5	processed_pseudogene	509.064	0.776144	0.206095	3.76595	0.000165915	0.00120635
ENSMUSG00000025017	Pik3ap1	protein_coding	90.3265	1.48848	0.395287	3.76557	0.000166167	0.00120774
ENSMUSG00000082241	Gng5-ps	processed_pseudogene	157.509	1.18657	0.315129	3.76535	0.000166315	0.00120837
ENSMUSG00000084178	Gm11759	processed_pseudogene	295.085	0.878627	0.233857	3.7571	0.000171892	0.00124524
ENSMUSG00000007041	Clic1	protein_coding	481.737	0.933739	0.249298	3.74548	0.00018005	0.00129723
ENSMUSG00000056849	Gm16415	processed_pseudogene	77.1	1.81194	0.483927	3.74424	0.000180942	0.00130272
ENSMUSG00000116704	Gm5491	processed_pseudogene	428.365	0.752556	0.201148	3.7413	0.000183073	0.00131614
ENSMUSG00000062962	Gm6378	processed_pseudogene	172.053	1.23968	0.331541	3.73915	0.00018464	0.00132501
ENSMUSG00000068324	Gm10029	processed_pseudogene	650.22	0.635428	0.170072	3.73623	0.000186796	0.00133903
ENSMUSG00000023947	Nfkbie	protein_coding	203.508	1.05523	0.282861	3.73054	0.00019107	0.0013672
ENSMUSG00000081642	Gm13532	processed_pseudogene	382.701	0.812605	0.217875	3.72969	0.000191717	0.00137084
ENSMUSG00000082220	Gm12943	processed_pseudogene	247.899	0.989525	0.265355	3.72906	0.000192194	0.00137375
ENSMUSG00000109336	Samd4b	protein_coding	1462.35	0.59844	0.160572	3.72694	0.00019382	0.00138488
ENSMUSG00000024812	Tjp2	protein_coding	490.696	0.79837	0.214248	3.72639	0.000194244	0.00138691
ENSMUSG00000112553	Gm4556	processed_pseudogene	161.154	1.35206	0.362964	3.72505	0.000195279	0.0013933
ENSMUSG00000108873	Gm44609	processed_pseudogene	145.109	1.2951	0.34806	3.72091	0.000198505	0.00141174
ENSMUSG00000024854	Pold4	protein_coding	181.305	1.08765	0.292428	3.71938	0.000199709	0.00141806
ENSMUSG00000117845	Gm31070	processed_pseudogene	117.798	1.61068	0.433593	3.71472	0.000203431	0.00144212
ENSMUSG00000035342	Lzts2	protein_coding	508.581	0.686443	0.184928	3.71194	0.000205675	0.00145699
ENSMUSG00000051439	Cd14	protein_coding	63.0073	1.95993	0.528233	3.71035	0.000206977	0.00146516
ENSMUSG00000022272	Myo10	protein_coding	1006.3	0.687672	0.185367	3.70978	0.000207442	0.00146741
ENSMUSG00000075511	1700001L05Rik	lncRNA	316.637	0.982229	0.294005	3.34086	0.000835194	0.00494362
ENSMUSG00000118327	Gm8697	processed_pseudogene	79.2475	1.75372	0.473154	3.70645	0.000210181	0.00148414
ENSMUSG00000025499	Hras	protein_coding	875.365	0.619438	0.167166	3.70552	0.000210954	0.00148907
ENSMUSG00000081159	Gm6023	processed_pseudogene	184.733	1.0478	0.282822	3.70482	0.000211538	0.00149265
ENSMUSG00000084185	Rplp1-ps1	processed_pseudogene	75.6641	1.66777	0.450926	3.69854	0.000216843	0.00152629
ENSMUSG00000036885	Arhgef26	protein_coding	554.558	0.694826	0.187906	3.69773	0.00021754	0.00153065
ENSMUSG00000033530	Ttc7b	protein_coding	1047.71	0.60537	0.163783	3.69617	0.000218874	0.00153895
ENSMUSG00000082328	Gm13921	processed_pseudogene	231.3	0.94382	0.255367	3.69594	0.000219076	0.00153928
ENSMUSG00000104222	Gm7292	lncRNA	25076.9	0.976892	0.118894	8.21648	2.09557e-16	9.2163e-15
ENSMUSG00000078183	Gm15610	processed_pseudogene	3021.55	1.59253	0.431108	3.69405	0.000220708	0.00154909
ENSMUSG00000052688	Rab7b	protein_coding	127.199	1.42363	0.385652	3.6915	0.000222935	0.00156197
ENSMUSG00000083885	Gm13213	processed_pseudogene	91.7418	1.48759	0.403141	3.69	0.00022425	0.00157007
ENSMUSG00000050663	Trhde	protein_coding	259.803	0.958633	0.259853	3.68914	0.000225015	0.00157431
ENSMUSG00000096775	Gm5796	protein_coding	273.825	0.988246	0.267918	3.68861	0.000225484	0.0015768
ENSMUSG00000069196	Gm10161	processed_pseudogene	93.0899	1.78137	0.482956	3.68847	0.000225609	0.0015768
ENSMUSG00000112567	Gm32899	processed_pseudogene	148.245	1.17227	0.31789	3.68766	0.000226329	0.00158128
ENSMUSG00000001473	Tubb6	protein_coding	432.235	0.728446	0.197691	3.68478	0.000228905	0.00159646
ENSMUSG00000024761	Gm16437	processed_pseudogene	603.679	0.661984	0.179676	3.68432	0.000229318	0.00159878
ENSMUSG00000057696	Rpl30-ps1	processed_pseudogene	874.474	0.690612	0.187521	3.68285	0.000230637	0.00160628
ENSMUSG00000050761	Gp1bb	protein_coding	57.3975	1.87111	0.508501	3.67965	0.000233556	0.00162319
ENSMUSG00000046658	Zfp316	protein_coding	1077.73	0.785839	0.213615	3.67875	0.000234375	0.00162774
ENSMUSG00000034205	Loxl2	protein_coding	124.955	1.26707	0.344425	3.67878	0.00023435	0.00162774
ENSMUSG00000050732	Vamp8	protein_coding	170.472	1.08707	0.295535	3.67833	0.000234765	0.00162931
ENSMUSG00000024300	Myo1f	protein_coding	71.6316	1.62733	0.442475	3.67778	0.000235273	0.00163227
ENSMUSG00000082741	Gm9703	processed_pseudogene	422.803	0.77983	0.212265	3.67384	0.00023893	0.00165684
ENSMUSG00000080205	Gm15526	processed_pseudogene	156.699	1.16113	0.316082	3.67351	0.00023924	0.00165805
ENSMUSG00000101496	Gm8885	processed_pseudogene	707.529	0.608619	0.165695	3.67314	0.000239591	0.0016599
ENSMUSG00000080002	Gm5566	processed_pseudogene	433.531	0.78796	0.214617	3.67147	0.000241163	0.00166846
ENSMUSG00000115584	Gm5854	processed_pseudogene	378.643	0.793639	0.216199	3.67088	0.000241719	0.00167172
ENSMUSG00000107462	Gm7384	processed_pseudogene	393.994	0.892436	0.243184	3.66979	0.000242746	0.00167824
ENSMUSG00000050029	Rap2c	protein_coding	462.416	0.733013	0.200184	3.66169	0.000250552	0.00172799
ENSMUSG00000081911	Mrps36-ps2	processed_pseudogene	535.841	0.710891	0.194199	3.66063	0.000251597	0.00173399
ENSMUSG00000024778	Fas	protein_coding	192.529	1.08029	0.295198	3.65955	0.000252654	0.00173946
ENSMUSG00000081491	Gm12778	processed_pseudogene	426.416	0.768224	0.210085	3.65674	0.000255444	0.00175745
ENSMUSG00000072324	Gm8420	processed_pseudogene	335.901	0.877407	0.240029	3.65542	0.00025676	0.00176528
ENSMUSG00000027239	Mdk	protein_coding	382.207	0.954308	0.261363	3.65127	0.000260943	0.00179156
ENSMUSG00000079410	Gm2897	protein_coding	484.682	0.814283	0.223037	3.65089	0.000261336	0.00179363
ENSMUSG00000025978	Rftn2	protein_coding	304.11	1.14455	0.313659	3.64901	0.000263255	0.00180618
ENSMUSG00000081572	Gm14138	processed_pseudogene	472.6	0.742749	0.2036	3.64808	0.000264204	0.00181207
ENSMUSG00000104549	Gm43142	processed_pseudogene	55.1588	2.08581	0.572277	3.64476	0.000267637	0.00183244
ENSMUSG00000104418	Gm37070	processed_pseudogene	134.053	1.20768	0.331505	3.64304	0.00026944	0.00184287
ENSMUSG00000022665	Ccdc80	protein_coding	520.872	0.845578	0.232204	3.64153	0.000271021	0.00185177
ENSMUSG00000091383	H2af-ps2	processed_pseudogene	599.503	0.698682	0.192065	3.63773	0.000275052	0.00187415
ENSMUSG00000089988	Gm16238	processed_pseudogene	560.892	0.692953	0.190572	3.63617	0.000276716	0.00188218
ENSMUSG00000059824	Dbp	protein_coding	1207.08	0.656589	0.18069	3.6338	0.000279278	0.00189773
ENSMUSG00000022505	Emp2	protein_coding	606.071	0.955687	0.263011	3.63364	0.000279449	0.00189824
ENSMUSG00000028914	Casp9	protein_coding	681.295	0.613628	0.168885	3.63342	0.000279693	0.00189925
ENSMUSG00000031255	Sytl4	protein_coding	62.7594	1.71852	0.47392	3.62617	0.000287656	0.00194757
ENSMUSG00000063889	Crem	protein_coding	425.025	0.732776	0.202196	3.62408	0.000289988	0.00196043
ENSMUSG00000002459	Rgs20	protein_coding	366.165	0.865271	0.239649	3.61058	0.000305514	0.0020535
ENSMUSG00000025421	Hdhd2	protein_coding	688.098	0.632092	0.17514	3.60907	0.000307302	0.00206411
ENSMUSG00000112023	Lilr4b	protein_coding	35.6941	2.68151	0.743302	3.60756	0.000309091	0.00207473
ENSMUSG00000114325	Rpl13-ps2	processed_pseudogene	59.1917	1.75172	0.485604	3.60731	0.000309392	0.00207535
ENSMUSG00000062210	Tnfaip8	protein_coding	120.53	1.30994	0.363215	3.60652	0.000310329	0.00208093
ENSMUSG00000108401	Rpl19-ps10	processed_pseudogene	170.103	1.28788	0.357518	3.60228	0.000315437	0.00211161
ENSMUSG00000027329	Spef1	protein_coding	678.493	0.65294	0.181529	3.5969	0.000322029	0.0021521
ENSMUSG00000081087	Rps15a-ps7	processed_pseudogene	777.738	0.657188	0.182779	3.59554	0.000323718	0.00216193
ENSMUSG00000112051	Gm8158	processed_pseudogene	224.544	0.945926	0.263109	3.59518	0.000324166	0.0021642
ENSMUSG00000081593	Gm11841	processed_pseudogene	199.314	1.06021	0.295219	3.59126	0.000329087	0.0021941
ENSMUSG00000032014	Oaf	protein_coding	265.799	1.19407	0.332814	3.5878	0.000333475	0.00221739
ENSMUSG00000057499	Gm6177	processed_pseudogene	156.482	1.11211	0.310062	3.58672	0.000334858	0.0022251
ENSMUSG00000105077	Gm4859	processed_pseudogene	227.345	0.924377	0.258035	3.58237	0.000340494	0.00225801
ENSMUSG00000022906	Parp9	protein_coding	69.5081	1.84889	0.517011	3.5761	0.000348752	0.00230814
ENSMUSG00000105156	Gm9057	processed_pseudogene	284.892	0.897001	0.250865	3.57564	0.000349376	0.0023115
ENSMUSG00000002393	Nr2f6	protein_coding	390.18	0.762291	0.213273	3.57425	0.000351228	0.00232298
ENSMUSG00000076431	Sox4	protein_coding	1036.71	0.630104	0.176669	3.56658	0.000361664	0.00238009
ENSMUSG00000002250	Ppard	protein_coding	297.564	0.816046	0.229574	3.55461	0.00037854	0.00247718
ENSMUSG00000038668	Lpar1	protein_coding	1093.82	0.63909	0.179915	3.55217	0.000382062	0.00249858
ENSMUSG00000086925	Gm6286	processed_pseudogene	405.865	0.760565	0.21418	3.55106	0.000383678	0.0025075
ENSMUSG00000055897	Ppp4r1l-ps	transcribed_unprocessed_pseudogene	727.823	0.602249	0.169644	3.55008	0.000385111	0.00251355
ENSMUSG00000054057	A930004D18Rik	protein_coding	465.207	0.688484	0.194104	3.54698	0.000389679	0.00253813
ENSMUSG00000021534	1700001L19Rik	protein_coding	640.967	0.616783	0.17397	3.54534	0.000392112	0.00254918
ENSMUSG00000108443	Gm44510	TEC	133.943	1.22813	0.346555	3.54381	0.000394387	0.00256313
ENSMUSG00000082345	Gm13622	processed_pseudogene	317.043	0.913174	0.257744	3.54295	0.00039568	0.00256901
ENSMUSG00000082931	Gm13586	processed_pseudogene	527.784	0.654058	0.184694	3.54131	0.00039815	0.00258251
ENSMUSG00000112001	Gm8112	processed_pseudogene	223.933	0.940681	0.265655	3.54099	0.000398629	0.00258477
ENSMUSG00000040253	Gbp7	protein_coding	124.027	1.22491	0.346081	3.53939	0.000401056	0.00259626
ENSMUSG00000044708	Kcnj10	protein_coding	205.744	1.3527	0.382417	3.53724	0.000404325	0.00261486
ENSMUSG00000083820	Ndufs6b	processed_pseudogene	305.265	0.969196	0.274294	3.53342	0.000410219	0.00264866
ENSMUSG00000027890	Gstm4	protein_coding	370.448	0.823015	0.233411	3.52604	0.000421823	0.00271563
ENSMUSG00000008090	Fgfrl1	protein_coding	223.327	1.11525	0.316347	3.5254	0.000422851	0.00272048
ENSMUSG00000063442	Gm7117	processed_pseudogene	87.4102	1.50349	0.426618	3.5242	0.000424757	0.00273097
ENSMUSG00000040452	Cdh12	protein_coding	139.83	1.13257	0.322094	3.51628	0.000437641	0.00280291
ENSMUSG00000118012	Gm46620	lncRNA	145.342	0.96945	0.317051	3.05771	0.00223035	0.0113404
ENSMUSG00000081797	Gm8662	processed_pseudogene	152.68	1.10005	0.313062	3.51384	0.000441675	0.00282419
ENSMUSG00000027935	Rab13	protein_coding	161.148	1.13999	0.324423	3.51389	0.0004416	0.00282419
ENSMUSG00000059406	Tmprss9	protein_coding	155.258	1.11325	0.317149	3.51017	0.000447815	0.00285884
ENSMUSG00000022178	Ajuba	protein_coding	72.3358	1.58909	0.452734	3.51	0.000448114	0.00285982
ENSMUSG00000099858	Gm6652	processed_pseudogene	409.5	0.769403	0.219388	3.50704	0.000453121	0.00288621
ENSMUSG00000074406	Zfp628	protein_coding	203.065	0.978848	0.279123	3.50687	0.000453417	0.0028871
ENSMUSG00000021750	Fam107a	protein_coding	139.29	1.18652	0.338356	3.5067	0.000453697	0.0028871
ENSMUSG00000021281	Tnfaip2	protein_coding	40.9963	2.2526	0.642421	3.50642	0.000454179	0.00288924
ENSMUSG00000097790	Gm16399	processed_pseudogene	84.8678	1.47616	0.421555	3.5017	0.000462302	0.00293151
ENSMUSG00000112740	Gm8264	processed_pseudogene	231.165	0.921288	0.263149	3.50101	0.00046349	0.00293717
ENSMUSG00000118206	Gm50358	lncRNA	163.999	0.960934	0.333695	2.87968	0.00398079	0.0183412
ENSMUSG00000112697	Gm8137	processed_pseudogene	231.292	0.91885	0.262863	3.49555	0.000473086	0.00299129
ENSMUSG00000084345	Rpl17-ps4	processed_pseudogene	425.314	0.800082	0.229127	3.49187	0.000479657	0.00302704
ENSMUSG00000021585	Cast	protein_coding	117.656	1.43182	0.410377	3.48903	0.000484784	0.0030526
ENSMUSG00000073600	Prob1	protein_coding	211.978	1.08163	0.310027	3.48883	0.000485145	0.0030539
ENSMUSG00000067818	Myl9	protein_coding	209.504	0.95835	0.275055	3.48422	0.000493581	0.0031011
ENSMUSG00000029005	Draxin	protein_coding	416.997	0.708946	0.203528	3.48328	0.000495307	0.00310998
ENSMUSG00000037973	Itprid1	protein_coding	85.0409	1.53143	0.439795	3.48215	0.000497399	0.00312015
ENSMUSG00000082599	Gm13141	processed_pseudogene	88.3556	1.39029	0.399434	3.48066	0.000500178	0.00313345
ENSMUSG00000022019	Tdrd3	protein_coding	814.583	0.587637	0.168832	3.48059	0.000500309	0.00313345
ENSMUSG00000117465	Gm49980	lncRNA	560.345	0.958679	0.184474	5.19682	2.02725e-07	2.83173e-06
ENSMUSG00000075276	Gm13653	processed_pseudogene	137.329	1.24274	0.357103	3.48006	0.000501307	0.00313772
ENSMUSG00000083022	Rps15a-ps6	processed_pseudogene	841.297	0.650431	0.186924	3.47965	0.000502061	0.00314144
ENSMUSG00000023031	Cela1	protein_coding	188.474	0.993624	0.285783	3.47685	0.000507344	0.0031695
ENSMUSG00000037519	Ppfia1	protein_coding	1372.21	0.593044	0.170746	3.47326	0.000514187	0.00320518
ENSMUSG00000117428	Gm4833	processed_pseudogene	395.399	0.722247	0.208416	3.46541	0.000529417	0.00329185
ENSMUSG00000110523	C230057M02Rik	lncRNA	1854.62	0.956485	0.14313	6.68261	2.3472e-11	5.91572e-10
ENSMUSG00000112298	Gm48088	processed_pseudogene	604.338	0.648157	0.187476	3.45727	0.000545673	0.00338232
ENSMUSG00000093548	Gm6407	processed_pseudogene	160.788	1.17961	0.341228	3.45694	0.000546341	0.0033854
ENSMUSG00000084124	Gm13588	processed_pseudogene	985.495	1.70495	0.493595	3.45415	0.000552025	0.00341742
ENSMUSG00000084314	Rps15a-ps3	processed_pseudogene	375.356	0.818247	0.237206	3.44952	0.00056158	0.00347224
ENSMUSG00000063714	Sp3os	lncRNA	440.816	0.937113	0.212929	4.40105	1.07726e-05	0.000107344
ENSMUSG00000024827	Gldc	protein_coding	402.295	0.833887	0.242585	3.43751	0.000587096	0.0036176
ENSMUSG00000042581	Thsd7b	protein_coding	831.449	0.677971	0.197274	3.4367	0.000588851	0.00362729
ENSMUSG00000084098	Gm13422	processed_pseudogene	511.916	0.720808	0.209755	3.43643	0.000589444	0.00362981
ENSMUSG00000060579	Fhit	protein_coding	81.5846	1.50584	0.438224	3.43623	0.000589868	0.00363129
ENSMUSG00000032812	Arap1	protein_coding	264.769	1.08941	0.31764	3.42969	0.000604274	0.00371306
ENSMUSG00000080873	Rpl30-ps3	processed_pseudogene	376.07	0.776216	0.226728	3.42356	0.000618067	0.0037896
ENSMUSG00000025665	Rps6ka6	protein_coding	222.753	0.95145	0.277989	3.42262	0.00062021	0.00379922
ENSMUSG00000008999	Bmp7	protein_coding	98.1645	1.29145	0.37737	3.42225	0.000621061	0.00380208
ENSMUSG00000081429	Rps27-ps1	processed_pseudogene	129.304	1.39208	0.4069	3.42119	0.000623483	0.00381573
ENSMUSG00000099488	Gm19774	processed_pseudogene	104.231	1.28071	0.374707	3.41789	0.000631085	0.00385274
ENSMUSG00000011884	Gltp	protein_coding	581.384	0.701503	0.205392	3.41544	0.000636788	0.00388398
ENSMUSG00000003420	Fcgrt	protein_coding	676.264	0.591088	0.173113	3.41446	0.000639082	0.00389318
ENSMUSG00000071680	Gm7123	processed_pseudogene	85.9543	1.61739	0.473899	3.41294	0.000642672	0.00390935
ENSMUSG00000118377	Gm9276	processed_pseudogene	573.143	0.651609	0.191102	3.40974	0.000650239	0.00395023
ENSMUSG00000029084	Cd38	protein_coding	78.8904	1.70489	0.500504	3.40634	0.000658408	0.00399374
ENSMUSG00000027175	Tcp11l1	protein_coding	513.994	0.633667	0.186129	3.40446	0.000662959	0.00401766
ENSMUSG00000034457	Eda2r	protein_coding	209.236	0.971106	0.285663	3.39948	0.000675149	0.00408405
ENSMUSG00000084060	Gm16412	processed_pseudogene	238.215	1.06963	0.314639	3.39954	0.000675004	0.00408405
ENSMUSG00000070031	Sp140	protein_coding	223.909	0.88528	0.260559	3.39762	0.000679739	0.00410805
ENSMUSG00000101502	Rpl7a-ps10	processed_pseudogene	449.946	0.68288	0.201333	3.3918	0.000694348	0.00418614
ENSMUSG00000100551	Gm19503	processed_pseudogene	342.884	0.777493	0.229378	3.38957	0.00070002	0.00421777
ENSMUSG00000105536	Gm4959	processed_pseudogene	345.143	0.738218	0.217799	3.38944	0.000700358	0.00421853
ENSMUSG00000066771	Gm5614	processed_pseudogene	168.497	1.01232	0.298793	3.38802	0.000703996	0.00423786
ENSMUSG00000100720	Gm10075	processed_pseudogene	822.123	0.667718	0.197175	3.38643	0.000708078	0.00425856
ENSMUSG00000103933	Gm36964	processed_pseudogene	393.444	0.713085	0.210604	3.3859	0.000709452	0.00426553
ENSMUSG00000085998	AW822252	transcribed_unprocessed_pseudogene	357.082	0.794192	0.234982	3.37979	0.000725404	0.00434957
ENSMUSG00000107331	Gm42732	TEC	1177.34	0.605819	0.179282	3.37914	0.000727128	0.0043586
ENSMUSG00000057729	Prtn3	protein_coding	441.201	0.665389	0.197144	3.37515	0.00073776	0.00441737
ENSMUSG00000082920	Gm13864	processed_pseudogene	203.993	0.966577	0.286489	3.37387	0.000741188	0.00443483
ENSMUSG00000097431	Gm26782	lncRNA	127.622	0.929998	0.336629	2.76268	0.00573295	0.0247741
ENSMUSG00000021112	Mpp5	protein_coding	764.185	0.629025	0.187598	3.35305	0.00079925	0.0047607
ENSMUSG00000078480	Mrpl48-ps	processed_pseudogene	425.123	0.690574	0.206046	3.35156	0.000803582	0.00477964
ENSMUSG00000037938	Chchd5	protein_coding	408.106	0.682058	0.203594	3.35008	0.000807873	0.00479766
ENSMUSG00000028407	Smim27	protein_coding	186.567	0.954757	0.285093	3.34893	0.000811237	0.00481475
ENSMUSG00000082516	Gm13342	processed_pseudogene	112.019	1.26128	0.376617	3.34897	0.000811121	0.00481475
ENSMUSG00000024866	Acy3	protein_coding	145.11	1.06027	0.316775	3.34709	0.000816646	0.00484395
ENSMUSG00000090330	9130221H12Rik	lncRNA	111.152	0.927064	0.364539	2.54311	0.010987	0.0416808
ENSMUSG00000026117	Zap70	protein_coding	155.172	1.06079	0.317559	3.34045	0.000836418	0.00494839
ENSMUSG00000085133	B930095G15Rik	lncRNA	8294.93	0.917388	0.125883	7.28764	3.15436e-13	9.80668e-12
ENSMUSG00000078289	Gm10923	processed_pseudogene	79.097	1.47734	0.443181	3.3335	0.000857617	0.00505072
ENSMUSG00000062960	Kdr	protein_coding	631.787	0.642864	0.192918	3.33232	0.000861248	0.00506621
ENSMUSG00000049231	Gm12497	processed_pseudogene	209.305	0.950924	0.285387	3.33205	0.000862096	0.00506807
ENSMUSG00000083580	Rpsa-ps3	processed_pseudogene	32.0997	2.22769	0.668725	3.33125	0.000864555	0.00507951
ENSMUSG00000081359	Cox20b	processed_pseudogene	110.666	1.25012	0.375598	3.32835	0.000873634	0.00512526
ENSMUSG00000068196	Col8a1	protein_coding	125.359	1.38714	0.416814	3.32795	0.000874878	0.00513105
ENSMUSG00000020814	Mxra7	protein_coding	600.736	0.702289	0.211074	3.32721	0.000877197	0.00514313
ENSMUSG00000068579	Rpl7a-ps3	processed_pseudogene	287.326	0.777227	0.233723	3.32542	0.000882839	0.00516857
ENSMUSG00000118059	Gm6975	processed_pseudogene	238.338	0.882555	0.265548	3.32352	0.000888886	0.0052009
ENSMUSG00000082013	Gm13216	processed_pseudogene	345.605	0.758752	0.228335	3.32297	0.000890632	0.00520958
ENSMUSG00000021108	Prkch	protein_coding	192.641	0.979913	0.295148	3.32008	0.000899929	0.00525931
ENSMUSG00000095675	Ccl21b	protein_coding	150.148	1.113	0.335299	3.31943	0.000902001	0.00526814
ENSMUSG00000066902	Rps23-ps2	processed_pseudogene	353.303	0.708316	0.213566	3.31661	0.000911151	0.00531237
ENSMUSG00000056772	Rps6-ps2	processed_pseudogene	523.052	0.674137	0.203305	3.31589	0.000913526	0.00532424
ENSMUSG00000029826	Zc3hav1	protein_coding	76.8749	1.4157	0.427205	3.31386	0.000920171	0.00535872
ENSMUSG00000030538	Cib1	protein_coding	434.518	0.653933	0.197333	3.31386	0.000920181	0.00535872
ENSMUSG00000068335	Dok1	protein_coding	104.424	1.21693	0.367506	3.31131	0.000928602	0.00539666
ENSMUSG00000039007	Cpq	protein_coding	298.248	0.950704	0.287503	3.30677	0.000943794	0.00547693
ENSMUSG00000098679	Mir7688	miRNA	47.411	1.87955	0.568456	3.30642	0.000944978	0.0054822
ENSMUSG00000082755	Gm8692	processed_pseudogene	511.221	0.620234	0.187685	3.30465	0.000950963	0.00550886
ENSMUSG00000039154	Shd	protein_coding	1177.77	0.59863	0.181213	3.30347	0.000954969	0.00552723
ENSMUSG00000024538	Ppic	protein_coding	114.762	1.2174	0.368676	3.3021	0.000959629	0.00555258
ENSMUSG00000035104	Eva1a	protein_coding	221.485	0.963204	0.291853	3.3003	0.000965813	0.00558185
ENSMUSG00000117468	Gm7059	processed_pseudogene	257.079	0.839952	0.254562	3.2996	0.000968228	0.00559417
ENSMUSG00000060727	Gm12571	processed_pseudogene	136.145	1.06469	0.32287	3.2976	0.000975158	0.0056293
ENSMUSG00000036278	Macrod1	protein_coding	149.784	1.11942	0.339644	3.29588	0.00098115	0.00565237
ENSMUSG00000085438	Oip5os1	lncRNA	8589.4	0.917003	0.13147	6.97501	3.05842e-12	8.48445e-11
ENSMUSG00000046718	Bst2	protein_coding	91.0597	1.31005	0.398118	3.2906	0.000999751	0.00573779
ENSMUSG00000006649	Nphs1	protein_coding	178.977	0.945223	0.287247	3.29063	0.000999629	0.00573779
ENSMUSG00000040997	Abhd4	protein_coding	3163.84	1.15532	0.35123	3.28934	0.00100421	0.00576013
ENSMUSG00000022122	Ednrb	protein_coding	672.05	0.607299	0.184716	3.28774	0.00100994	0.00578799
ENSMUSG00000097428	AW047730	lncRNA	197.766	0.909433	0.323563	2.81068	0.00494366	0.0219663
ENSMUSG00000027803	Wwtr1	protein_coding	176.159	0.970186	0.295404	3.28427	0.00102248	0.00584757
ENSMUSG00000000290	Itgb2	protein_coding	72.9059	1.51646	0.462134	3.28142	0.00103285	0.00589839
[truncated: 422 more rows]

## Sheet: 1.3 Soma_enriched
List of genes enriched in soma of WT hippocampal neurons (DESeq2 FCN/S < -1.5, FDR-p.value <0.05).
ensembl_gene_id	external_gene_name	gene_biotype	baseMean	log2FoldChange	lfcSE	stat	pvalue	padj
ENSMUSG00000036832	Lpar3	protein_coding	28.4678	-4.14331	0.932803	-4.44179	8.92151e-06	9.04232e-05
ENSMUSG00000113073	Gm48261	TEC	30.9927	-4.0623	0.905336	-4.48707	7.22102e-06	7.47152e-05
ENSMUSG00000027744	Stoml3	protein_coding	38.6149	-3.76734	0.764558	-4.92748	8.32972e-07	1.03069e-05
ENSMUSG00000085576	Dpy19l2	protein_coding	35.2244	-3.66293	0.77637	-4.71803	2.38145e-06	2.73515e-05
ENSMUSG00000102744	5830444F18Rik	TEC	26.0865	-3.42412	0.86856	-3.9423	8.07051e-05	0.000637256
ENSMUSG00000027315	Spint1	protein_coding	21.919	-3.36469	0.943384	-3.56662	0.000361615	0.00238009
ENSMUSG00000056174	Col8a2	protein_coding	25.0864	-2.88675	0.844364	-3.41885	0.000628867	0.00384157
ENSMUSG00000036357	Gpr101	protein_coding	27.7882	-2.64916	0.822957	-3.21907	0.00128607	0.00711553
ENSMUSG00000051037	Zfp455	protein_coding	23.5554	-2.64073	0.857517	-3.0795	0.00207346	0.0106547
ENSMUSG00000043164	Tmem212	protein_coding	172.643	-2.60452	0.397601	-6.5506	5.73063e-11	1.38113e-09
ENSMUSG00000103539	Gm37834	TEC	29.2534	-2.5462	0.759435	-3.35275	0.000800129	0.0047645
ENSMUSG00000029155	Spata18	protein_coding	24.8731	-2.50253	0.832277	-3.00685	0.00263969	0.0131224
ENSMUSG00000087314	Prkag2os2	lncRNA	23.4498	-2.4543	0.833666	-2.94398	0.00324021	0.0155091
ENSMUSG00000043020	Dnai3	protein_coding	53.1243	-2.43585	0.561326	-4.33946	1.42834e-05	0.00013753
ENSMUSG00000102623	Gm37673	TEC	24.9412	-2.43366	0.810657	-3.00209	0.00268137	0.0132915
ENSMUSG00000100281	4930422M22Rik	lncRNA	22.7231	-2.42274	0.909897	-2.66266	0.00775265	0.0315498
ENSMUSG00000112317	Gm47580	TEC	33.034	-2.32382	0.699193	-3.32358	0.000888697	0.0052009
ENSMUSG00000113810	Gm48259	TEC	32.6098	-2.3122	0.705073	-3.27938	0.00104036	0.00592634
ENSMUSG00000111264	E030022I16Rik	TEC	24.3015	-2.27531	0.816628	-2.78622	0.00533261	0.0233601
ENSMUSG00000104378	Gm37510	TEC	36.7546	-2.23519	0.695145	-3.21543	0.00130248	0.00719829
ENSMUSG00000045655	Fam216b	protein_coding	75.5248	-2.07785	0.489315	-4.24644	2.17191e-05	0.000199629
ENSMUSG00000053588	A730061H03Rik	lncRNA	22.1574	-2.07088	0.828106	-2.50074	0.0123933	0.0458708
ENSMUSG00000113065	Gm48870	TEC	30.5793	-2.05039	0.702221	-2.91987	0.00350182	0.0165181
ENSMUSG00000020566	Atp6v1c2	protein_coding	72.0012	-2.02668	0.467606	-4.33416	1.46318e-05	0.000140475
ENSMUSG00000107815	Gm44257	lncRNA	44.74	-2.02321	0.621051	-3.25773	0.00112308	0.00633627
ENSMUSG00000021478	Drd1	protein_coding	45.483	-2.01657	0.598944	-3.36688	0.000760239	0.00453787
ENSMUSG00000032908	Sgpp2	protein_coding	125.32	-1.994	0.430431	-4.63256	3.61163e-06	4.00653e-05
ENSMUSG00000003665	Has1	protein_coding	26.6059	-1.95816	0.767362	-2.5518	0.0107168	0.0409097
ENSMUSG00000083744	Gm14824	processed_pseudogene	27.1879	-1.95499	0.79042	-2.47335	0.0133852	0.0488762
ENSMUSG00000027702	Lrrc34	protein_coding	30.6049	-1.94016	0.696894	-2.78401	0.00536913	0.0234885
ENSMUSG00000004939	Nmrk2	protein_coding	42.7577	-1.92028	0.612413	-3.1356	0.00171501	0.00910771
ENSMUSG00000028730	Cfap57	protein_coding	38.9539	-1.91374	0.702822	-2.72294	0.00647045	0.0272594
ENSMUSG00000032595	Cdhr4	protein_coding	56.4311	-1.9067	0.61781	-3.08621	0.00202723	0.0104605
ENSMUSG00000049538	Adamts16	protein_coding	37.335	-1.89767	0.637992	-2.97445	0.00293517	0.0143285
ENSMUSG00000052221	Ppp1r36	protein_coding	51.7637	-1.89656	0.597007	-3.17678	0.00148921	0.0080731
ENSMUSG00000047671	Dynlt4	protein_coding	43.3491	-1.8829	0.629863	-2.98938	0.00279542	0.0137791
ENSMUSG00000063804	Lin28b	protein_coding	39.1237	-1.86491	0.70437	-2.64763	0.00810579	0.0326321
ENSMUSG00000105293	Gm42843	TEC	63.3761	-1.85335	0.564813	-3.28136	0.00103307	0.00589839
ENSMUSG00000112243	Gm47342	TEC	38.5023	-1.84312	0.636446	-2.89596	0.00378005	0.017592
ENSMUSG00000103762	Gm37861	TEC	45.1459	-1.82565	0.608839	-2.99857	0.00271248	0.0134203
ENSMUSG00000105011	Gm43210	TEC	39.9996	-1.8218	0.677471	-2.68913	0.00716394	0.029632
ENSMUSG00000103739	Gm37653	TEC	55.5975	-1.81295	0.52164	-3.47548	0.000509943	0.00318173
ENSMUSG00000109179	Gm35339	protein_coding	129.27	-1.81231	0.362504	-4.99941	5.75057e-07	7.38713e-06
ENSMUSG00000025400	Tac2	protein_coding	255.522	-1.80865	0.326246	-5.54382	2.9594e-08	4.71105e-07
ENSMUSG00000093858	Gm19967	lncRNA	36.4494	-1.80725	0.661937	-2.73025	0.00632865	0.026788
ENSMUSG00000003282	Plag1	protein_coding	50.7475	-1.77729	0.574951	-3.0912	0.0019935	0.0103213
ENSMUSG00000029298	Gbp9	protein_coding	134.745	-1.68106	0.339539	-4.95101	7.38312e-07	9.21612e-06
ENSMUSG00000113687	Gm49703	TEC	49.5279	-1.66546	0.554701	-3.00245	0.0026782	0.0132805
ENSMUSG00000106859	Gm42737	TEC	40.2953	-1.65332	0.60503	-2.73262	0.00628323	0.0266584
ENSMUSG00000100252	Mir124-2hg	lncRNA	234.382	-1.63482	0.292607	-5.58711	2.30882e-08	3.74146e-07
ENSMUSG00000041323	Ak7	protein_coding	105.294	-1.63	0.382112	-4.26577	1.99212e-05	0.000184989
ENSMUSG00000113917	Gm48382	TEC	48.4555	-1.61842	0.567903	-2.84982	0.00437442	0.0198317
ENSMUSG00000110218	Tincr	protein_coding	59.6498	-1.60767	0.513203	-3.13262	0.00173251	0.00918097
ENSMUSG00000103373	Gm37238	TEC	46.5181	-1.6021	0.571901	-2.80136	0.00508873	0.0224749
ENSMUSG00000106032	Gm42463	lncRNA	117.732	-1.57282	0.370091	-4.24983	2.13932e-05	0.00019709
ENSMUSG00000020698	Cct6b	protein_coding	58.8803	-1.54668	0.538803	-2.87059	0.00409707	0.0187723
ENSMUSG00000106841	Gm42656	TEC	104.987	-1.53842	0.408237	-3.76846	0.00016426	0.00119563
ENSMUSG00000025784	Clec3b	protein_coding	103.454	-1.51467	0.381089	-3.97459	7.05009e-05	0.000568449
ENSMUSG00000104677	Gm43376	lncRNA	59.1156	-1.50881	0.51136	-2.95059	0.00317169	0.0152436
ENSMUSG00000019772	Vip	protein_coding	169.917	-1.48639	0.355495	-4.18119	2.89982e-05	0.000258275
ENSMUSG00000029335	Bmp3	protein_coding	402.949	-1.48254	0.270151	-5.48783	4.069e-08	6.33506e-07
ENSMUSG00000025141	Myadml2	protein_coding	47.6611	-1.45413	0.557258	-2.60944	0.00906894	0.0357193
ENSMUSG00000032315	Cyp1a1	protein_coding	97.056	-1.45413	0.408098	-3.5632	0.000366364	0.00240623
[truncated: 594 more rows]
