# Supplementary material for: m6A and YTHDF proteins contribute to the localization of select neuronal mRNAs
Source: Nucleic Acids Res. 2022 Apr 19;50(8):4464–83. doi: 10.1093/nar/gkac251 (PMC9071445; doi:10.1093/nar/gkac251)
Supplement: gkac251_Supplemental_Files [file gkac251_supplemental_files.zip › Supplementary Table 2.xlsx]

## Sheet: 2.1 DESeq2_KCl
Results of DESeq2 analysis for differential gene expression in soma of WT hippocampal neurons following KCl treatment. Genes with baseMean < 10 were removed.
ensembl_gene_id	external_gene_name	gene_biotype	baseMean	log2FoldChange	lfcSE	stat	padj
ENSMUSG00000021250	Fos	protein_coding	95691.8	7.80658	0.168432	46.3487	0
ENSMUSG00000023034	Nr4a1	protein_coding	28575.9	7.61186	0.175832	43.2906	0
ENSMUSG00000026826	Nr4a2	protein_coding	26437.1	7.23937	0.183649	39.4196	0
ENSMUSG00000026628	Atf3	protein_coding	10197.8	6.90196	0.179047	38.5484	0
ENSMUSG00000024190	Dusp1	protein_coding	27359.4	6.39476	0.171066	37.3819	7.68499e-306
ENSMUSG00000028195	Ccn1	protein_coding	9014.61	6.13891	0.173291	35.4255	6.92324e-275
ENSMUSG00000003545	Fosb	protein_coding	13569.8	8.17498	0.243284	33.6026	1.53512e-247
ENSMUSG00000037868	Egr2	protein_coding	6241.71	6.70642	0.205235	32.6768	3.33691e-234
ENSMUSG00000045903	Npas4	protein_coding	40442.5	7.94272	0.251182	31.6213	1.87917e-219
ENSMUSG00000021453	Gadd45g	protein_coding	33487.1	5.22264	0.168151	31.0592	8.55961e-212
ENSMUSG00000022602	Arc	protein_coding	63234.4	7.16638	0.232749	30.7901	3.55709e-208
ENSMUSG00000003032	Klf4	protein_coding	3446	6.15337	0.223574	27.5227	9.38744e-167
ENSMUSG00000052837	Junb	protein_coding	111545	5.03937	0.184113	27.3711	6.06414e-165
ENSMUSG00000020423	Btg2	protein_coding	21214.2	4.27031	0.160696	26.5738	1.36388e-155
ENSMUSG00000042622	Maff	protein_coding	2259.07	5.93508	0.22921	25.8937	7.85079e-148
ENSMUSG00000113076	Gm47088	TEC	1511.26	5.68972	0.227864	24.9698	1.30057e-137
ENSMUSG00000038418	Egr1	protein_coding	44987.3	5.03905	0.205276	24.5477	4.58078e-133
ENSMUSG00000033849	B3galt2	protein_coding	3891.3	4.04359	0.171322	23.6023	3.65428e-123
ENSMUSG00000049516	Spty2d1	protein_coding	14146.7	4.0171	0.171241	23.4588	1.0747e-121
ENSMUSG00000032501	Trib1	protein_coding	3612.55	5.35524	0.232804	23.0032	4.32646e-117
ENSMUSG00000034640	Tiparp	protein_coding	10949.1	3.68442	0.160387	22.9721	8.8607e-117
ENSMUSG00000021587	Pcsk1	protein_coding	4666.11	4.31421	0.19888	21.6925	2.41602e-104
ENSMUSG00000085609	1700016P03Rik	lncRNA	1364.08	6.50883	0.301402	21.5952	1.99298e-103
ENSMUSG00000053560	Ier2	protein_coding	8146.09	3.37348	0.161131	20.9362	2.50446e-97
ENSMUSG00000029062	Cdk11b	protein_coding	21495.4	3.42534	0.166631	20.5565	6.73547e-94
ENSMUSG00000031266	Gla	protein_coding	7028.06	3.28914	0.164236	20.0269	3.20997e-89
ENSMUSG00000017418	Arl5b	protein_coding	15434.7	3.46825	0.180675	19.196	3.9942e-82
ENSMUSG00000048482	Bdnf	protein_coding	4296.83	3.13131	0.165296	18.9437	4.978e-80
ENSMUSG00000035329	Fbxo33	protein_coding	2741.7	3.42945	0.181305	18.9153	8.52592e-80
ENSMUSG00000025529	Zfp711	protein_coding	3357.65	3.19681	0.169376	18.8741	1.86367e-79
ENSMUSG00000039899	Fgl2	protein_coding	3479.37	4.04495	0.214794	18.8317	4.14824e-79
ENSMUSG00000018541	Cwc25	protein_coding	9541.11	3.04689	0.162166	18.7886	9.35473e-79
ENSMUSG00000006720	Zfp184	protein_coding	972.278	3.79869	0.203159	18.6982	5.12315e-78
ENSMUSG00000015312	Gadd45b	protein_coding	5599.04	3.15592	0.171252	18.4285	7.75549e-76
ENSMUSG00000051855	Mest	protein_coding	20420.8	3.23067	0.176602	18.2935	9.3245e-75
ENSMUSG00000001627	Ifrd1	protein_coding	7251.14	3.46326	0.189701	18.2564	1.83969e-74
ENSMUSG00000026360	Rgs2	protein_coding	3706.61	3.38876	0.185845	18.2343	2.75741e-74
ENSMUSG00000018143	Mafk	protein_coding	3276.6	2.99162	0.172256	17.3673	1.46002e-67
ENSMUSG00000024014	Pim1	protein_coding	1033.55	5.37307	0.309872	17.3397	2.36144e-67
ENSMUSG00000027115	Kif18a	protein_coding	541.667	4.61703	0.269992	17.1006	1.46861e-65
ENSMUSG00000056749	Nfil3	protein_coding	3289.16	3.09578	0.181531	17.0537	3.28098e-65
ENSMUSG00000040435	Ppp1r15a	protein_coding	17661.5	3.2244	0.1923	16.7675	4.21789e-63
ENSMUSG00000007589	Tinf2	protein_coding	2761.91	2.97728	0.179435	16.5926	7.88973e-62
ENSMUSG00000041560	Nop53	protein_coding	23668.7	2.69447	0.163556	16.4743	5.61285e-61
ENSMUSG00000026064	Ptp4a1	protein_coding	678.082	3.96692	0.247644	16.0187	9.46611e-58
ENSMUSG00000032515	Csrnp1	protein_coding	2411.37	3.976	0.248325	16.0113	1.06624e-57
ENSMUSG00000085492	Trmt61b	lncRNA	3238.12	2.6527	0.167233	15.8623	1.15576e-56
ENSMUSG00000026864	Hspa5	protein_coding	159226	2.41134	0.15655	15.403	1.56136e-53
ENSMUSG00000039879	Heca	protein_coding	1975.16	2.85109	0.185803	15.3447	3.84628e-53
ENSMUSG00000033364	Usp37	protein_coding	12061.4	2.538	0.165555	15.3303	4.80083e-53
ENSMUSG00000065537	Mir132	miRNA	467.547	6.88532	0.452736	15.2082	3.11775e-52
ENSMUSG00000031880	Rrad	protein_coding	464.789	4.12203	0.276295	14.9189	2.48158e-50
ENSMUSG00000069045	Ddx3y	protein_coding	6153.78	2.4992	0.167874	14.8874	3.98073e-50
ENSMUSG00000052684	Jun	protein_coding	74927.6	2.36534	0.160462	14.7408	3.52605e-49
ENSMUSG00000048001	Hes5	protein_coding	377.967	-4.13831	0.28272	-14.6375	1.61937e-48
ENSMUSG00000042406	Atf4	protein_coding	7679.46	2.48665	0.170853	14.5543	5.48605e-48
ENSMUSG00000022601	Zbtb11	protein_coding	8507.64	2.31985	0.163257	14.2098	7.9666e-46
ENSMUSG00000046062	Ppp1r15b	protein_coding	9143.5	2.40763	0.170532	14.1184	2.92681e-45
ENSMUSG00000114448	C630044B11Rik	TEC	286.972	4.66932	0.332251	14.0536	7.32184e-45
ENSMUSG00000028341	Nr4a3	protein_coding	5177	3.66546	0.260996	14.0441	8.37221e-45
ENSMUSG00000033730	Egr3	protein_coding	4607.01	2.64995	0.189533	13.9815	2.02271e-44
ENSMUSG00000028645	Slc2a1	protein_coding	8577.52	2.23054	0.160139	13.9288	4.23175e-44
ENSMUSG00000065590	Mir212	miRNA	418.739	7.49524	0.539216	13.9003	6.31084e-44
ENSMUSG00000001467	Cyp51	protein_coding	19950.1	2.27218	0.164013	13.8537	1.20858e-43
ENSMUSG00000016239	Lonrf3	protein_coding	770.135	3.65505	0.26552	13.7656	4.10228e-43
ENSMUSG00000036478	Btg1	protein_coding	6667.43	2.55372	0.185718	13.7505	5.05538e-43
ENSMUSG00000038530	Rgs4	protein_coding	26433.5	2.41624	0.176647	13.6784	1.36699e-42
ENSMUSG00000002664	Pspn	protein_coding	236.572	4.61849	0.338438	13.6465	2.11861e-42
ENSMUSG00000008384	Sertad1	protein_coding	1152.8	2.58466	0.189532	13.637	2.41212e-42
ENSMUSG00000067931	Zfp948	protein_coding	4167.2	2.21859	0.163598	13.5612	6.79916e-42
ENSMUSG00000000078	Klf6	protein_coding	6350.69	2.66189	0.198631	13.4012	5.95178e-41
ENSMUSG00000107195	4930589O11Rik	TEC	388.131	3.25407	0.244607	13.3033	2.21595e-40
ENSMUSG00000031530	Dusp4	protein_coding	4062.64	2.82262	0.213304	13.2329	5.66829e-40
ENSMUSG00000033909	Usp36	protein_coding	10891.9	2.67708	0.20237	13.2286	5.9989e-40
ENSMUSG00000028214	Gem	protein_coding	258.235	4.15563	0.316506	13.1297	2.22541e-39
ENSMUSG00000021701	Plk2	protein_coding	42160.4	2.03551	0.156592	12.9988	1.2435e-38
ENSMUSG00000114165	Gm47513	TEC	201.51	4.90681	0.378866	12.9513	2.31014e-38
ENSMUSG00000062867	Impdh2	protein_coding	19745.2	2.03582	0.157718	12.9079	4.06007e-38
ENSMUSG00000010067	Rassf1	protein_coding	1509.26	2.34831	0.182183	12.8898	5.13447e-38
ENSMUSG00000101122	Gm17971	processed_pseudogene	236.289	4.00509	0.310987	12.8787	5.93634e-38
ENSMUSG00000029641	Rasl11a	protein_coding	964.336	2.80075	0.218508	12.8176	1.30697e-37
ENSMUSG00000058258	Idi1	protein_coding	11485.6	2.42176	0.189607	12.7725	2.3348e-37
ENSMUSG00000048285	Frmd6	protein_coding	1700.13	2.64019	0.208796	12.6449	1.19439e-36
ENSMUSG00000021823	Vcl	protein_coding	1150.8	2.33848	0.185007	12.64	1.27122e-36
ENSMUSG00000028718	Stil	protein_coding	213.704	4.24799	0.338374	12.5541	3.77393e-36
ENSMUSG00000108414	Snhg1	lncRNA	2323.9	2.33865	0.186317	12.552	3.87814e-36
ENSMUSG00000031770	Herpud1	protein_coding	18782.9	2.02559	0.16182	12.5175	5.98957e-36
ENSMUSG00000007617	Homer1	protein_coding	4745.37	2.76879	0.221392	12.5063	6.89789e-36
ENSMUSG00000026655	Fam107b	protein_coding	3665.32	2.06212	0.16513	12.4878	8.69787e-36
ENSMUSG00000032010	Usp2	protein_coding	7399.67	1.99411	0.161123	12.3763	3.5104e-35
ENSMUSG00000027829	Ccnl1	protein_coding	6886.16	1.98691	0.160629	12.3695	3.81961e-35
ENSMUSG00000092035	Peg10	protein_coding	1963.14	3.17035	0.257647	12.305	8.51339e-35
ENSMUSG00000025234	Arih1	protein_coding	3519.02	2.16008	0.176991	12.2045	2.94182e-34
ENSMUSG00000053475	Tnfaip6	protein_coding	219.357	4.62726	0.380228	12.1697	4.50635e-34
ENSMUSG00000032846	Zswim6	protein_coding	2671.31	2.10113	0.173746	12.0931	1.148e-33
ENSMUSG00000078700	D030028A08Rik	lncRNA	2002.05	2.15597	0.178591	12.0721	1.48286e-33
ENSMUSG00000069273	H3c6	protein_coding	636.754	3.16474	0.262847	12.0403	2.18253e-33
ENSMUSG00000083287	Idi1-ps1	processed_pseudogene	2958.33	2.50429	0.208134	12.0321	2.40992e-33
ENSMUSG00000071041	Impdh2-ps	processed_pseudogene	8215.36	1.91375	0.159611	11.9901	4.00477e-33
ENSMUSG00000037573	Tob1	protein_coding	8552.88	1.90726	0.159295	11.9731	4.91454e-33
ENSMUSG00000103304	Gm5979	unprocessed_pseudogene	181.741	5.49795	0.460161	11.9479	6.65965e-33
ENSMUSG00000024912	Fosl1	protein_coding	205.805	4.06979	0.341235	11.9266	8.59967e-33
ENSMUSG00000034101	Ctnnd1	protein_coding	1165.02	2.27178	0.190938	11.898	1.21228e-32
ENSMUSG00000025981	Coq10b	protein_coding	2363.8	2.10275	0.177821	11.8251	2.89689e-32
ENSMUSG00000014905	Dnajb9	protein_coding	14988.8	1.91763	0.162643	11.7904	4.37476e-32
ENSMUSG00000005483	Dnajb1	protein_coding	14796.7	1.94501	0.166018	11.7156	1.06013e-31
ENSMUSG00000024843	Chka	protein_coding	10777.7	1.88686	0.161988	11.6482	2.34467e-31
ENSMUSG00000041695	Kcnj2	protein_coding	289.904	3.14751	0.270684	11.628	2.96945e-31
ENSMUSG00000026271	Gpr35	protein_coding	383.117	3.84664	0.331076	11.6186	3.31474e-31
ENSMUSG00000064325	Hhip	protein_coding	196.625	3.6984	0.319027	11.5927	4.48518e-31
ENSMUSG00000063550	Nup98	protein_coding	2412.25	1.98949	0.1719	11.5735	5.61151e-31
ENSMUSG00000023919	Cenpq	protein_coding	616.553	2.4694	0.213565	11.5627	6.36464e-31
ENSMUSG00000105643	Gm42611	TEC	547.575	2.90386	0.251769	11.5338	8.90943e-31
ENSMUSG00000026615	Eprs	protein_coding	28355.9	1.90784	0.165517	11.5265	9.69815e-31
ENSMUSG00000032349	Elovl5	protein_coding	10657	1.83118	0.158882	11.5254	9.8244e-31
ENSMUSG00000027520	Zdbf2	protein_coding	3704.72	2.82851	0.246677	11.4665	1.94386e-30
ENSMUSG00000031538	Plat	protein_coding	10022	2.22882	0.194877	11.4371	2.72811e-30
ENSMUSG00000029208	Guf1	protein_coding	947.478	-2.183	0.192198	-11.3581	6.76321e-30
ENSMUSG00000010110	Stx5a	protein_coding	12590.3	1.79057	0.157868	11.3422	8.10627e-30
ENSMUSG00000039384	Dusp10	protein_coding	482.421	2.55598	0.225614	11.329	9.43212e-30
ENSMUSG00000036376	Abt1	protein_coding	3099.04	1.87976	0.166495	11.2902	1.46723e-29
ENSMUSG00000038894	Irs2	protein_coding	2725.28	2.02708	0.180927	11.2039	3.9034e-29
ENSMUSG00000031381	Piga	protein_coding	707.666	2.27465	0.204086	11.1456	7.52529e-29
ENSMUSG00000037993	Dhx38	protein_coding	5399.38	2.25897	0.203328	11.11	1.12173e-28
ENSMUSG00000003153	Slc2a3	protein_coding	51980.5	1.83233	0.165042	11.1022	1.22394e-28
ENSMUSG00000032902	Slc16a1	protein_coding	8058.17	1.7966	0.16195	11.0936	1.34804e-28
ENSMUSG00000018736	Ndel1	protein_coding	16891.9	1.78292	0.160941	11.0781	1.60286e-28
ENSMUSG00000071265	1700086L19Rik	transcribed_unitary_pseudogene	1668.98	2.56392	0.231753	11.0631	1.8933e-28
ENSMUSG00000112639	A730063M14Rik	lncRNA	482.162	2.6581	0.24099	11.0299	2.74141e-28
ENSMUSG00000021670	Hmgcr	protein_coding	36498.4	1.75863	0.159711	11.0113	3.37048e-28
ENSMUSG00000048100	Taf13	protein_coding	6980.75	1.85833	0.168779	11.0104	3.40337e-28
ENSMUSG00000066278	Vps37b	protein_coding	5795.11	2.35798	0.215574	10.9381	7.57539e-28
ENSMUSG00000004100	Ppan	protein_coding	6032.2	1.8901	0.173121	10.9178	9.47841e-28
ENSMUSG00000098104	Gm6085	processed_pseudogene	517.606	2.35083	0.215509	10.9083	1.05248e-27
ENSMUSG00000031604	Msmo1	protein_coding	19868.5	1.78113	0.164012	10.8597	1.79265e-27
ENSMUSG00000032220	Myo1e	protein_coding	719.422	2.28363	0.21041	10.8532	1.9248e-27
ENSMUSG00000114218	Gm47423	lncRNA	261.485	3.80001	0.350409	10.8445	2.11813e-27
ENSMUSG00000003226	Ranbp2	protein_coding	6614.07	2.22047	0.205298	10.8158	2.89703e-27
ENSMUSG00000078619	Smarcd2	protein_coding	566.639	-2.32307	0.216034	-10.7533	5.71949e-27
ENSMUSG00000028587	Orc1	protein_coding	312.77	2.91209	0.270882	10.7504	5.90024e-27
ENSMUSG00000027176	Cstf3	protein_coding	4893.47	1.7429	0.16253	10.7236	7.88908e-27
ENSMUSG00000046791	Riox1	protein_coding	361.731	-2.76968	0.258401	-10.7185	8.33139e-27
ENSMUSG00000070305	Mpzl3	protein_coding	954.67	2.19769	0.205131	10.7136	8.78752e-27
ENSMUSG00000045294	Insig1	protein_coding	10498.6	1.93904	0.18267	10.615	2.53841e-26
ENSMUSG00000078671	Chd2	protein_coding	4036.3	1.89611	0.179739	10.5493	5.1198e-26
ENSMUSG00000035840	Lysmd3	protein_coding	3452.52	1.76931	0.167935	10.5357	5.91378e-26
ENSMUSG00000014773	Dll1	protein_coding	651.463	-2.2501	0.214254	-10.502	8.45247e-26
ENSMUSG00000027806	Tsc22d2	protein_coding	3009.82	2.32034	0.221825	10.4602	1.31522e-25
ENSMUSG00000042029	Ncapg2	protein_coding	752.824	2.2256	0.213088	10.4445	1.55211e-25
ENSMUSG00000024379	Tslp	protein_coding	137.733	4.17833	0.401348	10.4107	2.21492e-25
ENSMUSG00000028967	Errfi1	protein_coding	7880.21	1.84667	0.178129	10.367	3.50215e-25
ENSMUSG00000036432	Siah2	protein_coding	541.771	2.2239	0.215229	10.3327	5.01279e-25
ENSMUSG00000032113	Chek1	protein_coding	412.733	2.48117	0.240526	10.3156	5.99225e-25
ENSMUSG00000026466	Tor1aip1	protein_coding	1444.83	1.94479	0.188729	10.3047	6.71246e-25
ENSMUSG00000108368	Gm45053	TEC	280.671	3.69243	0.358527	10.2989	7.12651e-25
ENSMUSG00000032193	Ldlr	protein_coding	3713.85	1.83489	0.178289	10.2916	7.68569e-25
ENSMUSG00000084390	Gm15425	processed_pseudogene	317.672	3.18694	0.309673	10.2913	7.71277e-25
ENSMUSG00000038180	Spag4	protein_coding	526.336	2.27246	0.22095	10.2849	8.23889e-25
ENSMUSG00000090582	Gm17024	lncRNA	159.868	3.81915	0.371349	10.2845	8.27568e-25
ENSMUSG00000080478	Snord23	snoRNA	126.562	5.58378	0.543667	10.2706	9.56114e-25
ENSMUSG00000024521	Pmaip1	protein_coding	3474.21	1.93438	0.188934	10.2384	1.33451e-24
ENSMUSG00000000567	Sox9	protein_coding	9260.99	2.02569	0.198497	10.2051	1.88078e-24
ENSMUSG00000086682	Gm16023	lncRNA	376.266	2.73225	0.267891	10.1991	2.00139e-24
ENSMUSG00000100210	H3c7	protein_coding	396.539	2.82663	0.277634	10.1811	2.40758e-24
ENSMUSG00000019960	Dusp6	protein_coding	1440.22	1.85022	0.183239	10.0973	5.67707e-24
ENSMUSG00000035725	Prkx	protein_coding	1376.49	1.81391	0.18042	10.0538	8.83692e-24
ENSMUSG00000114169	Gm47075	TEC	118.139	5.81907	0.578919	10.0516	9.03803e-24
ENSMUSG00000065147	Snora31	snoRNA	159.187	3.51735	0.350381	10.0387	1.0307e-23
ENSMUSG00000037580	Gch1	protein_coding	201.889	3.37176	0.336377	10.0238	1.19863e-23
ENSMUSG00000040565	Btaf1	protein_coding	4095.77	2.04153	0.203996	10.0077	1.40975e-23
ENSMUSG00000032300	1700017B05Rik	protein_coding	1359.72	-1.98325	0.199426	-9.94482	2.65646e-23
ENSMUSG00000028063	Lmna	protein_coding	10829.2	1.68391	0.169347	9.94352	2.69132e-23
ENSMUSG00000022462	Slc38a2	protein_coding	8895.09	1.9088	0.192103	9.93635	2.8924e-23
ENSMUSG00000026269	Rnpepl1	protein_coding	909.268	-2.00937	0.202698	-9.91312	3.65058e-23
ENSMUSG00000042417	Ccno	protein_coding	962.92	2.27834	0.230477	9.8853	4.82113e-23
ENSMUSG00000030660	Pik3c2a	protein_coding	1495.42	1.73054	0.176418	9.80933	1.02649e-22
ENSMUSG00000038010	Ccdc138	protein_coding	591.879	2.2831	0.232949	9.80086	1.11626e-22
ENSMUSG00000021365	Nedd9	protein_coding	1142.08	1.80649	0.185099	9.75956	1.6788e-22
ENSMUSG00000089809	Rasgef1b	protein_coding	1550.85	1.82696	0.187243	9.75716	1.71906e-22
ENSMUSG00000020190	Mknk2	protein_coding	3412.02	1.75519	0.180142	9.74338	1.96892e-22
ENSMUSG00000061898	Rbak	protein_coding	670.451	-2.1885	0.224725	-9.73856	2.06466e-22
ENSMUSG00000019966	Kitl	protein_coding	3978.62	1.65156	0.169639	9.73574	2.12274e-22
ENSMUSG00000037112	Sik2	protein_coding	1852.53	2.34903	0.241365	9.73225	2.19688e-22
ENSMUSG00000069114	Zbtb10	protein_coding	596.719	2.2465	0.231312	9.712	2.68033e-22
ENSMUSG00000102964	9430034N14Rik	TEC	209.74	2.75772	0.28613	9.63799	5.52581e-22
ENSMUSG00000021963	Sap18	protein_coding	21159.8	1.53212	0.159003	9.63577	5.64665e-22
ENSMUSG00000048416	Mlf1	protein_coding	891.959	2.21229	0.229746	9.62929	6.01437e-22
ENSMUSG00000032593	Amigo3	protein_coding	511.458	2.36836	0.246547	9.60609	7.53535e-22
ENSMUSG00000087528	9830144P21Rik	lncRNA	602.176	2.09018	0.217769	9.59814	8.14023e-22
ENSMUSG00000038393	Txnip	protein_coding	1336.6	-2.3831	0.248744	-9.58054	9.65381e-22
ENSMUSG00000015176	Nolc1	protein_coding	7979.22	1.5473	0.161634	9.57283	1.04022e-21
ENSMUSG00000005699	Pard6a	protein_coding	4575.1	1.55346	0.162532	9.55792	1.20149e-21
ENSMUSG00000022055	Nefl	protein_coding	50203.3	1.54	0.161187	9.5541	1.2466e-21
ENSMUSG00000105199	Gm43581	lncRNA	269.205	2.6936	0.282138	9.54711	1.33362e-21
ENSMUSG00000040511	Pvr	protein_coding	2328.75	1.61492	0.169279	9.54001	1.42815e-21
ENSMUSG00000022114	Spry2	protein_coding	1454.63	2.03903	0.213829	9.53583	1.48697e-21
ENSMUSG00000025010	Ccnj	protein_coding	622.766	-1.94915	0.20535	-9.49188	2.26901e-21
ENSMUSG00000108372	Gm45124	TEC	211.598	-2.7882	0.294068	-9.4815	2.50649e-21
ENSMUSG00000111375	Btbd8	protein_coding	9675.95	1.5247	0.161257	9.45505	3.22865e-21
ENSMUSG00000021113	Snapc1	protein_coding	5588.74	1.61805	0.171472	9.4362	3.86553e-21
ENSMUSG00000051379	Flrt3	protein_coding	7185.92	1.55878	0.165232	9.43389	3.95147e-21
ENSMUSG00000038175	Mylip	protein_coding	665.945	1.98175	0.211177	9.38431	6.33286e-21
ENSMUSG00000023905	Tnfrsf12a	protein_coding	2032.77	1.71095	0.182322	9.38425	6.33676e-21
ENSMUSG00000061104	Sap18b	protein_coding	11879.4	1.51623	0.161908	9.36476	7.62259e-21
ENSMUSG00000038268	Ovca2	protein_coding	1023.91	1.86697	0.199763	9.34592	9.1098e-21
ENSMUSG00000035033	Tbr1	protein_coding	1362.46	-1.92846	0.206632	-9.33283	1.03081e-20
ENSMUSG00000026175	Vil1	protein_coding	138.156	4.13004	0.443372	9.31507	1.21871e-20
ENSMUSG00000048546	Tob2	protein_coding	4246.93	1.63329	0.175373	9.3132	1.24043e-20
ENSMUSG00000087362	Gm13710	lncRNA	109.811	3.8415	0.412796	9.30603	1.32697e-20
ENSMUSG00000063889	Crem	protein_coding	880.851	1.81818	0.195451	9.30251	1.37173e-20
ENSMUSG00000017146	Brca1	protein_coding	457.685	2.05458	0.220933	9.29955	1.41042e-20
ENSMUSG00000104664	Idi1-ps2	processed_pseudogene	434.613	2.38968	0.258217	9.25454	2.15159e-20
ENSMUSG00000108042	B130021K23Rik	TEC	593.059	1.93412	0.209108	9.24941	2.25743e-20
ENSMUSG00000024261	Syt4	protein_coding	33345.8	1.51197	0.163592	9.24236	2.41123e-20
ENSMUSG00000118364	AC124502.1	TEC	111.507	4.88205	0.528977	9.22923	2.72594e-20
ENSMUSG00000051278	Zgrf1	protein_coding	1030.76	2.23741	0.24259	9.22299	2.8892e-20
ENSMUSG00000037447	Arid5a	protein_coding	1849.83	2.09497	0.227162	9.22239	2.90555e-20
ENSMUSG00000025340	Rabgef1	protein_coding	5509.09	1.49134	0.162892	9.15538	5.41668e-20
ENSMUSG00000032487	Ptgs2	protein_coding	210.242	2.81956	0.308679	9.13428	6.58429e-20
ENSMUSG00000049649	Gpr3	protein_coding	891.235	2.20737	0.242294	9.11028	8.21706e-20
ENSMUSG00000071076	Jund	protein_coding	1268.25	1.93085	0.212246	9.09725	9.26509e-20
ENSMUSG00000014496	Ankrd28	protein_coding	1043.58	1.68576	0.18569	9.07835	1.10229e-19
ENSMUSG00000038250	Usp38	protein_coding	3836.06	1.64141	0.181198	9.05865	1.32081e-19
ENSMUSG00000022945	Chaf1b	protein_coding	266.638	2.57684	0.284481	9.05803	1.32829e-19
ENSMUSG00000022899	Slc15a2	protein_coding	337.64	2.36643	0.261972	9.03313	1.66831e-19
ENSMUSG00000002413	Braf	protein_coding	8257.09	1.44161	0.160284	8.99412	2.38138e-19
ENSMUSG00000114708	Gm30177	lncRNA	108.595	3.87122	0.431661	8.96819	3.01427e-19
ENSMUSG00000071862	Lrrtm2	protein_coding	4493.6	1.61413	0.179985	8.96813	3.01585e-19
ENSMUSG00000115000	Gm49192	lncRNA	1326.28	-1.70514	0.191142	-8.92085	4.62728e-19
ENSMUSG00000024042	Sik1	protein_coding	938.165	2.42303	0.273001	8.87555	6.95901e-19
ENSMUSG00000113514	Gm18960	processed_pseudogene	92.0921	4.4225	0.499507	8.85374	8.46321e-19
ENSMUSG00000020275	Rel	protein_coding	328.855	2.63203	0.297615	8.84371	9.25878e-19
ENSMUSG00000053907	Mat2a	protein_coding	14206	1.38862	0.157785	8.80074	1.35921e-18
ENSMUSG00000031710	Ucp1	protein_coding	85.6816	5.3525	0.611221	8.75706	2.00412e-18
ENSMUSG00000108268	Gm44187	TEC	172.023	2.72394	0.311436	8.74639	2.20285e-18
ENSMUSG00000037204	Atg101	protein_coding	8832.65	1.39123	0.159177	8.74014	2.32823e-18
ENSMUSG00000048787	Dcun1d3	protein_coding	906.321	1.64851	0.188743	8.73417	2.45444e-18
ENSMUSG00000063760	Rnf217	protein_coding	1790.19	2.30788	0.264896	8.7124	2.97518e-18
ENSMUSG00000022176	Rem2	protein_coding	461.381	1.91494	0.219891	8.70857	3.07737e-18
ENSMUSG00000102302	Gm38190	lncRNA	390.259	2.06065	0.236944	8.6968	3.41378e-18
ENSMUSG00000002059	Rab34	protein_coding	1228.04	-1.83465	0.211355	-8.68041	3.94352e-18
ENSMUSG00000065501	Mir335	miRNA	80.1941	4.69207	0.541005	8.67287	4.21347e-18
ENSMUSG00000116604	Gm49745	lncRNA	131.954	3.05358	0.353056	8.64898	5.19619e-18
ENSMUSG00000114369	Gm41077	lncRNA	359.176	2.23154	0.2596	8.59607	8.24929e-18
ENSMUSG00000048721	Fndc9	protein_coding	126.315	3.35793	0.390659	8.59555	8.28667e-18
ENSMUSG00000039568	Ubald1	protein_coding	8667.12	1.37383	0.159954	8.58896	8.77624e-18
ENSMUSG00000074141	Il4i1	protein_coding	107.975	3.77417	0.441064	8.55696	1.15883e-17
ENSMUSG00000052675	Zfp112	protein_coding	419.669	-1.93947	0.227561	-8.52287	1.55653e-17
ENSMUSG00000102258	Gm38257	TEC	233.299	3.23872	0.380469	8.51242	1.70334e-17
ENSMUSG00000035851	Ythdc1	protein_coding	3876.81	1.45764	0.171679	8.4905	2.05751e-17
ENSMUSG00000032355	Mlip	protein_coding	510.425	2.03725	0.239946	8.49044	2.0585e-17
ENSMUSG00000082002	Gm6568	processed_pseudogene	515.268	1.89224	0.223292	8.47428	2.3654e-17
ENSMUSG00000001156	Mxd1	protein_coding	1949.85	1.46997	0.173636	8.46583	2.54344e-17
ENSMUSG00000005774	Rfx5	protein_coding	641.092	-1.94561	0.230367	-8.44571	3.02195e-17
ENSMUSG00000027397	Slc20a1	protein_coding	4008.31	1.43976	0.17157	8.39167	4.79273e-17
ENSMUSG00000102657	Gm37899	TEC	4568.31	1.59595	0.191018	8.355	6.54344e-17
ENSMUSG00000024486	Hbegf	protein_coding	1817.85	1.5538	0.186066	8.35082	6.77897e-17
ENSMUSG00000037876	Jmjd1c	protein_coding	5479.71	1.85614	0.222336	8.34839	6.91977e-17
ENSMUSG00000045174	Amer3	protein_coding	3024.8	-1.58604	0.190015	-8.34693	7.00624e-17
ENSMUSG00000097333	Zfp87	protein_coding	668.553	-1.95264	0.234854	-8.31425	9.23336e-17
ENSMUSG00000046865	Fbl	protein_coding	4493.63	1.59514	0.192282	8.29586	1.07802e-16
ENSMUSG00000032350	Gclc	protein_coding	1955.78	1.45423	0.17601	8.2622	1.43012e-16
ENSMUSG00000051316	Taf7	protein_coding	2932.41	1.3935	0.168847	8.25307	1.54382e-16
ENSMUSG00000001964	Emd	protein_coding	8950.32	1.47282	0.178636	8.24479	1.65448e-16
ENSMUSG00000032641	Gpr19	protein_coding	4210.58	1.36957	0.166196	8.24068	1.71237e-16
ENSMUSG00000059811	Atl2	protein_coding	6280.86	1.37709	0.16789	8.20235	2.3573e-16
ENSMUSG00000037533	Rapgef6	protein_coding	1333.32	1.5855	0.193675	8.18637	2.69234e-16
ENSMUSG00000095377	Olfr91	protein_coding	76.819	4.76767	0.582782	8.18088	2.81779e-16
ENSMUSG00000035898	Uba6	protein_coding	1502.15	1.50573	0.184689	8.15278	3.5564e-16
ENSMUSG00000032500	Dclk3	protein_coding	592.868	-1.69805	0.208603	-8.14009	3.94996e-16
ENSMUSG00000042396	Rbm7	protein_coding	5780.52	1.4133	0.173728	8.13511	4.11551e-16
ENSMUSG00000036898	Zfp157	protein_coding	1032.1	-1.78089	0.219312	-8.12034	4.64886e-16
ENSMUSG00000034059	Ypel4	protein_coding	2420.69	1.64727	0.204053	8.07276	6.87277e-16
ENSMUSG00000116594	Gm49601	protein_coding	193.034	-2.58411	0.320159	-8.07133	6.95364e-16
ENSMUSG00000117628	Gm50012	lncRNA	168.743	2.80667	0.34875	8.0478	8.42945e-16
ENSMUSG00000105304	Gm43696	lncRNA	1359.38	1.66409	0.207223	8.03041	9.71441e-16
ENSMUSG00000097545	Mir124a-1hg	lncRNA	1847.74	-1.81811	0.226492	-8.02723	9.96966e-16
ENSMUSG00000019970	Sgk1	protein_coding	3936.55	1.42071	0.177181	8.01837	1.0716e-15
ENSMUSG00000031799	Tpm4	protein_coding	1112.64	1.55214	0.193754	8.01088	1.13891e-15
ENSMUSG00000024856	Cdk2ap2	protein_coding	4651.64	1.40681	0.176012	7.99272	1.31996e-15
ENSMUSG00000107000	Gm43481	TEC	300.874	-2.29407	0.287353	-7.98344	1.42315e-15
ENSMUSG00000036931	Nfkbid	protein_coding	789.437	1.73643	0.218444	7.94908	1.87901e-15
ENSMUSG00000044786	Zfp36	protein_coding	348.244	2.41524	0.303893	7.94767	1.90055e-15
ENSMUSG00000020134	Peli1	protein_coding	7351.16	1.32178	0.166498	7.93871	2.04297e-15
ENSMUSG00000027569	Mrgbp	protein_coding	535.654	-2.00104	0.252194	-7.93452	2.11312e-15
ENSMUSG00000117310	Ptp4a1	protein_coding	2278.98	1.58831	0.200343	7.92795	2.22795e-15
ENSMUSG00000115276	9930017N22Rik	TEC	336.406	2.07656	0.262173	7.92057	2.36429e-15
ENSMUSG00000037577	Ephx3	protein_coding	93.8097	4.14765	0.523929	7.91643	2.44436e-15
ENSMUSG00000116389	Gm49504	lncRNA	82.2791	3.72047	0.470357	7.9099	2.57596e-15
ENSMUSG00000049764	Zfp280b	protein_coding	787.217	-1.54357	0.195355	-7.90137	2.75861e-15
ENSMUSG00000034063	4930590J08Rik	protein_coding	378.979	1.96814	0.249135	7.89989	2.79153e-15
ENSMUSG00000022893	Adamts1	protein_coding	4867.87	1.60576	0.203457	7.89239	2.96456e-15
ENSMUSG00000038705	Gmeb2	protein_coding	1494.23	1.47032	0.187202	7.85417	4.02429e-15
ENSMUSG00000094388	Gm8783	processed_pseudogene	5958.63	1.50817	0.192096	7.85113	4.12319e-15
ENSMUSG00000085156	Snhg15	lncRNA	762.014	1.71703	0.219321	7.82882	4.92477e-15
ENSMUSG00000090877	Hspa1b	protein_coding	2600.45	1.40634	0.179889	7.81785	5.37351e-15
ENSMUSG00000089911	Mfsd14a	protein_coding	8996.06	1.2424	0.159068	7.81047	5.69767e-15
ENSMUSG00000051246	Msantd1	protein_coding	280.27	2.1213	0.27163	7.80952	5.74061e-15
ENSMUSG00000057156	Homez	protein_coding	648.767	-1.69387	0.216964	-7.80714	5.85023e-15
ENSMUSG00000091971	Hspa1a	protein_coding	3275.2	1.37598	0.176274	7.80591	5.90742e-15
ENSMUSG00000096592	Gm15801	processed_pseudogene	6037.12	1.50317	0.192629	7.80347	6.02279e-15
ENSMUSG00000065484	Mir130a	miRNA	72.1521	4.45014	0.571921	7.78103	7.19346e-15
ENSMUSG00000084803	5830444B04Rik	lncRNA	295.837	2.0822	0.268067	7.76747	8.00667e-15
ENSMUSG00000030533	Unc45a	protein_coding	6869.8	1.37908	0.177952	7.74973	9.20896e-15
ENSMUSG00000049539	H1f1	protein_coding	75.767	4.00175	0.51643	7.74887	9.27115e-15
ENSMUSG00000026270	Capn10	protein_coding	6599.26	1.24154	0.160965	7.71306	1.2284e-14
ENSMUSG00000007682	Dio2	protein_coding	530.693	1.81143	0.235078	7.70565	1.30174e-14
ENSMUSG00000035356	Nfkbiz	protein_coding	734.704	1.58483	0.206002	7.69329	1.43398e-14
ENSMUSG00000045991	Onecut2	protein_coding	1115.92	1.52311	0.197991	7.69283	1.43915e-14
ENSMUSG00000084781	D930015M05Rik	lncRNA	122.501	3.10576	0.403869	7.69003	1.47098e-14
ENSMUSG00000037266	Rsrp1	protein_coding	31407.5	1.29999	0.169091	7.68811	1.49321e-14
ENSMUSG00000056429	Tgoln1	protein_coding	18968.7	1.20777	0.157986	7.64481	2.09248e-14
ENSMUSG00000058073	Gm11189	processed_pseudogene	878.969	1.49149	0.195187	7.64136	2.14938e-14
ENSMUSG00000051034	Zfp11	protein_coding	322.308	-1.89495	0.248067	-7.63886	2.19151e-14
ENSMUSG00000104671	Gm43062	lncRNA	362.001	1.94246	0.254312	7.63807	2.20502e-14
ENSMUSG00000020140	Lgr5	protein_coding	610.13	1.86239	0.244721	7.61027	2.7352e-14
ENSMUSG00000019947	Arid5b	protein_coding	586.833	1.77085	0.232821	7.60605	2.82603e-14
ENSMUSG00000037519	Ppfia1	protein_coding	2331.73	1.32263	0.174018	7.60052	2.94934e-14
ENSMUSG00000017309	Cd300lg	protein_coding	182.562	2.40417	0.316469	7.59685	3.03432e-14
ENSMUSG00000055866	Per2	protein_coding	3083.28	1.6668	0.219473	7.59456	3.08837e-14
ENSMUSG00000022999	Lmbr1l	protein_coding	1091.74	1.40228	0.18498	7.58074	3.4359e-14
ENSMUSG00000026708	Cenpl	protein_coding	295.076	1.98697	0.26286	7.55907	4.05956e-14
ENSMUSG00000097589	Dleu2	lncRNA	747.346	1.56478	0.207087	7.55616	4.1515e-14
ENSMUSG00000071637	Cebpd	protein_coding	526.9	-1.70977	0.226668	-7.54306	4.59052e-14
ENSMUSG00000053600	Zfp472	protein_coding	188.096	-2.36979	0.314778	-7.52846	5.13432e-14
ENSMUSG00000081265	Gm11282	processed_pseudogene	61.5307	4.56884	0.607377	7.52226	5.38383e-14
ENSMUSG00000060795	Gm13363	processed_pseudogene	3337.71	1.4752	0.196175	7.51982	5.48529e-14
ENSMUSG00000044707	Ccnjl	protein_coding	616.553	-1.63274	0.217423	-7.50954	5.93357e-14
ENSMUSG00000037035	Inhbb	protein_coding	267.874	-1.93145	0.257329	-7.50574	6.10812e-14
ENSMUSG00000112140	Gm5780	processed_pseudogene	148.701	2.49493	0.334021	7.46938	8.05745e-14
ENSMUSG00000032298	Neil1	protein_coding	861.555	1.50978	0.202297	7.46317	8.44621e-14
ENSMUSG00000103899	Gm37940	TEC	179.217	2.2669	0.303745	7.46316	8.44731e-14
ENSMUSG00000079083	Jrkl	protein_coding	440.691	-1.6742	0.224416	-7.46027	8.63435e-14
ENSMUSG00000094870	Zfp131	protein_coding	2958.43	1.29796	0.1741	7.45523	8.97137e-14
ENSMUSG00000039910	Cited2	protein_coding	562.033	1.66291	0.22412	7.41974	1.17349e-13
ENSMUSG00000026963	Tmem210	protein_coding	143.152	3.24025	0.437295	7.40974	1.26548e-13
ENSMUSG00000039114	Nrn1	protein_coding	4631	1.20794	0.163196	7.40182	1.34329e-13
ENSMUSG00000049107	Ntf3	protein_coding	1584.71	-1.60013	0.216259	-7.39914	1.37071e-13
ENSMUSG00000004500	Zfp324	protein_coding	500.267	-1.593	0.215641	-7.38726	1.49886e-13
ENSMUSG00000032308	Ulk3	protein_coding	706.91	-1.4694	0.198978	-7.38475	1.52738e-13
ENSMUSG00000070385	Ampd1	protein_coding	65.8307	4.50847	0.610786	7.38142	1.56609e-13
ENSMUSG00000022518	4930562C15Rik	protein_coding	174.641	3.01792	0.40986	7.36329	1.79439e-13
ENSMUSG00000020605	Hs1bp3	protein_coding	389.124	-1.67655	0.227964	-7.35444	1.91729e-13
ENSMUSG00000105019	Gm43547	TEC	98.13	3.32135	0.45165	7.35381	1.92638e-13
ENSMUSG00000030978	Rrm1	protein_coding	1811.06	1.29658	0.176519	7.34527	2.05349e-13
ENSMUSG00000044814	Olfr543	protein_coding	83.4587	3.71548	0.506929	7.32939	2.3121e-13
ENSMUSG00000001918	Slc1a5	protein_coding	411.968	1.71256	0.23379	7.32521	2.38529e-13
ENSMUSG00000021134	Srsf5	protein_coding	18009.8	1.15875	0.158394	7.31565	2.56144e-13
ENSMUSG00000049300	Prmt6	protein_coding	437.111	-1.60875	0.220061	-7.31048	2.66196e-13
ENSMUSG00000032526	Ss18l2	protein_coding	5496.15	1.21486	0.166199	7.30965	2.67847e-13
ENSMUSG00000016946	Kctd5	protein_coding	2613.66	-1.25775	0.172222	-7.30308	2.81259e-13
ENSMUSG00000061232	H2-K1	protein_coding	1766.8	1.45704	0.199901	7.28881	3.12716e-13
ENSMUSG00000034551	Hdx	protein_coding	292.967	1.80782	0.248233	7.28274	3.27099e-13
ENSMUSG00000114787	4930455M05Rik	lncRNA	78.3426	4.24815	0.584156	7.27228	3.53463e-13
ENSMUSG00000024949	Sf1	protein_coding	11225.6	1.44898	0.199657	7.25735	3.94738e-13
ENSMUSG00000050711	Scg2	protein_coding	16056.8	1.19048	0.164147	7.25248	4.09195e-13
ENSMUSG00000029177	Cenpa	protein_coding	135.467	2.5747	0.355175	7.2491	4.19565e-13
ENSMUSG00000026199	Ankzf1	protein_coding	1119.58	-1.32776	0.183817	-7.22327	5.07535e-13
ENSMUSG00000104154	Gm38104	TEC	145.037	-2.57979	0.357187	-7.22252	5.10337e-13
ENSMUSG00000020728	Cep112	protein_coding	514.173	1.5664	0.217099	7.21515	5.38763e-13
ENSMUSG00000025283	Sat1	protein_coding	2372.06	1.31209	0.181934	7.21188	5.51832e-13
ENSMUSG00000105528	Gm43519	TEC	178.65	2.44715	0.340648	7.1838	6.77981e-13
ENSMUSG00000029022	Miip	protein_coding	750.992	-1.50526	0.210745	-7.1426	9.1584e-13
ENSMUSG00000027293	Ehd4	protein_coding	940.069	1.36571	0.191375	7.13631	9.58683e-13
ENSMUSG00000085148	Mir22hg	lncRNA	3449.7	1.25829	0.176417	7.13247	9.85801e-13
ENSMUSG00000040152	Thbs1	protein_coding	269.04	2.15931	0.302997	7.12651	1.02943e-12
ENSMUSG00000030823	9130019O22Rik	protein_coding	240.072	-1.93735	0.271911	-7.12495	1.04116e-12
ENSMUSG00000089999	Gm6485	transcribed_processed_pseudogene	2100.8	1.33282	0.187291	7.11627	1.10886e-12
ENSMUSG00000043572	Pars2	protein_coding	382.776	-1.63652	0.230881	-7.08816	1.35911e-12
ENSMUSG00000046962	Zbtb21	protein_coding	2908.68	1.17902	0.166479	7.08212	1.41964e-12
ENSMUSG00000016559	H3f3b	protein_coding	66391.8	1.27138	0.179876	7.06806	1.57113e-12
ENSMUSG00000068742	Cry2	protein_coding	21880.2	1.37034	0.19459	7.0422	1.89225e-12
ENSMUSG00000031314	Taf1	protein_coding	5569.98	1.26123	0.179459	7.02797	2.09567e-12
ENSMUSG00000030145	Zfp248	protein_coding	1665.83	1.27162	0.181049	7.02364	2.16167e-12
ENSMUSG00000074064	Mlycd	protein_coding	1181.95	-1.62522	0.231754	-7.01271	2.33749e-12
ENSMUSG00000037416	Dmxl1	protein_coding	2063.18	1.33363	0.190368	7.00555	2.46012e-12
ENSMUSG00000070462	Tlnrd1	protein_coding	788.433	-1.96708	0.280918	-7.00234	2.51729e-12
ENSMUSG00000040857	Erf	protein_coding	298.548	1.85305	0.264876	6.9959	2.63554e-12
ENSMUSG00000030330	Ing4	protein_coding	207.735	-2.01303	0.288028	-6.98901	2.76827e-12
ENSMUSG00000006498	Ptbp1	protein_coding	1392.47	1.24803	0.179163	6.96587	3.26391e-12
ENSMUSG00000049800	Sertad2	protein_coding	2217.29	1.30057	0.186789	6.96277	3.33656e-12
ENSMUSG00000031796	Cfap20	protein_coding	8803.27	1.15434	0.165911	6.95758	3.46169e-12
ENSMUSG00000095253	Zfp799	protein_coding	467.673	-1.54206	0.221797	-6.95257	3.58688e-12
ENSMUSG00000078580	E430018J23Rik	protein_coding	163.823	-2.11354	0.304983	-6.93003	4.20753e-12
ENSMUSG00000024232	Bambi	protein_coding	1107.96	1.29682	0.187661	6.91047	4.83053e-12
ENSMUSG00000034472	Rasd2	protein_coding	960.417	-1.28563	0.186236	-6.90322	5.08368e-12
ENSMUSG00000028479	Gne	protein_coding	3551.57	1.1777	0.17064	6.90166	5.13981e-12
ENSMUSG00000025050	Pcgf6	protein_coding	1382.85	-1.26058	0.182685	-6.90031	5.18903e-12
ENSMUSG00000024764	Naa40	protein_coding	2610.67	-1.23861	0.179541	-6.89876	5.24592e-12
ENSMUSG00000020441	2310033P09Rik	protein_coding	1393.35	1.27527	0.184859	6.89863	5.25047e-12
ENSMUSG00000050605	Zfp61	protein_coding	932.246	-1.50316	0.218026	-6.89441	5.40898e-12
ENSMUSG00000022351	Sqle	protein_coding	33707	1.09861	0.159377	6.89312	5.45806e-12
ENSMUSG00000110218	Tincr	protein_coding	295.52	2.13289	0.309529	6.89076	5.54936e-12
ENSMUSG00000075020	Mir670hg	lncRNA	270.58	2.12973	0.309225	6.8873	5.68594e-12
ENSMUSG00000037474	Dtl	protein_coding	117.518	2.52462	0.367644	6.86703	6.55538e-12
ENSMUSG00000021256	Vash1	protein_coding	335.348	-2.00349	0.291879	-6.86412	6.69042e-12
ENSMUSG00000027335	Adra1d	protein_coding	191.511	-2.01721	0.293982	-6.86167	6.80615e-12
ENSMUSG00000096856	Gm10778	protein_coding	369.699	-1.84895	0.269882	-6.85096	7.33585e-12
ENSMUSG00000049739	Zfp646	protein_coding	636.128	-1.44811	0.211479	-6.84751	7.51478e-12
ENSMUSG00000056666	Retsat	protein_coding	509.876	1.66323	0.243168	6.83982	7.92955e-12
ENSMUSG00000038774	Ascc3	protein_coding	1498.43	1.5746	0.230216	6.8397	7.93615e-12
ENSMUSG00000025173	Wdr45b	protein_coding	8953.62	1.09989	0.160898	6.83592	8.14787e-12
ENSMUSG00000079470	Utp14b	protein_coding	468.445	2.214	0.32412	6.8308	8.44439e-12
ENSMUSG00000018347	Zkscan6	protein_coding	616.529	-1.46924	0.215384	-6.82151	9.00905e-12
ENSMUSG00000019838	Slc16a10	protein_coding	388.547	1.70002	0.249307	6.81899	9.16842e-12
ENSMUSG00000068732	Tmem167b	protein_coding	3045.68	1.28489	0.188499	6.81645	9.33187e-12
ENSMUSG00000104018	4833412K13Rik	TEC	105.09	-2.55704	0.375529	-6.80918	9.81567e-12
ENSMUSG00000097736	9530059O14Rik	lncRNA	1257.76	-1.27772	0.187785	-6.80415	1.01647e-11
ENSMUSG00000039473	Ubn1	protein_coding	2813.91	1.1621	0.170807	6.80356	1.02068e-11
ENSMUSG00000018543	1700001P01Rik	protein_coding	83.303	2.8118	0.413309	6.80315	1.02355e-11
ENSMUSG00000041165	Spem1	protein_coding	126.865	2.46352	0.362458	6.79671	1.07032e-11
ENSMUSG00000028060	Khdc4	protein_coding	6842.43	1.11498	0.164608	6.77353	1.25677e-11
ENSMUSG00000085486	Gm11634	protein_coding	54.2051	4.09787	0.60571	6.7654	1.32945e-11
ENSMUSG00000106181	Gm9523	processed_pseudogene	624.626	1.38777	0.205422	6.75568	1.42166e-11
ENSMUSG00000048895	Cdk5r1	protein_coding	8008.42	-1.32351	0.196217	-6.74513	1.52889e-11
ENSMUSG00000029135	Fosl2	protein_coding	7187.87	3.51076	0.521683	6.72967	1.7005e-11
ENSMUSG00000021738	Atxn7	protein_coding	1445.99	1.39977	0.208334	6.71887	1.8314e-11
ENSMUSG00000021877	Arf4	protein_coding	18590.2	1.06908	0.159336	6.70958	1.95179e-11
ENSMUSG00000030446	Zfp273	protein_coding	153.701	-2.41344	0.360363	-6.69723	2.12402e-11
ENSMUSG00000106651	Gm42608	TEC	162.29	2.23379	0.335072	6.6666	2.61795e-11
ENSMUSG00000020521	Rnft1	protein_coding	1422.19	1.17672	0.176695	6.65958	2.7461e-11
ENSMUSG00000041552	Ptchd1	protein_coding	307.988	1.66206	0.249726	6.65555	2.82238e-11
ENSMUSG00000020630	Rnaseh1	protein_coding	422.175	-1.55033	0.233256	-6.64646	3.00219e-11
ENSMUSG00000031168	Ebp	protein_coding	2069.69	1.17527	0.176944	6.64205	3.09346e-11
ENSMUSG00000111639	1700019L13Rik	lncRNA	53.5755	4.11261	0.620185	6.63127	3.32805e-11
ENSMUSG00000043782	Bicdl2	protein_coding	81.0838	3.54787	0.535696	6.62292	3.52161e-11
ENSMUSG00000029178	Klf3	protein_coding	495.805	-1.46331	0.221014	-6.62089	3.57053e-11
ENSMUSG00000032392	Parp16	protein_coding	164.999	-2.25676	0.341154	-6.61509	3.71327e-11
ENSMUSG00000104973	A530041M06Rik	lncRNA	1193.93	1.37641	0.208847	6.59052	4.38279e-11
ENSMUSG00000034765	Dusp5	protein_coding	378.4	1.49799	0.227429	6.5866	4.50014e-11
ENSMUSG00000089774	Slc5a3	protein_coding	7508.07	1.08179	0.16431	6.58385	4.58405e-11
ENSMUSG00000048003	Catsper4	protein_coding	60.6786	3.32459	0.505543	6.57627	4.82401e-11
ENSMUSG00000055675	Kbtbd11	protein_coding	2775.08	-1.12909	0.171748	-6.57409	4.89519e-11
ENSMUSG00000051396	Gm45902	protein_coding	1014.69	1.22102	0.186279	6.55477	5.57278e-11
ENSMUSG00000058873	Gm5582	processed_pseudogene	3774.9	1.22141	0.186419	6.55195	5.67888e-11
ENSMUSG00000042608	Stk40	protein_coding	1313.85	1.49841	0.22883	6.54813	5.82619e-11
ENSMUSG00000078235	Fam43b	protein_coding	1117.58	-1.65715	0.253143	-6.54632	5.89714e-11
ENSMUSG00000021125	Arg2	protein_coding	488.886	1.3844	0.211489	6.546	5.90994e-11
ENSMUSG00000026475	Rgs16	protein_coding	1287.24	1.19135	0.182037	6.54456	5.9672e-11
ENSMUSG00000071661	Zbtb3	protein_coding	178.757	-1.94016	0.298668	-6.49604	8.24607e-11
ENSMUSG00000055200	Sertad3	protein_coding	303.056	1.56562	0.241112	6.49334	8.39564e-11
ENSMUSG00000018362	Kpna2	protein_coding	7028.4	1.04502	0.161162	6.4843	8.91451e-11
ENSMUSG00000030423	Pop4	protein_coding	3496.1	1.07561	0.166102	6.4756	9.44371e-11
ENSMUSG00000067424	Zfp563	protein_coding	726.865	-1.38161	0.213396	-6.4744	9.51882e-11
ENSMUSG00000105195	Gm43584	lncRNA	808.76	1.2539	0.194173	6.45765	1.0634e-10
ENSMUSG00000094076	Gm4767	protein_coding	350.43	-1.77287	0.274726	-6.45324	1.09487e-10
ENSMUSG00000002227	Mov10	protein_coding	263.541	-1.63459	0.253977	-6.43599	1.22673e-10
ENSMUSG00000097746	Gm6225	lncRNA	351.628	1.50463	0.23424	6.42346	1.33207e-10
ENSMUSG00000026317	Cln8	protein_coding	5824.05	1.04082	0.162077	6.42176	1.34707e-10
ENSMUSG00000031154	Otud5	protein_coding	2055.06	1.09863	0.171153	6.41898	1.37187e-10
ENSMUSG00000117975	Itprip	protein_coding	495.742	1.41831	0.221158	6.4131	1.42593e-10
ENSMUSG00000071337	Tia1	protein_coding	5546.73	-1.22043	0.190303	-6.41308	1.42604e-10
ENSMUSG00000104126	Gm37486	processed_pseudogene	1135.24	1.25982	0.196665	6.40593	1.49453e-10
ENSMUSG00000002799	Jag2	protein_coding	1299.63	-1.16499	0.181907	-6.40432	1.51039e-10
ENSMUSG00000020752	Recql5	protein_coding	1639.02	-1.13187	0.176798	-6.40206	1.53291e-10
ENSMUSG00000030208	Emp1	protein_coding	302.746	1.74198	0.272337	6.39642	1.59063e-10
ENSMUSG00000046727	Cystm1	protein_coding	5638.53	1.08908	0.170337	6.39366	1.61961e-10
ENSMUSG00000081339	Gm16044	processed_pseudogene	85.0503	2.54362	0.399924	6.36025	2.01431e-10
ENSMUSG00000032394	Igdcc3	protein_coding	142.378	-2.04118	0.32137	-6.3515	2.13229e-10
ENSMUSG00000069083	Gm10259	processed_pseudogene	3452.88	1.04947	0.165416	6.34445	2.23227e-10
ENSMUSG00000029378	Areg	protein_coding	46.5889	4.28799	0.67593	6.34384	2.24103e-10
ENSMUSG00000112203	Gm49167	TEC	83.5224	-2.68521	0.423659	-6.33813	2.32567e-10
ENSMUSG00000109438	Gm45073	TEC	258.706	1.65097	0.261346	6.31716	2.66413e-10
ENSMUSG00000029587	Zfp12	protein_coding	618.426	-1.35347	0.214418	-6.31228	2.74958e-10
ENSMUSG00000051413	Plagl2	protein_coding	204.434	-1.74787	0.277091	-6.30793	2.82792e-10
ENSMUSG00000049036	Tmem121	protein_coding	3270.61	-1.14187	0.181054	-6.30679	2.84882e-10
ENSMUSG00000034083	Ccdc174	protein_coding	4435.49	1.11688	0.177184	6.3035	2.9099e-10
ENSMUSG00000037594	Clba1	protein_coding	1658.1	1.14119	0.181104	6.30126	2.95239e-10
ENSMUSG00000040084	Bub1b	protein_coding	134.486	2.73994	0.434847	6.30094	2.95854e-10
ENSMUSG00000019461	Plscr3	protein_coding	1004.72	-1.20693	0.191634	-6.2981	3.0132e-10
ENSMUSG00000077167	Gm24119	snoRNA	98.8644	2.40599	0.382158	6.2958	3.05817e-10
ENSMUSG00000069804	Gm10277	protein_coding	88.0283	-2.59086	0.412339	-6.28332	3.31409e-10
ENSMUSG00000036693	Nop14	protein_coding	2968.11	1.14342	0.18202	6.28186	3.34547e-10
ENSMUSG00000110366	Gm45885	lncRNA	83.1159	2.70843	0.432047	6.26883	3.63778e-10
ENSMUSG00000106032	Gm42463	lncRNA	129.817	-2.26508	0.361389	-6.2677	3.66422e-10
ENSMUSG00000047415	Gpr68	protein_coding	1316.29	-1.18693	0.189695	-6.25705	3.9232e-10
ENSMUSG00000096687	Mfsd4b4	protein_coding	385.37	-1.5076	0.241288	-6.24812	4.15427e-10
ENSMUSG00000104761	Gm43511	TEC	223.815	-1.69163	0.271228	-6.23691	4.46287e-10
ENSMUSG00000010048	Ifrd2	protein_coding	368.319	-1.42467	0.228564	-6.23314	4.57182e-10
ENSMUSG00000021721	Htr1a	protein_coding	1285.42	-1.16355	0.186732	-6.23109	4.63201e-10
ENSMUSG00000054717	Hmgb2	protein_coding	334.958	1.60419	0.257851	6.2214	4.92742e-10
ENSMUSG00000030056	Isy1	protein_coding	1267.04	1.20379	0.193514	6.2207	4.94934e-10
ENSMUSG00000109429	Gm45223	TEC	704.236	1.33518	0.214741	6.21764	5.04687e-10
ENSMUSG00000099517	H3c8	protein_coding	161.978	2.13459	0.343574	6.21291	5.20134e-10
ENSMUSG00000066878	Gm10184	protein_coding	4343.35	1.01398	0.163321	6.20856	5.34735e-10
ENSMUSG00000060301	2610008E11Rik	protein_coding	1114.03	-1.21225	0.195286	-6.20756	5.38152e-10
ENSMUSG00000011960	Ccnt1	protein_coding	6476.16	1.04289	0.168466	6.19049	5.99774e-10
ENSMUSG00000104435	Gm37422	lncRNA	114.771	-2.41436	0.390101	-6.18907	6.052e-10
ENSMUSG00000034800	Zfp661	protein_coding	468.926	-1.40973	0.227999	-6.18307	6.2865e-10
ENSMUSG00000030322	Mbd4	protein_coding	626.427	1.52799	0.247231	6.18043	6.39288e-10
ENSMUSG00000103497	Gm37407	TEC	233.861	-2.06331	0.334277	-6.17245	6.7238e-10
ENSMUSG00000022865	Cxadr	protein_coding	11883.2	1.0611	0.172079	6.16636	6.98791e-10
ENSMUSG00000035671	Zswim4	protein_coding	623.08	1.24633	0.202167	6.16484	7.05553e-10
ENSMUSG00000103696	Gm37531	TEC	493.188	1.36277	0.221105	6.16347	7.11698e-10
ENSMUSG00000020361	Hspa4	protein_coding	16655.9	1.14774	0.186402	6.15733	7.39837e-10
ENSMUSG00000030103	Bhlhe40	protein_coding	1557.92	-1.09114	0.177288	-6.1546	7.52672e-10
ENSMUSG00000103227	Gm37733	TEC	152.889	2.07957	0.338425	6.14485	8.00397e-10
ENSMUSG00000039458	Mtmr12	protein_coding	1950.71	-1.10357	0.179669	-6.14224	8.1365e-10
ENSMUSG00000066150	Slc31a1	protein_coding	4989.84	1.03428	0.168407	6.14154	8.1724e-10
ENSMUSG00000055003	Lrtm2	protein_coding	3169.28	-1.06004	0.17286	-6.13236	8.6583e-10
ENSMUSG00000029313	Aff1	protein_coding	460.397	1.54701	0.252352	6.13038	8.76675e-10
ENSMUSG00000027423	Snx5	protein_coding	3280.95	1.01081	0.16511	6.12202	9.23946e-10
ENSMUSG00000052707	Tnrc6a	protein_coding	2565.31	-1.07541	0.175828	-6.11625	9.58036e-10
ENSMUSG00000055430	Nap1l5	protein_coding	23863.9	1.05941	0.173324	6.11231	9.82015e-10
ENSMUSG00000006526	Stimate	protein_coding	601.097	-1.32686	0.217109	-6.11148	9.87122e-10
ENSMUSG00000023150	Ivns1abp	protein_coding	13004.7	1.0638	0.174137	6.10902	1.00242e-09
ENSMUSG00000036087	Slain2	protein_coding	522.385	-1.33188	0.218103	-6.10666	1.01737e-09
ENSMUSG00000021319	Sfrp4	protein_coding	254.882	1.61642	0.264886	6.10232	1.04537e-09
ENSMUSG00000051495	Irf2bp2	protein_coding	1964.95	1.16248	0.190777	6.09338	1.10551e-09
ENSMUSG00000020781	Tsen54	protein_coding	721.227	-1.21775	0.199916	-6.09132	1.11981e-09
ENSMUSG00000082953	Gm13217	unprocessed_pseudogene	556.175	1.32017	0.216901	6.08651	1.15397e-09
ENSMUSG00000024423	Impact	protein_coding	17959.8	0.97393	0.16009	6.08364	1.17485e-09
ENSMUSG00000041468	Gpr12	protein_coding	1444.03	-1.12307	0.184767	-6.07832	1.21446e-09
ENSMUSG00000006390	Elovl1	protein_coding	419.458	-1.55169	0.255312	-6.07759	1.21999e-09
ENSMUSG00000002845	Tmem39a	protein_coding	791.562	1.21217	0.199817	6.06642	1.30792e-09
ENSMUSG00000085234	Gm15614	lncRNA	69.374	3.00541	0.495477	6.0657	1.31381e-09
ENSMUSG00000061904	Slc25a3	protein_coding	48171.7	0.951939	0.156965	6.06467	1.32223e-09
ENSMUSG00000101059	Gm4017	processed_pseudogene	134.845	2.33279	0.385894	6.04515	1.49268e-09
ENSMUSG00000054115	Skp2	protein_coding	416.817	-1.33405	0.220714	-6.04426	1.501e-09
ENSMUSG00000087006	Gm13889	protein_coding	444.503	1.37673	0.227778	6.04415	1.50198e-09
ENSMUSG00000052415	Tchh	protein_coding	891.087	1.21807	0.201572	6.04284	1.51421e-09
ENSMUSG00000004561	Mettl17	protein_coding	1541.15	-1.07478	0.177893	-6.04171	1.52492e-09
ENSMUSG00000044149	Nkrf	protein_coding	2667.62	1.02035	0.16894	6.03969	1.54409e-09
ENSMUSG00000060314	Zfp941	protein_coding	1123.14	-1.12562	0.186607	-6.03206	1.61885e-09
ENSMUSG00000058331	Zfp85	protein_coding	107.031	-2.49023	0.413353	-6.02447	1.69669e-09
ENSMUSG00000046185	Zfp84	protein_coding	678.838	-1.34576	0.223489	-6.02159	1.72707e-09
ENSMUSG00000103964	Gm8407	processed_pseudogene	102.234	2.18389	0.363075	6.01499	1.79899e-09
ENSMUSG00000042379	Esm1	protein_coding	40.9346	4.35219	0.724281	6.00898	1.8669e-09
ENSMUSG00000038000	Acd	protein_coding	6935.95	0.961507	0.160025	6.00849	1.8726e-09
ENSMUSG00000021962	Dcp1a	protein_coding	1229.04	-1.11652	0.186102	-5.99948	1.97951e-09
ENSMUSG00000037640	Zfp60	protein_coding	1444.97	-1.33513	0.222719	-5.99466	2.03918e-09
ENSMUSG00000036646	Man1b1	protein_coding	10266.5	1.18198	0.19724	5.9926	2.06514e-09
ENSMUSG00000037001	Zfp39	protein_coding	353.274	-1.54359	0.257807	-5.98738	2.13251e-09
ENSMUSG00000012429	Mplkip	protein_coding	424.854	-1.59331	0.26655	-5.97752	2.26563e-09
ENSMUSG00000023467	Tulp2	protein_coding	73.3504	2.59834	0.43496	5.97375	2.31862e-09
ENSMUSG00000097099	Gm9917	lncRNA	182.488	1.85754	0.310953	5.97368	2.31954e-09
ENSMUSG00000112338	Gm47693	TEC	134.75	2.86883	0.480312	5.97284	2.33161e-09
ENSMUSG00000016624	Phf21b	protein_coding	178.252	1.83618	0.307589	5.96959	2.37854e-09
ENSMUSG00000048450	Msx1	protein_coding	647.448	-1.20734	0.202324	-5.96738	2.41099e-09
ENSMUSG00000110622	Iqcn	protein_coding	219.476	5.02936	0.843616	5.96167	2.49676e-09
ENSMUSG00000103906	Tigd5	protein_coding	85.3558	-2.40342	0.403542	-5.9558	2.58798e-09
ENSMUSG00000021680	Crhbp	protein_coding	809.081	1.18833	0.199554	5.95493	2.60177e-09
ENSMUSG00000031397	Tktl1	protein_coding	73.8082	2.61518	0.439412	5.95155	2.65607e-09
ENSMUSG00000038390	Gpr162	protein_coding	2676.24	-1.28998	0.216768	-5.95096	2.66572e-09
ENSMUSG00000028300	C9orf72	protein_coding	3287.99	0.997389	0.167738	5.9461	2.74612e-09
ENSMUSG00000037007	Zfp113	protein_coding	420.234	-1.3056	0.219761	-5.94098	2.83315e-09
ENSMUSG00000001065	Zfp276	protein_coding	715.562	-1.22237	0.206053	-5.9323	2.98714e-09
ENSMUSG00000038550	Ciart	protein_coding	2462.41	1.20057	0.202437	5.93059	3.01854e-09
ENSMUSG00000020644	Id2	protein_coding	7253.99	1.03367	0.174573	5.92112	3.19765e-09
ENSMUSG00000020544	Cox11	protein_coding	757.031	-1.27169	0.214864	-5.91855	3.24788e-09
ENSMUSG00000013155	Enkd1	protein_coding	806.683	1.13847	0.192402	5.91714	3.2759e-09
ENSMUSG00000014609	Chrne	protein_coding	36.1462	4.89165	0.826847	5.91602	3.29817e-09
ENSMUSG00000030486	Zfp108	protein_coding	291.608	-1.50857	0.255015	-5.91564	3.30583e-09
ENSMUSG00000024378	Stard4	protein_coding	3233.25	1.16912	0.197633	5.9156	3.30672e-09
ENSMUSG00000055320	Tead1	protein_coding	654.743	1.31036	0.22196	5.90358	3.55693e-09
ENSMUSG00000044933	Sstr3	protein_coding	292.778	-1.43547	0.24325	-5.90121	3.60856e-09
ENSMUSG00000036186	Dipk1b	protein_coding	2680.46	-1.2678	0.214956	-5.89792	3.68111e-09
ENSMUSG00000015337	Endog	protein_coding	216.38	-1.66956	0.283084	-5.89775	3.68484e-09
ENSMUSG00000041491	Cep78	protein_coding	1128.46	-1.0883	0.184551	-5.89699	3.70187e-09
ENSMUSG00000048997	Atxn7l2	protein_coding	1111.87	-1.07262	0.181909	-5.89648	3.71338e-09
ENSMUSG00000027164	Traf6	protein_coding	783.478	-1.21326	0.205765	-5.89633	3.7167e-09
ENSMUSG00000020994	Pnn	protein_coding	8399.96	0.943024	0.159944	5.89597	3.72476e-09
ENSMUSG00000041328	Pcf11	protein_coding	1685.79	1.0966	0.186009	5.89543	3.73707e-09
ENSMUSG00000020888	Dvl2	protein_coding	1291	-1.21363	0.206233	-5.88474	3.98681e-09
ENSMUSG00000020364	Zfp354a	protein_coding	626.693	-1.27037	0.215947	-5.88278	4.03438e-09
ENSMUSG00000025880	Smad7	protein_coding	283.5	1.45106	0.246712	5.8816	4.06331e-09
ENSMUSG00000041718	Alg13	protein_coding	907.312	1.11966	0.190388	5.88093	4.07976e-09
ENSMUSG00000017677	Wsb1	protein_coding	7118.85	1.00158	0.170524	5.87354	4.2659e-09
ENSMUSG00000025959	Klf7	protein_coding	5914.93	1.18312	0.201496	5.87169	4.31381e-09
ENSMUSG00000027342	Pcna	protein_coding	3674.62	0.974286	0.165958	5.87067	4.34045e-09
ENSMUSG00000024427	Spry4	protein_coding	2001.61	1.08867	0.185492	5.8691	4.3816e-09
ENSMUSG00000021993	Mipep	protein_coding	1116.71	-1.31926	0.224832	-5.86777	4.417e-09
ENSMUSG00000028609	Magoh	protein_coding	1785.36	1.01716	0.173503	5.86248	4.55996e-09
ENSMUSG00000038422	Hdhd3	protein_coding	336.347	-1.49184	0.254529	-5.8612	4.59535e-09
ENSMUSG00000082454	Gm12183	processed_pseudogene	5896.44	0.995795	0.17003	5.85659	4.7247e-09
ENSMUSG00000052565	H1f3	protein_coding	145.336	1.81573	0.310061	5.85604	4.74048e-09
ENSMUSG00000101972	H3c11	protein_coding	157.78	1.97255	0.33711	5.85136	4.87562e-09
ENSMUSG00000000278	Scpep1	protein_coding	3185.59	0.972274	0.166347	5.84485	5.07013e-09
ENSMUSG00000018774	Cd68	protein_coding	505.812	1.22687	0.210003	5.84215	5.15328e-09
ENSMUSG00000049305	Ccdc71	protein_coding	1943.84	-1.02124	0.17482	-5.84168	5.16765e-09
ENSMUSG00000074890	Lcmt2	protein_coding	1372.09	1.05981	0.181544	5.83776	5.29082e-09
ENSMUSG00000049728	Zfp668	protein_coding	1314.3	-1.04247	0.178617	-5.83632	5.33674e-09
ENSMUSG00000102331	Gm19938	lncRNA	287.648	-1.53016	0.262209	-5.83567	5.35744e-09
ENSMUSG00000091655	Gm8741	processed_pseudogene	3443.15	1.03733	0.177941	5.82961	5.55575e-09
ENSMUSG00000103220	Gm37728	TEC	238.246	1.65711	0.284383	5.82705	5.6415e-09
ENSMUSG00000022911	Arl13b	protein_coding	631.225	1.23007	0.211173	5.82491	5.71425e-09
ENSMUSG00000045598	Zfp553	protein_coding	1438.03	-1.08104	0.185601	-5.82451	5.72803e-09
ENSMUSG00000044824	Olfr545	protein_coding	61.1553	2.99378	0.514162	5.82264	5.79255e-09
ENSMUSG00000020363	Gfpt2	protein_coding	457.929	1.27787	0.219516	5.82131	5.83881e-09
ENSMUSG00000039754	Alkbh4	protein_coding	536.508	-1.34458	0.23103	-5.81992	5.8875e-09
ENSMUSG00000059991	Nptx2	protein_coding	1155.65	1.40423	0.241354	5.81815	5.95038e-09
ENSMUSG00000038057	Dbil5	protein_coding	82.7991	2.36797	0.407206	5.81517	6.05735e-09
ENSMUSG00000030600	Lrfn1	protein_coding	443.98	-1.35489	0.233088	-5.81277	6.14468e-09
ENSMUSG00000051212	Gpr183	protein_coding	69.1804	2.71936	0.468348	5.80627	6.38802e-09
ENSMUSG00000032611	1700102P08Rik	protein_coding	155.277	2.10782	0.363236	5.8029	6.51777e-09
ENSMUSG00000017999	Ddx27	protein_coding	3196.76	0.992808	0.171113	5.80207	6.55014e-09
ENSMUSG00000098882	Mir6392	miRNA	132.096	1.95618	0.337352	5.79864	6.68536e-09
ENSMUSG00000094626	Tmem121b	protein_coding	682.399	-1.22625	0.211709	-5.79213	6.94996e-09
ENSMUSG00000069184	Zfp72	protein_coding	210.441	-1.608	0.277864	-5.787	7.16528e-09
ENSMUSG00000039810	Zc3h10	protein_coding	405.309	-1.32045	0.228714	-5.77339	7.76916e-09
ENSMUSG00000040396	Abhd13	protein_coding	1250.88	-1.10937	0.1924	-5.76597	8.11893e-09
ENSMUSG00000001157	Gmcl1	protein_coding	1304.03	-1.14063	0.197831	-5.7657	8.13187e-09
ENSMUSG00000066042	Med18	protein_coding	354.452	-1.41756	0.245979	-5.76293	8.26654e-09
ENSMUSG00000112287	Gm47024	TEC	158.926	-1.82888	0.317699	-5.75665	8.57988e-09
ENSMUSG00000029389	Ddx55	protein_coding	1425.04	-1.12137	0.195073	-5.7485	9.0038e-09
ENSMUSG00000100021	Gm18697	processed_pseudogene	36.4295	4.19017	0.728975	5.74803	9.0288e-09
ENSMUSG00000003437	Paf1	protein_coding	9586.08	0.917132	0.159562	5.7478	9.04144e-09
ENSMUSG00000005054	Cstb	protein_coding	2674.33	1.09884	0.191247	5.74565	9.15711e-09
ENSMUSG00000038256	Bcl9	protein_coding	2159.54	-1.26433	0.220222	-5.74118	9.40202e-09
ENSMUSG00000092526	Gm17907	processed_pseudogene	71.9855	-2.53366	0.441591	-5.73757	9.60456e-09
ENSMUSG00000072572	Slc39a2	protein_coding	164.684	-1.8119	0.315833	-5.73688	9.64378e-09
ENSMUSG00000034889	Cactin	protein_coding	1393.36	-1.02702	0.179104	-5.73423	9.79569e-09
ENSMUSG00000009406	Elk1	protein_coding	4519.05	-1.17686	0.205236	-5.73416	9.79959e-09
ENSMUSG00000110317	Gm45250	lncRNA	190.041	-1.61234	0.281306	-5.73163	9.947e-09
ENSMUSG00000027932	Slc27a3	protein_coding	1657.43	-1.25024	0.21818	-5.7303	1.00251e-08
ENSMUSG00000037169	Mycn	protein_coding	2574.44	-0.96176	0.167911	-5.72781	1.01733e-08
ENSMUSG00000105434	Gm43359	TEC	393.948	1.41757	0.24751	5.72732	1.02029e-08
ENSMUSG00000112828	Gm48495	lncRNA	168.639	-2.2016	0.38441	-5.72722	1.02088e-08
ENSMUSG00000038806	Sde2	protein_coding	5467.71	1.00797	0.176019	5.72648	1.02536e-08
ENSMUSG00000051499	Zfp786	protein_coding	327.517	-1.91724	0.334962	-5.72374	1.04202e-08
ENSMUSG00000031832	Taf1c	protein_coding	527.821	-1.22547	0.214421	-5.71523	1.09554e-08
ENSMUSG00000038930	Rccd1	protein_coding	356.09	1.32872	0.232642	5.71142	1.12036e-08
ENSMUSG00000048310	Pskh1	protein_coding	237.758	-1.51945	0.266437	-5.70285	1.17821e-08
ENSMUSG00000026241	Nppc	protein_coding	474.428	1.26901	0.222535	5.70253	1.1804e-08
ENSMUSG00000025337	Sbds	protein_coding	5354.09	0.930403	0.163196	5.70113	1.19015e-08
ENSMUSG00000020607	Lratd1	protein_coding	8727.68	0.908286	0.159333	5.70056	1.19418e-08
ENSMUSG00000028339	Col15a1	protein_coding	403.838	-1.52066	0.26677	-5.70026	1.19625e-08
ENSMUSG00000067370	B3galt4	protein_coding	325.997	-1.41165	0.247659	-5.69998	1.19823e-08
ENSMUSG00000026429	Ube2t	protein_coding	467.458	1.24808	0.219036	5.69809	1.21157e-08
ENSMUSG00000046556	Zfp319	protein_coding	887.61	-1.08572	0.190584	-5.69681	1.22071e-08
ENSMUSG00000020282	Rhbdf1	protein_coding	1014.3	-1.13513	0.199262	-5.69665	1.22186e-08
ENSMUSG00000034701	Neurod1	protein_coding	4654.16	-0.976415	0.171445	-5.69519	1.23232e-08
ENSMUSG00000072612	Gm10382	lncRNA	100.675	2.08263	0.366388	5.68421	1.31415e-08
ENSMUSG00000001521	Tulp3	protein_coding	1459.55	-1.00434	0.176759	-5.68199	1.33136e-08
ENSMUSG00000090946	Ccdc71l	protein_coding	323.724	-1.33816	0.235568	-5.68058	1.3424e-08
ENSMUSG00000040490	Lrfn2	protein_coding	3316.65	-0.961374	0.169547	-5.67027	1.42577e-08
ENSMUSG00000081486	Gm14452	processed_pseudogene	135.611	1.86369	0.328694	5.66999	1.42808e-08
ENSMUSG00000108353	Gm45205	TEC	228.938	2.2334	0.394101	5.66707	1.45262e-08
ENSMUSG00000105387	Gm29681	lncRNA	38.2278	4.12947	0.728819	5.66598	1.46189e-08
ENSMUSG00000051306	Usp42	protein_coding	979.104	-1.07066	0.188969	-5.66581	1.46333e-08
ENSMUSG00000035757	Selenoo	protein_coding	821.112	-1.37304	0.242389	-5.66462	1.47349e-08
ENSMUSG00000098202	B830012L14Rik	lncRNA	1000.46	1.25873	0.222793	5.64981	1.60629e-08
ENSMUSG00000050846	Zfp623	protein_coding	967.96	-1.19073	0.210858	-5.64707	1.63202e-08
ENSMUSG00000006736	Tspan31	protein_coding	6451.51	0.917598	0.162601	5.64324	1.66882e-08
ENSMUSG00000023232	Serinc2	protein_coding	903.614	-1.09149	0.193528	-5.63996	1.70086e-08
ENSMUSG00000027510	Rbm38	protein_coding	899.728	1.59748	0.283308	5.63867	1.71365e-08
ENSMUSG00000042675	Ypel3	protein_coding	3155.46	-1.41883	0.251628	-5.63861	1.71432e-08
ENSMUSG00000029027	Dffb	protein_coding	1072.16	1.12738	0.199952	5.63828	1.71755e-08
ENSMUSG00000097155	Gm26511	lncRNA	110.991	1.98628	0.3524	5.63644	1.73604e-08
ENSMUSG00000104704	Gm43133	TEC	57.7189	-2.78996	0.495049	-5.63573	1.74318e-08
ENSMUSG00000025130	P4hb	protein_coding	16451.4	0.997282	0.177084	5.63169	1.78455e-08
ENSMUSG00000003382	Etv3	protein_coding	1956.09	1.08511	0.192995	5.6225	1.88217e-08
ENSMUSG00000029817	Tra2a	protein_coding	5901.19	0.907769	0.161662	5.61522	1.96314e-08
ENSMUSG00000040093	Bmf	protein_coding	112.824	2.2357	0.398507	5.6102	2.02091e-08
ENSMUSG00000025577	Cbx2	protein_coding	257.013	-1.52037	0.271047	-5.60926	2.0319e-08
ENSMUSG00000110580	D830024N08Rik	lncRNA	199.898	1.74417	0.311008	5.60812	2.04542e-08
ENSMUSG00000037465	Klf10	protein_coding	2394.55	-0.976916	0.174258	-5.60616	2.06869e-08
ENSMUSG00000030469	Zfp719	protein_coding	1080.75	-1.11141	0.19863	-5.59539	2.20131e-08
ENSMUSG00000071645	Tut1	protein_coding	1967.63	-0.966125	0.172673	-5.59512	2.20469e-08
ENSMUSG00000039481	Nrtn	protein_coding	232.235	-1.83112	0.327502	-5.59116	2.25559e-08
ENSMUSG00000033760	Rbm4b	protein_coding	2815.24	1.05789	0.189261	5.58956	2.2764e-08
ENSMUSG00000110895	Gm48822	TEC	40.222	-3.7313	0.667728	-5.58806	2.29619e-08
ENSMUSG00000033726	Emx1	protein_coding	2293.63	-1.21149	0.216886	-5.58584	2.32571e-08
ENSMUSG00000046380	Jrk	protein_coding	369.297	-1.29498	0.231869	-5.58496	2.33757e-08
ENSMUSG00000031781	Ciapin1	protein_coding	7323.17	0.903025	0.161707	5.58434	2.34592e-08
ENSMUSG00000083939	Gm14451	processed_pseudogene	132.223	1.86437	0.3344	5.57528	2.47135e-08
ENSMUSG00000050891	Tatdn1	protein_coding	2432.27	1.3095	0.235217	5.56718	2.58888e-08
ENSMUSG00000025366	Esyt1	protein_coding	262.196	1.6587	0.298212	5.56215	2.66469e-08
ENSMUSG00000036430	Tbcc	protein_coding	2207.89	-0.956779	0.172118	-5.55885	2.71564e-08
ENSMUSG00000024383	Map3k2	protein_coding	2564.84	1.16105	0.208871	5.5587	2.71787e-08
ENSMUSG00000030022	Adamts9	protein_coding	134.916	1.9202	0.345446	5.55861	2.71928e-08
ENSMUSG00000038697	Taf5l	protein_coding	1110.12	-1.11834	0.201223	-5.55771	2.73334e-08
ENSMUSG00000035266	Helq	protein_coding	851.504	-1.17211	0.210956	-5.55618	2.75743e-08
ENSMUSG00000063543	Gm5616	processed_pseudogene	2981.31	1.00624	0.181163	5.55431	2.78716e-08
ENSMUSG00000022075	Rhobtb2	protein_coding	2568.95	-1.14067	0.205406	-5.55324	2.80422e-08
ENSMUSG00000107577	Gm44103	TEC	59.2138	-2.80827	0.505842	-5.55168	2.82935e-08
ENSMUSG00000029767	Calu	protein_coding	7489.34	0.932922	0.168091	5.55012	2.85477e-08
ENSMUSG00000030822	Prr14	protein_coding	1520.25	-1.04326	0.188135	-5.54526	2.93514e-08
ENSMUSG00000028322	Exosc3	protein_coding	491.521	-1.23989	0.223989	-5.53548	3.1037e-08
ENSMUSG00000066798	Zbtb6	protein_coding	869.471	-1.28639	0.232497	-5.53296	3.14879e-08
ENSMUSG00000054381	Zfp747	protein_coding	307.431	-1.49568	0.270484	-5.52965	3.20863e-08
ENSMUSG00000036915	Kirrel2	protein_coding	720.815	-1.10205	0.199475	-5.52473	3.29989e-08
ENSMUSG00000029816	Gpnmb	protein_coding	1198.51	1.01271	0.183653	5.51426	3.50253e-08
ENSMUSG00000102602	A930004J17Rik	TEC	115.667	-2.06289	0.37426	-5.51192	3.54939e-08
ENSMUSG00000097537	2610020C07Rik	lncRNA	172.732	1.89347	0.344276	5.49988	3.80053e-08
ENSMUSG00000022797	Tfrc	protein_coding	7405.34	0.918183	0.166969	5.49912	3.81681e-08
ENSMUSG00000118107	Gm34455	lncRNA	43.8012	3.17766	0.578374	5.49412	3.92654e-08
ENSMUSG00000020167	Tcf3	protein_coding	963.751	-1.32004	0.240422	-5.4905	4.00806e-08
ENSMUSG00000047126	Cltc	protein_coding	31727.4	0.964125	0.175649	5.48892	4.04405e-08
ENSMUSG00000078779	Zfp59	protein_coding	529.717	-1.19323	0.217555	-5.48474	4.14083e-08
ENSMUSG00000029127	Zbtb49	protein_coding	490.126	-1.16037	0.211612	-5.48348	4.17038e-08
ENSMUSG00000091844	Gm8251	protein_coding	48.5943	3.08444	0.562533	5.48312	4.17898e-08
ENSMUSG00000021495	Fam193b	protein_coding	1602.81	-1.13444	0.207002	-5.48034	4.24498e-08
ENSMUSG00000043993	2900052L18Rik	lncRNA	125.337	-2.04457	0.373415	-5.47533	4.36706e-08
ENSMUSG00000043999	Gpr75	protein_coding	703.003	-1.18326	0.216253	-5.47162	4.45934e-08
ENSMUSG00000111415	Gm39325	lncRNA	42.3495	3.27295	0.598315	5.47028	4.49323e-08
ENSMUSG00000042105	Inpp5f	protein_coding	28944.5	1.00738	0.184161	5.47011	4.49755e-08
ENSMUSG00000116942	Gm49744	processed_pseudogene	46.2171	3.00597	0.549566	5.46971	4.50762e-08
ENSMUSG00000069267	H3c2	protein_coding	173.056	1.83042	0.334668	5.46937	4.51639e-08
ENSMUSG00000101355	H3c10	protein_coding	161.894	1.87791	0.343452	5.46774	4.55806e-08
ENSMUSG00000030407	Qpctl	protein_coding	3892.46	0.971066	0.177731	5.46368	4.66352e-08
ENSMUSG00000019992	Mtfr2	protein_coding	65.9738	2.72118	0.498157	5.46249	4.69492e-08
ENSMUSG00000045404	Kcnk13	protein_coding	409.208	-1.21174	0.221919	-5.46026	4.75439e-08
ENSMUSG00000031134	Rbmx	protein_coding	2945.51	0.915332	0.167842	5.45353	4.93804e-08
ENSMUSG00000042115	Klhdc8a	protein_coding	288.659	-1.3859	0.254308	-5.44969	5.04567e-08
ENSMUSG00000038888	Ctu1	protein_coding	611.008	-1.26329	0.231838	-5.44901	5.06508e-08
ENSMUSG00000043925	Olfr544	protein_coding	38.3349	3.99621	0.733627	5.4472	5.11703e-08
ENSMUSG00000003271	Sult2b1	protein_coding	577.809	1.21986	0.223971	5.44653	5.13629e-08
ENSMUSG00000047044	D030056L22Rik	protein_coding	1280.96	-1.10998	0.203844	-5.44526	5.17294e-08
ENSMUSG00000086004	Gm7805	processed_pseudogene	111.713	-1.99107	0.365821	-5.44275	5.24645e-08
ENSMUSG00000021215	Net1	protein_coding	1442.98	1.1831	0.217508	5.43935	5.34738e-08
ENSMUSG00000086846	Gm13642	processed_pseudogene	756.979	1.06299	0.195623	5.43389	5.51393e-08
ENSMUSG00000015605	Srf	protein_coding	542.314	1.56063	0.287557	5.42721	5.72426e-08
ENSMUSG00000105731	Gm43063	lncRNA	39.4249	3.59293	0.663285	5.41688	6.0648e-08
ENSMUSG00000041343	Ankrd42	protein_coding	1749.59	0.961385	0.177496	5.41638	6.08187e-08
ENSMUSG00000026049	Tex30	protein_coding	817.753	1.04103	0.192229	5.41554	6.11053e-08
ENSMUSG00000010047	Hyal2	protein_coding	1107.97	-1.07799	0.199152	-5.41294	6.19989e-08
ENSMUSG00000030779	Rbbp6	protein_coding	3513.38	0.900907	0.166574	5.40845	6.35721e-08
ENSMUSG00000035161	Ints6	protein_coding	753.35	-1.06254	0.196519	-5.40681	6.4156e-08
ENSMUSG00000020331	Hcn2	protein_coding	596.679	-1.52743	0.282665	-5.40368	6.52864e-08
ENSMUSG00000108521	Gm44639	TEC	117.203	1.86657	0.345476	5.40289	6.55752e-08
ENSMUSG00000043090	Zfp866	protein_coding	642.523	-1.10461	0.204451	-5.40281	6.56034e-08
ENSMUSG00000032014	Oaf	protein_coding	123.484	-2.00302	0.370737	-5.4028	6.56087e-08
ENSMUSG00000114705	Gm18760	processed_pseudogene	36.4162	3.47736	0.643774	5.40152	6.6077e-08
ENSMUSG00000028982	Slc25a33	protein_coding	1358.58	-1.11075	0.205681	-5.40032	6.65213e-08
ENSMUSG00000022529	Zfp263	protein_coding	2188.04	-0.944975	0.175004	-5.39974	6.67363e-08
ENSMUSG00000048304	Slitrk3	protein_coding	2553.66	-0.964195	0.178634	-5.39761	6.75342e-08
ENSMUSG00000116707	Gm49590	TEC	51.3545	3.02548	0.561267	5.39045	7.0281e-08
ENSMUSG00000038943	Prc1	protein_coding	201.383	1.51573	0.281455	5.38534	7.23063e-08
ENSMUSG00000024424	Ttc39c	protein_coding	1730.2	-1.07702	0.200172	-5.38045	7.42985e-08
ENSMUSG00000108291	Gm44292	TEC	93.6194	2.04968	0.380955	5.38037	7.43332e-08
ENSMUSG00000020128	Vps54	protein_coding	554.335	-1.28047	0.238314	-5.37305	7.7415e-08
ENSMUSG00000052525	Spdya	protein_coding	50.7913	2.85229	0.531018	5.37135	7.81493e-08
ENSMUSG00000023755	Rhebl1	protein_coding	437.825	-1.17208	0.218526	-5.36357	8.15922e-08
ENSMUSG00000044231	Nhlrc1	protein_coding	866.528	-1.06825	0.19926	-5.3611	8.27147e-08
ENSMUSG00000035045	Zc3h12b	protein_coding	595.858	1.09575	0.204477	5.35878	8.37844e-08
ENSMUSG00000106535	Gm43031	lncRNA	117.625	1.83406	0.342346	5.35732	8.44661e-08
ENSMUSG00000035828	Pim3	protein_coding	3532.84	1.11262	0.208096	5.34665	8.95952e-08
ENSMUSG00000046818	Ddit4l	protein_coding	483.541	-1.26021	0.235764	-5.34522	9.03064e-08
ENSMUSG00000031822	Gse1	protein_coding	595.809	-1.20784	0.226039	-5.34349	9.11736e-08
ENSMUSG00000039221	Rpl22l1	protein_coding	3139.07	1.1256	0.210714	5.34183	9.2014e-08
ENSMUSG00000019891	Dcbld1	protein_coding	1091.99	-0.982584	0.184089	-5.33755	9.42113e-08
ENSMUSG00000032558	Nphp3	protein_coding	124.897	-1.79845	0.336951	-5.33743	9.4274e-08
ENSMUSG00000031532	Saraf	protein_coding	35245.7	0.834327	0.156399	5.33459	9.576e-08
ENSMUSG00000014859	E2f4	protein_coding	572.254	-1.09579	0.205567	-5.33056	9.79094e-08
ENSMUSG00000044352	Sowaha	protein_coding	2458.2	-1.08696	0.204044	-5.3271	9.97913e-08
ENSMUSG00000050930	Map10	protein_coding	490.314	-1.14732	0.215382	-5.32693	9.9888e-08
ENSMUSG00000110982	Gm48565	TEC	49.2256	2.80706	0.52722	5.32426	1.01362e-07
ENSMUSG00000079179	Rab10os	lncRNA	2601.06	0.914178	0.171725	5.32349	1.01794e-07
ENSMUSG00000086920	Gm12207	lncRNA	94.202	2.00891	0.377588	5.32038	1.03553e-07
ENSMUSG00000054871	Tmem158	protein_coding	377.637	-1.35164	0.254063	-5.32008	1.0372e-07
ENSMUSG00000021690	Jmy	protein_coding	1594.96	1.0581	0.199073	5.31512	1.0659e-07
ENSMUSG00000108389	Gm45206	TEC	38.5809	-3.35468	0.631371	-5.31333	1.07641e-07
ENSMUSG00000113448	Gm7042	processed_pseudogene	488.515	1.15799	0.217979	5.31238	1.08206e-07
ENSMUSG00000029428	Stx2	protein_coding	518.524	-1.16468	0.219403	-5.30841	1.10589e-07
ENSMUSG00000053007	Creb5	protein_coding	258.436	1.39178	0.262369	5.30467	1.12875e-07
ENSMUSG00000095325	Zfp870	protein_coding	287.509	-1.39885	0.263775	-5.30321	1.13784e-07
ENSMUSG00000085886	D030047H15Rik	lncRNA	102.268	2.06897	0.390414	5.29942	1.16174e-07
ENSMUSG00000006307	Kmt2b	protein_coding	1185.56	-1.06433	0.200899	-5.29783	1.1719e-07
ENSMUSG00000031931	Ankrd49	protein_coding	660.711	-1.19675	0.225904	-5.29759	1.17342e-07
ENSMUSG00000105894	Gm42710	TEC	87.152	-2.15575	0.407064	-5.29586	1.18458e-07
ENSMUSG00000107276	Gm42858	TEC	336.06	1.55252	0.293206	5.29499	1.19022e-07
ENSMUSG00000063480	Snu13	protein_coding	12642.4	0.86308	0.163069	5.29272	1.20509e-07
ENSMUSG00000031297	Slc7a3	protein_coding	1377.6	1.01863	0.192485	5.29197	1.21005e-07
ENSMUSG00000105935	Gm43628	TEC	87.5513	-2.30089	0.434912	-5.29047	1.22005e-07
ENSMUSG00000033581	Igf2bp2	protein_coding	135.251	2.21982	0.419726	5.28874	1.23162e-07
ENSMUSG00000060397	Zfp128	protein_coding	229.297	-1.42684	0.269966	-5.28527	1.25518e-07
ENSMUSG00000071652	Ints5	protein_coding	1107.67	-1.07778	0.204099	-5.28065	1.28726e-07
ENSMUSG00000104030	5330406M23Rik	TEC	276.355	1.54612	0.293063	5.27574	1.32224e-07
ENSMUSG00000094248	H2ac23	protein_coding	612.931	-1.45184	0.275458	-5.27063	1.35959e-07
ENSMUSG00000071291	Zfp58	protein_coding	139.222	-1.77117	0.336539	-5.26291	1.4179e-07
ENSMUSG00000029387	Gtf2h3	protein_coding	1303.26	-1.01215	0.192643	-5.254	1.4883e-07
ENSMUSG00000075040	Zfp408	protein_coding	667.803	-1.17858	0.224327	-5.25385	1.48953e-07
ENSMUSG00000027221	Chst1	protein_coding	3282.43	-0.879861	0.16751	-5.2526	1.49968e-07
ENSMUSG00000023192	Grm2	protein_coding	2766.9	-1.11245	0.211859	-5.25091	1.5135e-07
ENSMUSG00000074629	4930518I15Rik	TEC	237.883	-1.56472	0.298138	-5.2483	1.53513e-07
ENSMUSG00000050359	Sprr1a	protein_coding	44.8127	3.55621	0.677763	5.24698	1.54609e-07
ENSMUSG00000021476	Habp4	protein_coding	3345.26	-1.1354	0.21651	-5.2441	1.57049e-07
ENSMUSG00000116165	Pdxp	protein_coding	5422.85	-0.939883	0.179483	-5.23661	1.63552e-07
ENSMUSG00000108053	Gm43890	TEC	54.4563	2.63016	0.502416	5.23502	1.64969e-07
ENSMUSG00000074282	Zfp94	protein_coding	490.068	-1.24753	0.238357	-5.23388	1.6599e-07
ENSMUSG00000049858	Suox	protein_coding	425.914	-1.18783	0.226962	-5.23361	1.6623e-07
ENSMUSG00000019826	Zbtb24	protein_coding	881.975	-1.00792	0.192696	-5.23061	1.68954e-07
ENSMUSG00000031157	Pqbp1	protein_coding	6768.49	0.906436	0.173317	5.22994	1.69567e-07
ENSMUSG00000103928	Gm37893	TEC	64.6184	-2.37919	0.455959	-5.21799	1.80877e-07
ENSMUSG00000008348	Ubc	protein_coding	173620	0.837827	0.160578	5.21757	1.81287e-07
ENSMUSG00000032018	Sc5d	protein_coding	12592.5	0.852568	0.163765	5.20603	1.92927e-07
ENSMUSG00000070822	Zscan18	protein_coding	2686.79	0.894627	0.171878	5.205	1.93996e-07
ENSMUSG00000027895	Kcnc4	protein_coding	2293.77	-0.984376	0.189187	-5.20319	1.95897e-07
ENSMUSG00000074575	Kcng1	protein_coding	1809.77	-1.08108	0.207832	-5.20168	1.97493e-07
ENSMUSG00000033105	Lss	protein_coding	3584.2	0.929011	0.178693	5.19892	2.00446e-07
ENSMUSG00000046792	Zfp787	protein_coding	543.802	-1.14795	0.220907	-5.19653	2.03048e-07
ENSMUSG00000095432	Zfp748	protein_coding	432.03	-1.53384	0.295328	-5.19367	2.06191e-07
ENSMUSG00000066595	Flvcr1	protein_coding	1143.02	0.963299	0.185529	5.19218	2.07848e-07
ENSMUSG00000050565	Tor1aip2	protein_coding	5347.97	0.839161	0.161696	5.18974	2.10584e-07
ENSMUSG00000006362	Cbfa2t3	protein_coding	1717.57	-1.04883	0.202119	-5.18916	2.11239e-07
ENSMUSG00000021258	Ccnk	protein_coding	684.559	1.0185	0.196299	5.18854	2.11955e-07
ENSMUSG00000024095	Hnrnpll	protein_coding	2122.74	-1.1371	0.219257	-5.18615	2.14691e-07
ENSMUSG00000053334	Ficd	protein_coding	954.825	-0.976051	0.188337	-5.18247	2.18962e-07
ENSMUSG00000025507	Pidd1	protein_coding	1035.44	-1.04051	0.200938	-5.17827	2.23954e-07
ENSMUSG00000047098	Rnf31	protein_coding	1257.98	-1.03246	0.199638	-5.17164	2.32042e-07
ENSMUSG00000035569	Ankrd11	protein_coding	9063.07	0.826408	0.159925	5.16747	2.37281e-07
ENSMUSG00000038990	Cables2	protein_coding	443.304	-1.14663	0.221929	-5.16667	2.38305e-07
ENSMUSG00000103046	Gm37309	TEC	75.5472	-2.14594	0.415682	-5.16245	2.43743e-07
ENSMUSG00000048921	Zfp689	protein_coding	211.768	-1.42824	0.27667	-5.16226	2.43984e-07
ENSMUSG00000025876	Unc5a	protein_coding	2505.45	-0.903452	0.175047	-5.16121	2.45358e-07
ENSMUSG00000006958	Chrd	protein_coding	1550.81	-1.05618	0.204927	-5.1539	2.55118e-07
ENSMUSG00000069301	H2ac11	protein_coding	350.18	-1.45678	0.282811	-5.15107	2.59005e-07
ENSMUSG00000110899	Gm48840	TEC	39.4931	3.4382	0.667514	5.15075	2.5945e-07
ENSMUSG00000055835	Zfp1	protein_coding	782.059	-0.991118	0.192549	-5.14737	2.64169e-07
ENSMUSG00000027488	Snta1	protein_coding	985.207	-0.977701	0.190066	-5.14402	2.68927e-07
ENSMUSG00000053286	Trmt1l	protein_coding	2318.36	-0.91359	0.177678	-5.14183	2.7207e-07
ENSMUSG00000057894	Zfp329	protein_coding	1713.39	-0.905674	0.17615	-5.1415	2.72559e-07
ENSMUSG00000030386	Zfp606	protein_coding	960.88	-1.0567	0.205613	-5.13924	2.75858e-07
ENSMUSG00000044674	Fzd1	protein_coding	893.576	-1.20485	0.234584	-5.13613	2.80448e-07
ENSMUSG00000094777	H2ac24	protein_coding	613.846	-1.45256	0.282828	-5.13583	2.80902e-07
ENSMUSG00000066152	Slc31a2	protein_coding	336.871	-1.41924	0.27635	-5.13568	2.81124e-07
ENSMUSG00000105939	Gm43322	TEC	273.031	-1.42696	0.277903	-5.13475	2.82518e-07
ENSMUSG00000070709	Zfp974	protein_coding	329.6	-1.20021	0.233763	-5.13429	2.83213e-07
ENSMUSG00000023143	Nagpa	protein_coding	446.036	-1.11186	0.216625	-5.13264	2.85701e-07
ENSMUSG00000044367	Slc16a13	protein_coding	345.45	-1.19238	0.232318	-5.13256	2.8582e-07
ENSMUSG00000032698	Lmo2	protein_coding	649.626	-1.06133	0.20682	-5.13165	2.87215e-07
ENSMUSG00000062526	Mppe1	protein_coding	473.008	-1.09261	0.213006	-5.12946	2.90577e-07
ENSMUSG00000005267	Zfp287	protein_coding	1192.64	-0.966869	0.188677	-5.12447	2.9838e-07
ENSMUSG00000020892	Aloxe3	protein_coding	484.81	1.24719	0.243435	5.12331	3.00225e-07
ENSMUSG00000106384	Gm43188	TEC	248.214	-1.87346	0.365799	-5.12157	3.03009e-07
ENSMUSG00000022752	Tomm70a	protein_coding	5691.49	-0.89427	0.174637	-5.12072	3.04364e-07
ENSMUSG00000022360	Atad2	protein_coding	348.283	1.26181	0.246757	5.1136	3.16082e-07
ENSMUSG00000026753	Ppp6c	protein_coding	4650.66	0.847329	0.16575	5.11208	3.18624e-07
ENSMUSG00000054770	Kctd18	protein_coding	503.352	-1.10209	0.21586	-5.10558	3.29784e-07
ENSMUSG00000109013	Gm44723	TEC	144.713	-1.60171	0.313798	-5.10426	3.32084e-07
ENSMUSG00000021135	Slc10a1	protein_coding	86.037	1.97949	0.388021	5.10149	3.36984e-07
ENSMUSG00000049097	Ankrd34a	protein_coding	1447.89	-1.05535	0.206948	-5.09958	3.40404e-07
ENSMUSG00000102481	Gm37925	TEC	462.907	1.31472	0.257848	5.09881	3.41796e-07
ENSMUSG00000098068	Gm7909	processed_pseudogene	64.4289	2.66003	0.521841	5.09739	3.4437e-07
ENSMUSG00000107997	Gm44243	TEC	138.347	1.63269	0.320417	5.09551	3.47801e-07
ENSMUSG00000022382	Wnt7b	protein_coding	3636.47	-1.17614	0.23091	-5.09349	3.51534e-07
ENSMUSG00000022130	Tgds	protein_coding	277.637	-1.5652	0.3075	-5.09009	3.57893e-07
ENSMUSG00000056724	Nbeal2	protein_coding	445.421	-1.2262	0.240948	-5.08908	3.59814e-07
ENSMUSG00000111496	Gm47483	TEC	105.589	-1.86398	0.366378	-5.08758	3.6266e-07
ENSMUSG00000028309	Rnf20	protein_coding	5137.43	0.822177	0.16162	5.08711	3.63563e-07
ENSMUSG00000051136	Ghsr	protein_coding	1321.4	1.15853	0.227784	5.08607	3.65561e-07
ENSMUSG00000115692	Gm49163	lncRNA	40.807	-3.0401	0.598136	-5.08262	3.72261e-07
ENSMUSG00000021007	Spata7	protein_coding	1315.87	-0.975201	0.191944	-5.08066	3.76123e-07
ENSMUSG00000062519	Zfp398	protein_coding	1758.67	-0.875399	0.172509	-5.0745	3.88516e-07
ENSMUSG00000027845	Dclre1b	protein_coding	287.11	-1.25914	0.248191	-5.0733	3.90983e-07
ENSMUSG00000095026	Gm3336	protein_coding	25.9039	4.75098	0.936598	5.0726	3.92419e-07
ENSMUSG00000045822	Zswim3	protein_coding	468.682	-1.17984	0.232642	-5.07151	3.94678e-07
ENSMUSG00000012443	Kif11	protein_coding	216.142	1.4269	0.281408	5.07057	3.96636e-07
ENSMUSG00000035673	Sbno2	protein_coding	869.354	-1.21703	0.240294	-5.06474	4.08961e-07
ENSMUSG00000037085	Trmt12	protein_coding	723.326	-1.10662	0.219038	-5.05219	4.36771e-07
ENSMUSG00000029319	Coq2	protein_coding	1184.29	-1.11079	0.21998	-5.04952	4.42922e-07
ENSMUSG00000055652	Klhl25	protein_coding	1218.25	-0.909523	0.180208	-5.04707	4.48648e-07
ENSMUSG00000069265	H3c1	protein_coding	130.733	1.74665	0.346175	5.04556	4.52202e-07
ENSMUSG00000032402	Smad3	protein_coding	1241.04	-1.00315	0.199043	-5.03987	4.65839e-07
ENSMUSG00000055305	Zfp93	protein_coding	433.303	-1.10027	0.218444	-5.03684	4.73271e-07
ENSMUSG00000085088	4931413K12Rik	lncRNA	61.8337	2.29186	0.455436	5.03222	4.8482e-07
ENSMUSG00000072889	Nfxl1	protein_coding	183.767	-1.565	0.311007	-5.03203	4.85311e-07
ENSMUSG00000028671	Gale	protein_coding	956.582	-0.967997	0.19248	-5.02907	4.92871e-07
ENSMUSG00000032041	Tirap	protein_coding	98.7453	1.82035	0.361988	5.02877	4.93648e-07
ENSMUSG00000067608	Pcna-ps2	processed_pseudogene	947.545	0.958246	0.190563	5.02851	4.94317e-07
ENSMUSG00000048216	Gpr85	protein_coding	4932.35	-0.836985	0.166912	-5.01453	5.31623e-07
ENSMUSG00000112106	Gm47026	TEC	103.379	-1.83319	0.365681	-5.0131	5.35613e-07
ENSMUSG00000031823	Zdhhc7	protein_coding	2580.19	-0.860095	0.171673	-5.01009	5.44042e-07
ENSMUSG00000028629	Exo5	protein_coding	381.527	-1.1473	0.229168	-5.00639	5.54591e-07
ENSMUSG00000046658	Zfp316	protein_coding	668.166	-1.37669	0.275183	-5.00283	5.64938e-07
ENSMUSG00000029674	Limk1	protein_coding	2527.5	-0.998332	0.199624	-5.00106	5.70146e-07
ENSMUSG00000021371	Mcur1	protein_coding	1220.14	-0.905492	0.181072	-5.00073	5.71143e-07
ENSMUSG00000060708	Bloc1s4	protein_coding	1097.31	-0.92852	0.185713	-4.99974	5.74065e-07
ENSMUSG00000020719	Ddx5	protein_coding	55259.8	0.812412	0.162582	4.99693	5.82509e-07
ENSMUSG00000004319	Clcn3	protein_coding	14412.5	0.789469	0.158169	4.9913	5.99747e-07
ENSMUSG00000029999	Tgfa	protein_coding	2751.59	-0.888848	0.178104	-4.99061	6.01904e-07
ENSMUSG00000034761	Map4k5	protein_coding	1926.63	-0.894182	0.179578	-4.97935	6.37993e-07
ENSMUSG00000031955	Bcar1	protein_coding	3707.34	-0.837726	0.168339	-4.97644	6.47659e-07
ENSMUSG00000035772	Mrps2	protein_coding	1277.93	-0.952961	0.191506	-4.97615	6.4861e-07
ENSMUSG00000042558	Adprs	protein_coding	1617.25	-0.873051	0.175457	-4.97586	6.49592e-07
ENSMUSG00000074738	Fndc10	protein_coding	1157.51	-0.899887	0.18096	-4.97285	6.59748e-07
ENSMUSG00000051067	Lingo3	protein_coding	1313.73	-1.26917	0.255221	-4.97283	6.59825e-07
ENSMUSG00000032525	Nktr	protein_coding	5492.18	0.827405	0.166643	4.96513	6.86552e-07
ENSMUSG00000022793	B4galt4	protein_coding	1222.48	-0.950143	0.191397	-4.96427	6.89617e-07
ENSMUSG00000038917	3930402G23Rik	lncRNA	85.5965	1.90528	0.383804	4.96421	6.89811e-07
ENSMUSG00000050558	Prokr2	protein_coding	649.549	-1.09939	0.22158	-4.96158	6.99208e-07
ENSMUSG00000040620	Dhx33	protein_coding	1926.38	-0.866966	0.17489	-4.95722	7.15098e-07
ENSMUSG00000050138	Kcnk12	protein_coding	839.574	-1.42502	0.287486	-4.95683	7.16539e-07
ENSMUSG00000103945	Gm38228	TEC	115.592	-1.73536	0.350462	-4.95163	7.35928e-07
ENSMUSG00000016984	Etaa1	protein_coding	151.717	-1.52782	0.308589	-4.951	7.38328e-07
ENSMUSG00000071477	Zfp777	protein_coding	984.395	-0.916412	0.185152	-4.9495	7.44031e-07
ENSMUSG00000082838	Gm14519	processed_pseudogene	98.463	1.85043	0.374313	4.94354	7.67182e-07
ENSMUSG00000111173	Gm48297	processed_pseudogene	26.5767	5.82207	1.17784	4.943	7.69291e-07
ENSMUSG00000019256	Ahr	protein_coding	311.271	-1.19527	0.241858	-4.94202	7.73162e-07
ENSMUSG00000054715	Zscan22	protein_coding	457.647	-1.12562	0.22784	-4.9404	7.79614e-07
ENSMUSG00000034839	Larp6	protein_coding	1923.03	-1.00787	0.204088	-4.93841	7.87612e-07
ENSMUSG00000044452	Zfp507	protein_coding	425.866	-1.10941	0.224753	-4.93613	7.96861e-07
ENSMUSG00000024063	Lbh	protein_coding	1110.21	1.00688	0.204031	4.93496	8.01672e-07
ENSMUSG00000062234	Gak	protein_coding	13826.5	0.91873	0.186212	4.93379	8.06473e-07
ENSMUSG00000045877	4933415A04Rik	lncRNA	252.605	-1.36346	0.27659	-4.92952	8.2431e-07
ENSMUSG00000034789	Rab24	protein_coding	893.763	-1.27994	0.259715	-4.92824	8.29756e-07
ENSMUSG00000043468	Adam30	protein_coding	27.2265	3.79324	0.770634	4.92224	8.55602e-07
ENSMUSG00000021102	Glrx5	protein_coding	2449.29	-1.23187	0.250505	-4.91754	8.76378e-07
ENSMUSG00000025450	Gm9752	lncRNA	381.728	-1.11041	0.225826	-4.91711	8.78309e-07
ENSMUSG00000021965	Ska3	protein_coding	244.426	1.27531	0.2595	4.91448	8.90168e-07
ENSMUSG00000043811	Rtn4r	protein_coding	771.529	-1.15831	0.235704	-4.91427	8.91154e-07
ENSMUSG00000026730	Pter	protein_coding	1518.08	-0.92348	0.188031	-4.91131	9.04712e-07
ENSMUSG00000106383	E330034L11Rik	TEC	313.506	1.16134	0.236465	4.91124	9.05014e-07
ENSMUSG00000018476	Kdm6b	protein_coding	3307.28	1.16913	0.238057	4.91115	9.05456e-07
ENSMUSG00000109336	Samd4b	protein_coding	1994.44	0.860682	0.175323	4.90912	9.14839e-07
ENSMUSG00000028059	Arhgef2	protein_coding	7796.92	-0.87163	0.177587	-4.90819	9.19192e-07
ENSMUSG00000050890	Pdik1l	protein_coding	1604.21	-1.01553	0.20692	-4.90785	9.20802e-07
ENSMUSG00000048756	Foxo3	protein_coding	4367.46	1.15499	0.235351	4.90752	9.22335e-07
ENSMUSG00000034333	Zbed4	protein_coding	395.342	-1.08951	0.222053	-4.90651	9.27101e-07
ENSMUSG00000106288	Gm43593	TEC	61.3774	-2.72255	0.55506	-4.90496	9.34469e-07
ENSMUSG00000002820	Atg4d	protein_coding	2053.06	-0.8371	0.170763	-4.90213	9.48043e-07
ENSMUSG00000063785	Utp14a	protein_coding	970.183	0.926797	0.18916	4.89954	9.6062e-07
ENSMUSG00000028179	Cth	protein_coding	664.08	1.13135	0.230956	4.89856	9.65433e-07
ENSMUSG00000107206	Gm42736	TEC	31.9297	3.55587	0.726708	4.89312	9.92515e-07
ENSMUSG00000085782	Gm15624	lncRNA	251.511	-1.2478	0.255322	-4.88714	1.02309e-06
ENSMUSG00000029823	Luc7l2	protein_coding	1968.24	-0.888225	0.181974	-4.88106	1.05519e-06
ENSMUSG00000106375	Gm43361	TEC	594.472	1.21609	0.249196	4.88007	1.06046e-06
ENSMUSG00000022687	Boc	protein_coding	853.446	-1.01259	0.207566	-4.87843	1.06934e-06
ENSMUSG00000018965	Ywhah	protein_coding	71151.1	-0.844233	0.173096	-4.87726	1.0757e-06
ENSMUSG00000085894	Gm15832	lncRNA	74.1979	2.46014	0.50443	4.87707	1.07675e-06
ENSMUSG00000031971	Ccsap	protein_coding	734.359	-0.969912	0.198905	-4.87626	1.08116e-06
ENSMUSG00000054931	Zkscan4	protein_coding	208.071	-1.46131	0.299851	-4.87345	1.09665e-06
ENSMUSG00000106536	Gm42508	TEC	62.9513	-2.22857	0.457423	-4.87202	1.10465e-06
ENSMUSG00000023007	Prpf40b	protein_coding	2389.29	-0.841052	0.172688	-4.87035	1.11402e-06
ENSMUSG00000026994	Galnt3	protein_coding	187.096	-1.40169	0.287855	-4.86944	1.11912e-06
ENSMUSG00000027195	Hsd17b12	protein_coding	3870.14	0.816019	0.167583	4.86936	1.11963e-06
ENSMUSG00000022961	Son	protein_coding	21898.5	0.831684	0.170852	4.86787	1.12805e-06
ENSMUSG00000105848	Gm42683	TEC	77.7472	-2.02885	0.416894	-4.86659	1.1354e-06
ENSMUSG00000041324	Inhba	protein_coding	288.036	1.49388	0.307068	4.86498	1.1447e-06
ENSMUSG00000028654	Mycl	protein_coding	1024.7	-0.913793	0.187915	-4.86279	1.15743e-06
ENSMUSG00000085385	Snhg17	lncRNA	442.311	-1.16836	0.240267	-4.86278	1.15751e-06
ENSMUSG00000027763	Mbnl1	protein_coding	6728.26	0.796219	0.163757	4.86219	1.16095e-06
ENSMUSG00000077714	Snord17	snoRNA	52.9349	2.39453	0.4925	4.86199	1.16213e-06
ENSMUSG00000028035	Dnajb4	protein_coding	3358.28	0.842813	0.173392	4.86074	1.1695e-06
ENSMUSG00000020482	Ccdc117	protein_coding	1116.14	-0.953972	0.196293	-4.85994	1.1742e-06
ENSMUSG00000070729	Gm12966	processed_pseudogene	1840.47	0.845921	0.174192	4.85625	1.19629e-06
ENSMUSG00000034837	Gnat1	protein_coding	65.4059	2.114	0.435504	4.85414	1.20911e-06
ENSMUSG00000025138	Sirt7	protein_coding	4031.45	-0.836257	0.172286	-4.85389	1.21062e-06
ENSMUSG00000062198	2700097O09Rik	protein_coding	773.73	-1.01996	0.210148	-4.85355	1.21268e-06
ENSMUSG00000039552	Rsph4a	protein_coding	445.668	1.21025	0.249437	4.85192	1.22269e-06
ENSMUSG00000022131	Gpr180	protein_coding	3395.05	0.836498	0.172548	4.8479	1.24773e-06
ENSMUSG00000021408	Ripk1	protein_coding	202.572	-1.36921	0.282469	-4.8473	1.25152e-06
ENSMUSG00000097266	Gm26802	lncRNA	23.7117	5.04224	1.04049	4.84601	1.25967e-06
ENSMUSG00000028467	Gba2	protein_coding	3488.18	-0.858172	0.177102	-4.84565	1.26199e-06
ENSMUSG00000053094	Tmem248	protein_coding	1551.7	-0.942928	0.194633	-4.84465	1.26838e-06
ENSMUSG00000110368	Gm45518	lncRNA	27.6436	5.88622	1.21641	4.83901	1.30487e-06
ENSMUSG00000063406	Tmed5	protein_coding	1732.53	0.88792	0.183499	4.83882	1.3061e-06
ENSMUSG00000098021	Gm9522	processed_pseudogene	32.8141	3.6002	0.744025	4.83881	1.30619e-06
ENSMUSG00000020273	Papolg	protein_coding	1047.47	-0.922899	0.19079	-4.83724	1.31652e-06
ENSMUSG00000017707	Serinc3	protein_coding	6064.88	0.915607	0.189611	4.82887	1.37308e-06
ENSMUSG00000020130	Tbc1d15	protein_coding	3656.22	0.851089	0.176313	4.82714	1.38506e-06
ENSMUSG00000001794	Capns1	protein_coding	1825.81	-0.976976	0.202468	-4.82533	1.39772e-06
ENSMUSG00000025616	Usp16	protein_coding	2258.1	0.848397	0.175866	4.82412	1.40623e-06
ENSMUSG00000060260	Pwwp2b	protein_coding	430.396	-1.08027	0.223935	-4.82401	1.40699e-06
ENSMUSG00000034311	Kif4	protein_coding	265.916	1.32759	0.275249	4.82322	1.41258e-06
ENSMUSG00000001632	Brpf1	protein_coding	891.832	-0.925025	0.191869	-4.82113	1.42747e-06
ENSMUSG00000034269	Setd5	protein_coding	3017.67	-0.981628	0.203761	-4.81755	1.45328e-06
ENSMUSG00000029534	St7	protein_coding	3368.17	0.82567	0.171471	4.81522	1.47036e-06
ENSMUSG00000028152	Tspan5	protein_coding	4090.91	-0.857799	0.178182	-4.81418	1.47805e-06
ENSMUSG00000106944	Gm43843	TEC	233.085	-1.36192	0.28324	-4.80835	1.52183e-06
ENSMUSG00000101365	Gm19325	lncRNA	48.0197	2.52569	0.525375	4.80742	1.52894e-06
ENSMUSG00000022194	Pabpn1	protein_coding	1012.01	-0.928118	0.193172	-4.80463	1.55037e-06
ENSMUSG00000056600	Olfr90	protein_coding	156.853	4.47382	0.932269	4.79885	1.59578e-06
ENSMUSG00000032913	Lrig2	protein_coding	2835.58	0.881898	0.183923	4.79493	1.62732e-06
ENSMUSG00000036158	Prickle1	protein_coding	1527.71	-1.02701	0.214405	-4.79006	1.66734e-06
ENSMUSG00000107932	Gm44432	TEC	34.0763	-3.39037	0.707821	-4.78986	1.66895e-06
ENSMUSG00000093930	Hmgcs1	protein_coding	47316.4	0.874976	0.182673	4.78985	1.66909e-06
ENSMUSG00000045573	Penk	protein_coding	408.665	1.09549	0.2289	4.78589	1.7023e-06
ENSMUSG00000046793	Gpr61	protein_coding	1211.47	-0.871605	0.182231	-4.78296	1.72732e-06
ENSMUSG00000032252	Glce	protein_coding	2495.8	-0.82217	0.172034	-4.77911	1.7607e-06
ENSMUSG00000070570	Slc17a7	protein_coding	9501.34	-0.8326	0.174233	-4.77865	1.76478e-06
ENSMUSG00000015932	Dstn	protein_coding	20583.6	0.834303	0.174704	4.77551	1.79252e-06
ENSMUSG00000047264	Zfp358	protein_coding	1105.93	-0.877143	0.183718	-4.77441	1.80239e-06
ENSMUSG00000029409	U90926	lncRNA	30.9133	3.55026	0.744713	4.76728	1.86726e-06
ENSMUSG00000043614	Vps37d	protein_coding	293.808	-1.30296	0.273357	-4.76653	1.87424e-06
ENSMUSG00000032409	Atr	protein_coding	364.945	-1.10518	0.231872	-4.76633	1.87615e-06
ENSMUSG00000027952	Pmvk	protein_coding	3844.34	0.790571	0.16593	4.76448	1.89342e-06
ENSMUSG00000030924	Rexo5	protein_coding	100.7	1.81509	0.381004	4.76397	1.89823e-06
ENSMUSG00000028945	Rheb	protein_coding	15892	0.748405	0.15732	4.75721	1.96283e-06
ENSMUSG00000030849	Fgfr2	protein_coding	734.279	0.922513	0.194118	4.75234	2.01079e-06
ENSMUSG00000064141	Zfp69	protein_coding	191.158	1.49458	0.314572	4.75114	2.02269e-06
ENSMUSG00000032267	Usp28	protein_coding	2587.87	0.863462	0.181753	4.75075	2.02667e-06
ENSMUSG00000000600	Krit1	protein_coding	3187.89	-0.799921	0.168402	-4.75005	2.03363e-06
ENSMUSG00000104284	Gm10862	lncRNA	162.24	-1.51446	0.318848	-4.7498	2.03615e-06
ENSMUSG00000036411	9530077C05Rik	protein_coding	602.518	1.0157	0.213946	4.74749	2.05961e-06
ENSMUSG00000030725	Lipt2	protein_coding	337.028	-1.16135	0.244627	-4.74742	2.06032e-06
ENSMUSG00000111345	Gm48562	TEC	88.8498	-1.90086	0.400421	-4.74716	2.06294e-06
ENSMUSG00000022174	Dad1	protein_coding	8381.67	0.761645	0.160453	4.74684	2.06615e-06
ENSMUSG00000047909	Ankrd16	protein_coding	1284.14	-0.846437	0.178366	-4.74551	2.07978e-06
ENSMUSG00000006058	Snf8	protein_coding	624.718	-0.994759	0.209794	-4.7416	2.12041e-06
ENSMUSG00000010517	Faf1	protein_coding	1461.65	-1.05955	0.223604	-4.73851	2.15295e-06
ENSMUSG00000018899	Irf1	protein_coding	495.545	-1.06667	0.225255	-4.7354	2.18629e-06
ENSMUSG00000033792	Atp7a	protein_coding	927.328	0.920039	0.194375	4.73331	2.20887e-06
ENSMUSG00000028641	P3h1	protein_coding	826.584	-0.926382	0.195732	-4.7329	2.21335e-06
ENSMUSG00000110424	1700012D14Rik	lncRNA	156.801	-1.45382	0.307235	-4.73195	2.22371e-06
ENSMUSG00000031090	Nadsyn1	protein_coding	174.787	-1.3889	0.293517	-4.73191	2.22418e-06
ENSMUSG00000097391	Mirg	lncRNA	2321.89	1.10183	0.232889	4.73114	2.2326e-06
ENSMUSG00000020455	Trim11	protein_coding	2102.1	-0.832478	0.175971	-4.73076	2.23686e-06
ENSMUSG00000030759	Far1	protein_coding	3497.47	0.783299	0.165638	4.72898	2.25655e-06
ENSMUSG00000038797	Zscan2	protein_coding	141.776	-1.56713	0.33164	-4.7254	2.29662e-06
ENSMUSG00000091509	Gm17066	lncRNA	272.765	-1.19831	0.253634	-4.72456	2.30618e-06
ENSMUSG00000033900	Map9	protein_coding	6317.84	0.759888	0.160934	4.72174	2.33834e-06
ENSMUSG00000055805	Fmnl1	protein_coding	3146.93	-0.880208	0.186458	-4.72067	2.35071e-06
ENSMUSG00000048616	Nog	protein_coding	222.997	-1.67287	0.354392	-4.72039	2.35397e-06
ENSMUSG00000109498	Gm45222	TEC	30.8761	3.19673	0.677532	4.7182	2.37939e-06
ENSMUSG00000103723	Gm37095	processed_pseudogene	32.2391	3.1794	0.674219	4.71568	2.40908e-06
ENSMUSG00000033740	St18	protein_coding	2527.94	0.795665	0.168858	4.71202	2.45267e-06
ENSMUSG00000047539	Fbxo28	protein_coding	1107.61	-0.959272	0.20359	-4.71179	2.45546e-06
ENSMUSG00000019143	Hars2	protein_coding	1873.42	-0.826178	0.175388	-4.71056	2.47032e-06
ENSMUSG00000078435	AU041133	protein_coding	471.765	-1.08019	0.229329	-4.71022	2.47445e-06
ENSMUSG00000104641	Gm43290	TEC	108.772	1.80764	0.383784	4.71004	2.47672e-06
ENSMUSG00000020453	Patz1	protein_coding	1704.99	-0.833204	0.176933	-4.70914	2.4877e-06
ENSMUSG00000030421	Uri1	protein_coding	2215.78	-0.848262	0.180377	-4.70273	2.56708e-06
ENSMUSG00000069305	H4c18	protein_coding	285.685	1.1741	0.249764	4.70084	2.591e-06
ENSMUSG00000062040	Zfp27	protein_coding	646.395	-0.963554	0.205043	-4.69928	2.61079e-06
ENSMUSG00000104436	Gm37423	lncRNA	79.9993	-2.01548	0.429237	-4.6955	2.65958e-06
ENSMUSG00000027479	Mapre1	protein_coding	21237.6	0.757878	0.161436	4.6946	2.67131e-06
ENSMUSG00000106841	Gm42656	TEC	128.362	-1.55227	0.330799	-4.69248	2.69912e-06
ENSMUSG00000018599	Mief2	protein_coding	1525.24	-0.82644	0.176151	-4.69166	2.71e-06
ENSMUSG00000026034	Clk1	protein_coding	7968.19	0.894763	0.190744	4.69092	2.71984e-06
ENSMUSG00000103762	Gm37861	TEC	50.1564	-2.50593	0.535253	-4.68176	2.84428e-06
ENSMUSG00000049907	Rasl11b	protein_coding	802.728	0.893276	0.19081	4.68149	2.84802e-06
ENSMUSG00000043602	Zfp3	protein_coding	431.091	-1.15047	0.246051	-4.67574	2.929e-06
ENSMUSG00000030096	Slc6a6	protein_coding	19847.5	0.80183	0.171551	4.67399	2.95406e-06
ENSMUSG00000034738	Nostrin	protein_coding	31.0282	3.11165	0.665898	4.67286	2.97036e-06
ENSMUSG00000069310	H3c3	protein_coding	104.898	1.69892	0.363639	4.67199	2.983e-06
ENSMUSG00000042185	Nfrkb	protein_coding	2269.97	-0.789002	0.16895	-4.67003	3.01153e-06
ENSMUSG00000033031	Cip2a	protein_coding	262.771	1.30292	0.278999	4.66997	3.01242e-06
ENSMUSG00000042492	Tbc1d10b	protein_coding	1341.08	-0.857777	0.183781	-4.66738	3.05065e-06
ENSMUSG00000053985	Zfp14	protein_coding	447.165	-1.04438	0.223763	-4.66736	3.05099e-06
ENSMUSG00000095407	Tmem200c	protein_coding	102.512	-1.90523	0.408452	-4.66451	3.09357e-06
ENSMUSG00000056014	A430033K04Rik	protein_coding	643.477	-0.983833	0.21101	-4.66249	3.12407e-06
ENSMUSG00000058900	Rsl1	protein_coding	76.9554	-1.9071	0.409114	-4.66153	3.13862e-06
ENSMUSG00000034863	Ano8	protein_coding	185.664	-1.35916	0.291813	-4.65764	3.19855e-06
ENSMUSG00000062110	Scfd2	protein_coding	2065.1	0.807291	0.173408	4.65544	3.23294e-06
ENSMUSG00000049532	Sall2	protein_coding	2309.21	-0.930733	0.200013	-4.65336	3.26571e-06
ENSMUSG00000045767	B230219D22Rik	protein_coding	5418.44	-0.847837	0.182224	-4.65272	3.27588e-06
ENSMUSG00000006445	Epha2	protein_coding	99.6129	2.0538	0.441509	4.65178	3.29083e-06
ENSMUSG00000059895	Ptp4a3	protein_coding	2632.73	-0.797133	0.171363	-4.65173	3.29165e-06
ENSMUSG00000024968	Rcor2	protein_coding	834.529	-0.997755	0.214562	-4.6502	3.31621e-06
ENSMUSG00000070284	Gmppb	protein_coding	763.451	0.939577	0.202222	4.64626	3.38004e-06
ENSMUSG00000084964	Gm15503	lncRNA	44.761	2.51251	0.540984	4.64432	3.41194e-06
ENSMUSG00000021432	Slc35b3	protein_coding	1197.41	-0.835553	0.17992	-4.64402	3.41697e-06
ENSMUSG00000041957	Pkp2	protein_coding	416.712	-1.03992	0.224014	-4.64221	3.44698e-06
ENSMUSG00000033416	Gucd1	protein_coding	810.262	-0.884392	0.190674	-4.63823	3.51407e-06
ENSMUSG00000034947	Tmem106a	protein_coding	104.648	1.66453	0.358917	4.63765	3.52392e-06
ENSMUSG00000102525	Gm37784	processed_pseudogene	86.0614	1.90602	0.410991	4.6376	3.52474e-06
ENSMUSG00000022550	Adck5	protein_coding	768.767	-0.905865	0.195355	-4.63702	3.53462e-06
ENSMUSG00000049755	Zfp672	protein_coding	1781.1	-0.810572	0.174806	-4.63697	3.5355e-06
ENSMUSG00000102556	Gm37569	TEC	30.1385	-3.24748	0.700392	-4.63666	3.54088e-06
ENSMUSG00000041849	Card6	protein_coding	34.2234	-2.94436	0.63545	-4.6335	3.59532e-06
ENSMUSG00000003235	Eif2b5	protein_coding	3234.54	-0.986527	0.212999	-4.63161	3.62836e-06
ENSMUSG00000082185	Gm12428	processed_pseudogene	11167.3	-0.820192	0.177148	-4.62998	3.65693e-06
ENSMUSG00000099689	Zfp383	protein_coding	358.755	-1.06733	0.23066	-4.6273	3.70462e-06
ENSMUSG00000047603	Zfp235	protein_coding	1354.69	-0.871243	0.188291	-4.62711	3.70811e-06
ENSMUSG00000102244	Gm37714	TEC	33.1123	3.03399	0.656351	4.62251	3.79122e-06
ENSMUSG00000107461	Gm44045	TEC	157.618	1.40175	0.303263	4.62222	3.79649e-06
ENSMUSG00000099481	Xndc1	protein_coding	307.93	-1.10806	0.239857	-4.61967	3.84355e-06
ENSMUSG00000028028	Alpk1	protein_coding	143.556	1.43226	0.310064	4.61925	3.8513e-06
ENSMUSG00000109814	Gm45847	lncRNA	181.497	1.36231	0.295217	4.6146	3.93847e-06
ENSMUSG00000028980	H6pd	protein_coding	147.406	-1.4891	0.32276	-4.61364	3.95679e-06
ENSMUSG00000061371	Zfp873	protein_coding	445.81	-1.00116	0.217049	-4.61259	3.97677e-06
ENSMUSG00000099681	1700052K11Rik	lncRNA	145.979	-1.42508	0.308981	-4.61219	3.98446e-06
ENSMUSG00000030522	Mtmr10	protein_coding	455.729	-1.00432	0.217759	-4.61207	3.98688e-06
ENSMUSG00000021613	Hapln1	protein_coding	2130.8	0.786716	0.170591	4.61171	3.99368e-06
ENSMUSG00000034071	Zfp551	protein_coding	203.11	-1.43172	0.310611	-4.60937	4.03888e-06
ENSMUSG00000034518	Hmgxb4	protein_coding	685.454	-0.960191	0.208474	-4.6058	4.10881e-06
ENSMUSG00000040710	St8sia4	protein_coding	1125.84	0.83894	0.182296	4.60208	4.18292e-06
ENSMUSG00000034209	Rasl10a	protein_coding	1644.93	-0.84012	0.18259	-4.60112	4.20217e-06
ENSMUSG00000027465	Tbc1d20	protein_coding	2456.39	-0.884634	0.192401	-4.59787	4.26826e-06
ENSMUSG00000046909	Tefm	protein_coding	406.079	-1.20178	0.261381	-4.59779	4.26992e-06
ENSMUSG00000112808	Gm4739	processed_pseudogene	99.6481	1.66306	0.361785	4.59682	4.2898e-06
ENSMUSG00000113776	Gm19327	TEC	116.07	1.84041	0.400416	4.59624	4.30189e-06
ENSMUSG00000021870	Slmap	protein_coding	1192.76	-0.892758	0.194311	-4.59447	4.33843e-06
ENSMUSG00000085334	Gm12940	lncRNA	674.355	0.978628	0.213008	4.59432	4.34169e-06
ENSMUSG00000074811	Hps6	protein_coding	424.768	-1.02781	0.223819	-4.59215	4.38698e-06
ENSMUSG00000033439	Trmt13	protein_coding	406.324	-1.02612	0.223504	-4.59106	4.41005e-06
ENSMUSG00000016921	Srsf6	protein_coding	5005.54	0.765189	0.166682	4.59072	4.41717e-06
ENSMUSG00000114493	Gm47071	lncRNA	67.488	-1.99036	0.433601	-4.59031	4.42584e-06
ENSMUSG00000105822	Gm42969	TEC	215.667	1.49158	0.32503	4.58905	4.45272e-06
ENSMUSG00000044122	Proca1	protein_coding	148.957	1.45618	0.317702	4.58347	4.57317e-06
ENSMUSG00000053470	Kdm3a	protein_coding	3886.63	0.755849	0.164994	4.58108	4.62579e-06
ENSMUSG00000075558	Gm17151	lncRNA	93.7296	1.76011	0.38424	4.58077	4.63267e-06
ENSMUSG00000058093	Zfp729b	protein_coding	308.182	-1.16205	0.253718	-4.58009	4.64785e-06
ENSMUSG00000068037	Mas1	protein_coding	1603.45	-0.86058	0.187957	-4.57861	4.68085e-06
ENSMUSG00000049225	Pdp1	protein_coding	3824.35	-0.777854	0.170068	-4.57377	4.79019e-06
ENSMUSG00000030203	Dusp16	protein_coding	492.052	0.9747	0.213151	4.57281	4.81219e-06
ENSMUSG00000067430	Zfp763	protein_coding	1096.08	-1.08835	0.238081	-4.57133	4.84642e-06
ENSMUSG00000048109	Rbm15	protein_coding	1386.58	0.896259	0.196079	4.57092	4.85589e-06
ENSMUSG00000042745	Id1	protein_coding	80.4015	1.83438	0.401507	4.56874	4.90666e-06
ENSMUSG00000025178	Pi4k2a	protein_coding	2733.74	0.946231	0.207148	4.56789	4.92661e-06
ENSMUSG00000021754	Map3k1	protein_coding	545.008	1.07481	0.235298	4.56785	4.92758e-06
ENSMUSG00000013483	Card14	protein_coding	108.981	-1.60677	0.351811	-4.56715	4.94404e-06
ENSMUSG00000028850	Gpatch3	protein_coding	354.23	-1.17678	0.257665	-4.5671	4.94524e-06
ENSMUSG00000020671	Rab10	protein_coding	6775.79	-0.835249	0.182906	-4.56655	4.95809e-06
ENSMUSG00000031278	Acsl4	protein_coding	11726.5	0.733323	0.160693	4.5635	5.03085e-06
ENSMUSG00000085028	Slc2a4rg-ps	transcribed_unitary_pseudogene	421.086	-1.06892	0.234273	-4.56271	5.04974e-06
ENSMUSG00000036580	Spg20	protein_coding	714.011	-0.919777	0.201643	-4.56142	5.08093e-06
ENSMUSG00000034936	Arl4d	protein_coding	458.988	1.20111	0.263592	4.5567	5.19628e-06
ENSMUSG00000104469	Gm37663	TEC	43.6142	-2.4789	0.544076	-4.55618	5.20933e-06
ENSMUSG00000117440	Gm50087	lncRNA	37.6983	-2.73675	0.600756	-4.55551	5.22597e-06
ENSMUSG00000028841	Cnksr1	protein_coding	84.7673	1.91284	0.420011	4.55426	5.25701e-06
ENSMUSG00000078787	Cyp2t4	protein_coding	183.36	1.40239	0.308213	4.55006	5.36295e-06
ENSMUSG00000002265	Peg3	protein_coding	27606.8	0.798312	0.175481	4.54927	5.38312e-06
ENSMUSG00000022554	Hgh1	protein_coding	1017.11	-0.869901	0.191598	-4.54023	5.61926e-06
ENSMUSG00000029504	Ddx51	protein_coding	1275.68	-1.0469	0.230682	-4.53829	5.67131e-06
ENSMUSG00000032083	Apoa1	protein_coding	69.0012	1.96529	0.433054	4.53821	5.67344e-06
ENSMUSG00000078317	F8a	protein_coding	2571.08	0.759399	0.167423	4.53582	5.73814e-06
ENSMUSG00000026788	Zbtb43	protein_coding	1547.87	-0.833529	0.183798	-4.53503	5.75962e-06
ENSMUSG00000037411	Serpine1	protein_coding	47.1997	2.6496	0.584926	4.52981	5.90372e-06
ENSMUSG00000023931	Efhb	protein_coding	65.2822	1.95608	0.431829	4.52976	5.90502e-06
ENSMUSG00000103013	Gm37503	TEC	61.8595	-2.12047	0.468336	-4.52767	5.96384e-06
ENSMUSG00000039308	Ndst2	protein_coding	224.106	-1.29265	0.28551	-4.52752	5.96811e-06
ENSMUSG00000006179	Prss16	protein_coding	81.7237	1.78224	0.393657	4.52739	5.97174e-06
ENSMUSG00000016534	Lamp2	protein_coding	7796.37	0.739687	0.163442	4.52567	6.02032e-06
ENSMUSG00000020868	Xylt2	protein_coding	2001.39	-1.15564	0.255363	-4.52548	6.02583e-06
ENSMUSG00000039713	Plekhg5	protein_coding	3956.9	-0.985364	0.217783	-4.52452	6.05322e-06
ENSMUSG00000117955	Gm50205	TEC	74.982	-1.97931	0.437472	-4.52443	6.05598e-06
ENSMUSG00000040105	Plpp6	protein_coding	403.414	-1.06835	0.236232	-4.52244	6.11297e-06
ENSMUSG00000027690	Slc2a2	protein_coding	32.2087	3.30539	0.731006	4.5217	6.13445e-06
ENSMUSG00000109940	Gm45399	TEC	24.9823	4.11798	0.911017	4.5202	6.17815e-06
ENSMUSG00000017344	Vtn	protein_coding	104.98	1.61548	0.357491	4.51894	6.215e-06
ENSMUSG00000022792	Yars2	protein_coding	1169.11	-0.91082	0.201604	-4.51786	6.24667e-06
ENSMUSG00000048251	Bcl11b	protein_coding	5438.84	-0.738919	0.16378	-4.51166	6.43237e-06
ENSMUSG00000015981	Stk32c	protein_coding	789.001	-1.21732	0.270122	-4.50654	6.58923e-06
ENSMUSG00000002881	Nab1	protein_coding	503.363	0.959506	0.213064	4.50337	6.68836e-06
ENSMUSG00000054967	Zfp647	protein_coding	355.945	-1.07652	0.239166	-4.50116	6.75838e-06
ENSMUSG00000028889	Yrdc	protein_coding	761.09	-0.938611	0.208584	-4.49992	6.7978e-06
ENSMUSG00000034908	Sidt2	protein_coding	3326.2	0.745044	0.16558	4.4996	6.80804e-06
ENSMUSG00000074682	Zcchc3	protein_coding	1272.22	-0.812615	0.180739	-4.49608	6.92191e-06
ENSMUSG00000116908	Gm49599	TEC	182.538	-1.39708	0.310742	-4.49595	6.92591e-06
ENSMUSG00000029068	Ccnl2	protein_coding	15907.2	0.746877	0.166177	4.49446	6.97478e-06
ENSMUSG00000018565	Elp5	protein_coding	7859.23	0.74475	0.165772	4.49263	7.03501e-06
ENSMUSG00000091931	Gon7	protein_coding	1190.89	0.846488	0.188457	4.49167	7.06676e-06
ENSMUSG00000034998	Foxn2	protein_coding	648.844	-0.908761	0.202396	-4.49001	7.12193e-06
ENSMUSG00000069306	H4c17	protein_coding	260.695	1.14266	0.25451	4.48964	7.13433e-06
ENSMUSG00000117171	C230013L11Rik	lncRNA	380.518	-1.04599	0.233111	-4.48708	7.22044e-06
ENSMUSG00000074580	4931440P22Rik	transcribed_processed_pseudogene	133.766	1.54698	0.344818	4.48637	7.24455e-06
ENSMUSG00000049922	Slc35c1	protein_coding	1219.68	-0.80414	0.179287	-4.48522	7.28394e-06
ENSMUSG00000108064	Gm44423	TEC	64.3036	2.40714	0.536757	4.4846	7.30512e-06
ENSMUSG00000035242	Oaz1	protein_coding	42618.5	0.707468	0.158214	4.47158	7.76434e-06
ENSMUSG00000108912	E230020D15Rik	TEC	188.619	1.41774	0.317104	4.4709	7.78903e-06
ENSMUSG00000103403	Gm37931	TEC	60.9034	-2.0547	0.459622	-4.47043	7.80637e-06
ENSMUSG00000073274	Gm14636	lncRNA	151.782	1.53464	0.34329	4.47038	7.80823e-06
ENSMUSG00000087598	Zfp111	protein_coding	414.987	-1.01412	0.227007	-4.46737	7.91856e-06
ENSMUSG00000052384	Nrros	protein_coding	547.338	0.950958	0.21287	4.46731	7.92098e-06
ENSMUSG00000025571	Tnrc6c	protein_coding	5855.44	-0.756627	0.169384	-4.46694	7.93459e-06
ENSMUSG00000042182	Bend6	protein_coding	2081.4	-0.814847	0.182528	-4.46422	8.03598e-06
ENSMUSG00000028796	Phc2	protein_coding	1089.75	-0.817265	0.183077	-4.46406	8.04223e-06
ENSMUSG00000069309	H2ac22	protein_coding	163.464	-1.36498	0.305779	-4.46394	8.04646e-06
ENSMUSG00000080768	Gm12219	processed_pseudogene	171.79	1.38936	0.311241	4.46394	8.04651e-06
ENSMUSG00000045466	Zfp956	protein_coding	1009.02	-0.896652	0.200912	-4.4629	8.08574e-06
ENSMUSG00000055945	Prr18	protein_coding	172.446	-1.41894	0.318012	-4.46191	8.12327e-06
ENSMUSG00000033739	Fkbpl	protein_coding	577.012	-0.957466	0.214869	-4.45605	8.34828e-06
ENSMUSG00000051726	Kcnf1	protein_coding	3721.21	0.811584	0.182135	4.45595	8.35206e-06
ENSMUSG00000072875	Gpr27	protein_coding	1455.46	-0.88912	0.199571	-4.45514	8.38368e-06
ENSMUSG00000016496	Cd274	protein_coding	152.551	1.58454	0.355973	4.4513	8.53528e-06
ENSMUSG00000030847	Bag3	protein_coding	164.201	1.40817	0.316366	4.45107	8.54449e-06
ENSMUSG00000032872	Cyb5r4	protein_coding	1602.74	-0.77572	0.174378	-4.4485	8.64704e-06
ENSMUSG00000045201	Lrrc3b	protein_coding	418.619	-0.989292	0.22239	-4.44846	8.64897e-06
ENSMUSG00000048022	Tmem229a	protein_coding	314.656	-1.19561	0.268833	-4.44742	8.69084e-06
ENSMUSG00000027660	Skil	protein_coding	4744.97	0.720165	0.161932	4.44733	8.6944e-06
ENSMUSG00000029054	Gabrd	protein_coding	864.119	0.862161	0.194026	4.44353	8.84966e-06
ENSMUSG00000051705	Senp8	protein_coding	241.623	-1.17681	0.264918	-4.44216	8.90608e-06
ENSMUSG00000042810	Krba1	protein_coding	2811.01	-1.01564	0.228672	-4.44148	8.93431e-06
ENSMUSG00000001034	Mapk7	protein_coding	4553.67	-0.812971	0.18305	-4.44125	8.94391e-06
ENSMUSG00000030122	Ptms	protein_coding	6582.92	-0.810879	0.182588	-4.44104	8.95248e-06
ENSMUSG00000063047	Zfp780b	protein_coding	1157.75	-0.952049	0.214532	-4.43779	9.08851e-06
ENSMUSG00000097311	Gm26871	lncRNA	326.785	-1.09349	0.246666	-4.43309	9.28941e-06
ENSMUSG00000087072	Recql5os1	lncRNA	22.5979	-3.99166	0.900701	-4.43172	9.34827e-06
ENSMUSG00000063800	Prpf38a	protein_coding	3332.43	0.742101	0.16759	4.42806	9.50827e-06
ENSMUSG00000003581	Rnf215	protein_coding	717.132	-0.917554	0.207241	-4.42748	9.53416e-06
ENSMUSG00000007570	Fance	protein_coding	1023.15	-0.840247	0.189885	-4.42502	9.64319e-06
ENSMUSG00000041415	Dicer1	protein_coding	1163.99	-0.807305	0.182466	-4.42442	9.67006e-06
ENSMUSG00000105748	Gm43088	TEC	38.1243	-2.70575	0.611937	-4.42161	9.79671e-06
ENSMUSG00000026975	Dph7	protein_coding	1259.63	-0.918355	0.20772	-4.42112	9.81924e-06
ENSMUSG00000025747	Tyms	protein_coding	527.351	-0.932681	0.211024	-4.41978	9.87992e-06
ENSMUSG00000024667	Tmem216	protein_coding	501.009	-1.08406	0.245314	-4.41907	9.91287e-06
ENSMUSG00000117406	Ntn3	protein_coding	452.268	-1.15677	0.261794	-4.41862	9.93341e-06
ENSMUSG00000029246	Ppat	protein_coding	2222	0.869019	0.196676	4.41852	9.93778e-06
ENSMUSG00000044702	Palb2	protein_coding	77.8995	-1.77046	0.400754	-4.41782	9.97017e-06
ENSMUSG00000104432	A430027C01Rik	TEC	27.7927	-3.24475	0.734611	-4.41697	1.00096e-05
ENSMUSG00000028578	Caap1	protein_coding	138.78	-1.40429	0.317966	-4.41648	1.00322e-05
ENSMUSG00000034462	Pkd2	protein_coding	439.423	-1.06175	0.240464	-4.41544	1.00805e-05
ENSMUSG00000106706	C530043K16Rik	TEC	140.451	-1.37695	0.311971	-4.4137	1.01619e-05
ENSMUSG00000029755	Dlx5	protein_coding	1298.09	0.812133	0.184052	4.41251	1.0218e-05
ENSMUSG00000114934	Gm48342	lncRNA	52.3247	2.18834	0.495995	4.41202	1.02409e-05
ENSMUSG00000012296	Tjap1	protein_coding	684.362	-0.875684	0.198593	-4.40945	1.03634e-05
ENSMUSG00000041598	Cdc42ep4	protein_coding	2672.87	-0.807948	0.183253	-4.40892	1.03886e-05
ENSMUSG00000029427	Zcchc8	protein_coding	1736.53	-0.771691	0.175098	-4.40719	1.04722e-05
ENSMUSG00000030527	Crtc3	protein_coding	1922.19	-0.778768	0.176731	-4.40652	1.05043e-05
ENSMUSG00000030539	Sema4b	protein_coding	450.193	-1.03988	0.23602	-4.40592	1.05334e-05
ENSMUSG00000025188	Hps1	protein_coding	523.737	-0.937097	0.212698	-4.40576	1.05416e-05
ENSMUSG00000050075	Gpr171	protein_coding	83.5306	-1.73087	0.392894	-4.40544	1.05569e-05
ENSMUSG00000118369	Gm30541	lncRNA	191.74	1.3865	0.314917	4.40274	1.06892e-05
ENSMUSG00000019889	Ptprk	protein_coding	1016.77	0.8474	0.192523	4.40156	1.07475e-05
ENSMUSG00000025735	Rhbdl1	protein_coding	233.159	-1.32325	0.300655	-4.40123	1.07641e-05
ENSMUSG00000107561	Gm44264	lncRNA	36.5246	-2.73136	0.620718	-4.40032	1.08093e-05
ENSMUSG00000039497	Dse	protein_coding	192.241	-1.22862	0.279345	-4.39822	1.09142e-05
ENSMUSG00000049672	Zbtb14	protein_coding	1207.19	-0.865091	0.196844	-4.39481	1.10871e-05
ENSMUSG00000062861	Zfp28	protein_coding	906.444	-0.871772	0.198442	-4.39309	1.11753e-05
ENSMUSG00000104107	Gm37879	TEC	43.0842	-2.49532	0.568042	-4.39284	1.11879e-05
ENSMUSG00000026380	Tfcp2l1	protein_coding	64.0361	2.10513	0.479271	4.39237	1.12123e-05
ENSMUSG00000044982	Sft2d3	protein_coding	414.166	-0.981883	0.223676	-4.38976	1.13474e-05
ENSMUSG00000020536	Llgl1	protein_coding	1266.79	-0.958279	0.218433	-4.38707	1.14888e-05
ENSMUSG00000108120	9930120I10Rik	TEC	67.1745	2.0655	0.470823	4.387	1.14927e-05
ENSMUSG00000035031	C8a	protein_coding	31.5805	2.93947	0.670265	4.38554	1.15701e-05
ENSMUSG00000004040	Stat3	protein_coding	11308.2	0.721164	0.164623	4.38071	1.18296e-05
ENSMUSG00000004885	Crabp2	protein_coding	48.4669	2.27956	0.520535	4.37926	1.19083e-05
ENSMUSG00000006019	Dhx34	protein_coding	430.196	-0.965809	0.220545	-4.37919	1.19123e-05
ENSMUSG00000033762	Recql4	protein_coding	267.457	1.43454	0.327608	4.37883	1.19321e-05
ENSMUSG00000040429	Mterf1a	protein_coding	130.724	-1.51705	0.346483	-4.37844	1.19534e-05
ENSMUSG00000091890	A830073O21Rik	TEC	164.249	-1.67627	0.382874	-4.37811	1.19713e-05
ENSMUSG00000045665	Mfsd5	protein_coding	1999.2	-0.812621	0.185617	-4.37796	1.19797e-05
ENSMUSG00000102000	1700006H21Rik	lncRNA	20.3675	5.46802	1.24922	4.37716	1.20236e-05
ENSMUSG00000042599	Kdm7a	protein_coding	1713.61	0.798195	0.182428	4.3754	1.21212e-05
ENSMUSG00000052373	Mpp3	protein_coding	6587.62	-0.716143	0.163686	-4.37509	1.21381e-05
ENSMUSG00000001300	Efnb2	protein_coding	1592.51	0.826969	0.18912	4.37272	1.22707e-05
ENSMUSG00000044068	Zrsr1	protein_coding	1607.72	0.862174	0.197174	4.37265	1.22748e-05
ENSMUSG00000005667	Mthfd2	protein_coding	675.923	0.870785	0.199186	4.37173	1.23268e-05
ENSMUSG00000026678	Rgs5	protein_coding	1759.39	0.847134	0.193982	4.36708	1.25918e-05
ENSMUSG00000097156	Gm3764	lncRNA	4751.09	-0.825316	0.189137	-4.36358	1.27954e-05
ENSMUSG00000046516	Cox17	protein_coding	689.545	-0.920372	0.211017	-4.3616	1.29113e-05
ENSMUSG00000043801	Oaz1-ps	processed_pseudogene	21643.2	0.700902	0.160767	4.35974	1.30216e-05
ENSMUSG00000105655	Gm42659	lncRNA	231.314	-1.2775	0.293075	-4.35896	1.3068e-05
ENSMUSG00000103400	Gm15853	lncRNA	82.4644	-1.82291	0.418253	-4.35839	1.31022e-05
ENSMUSG00000031343	Gabra3	protein_coding	1677.43	0.769129	0.176577	4.35576	1.32604e-05
ENSMUSG00000104852	Gm43201	TEC	64.614	-2.01236	0.462216	-4.35372	1.33849e-05
ENSMUSG00000078307	AI593442	protein_coding	19914.8	-0.753614	0.173205	-4.35099	1.35523e-05
ENSMUSG00000037270	4932438A13Rik	protein_coding	4931.2	0.944737	0.21727	4.34821	1.37256e-05
ENSMUSG00000034825	Nrip3	protein_coding	24981.5	0.689986	0.158806	4.34483	1.39384e-05
ENSMUSG00000032116	Stt3a	protein_coding	10232	0.689455	0.158748	4.34309	1.40492e-05
ENSMUSG00000071253	Slc25a16	protein_coding	716.902	-0.886001	0.204098	-4.34106	1.418e-05
ENSMUSG00000102882	Gm2065	TEC	35.913	-2.63179	0.606263	-4.34101	1.4183e-05
ENSMUSG00000097379	Gm26873	lncRNA	127.657	-1.3983	0.322482	-4.33605	1.45068e-05
ENSMUSG00000039686	Zer1	protein_coding	1585.28	-0.860152	0.198446	-4.33445	1.46128e-05
ENSMUSG00000050052	Tdrp	protein_coding	832.239	0.853926	0.197032	4.33395	1.46461e-05
ENSMUSG00000017774	Myo1c	protein_coding	1268.61	-0.880059	0.203169	-4.33167	1.47983e-05
ENSMUSG00000031983	2310022B05Rik	protein_coding	1348.82	-1.09827	0.253557	-4.33146	1.48121e-05
ENSMUSG00000036422	Pcdh8	protein_coding	21110.2	2.46918	0.570162	4.33067	1.48659e-05
ENSMUSG00000042106	Inka1	protein_coding	232.295	-1.13413	0.261928	-4.32992	1.49161e-05
ENSMUSG00000056076	Eif3b	protein_coding	3958.19	-0.868109	0.200518	-4.32934	1.49558e-05
ENSMUSG00000109162	2900027M19Rik	TEC	168.653	-1.30592	0.302374	-4.31888	1.56821e-05
ENSMUSG00000078485	Plekhn1	protein_coding	796.966	-0.83409	0.193157	-4.31821	1.57302e-05
ENSMUSG00000092558	Med20	protein_coding	1625.52	0.771308	0.178672	4.31688	1.58247e-05
ENSMUSG00000055733	Nap1l3	protein_coding	4290.19	0.733151	0.169919	4.31472	1.59804e-05
ENSMUSG00000107560	Gm44199	lncRNA	75.4004	-1.7638	0.40921	-4.31025	1.63071e-05
ENSMUSG00000029283	Cdc7	protein_coding	767.934	-0.842283	0.195527	-4.30775	1.64923e-05
ENSMUSG00000030083	Abtb1	protein_coding	1837.44	-0.756522	0.175674	-4.3064	1.65934e-05
ENSMUSG00000033126	Ybey	protein_coding	255.27	-1.11327	0.25854	-4.30599	1.66238e-05
ENSMUSG00000094615	Gm4899	processed_pseudogene	26.6352	3.14473	0.730392	4.30554	1.66578e-05
ENSMUSG00000047003	Zfp41	protein_coding	1612	-0.773983	0.179967	-4.30068	1.70274e-05
ENSMUSG00000103539	Gm37834	TEC	34.8025	-2.79714	0.651037	-4.29643	1.7357e-05
ENSMUSG00000096597	Gm21886	protein_coding	24.3336	-3.41183	0.79526	-4.29021	1.78503e-05
ENSMUSG00000029179	Zcchc4	protein_coding	466.397	-0.9743	0.227124	-4.28974	1.78884e-05
ENSMUSG00000060126	Tpt1	protein_coding	14199.7	0.701897	0.163653	4.28893	1.79536e-05
ENSMUSG00000029097	Trmt44	protein_coding	464.082	-0.921019	0.214746	-4.28887	1.79588e-05
ENSMUSG00000031167	Rbm3	protein_coding	7767.02	0.711335	0.16588	4.28825	1.80084e-05
ENSMUSG00000075408	Smim41	protein_coding	40.0279	2.60044	0.606637	4.28666	1.81382e-05
ENSMUSG00000029627	Zkscan14	protein_coding	716.868	-0.93425	0.218032	-4.28492	1.82806e-05
ENSMUSG00000100779	Gm29292	lncRNA	22.1861	3.93623	0.918779	4.2842	1.83396e-05
ENSMUSG00000110945	Gm9856	lncRNA	126.119	-1.41666	0.330696	-4.28389	1.83652e-05
ENSMUSG00000043079	Synpo	protein_coding	4058.75	-1.05669	0.246743	-4.28254	1.84768e-05
ENSMUSG00000024360	Etf1	protein_coding	5408.11	0.715846	0.167208	4.28116	1.85923e-05
ENSMUSG00000041075	Fzd7	protein_coding	142.791	-1.35212	0.315878	-4.2805	1.86471e-05
ENSMUSG00000044390	Tigd3	protein_coding	172.485	-1.27867	0.298918	-4.27768	1.88855e-05
ENSMUSG00000097743	Gm16973	lncRNA	282.859	1.08189	0.252929	4.27742	1.89069e-05
ENSMUSG00000043831	Lysmd4	protein_coding	1515.51	-0.863905	0.202196	-4.27261	1.93195e-05
ENSMUSG00000066892	Fbxl12	protein_coding	322.071	-1.02008	0.238751	-4.27258	1.9322e-05
ENSMUSG00000029713	Gnb2	protein_coding	12639.2	-0.98774	0.231402	-4.26851	1.96785e-05
ENSMUSG00000046523	Kctd4	protein_coding	886.463	-1.05666	0.24761	-4.26742	1.97749e-05
ENSMUSG00000102693	4933401J01Rik	TEC	26.3601	3.40028	0.796812	4.26736	1.97801e-05
ENSMUSG00000102212	C230085N15Rik	TEC	111.159	-1.60887	0.377038	-4.26713	1.97999e-05
ENSMUSG00000001506	Col1a1	protein_coding	626.57	1.16126	0.272451	4.26227	2.02359e-05
ENSMUSG00000063659	Zbtb18	protein_coding	2343.83	-0.783335	0.183953	-4.25835	2.05945e-05
ENSMUSG00000020375	Rufy1	protein_coding	2173.9	-0.727439	0.170889	-4.25679	2.07382e-05
ENSMUSG00000022237	Ankrd33b	protein_coding	1490.68	0.839816	0.19729	4.25677	2.07403e-05
ENSMUSG00000104720	Gm43138	lncRNA	37.3713	-2.50069	0.587694	-4.25508	2.08973e-05
ENSMUSG00000032290	Ptpn9	protein_coding	952.243	-0.80953	0.190264	-4.25477	2.09268e-05
ENSMUSG00000084235	Gm15421	transcribed_processed_pseudogene	1344.69	0.939794	0.220914	4.25413	2.09867e-05
ENSMUSG00000041653	Pnpla3	protein_coding	541.998	0.961332	0.226133	4.25118	2.12649e-05
ENSMUSG00000096606	Tpbgl	protein_coding	167.754	-1.26294	0.297204	-4.24942	2.14325e-05
ENSMUSG00000026020	Nop58	protein_coding	3918.14	0.71827	0.169133	4.24678	2.16861e-05
ENSMUSG00000029714	Gigyf1	protein_coding	3375.71	-0.768171	0.180927	-4.24575	2.17859e-05
ENSMUSG00000060284	Sp7	protein_coding	41.6583	2.33527	0.550118	4.24503	2.1856e-05
ENSMUSG00000078652	Psme3	protein_coding	3582.98	-0.944394	0.222509	-4.2443	2.19279e-05
ENSMUSG00000054362	Lexm	protein_coding	32.7118	3.23588	0.762747	4.2424	2.21138e-05
ENSMUSG00000035967	Ints6l	protein_coding	1053.82	0.794583	0.187324	4.24175	2.21781e-05
ENSMUSG00000004366	Sst	protein_coding	8191.45	1.01349	0.239132	4.2382	2.25314e-05
ENSMUSG00000106738	Gm5	lncRNA	26.837	2.98476	0.704262	4.23814	2.25378e-05
ENSMUSG00000062906	Hdac10	protein_coding	819.816	-0.807922	0.190674	-4.23719	2.26338e-05
ENSMUSG00000102498	Gm19445	TEC	75.2591	-1.72183	0.406416	-4.23662	2.2691e-05
ENSMUSG00000030929	Eri2	protein_coding	325.756	-1.01716	0.240178	-4.23501	2.28545e-05
ENSMUSG00000025221	Kcnip2	protein_coding	3946.18	-0.702179	0.165827	-4.23441	2.29152e-05
ENSMUSG00000035125	Gcfc2	protein_coding	106.831	-1.68818	0.398824	-4.2329	2.30697e-05
ENSMUSG00000024217	Snrpc	protein_coding	5410.46	0.690229	0.16309	4.23219	2.31429e-05
ENSMUSG00000056947	Mab21l1	protein_coding	85.9198	1.61283	0.381128	4.23171	2.3192e-05
ENSMUSG00000045639	Zfp629	protein_coding	677.294	-0.889957	0.210317	-4.2315	2.32135e-05
ENSMUSG00000068457	Uty	protein_coding	555.706	0.917464	0.216848	4.2309	2.32754e-05
ENSMUSG00000085274	BC046401	lncRNA	74.1102	-1.92421	0.454963	-4.22938	2.34336e-05
ENSMUSG00000015363	Trabd	protein_coding	955.433	-0.832903	0.19695	-4.229	2.34728e-05
ENSMUSG00000019338	Zfp687	protein_coding	962.458	-1.07311	0.25377	-4.22866	2.35089e-05
ENSMUSG00000046561	Arsj	protein_coding	186.47	-1.23921	0.293257	-4.22568	2.38224e-05
ENSMUSG00000063450	Syne2	protein_coding	1430.52	-0.777466	0.18406	-4.22399	2.40017e-05
ENSMUSG00000028249	Sdcbp	protein_coding	26707.1	0.753905	0.17849	4.22378	2.40235e-05
ENSMUSG00000034379	Wdr5b	protein_coding	303.111	-1.03086	0.244227	-4.2209	2.4333e-05
ENSMUSG00000056592	Zfp658	protein_coding	177.61	-1.57254	0.372573	-4.22076	2.43485e-05
ENSMUSG00000022528	Hes1	protein_coding	104.635	-1.54663	0.366604	-4.21882	2.45585e-05
ENSMUSG00000099809	Gm18665	unprocessed_pseudogene	18.07	5.24623	1.24407	4.21699	2.47583e-05
ENSMUSG00000036459	Wtip	protein_coding	148.007	-1.29581	0.307351	-4.21605	2.48617e-05
ENSMUSG00000042500	Ago4	protein_coding	181.769	-1.24725	0.2959	-4.2151	2.49666e-05
ENSMUSG00000000148	Brat1	protein_coding	2677.63	-0.735156	0.174421	-4.21483	2.49968e-05
ENSMUSG00000057409	Zfp53	protein_coding	341.905	-1.16781	0.277133	-4.21389	2.51004e-05
ENSMUSG00000112660	Gm48761	TEC	79.5153	6.91906	1.6421	4.21353	2.51406e-05
ENSMUSG00000015745	Plekho1	protein_coding	375.426	0.969098	0.230078	4.21204	2.53073e-05
ENSMUSG00000029647	Pan3	protein_coding	1321.96	-0.828609	0.196734	-4.21182	2.53323e-05
ENSMUSG00000061878	Sphk1	protein_coding	310.812	1.33042	0.316057	4.20943	2.56018e-05
ENSMUSG00000032077	Bud13	protein_coding	426.77	-0.954588	0.226791	-4.20911	2.56375e-05
ENSMUSG00000114854	Gm34354	lncRNA	61.4015	2.01788	0.47943	4.20891	2.56604e-05
ENSMUSG00000004677	Myo9b	protein_coding	1282.8	-0.916089	0.217686	-4.2083	2.57297e-05
ENSMUSG00000003227	Edar	protein_coding	31.9068	3.48435	0.828001	4.20815	2.57473e-05
ENSMUSG00000026740	Dnajc1	protein_coding	1067.18	0.943867	0.224405	4.20608	2.59839e-05
ENSMUSG00000059851	Kmt5c	protein_coding	756.004	-1.04487	0.248541	-4.20402	2.62217e-05
ENSMUSG00000021666	Gfm2	protein_coding	1678.59	-0.739438	0.175942	-4.20274	2.637e-05
ENSMUSG00000004939	Nmrk2	protein_coding	142.594	1.28607	0.306052	4.20212	2.64421e-05
ENSMUSG00000022858	Tra2b	protein_coding	9970.58	0.681413	0.162166	4.20195	2.64629e-05
ENSMUSG00000066568	Lsm14a	protein_coding	1059.48	-0.827248	0.197238	-4.19416	2.73887e-05
ENSMUSG00000030180	Kdm5a	protein_coding	5348.43	0.74842	0.178487	4.19313	2.7513e-05
ENSMUSG00000061991	H2ac10	protein_coding	167.757	-1.2556	0.299485	-4.19254	2.75853e-05
ENSMUSG00000117568	Gm18832	processed_pseudogene	12.353	7.1863	1.71457	4.19131	2.77351e-05
ENSMUSG00000027368	Dusp2	protein_coding	97.0122	-1.70163	0.40615	-4.18967	2.79366e-05
ENSMUSG00000035011	Zbtb7a	protein_coding	3695.48	-0.846226	0.202032	-4.18858	2.80706e-05
ENSMUSG00000074604	Mgst2	protein_coding	29.0035	2.94071	0.702114	4.18836	2.80975e-05
ENSMUSG00000086997	Gm12981	lncRNA	115.104	1.76215	0.420751	4.18811	2.81282e-05
ENSMUSG00000073775	Kti12	protein_coding	759.679	-0.86374	0.206241	-4.18801	2.8141e-05
ENSMUSG00000024404	Riok3	protein_coding	4305.94	-0.679924	0.162359	-4.18778	2.81699e-05
ENSMUSG00000078919	Dpm1	protein_coding	2168.15	0.733079	0.175132	4.18587	2.84071e-05
ENSMUSG00000069302	H2ac12	protein_coding	167.378	-1.28573	0.307288	-4.18413	2.86256e-05
ENSMUSG00000097183	Gm17501	lncRNA	28.0883	2.84417	0.679858	4.18348	2.87083e-05
ENSMUSG00000033316	Galnt9	protein_coding	1174.83	-0.832311	0.198957	-4.18337	2.87224e-05
ENSMUSG00000031979	Cog2	protein_coding	2145.08	-0.716686	0.171412	-4.18108	2.90128e-05
ENSMUSG00000028893	Sesn2	protein_coding	9608.26	0.797013	0.190765	4.17798	2.94113e-05
ENSMUSG00000022760	Thap7	protein_coding	1545.04	-0.768949	0.184097	-4.17686	2.95566e-05
ENSMUSG00000020335	Zfp354b	protein_coding	212.097	-1.32072	0.316305	-4.17547	2.97373e-05
ENSMUSG00000111505	Gm48673	TEC	52.4293	-2.07917	0.498024	-4.17484	2.98195e-05
ENSMUSG00000021286	Zfyve21	protein_coding	610.514	-0.913466	0.218857	-4.1738	2.99556e-05
ENSMUSG00000024325	Ring1	protein_coding	1323.66	-1.01234	0.242816	-4.16917	3.05706e-05
ENSMUSG00000086859	Snhg20	lncRNA	691.137	-0.902539	0.216526	-4.16827	3.06919e-05
ENSMUSG00000037235	Mxd4	protein_coding	1530.44	-0.745204	0.178808	-4.16763	3.07789e-05
ENSMUSG00000052934	Fbxo31	protein_coding	6134.98	-0.853834	0.204931	-4.16644	3.09387e-05
ENSMUSG00000047719	Ubiad1	protein_coding	696.83	-0.89561	0.215102	-4.16365	3.13201e-05
ENSMUSG00000041396	Mettl18	protein_coding	151.914	-1.2717	0.305475	-4.16304	3.14039e-05
ENSMUSG00000075376	Rc3h2	protein_coding	2278.15	-0.706802	0.169787	-4.16288	3.14258e-05
ENSMUSG00000022195	6030458C11Rik	protein_coding	1930.27	-0.741782	0.178228	-4.16197	3.15507e-05
ENSMUSG00000071478	H2ac7	protein_coding	193.921	-1.20878	0.290444	-4.16183	3.15703e-05
ENSMUSG00000024560	Cxxc1	protein_coding	5185.23	0.850353	0.20434	4.16147	3.1621e-05
ENSMUSG00000024750	Zfand5	protein_coding	18691.6	0.851423	0.204598	4.16144	3.16248e-05
ENSMUSG00000041846	Ppp4r3a	protein_coding	2617.7	0.987969	0.237417	4.16132	3.16416e-05
ENSMUSG00000021470	Ercc6l2	protein_coding	498.015	-0.876671	0.21074	-4.15997	3.18286e-05
ENSMUSG00000030337	Vamp1	protein_coding	1895.33	0.80458	0.193475	4.15857	3.20248e-05
ENSMUSG00000056019	Zfp709	protein_coding	275.97	-1.03948	0.250174	-4.15505	3.25222e-05
ENSMUSG00000110393	Gm36445	lncRNA	183.78	1.17427	0.282656	4.15443	3.26102e-05
ENSMUSG00000050164	Mchr1	protein_coding	464.709	-0.89856	0.216325	-4.15374	3.2708e-05
ENSMUSG00000042063	Zfp386	protein_coding	1271.96	-0.810597	0.195156	-4.15358	3.27318e-05
ENSMUSG00000107310	Gm7452	transcribed_processed_pseudogene	200.193	-1.1675	0.281139	-4.15275	3.28507e-05
ENSMUSG00000113504	Selenok-ps5	processed_pseudogene	902.22	0.868903	0.209259	4.15228	3.2918e-05
ENSMUSG00000031902	Nfatc3	protein_coding	204.736	-1.13515	0.273445	-4.15128	3.30616e-05
ENSMUSG00000052214	Opa3	protein_coding	5006.55	0.673513	0.162251	4.15105	3.30948e-05
ENSMUSG00000028756	Pink1	protein_coding	5868.84	-0.981503	0.236499	-4.15013	3.32287e-05
ENSMUSG00000040938	Slc16a11	protein_coding	494.42	-1.01219	0.244138	-4.14597	3.38384e-05
ENSMUSG00000051590	Map3k19	protein_coding	165.098	1.32782	0.320278	4.14584	3.38564e-05
ENSMUSG00000028821	Syf2	protein_coding	2489.37	0.713209	0.172095	4.14426	3.40906e-05
ENSMUSG00000066441	Rdh11	protein_coding	3012.87	0.700849	0.169135	4.14372	3.41721e-05
ENSMUSG00000084632	Gm23887	snRNA	23.2122	-3.31199	0.799377	-4.14322	3.42466e-05
ENSMUSG00000036442	Thap11	protein_coding	2490.52	-0.723442	0.174615	-4.14308	3.4268e-05
ENSMUSG00000030699	Tbx6	protein_coding	68.3383	2.2708	0.548691	4.13858	3.49461e-05
ENSMUSG00000030602	Pak4	protein_coding	678.769	-0.841803	0.203448	-4.13768	3.50838e-05
ENSMUSG00000052581	Lrrtm4	protein_coding	1132.57	-0.901698	0.218058	-4.13512	3.54762e-05
ENSMUSG00000056501	Cebpb	protein_coding	84.1111	1.57464	0.380845	4.13458	3.55601e-05
ENSMUSG00000027765	P2ry1	protein_coding	129.645	1.31317	0.317672	4.13373	3.56926e-05
ENSMUSG00000022199	Slc22a17	protein_coding	23815.7	-0.820745	0.198554	-4.1336	3.57118e-05
ENSMUSG00000001674	Ddx18	protein_coding	1277	-0.743465	0.179995	-4.13047	3.62015e-05
ENSMUSG00000052629	Gm9885	lncRNA	249.942	-1.12031	0.271249	-4.13019	3.62461e-05
ENSMUSG00000020893	Per1	protein_coding	4241.25	2.31881	0.561453	4.13002	3.62733e-05
ENSMUSG00000060475	Wtap	protein_coding	2252.05	-0.703105	0.170256	-4.12968	3.63262e-05
ENSMUSG00000083220	Gm12919	processed_pseudogene	351.193	0.998337	0.241907	4.12695	3.67611e-05
ENSMUSG00000003184	Irf3	protein_coding	720.574	-0.830374	0.201241	-4.12627	3.68689e-05
ENSMUSG00000053390	Zfp952	protein_coding	1158.18	-0.910086	0.220595	-4.1256	3.69777e-05
ENSMUSG00000026787	Gad2	protein_coding	10392	0.663777	0.160917	4.12497	3.70788e-05
ENSMUSG00000037887	Dusp8	protein_coding	10840.2	0.753807	0.182825	4.1231	3.7381e-05
ENSMUSG00000027936	Crtc2	protein_coding	700.063	-0.873373	0.211857	-4.12246	3.74844e-05
ENSMUSG00000024430	Cabyr	protein_coding	250.037	1.14494	0.27777	4.1219	3.75768e-05
ENSMUSG00000092557	Gm8696	processed_pseudogene	298.026	0.98406	0.238812	4.12064	3.77813e-05
ENSMUSG00000036964	Trim17	protein_coding	802.06	0.892068	0.216528	4.11988	3.79071e-05
ENSMUSG00000044807	Zfp354c	protein_coding	3080.69	-0.715832	0.1738	-4.11871	3.81002e-05
ENSMUSG00000000787	Ddx3x	protein_coding	5527.19	0.676739	0.164325	4.11829	3.81692e-05
ENSMUSG00000037315	Jade3	protein_coding	406.279	-0.931449	0.226531	-4.11179	3.92609e-05
ENSMUSG00000117292	E330032C10Rik	lncRNA	97.506	1.53034	0.372477	4.10853	3.9818e-05
ENSMUSG00000041837	Pdcd7	protein_coding	353.74	-1.02052	0.248467	-4.10725	4.00395e-05
ENSMUSG00000098838	Mir381	miRNA	114.337	1.56181	0.380353	4.1062	4.02215e-05
ENSMUSG00000039068	Zzz3	protein_coding	1356.1	-0.734695	0.178974	-4.10505	4.04227e-05
ENSMUSG00000097296	Gm26532	lncRNA	47.5285	2.33393	0.568775	4.10344	4.07056e-05
ENSMUSG00000033460	Armcx1	protein_coding	5851.82	0.678939	0.165589	4.10014	4.12895e-05
ENSMUSG00000042686	Jph1	protein_coding	342.297	-1.00744	0.245739	-4.09965	4.13778e-05
ENSMUSG00000016510	Mtif3	protein_coding	809.42	-0.810993	0.19794	-4.09715	4.1826e-05
ENSMUSG00000024186	Rgs11	protein_coding	942.118	-0.796124	0.194324	-4.0969	4.18722e-05
ENSMUSG00000019831	Wasf1	protein_coding	7527.47	-0.870734	0.212548	-4.09665	4.1917e-05
ENSMUSG00000036599	Chst12	protein_coding	2321.78	-0.690763	0.168627	-4.09639	4.19641e-05
ENSMUSG00000104868	Gm9954	TEC	388.287	1.06975	0.261235	4.09498	4.22204e-05
ENSMUSG00000008140	Emc10	protein_coding	7557.68	-0.786984	0.19219	-4.09483	4.2247e-05
ENSMUSG00000006134	Crkl	protein_coding	4093.21	0.68939	0.168388	4.09405	4.23908e-05
ENSMUSG00000097699	5430400D12Rik	lncRNA	93.7817	-1.51962	0.371235	-4.09342	4.25056e-05
ENSMUSG00000007613	Tgfbr1	protein_coding	2532.51	-0.774827	0.189338	-4.09229	4.27142e-05
ENSMUSG00000109351	Gm44632	lncRNA	32.7083	2.65853	0.649667	4.09215	4.27391e-05
ENSMUSG00000062762	Ei24	protein_coding	2260.29	-0.71324	0.1743	-4.09203	4.27619e-05
ENSMUSG00000062944	9130023H24Rik	protein_coding	188.283	-1.24292	0.303832	-4.09082	4.29848e-05
ENSMUSG00000028011	Tdo2	protein_coding	152.354	-1.3244	0.323842	-4.08965	4.3203e-05
ENSMUSG00000033268	Duox1	protein_coding	34.5947	2.47227	0.604664	4.08867	4.33853e-05
ENSMUSG00000026608	Kctd3	protein_coding	4764.54	-0.748939	0.183236	-4.08729	4.36443e-05
ENSMUSG00000024576	Csnk1a1	protein_coding	24879.2	0.641962	0.157105	4.08619	4.38506e-05
ENSMUSG00000030790	Adm	protein_coding	97.9478	1.49101	0.365022	4.08472	4.41306e-05
ENSMUSG00000021477	Ctsl	protein_coding	11544.3	0.657581	0.161004	4.08425	4.42196e-05
ENSMUSG00000023286	Ube2j2	protein_coding	1630.22	-0.774852	0.189758	-4.08337	4.43865e-05
ENSMUSG00000032217	Rnf111	protein_coding	2401.32	-0.723827	0.177292	-4.08268	4.45188e-05
ENSMUSG00000040945	Rcc2	protein_coding	1462.07	0.747729	0.183148	4.08266	4.45234e-05
ENSMUSG00000031953	Tmem170	protein_coding	192.059	-1.2004	0.2942	-4.0802	4.49978e-05
ENSMUSG00000096780	Tmem181b-ps	transcribed_unprocessed_pseudogene	12401.5	-0.663879	0.162764	-4.07879	4.52704e-05
ENSMUSG00000038324	Trpc4ap	protein_coding	4636.13	-0.800574	0.196313	-4.07805	4.54156e-05
ENSMUSG00000030757	Zkscan2	protein_coding	768.28	-0.834453	0.20463	-4.07786	4.54522e-05
ENSMUSG00000056091	St3gal5	protein_coding	2979.49	-0.699855	0.171662	-4.07693	4.56341e-05
ENSMUSG00000112670	Gm18042	processed_pseudogene	17.2995	4.5698	1.1218	4.07363	4.62858e-05
ENSMUSG00000047161	Chst9	protein_coding	322.56	-0.963756	0.236645	-4.07259	4.64939e-05
ENSMUSG00000030008	Pradc1	protein_coding	391.661	-0.959314	0.235607	-4.07167	4.6677e-05
ENSMUSG00000046182	Gsg1l	protein_coding	1215.93	-0.882081	0.216666	-4.07115	4.67819e-05
ENSMUSG00000031776	Arl2bp	protein_coding	2415.8	-0.709556	0.174324	-4.07034	4.69445e-05
ENSMUSG00000039781	Cep131	protein_coding	872.43	-0.885825	0.217641	-4.07012	4.69896e-05
ENSMUSG00000034893	Cog3	protein_coding	1277.12	-0.783728	0.192582	-4.06958	4.70989e-05
ENSMUSG00000091021	Gm17300	lncRNA	84.0927	-1.67114	0.410797	-4.06804	4.74101e-05
ENSMUSG00000109539	Gm44667	TEC	58.278	-1.93745	0.476417	-4.06671	4.76825e-05
ENSMUSG00000057396	Zfp759	protein_coding	216.427	-1.32659	0.326529	-4.06269	4.85113e-05
ENSMUSG00000070136	Mir496a	miRNA	102.742	1.65321	0.407014	4.06181	4.8694e-05
ENSMUSG00000106287	Gm43585	lncRNA	74.4477	1.68356	0.414496	4.06171	4.87137e-05
ENSMUSG00000039159	Ube2h	protein_coding	18397.5	0.640498	0.157697	4.06158	4.87408e-05
ENSMUSG00000084843	B230312C02Rik	lncRNA	210.254	1.1083	0.272945	4.06054	4.89595e-05
ENSMUSG00000021428	Riok1	protein_coding	1856.22	-0.777687	0.191595	-4.05902	4.92784e-05
ENSMUSG00000024587	Nars	protein_coding	26696.5	0.642023	0.158179	4.05884	4.93163e-05
ENSMUSG00000027300	Ubox5	protein_coding	661.316	-0.810473	0.199696	-4.05854	4.93798e-05
ENSMUSG00000034848	Ttc21b	protein_coding	731.608	-0.826739	0.203738	-4.05785	4.9527e-05
ENSMUSG00000054723	Vmac	protein_coding	797.099	-0.877704	0.216312	-4.05758	4.95835e-05
ENSMUSG00000023017	Asic1	protein_coding	1492.45	-0.715094	0.176247	-4.05733	4.96371e-05
ENSMUSG00000044768	Macir	protein_coding	1982.55	-0.715791	0.176443	-4.05678	4.97548e-05
ENSMUSG00000033214	Slitrk5	protein_coding	2401.89	-0.726539	0.179281	-4.05252	5.06685e-05
ENSMUSG00000066838	Zfp772	protein_coding	1100.04	0.812915	0.200654	4.05132	5.09286e-05
ENSMUSG00000031485	Plpbp	protein_coding	3933.88	0.723563	0.178615	4.05096	5.10084e-05
ENSMUSG00000109131	Gm44862	TEC	115.013	1.38081	0.340885	4.05068	5.10701e-05
ENSMUSG00000034488	Edil3	protein_coding	1841.96	0.735066	0.181515	4.04961	5.13024e-05
ENSMUSG00000071341	Egr4	protein_coding	4739.01	3.71478	0.917507	4.04877	5.14869e-05
ENSMUSG00000026961	Lrrc26	protein_coding	95.0801	2.06637	0.51125	4.0418	5.30428e-05
ENSMUSG00000109317	Gm45041	TEC	33.1975	-2.51326	0.621903	-4.04125	5.31674e-05
ENSMUSG00000037013	Ss18	protein_coding	1147.83	-0.730505	0.180764	-4.0412	5.3178e-05
ENSMUSG00000097000	Gm17435	lncRNA	207.556	1.43018	0.35396	4.04052	5.33328e-05
ENSMUSG00000106802	Gm42885	TEC	36.7848	2.30437	0.570418	4.03979	5.34997e-05
ENSMUSG00000036822	Topors	protein_coding	2867.16	0.690372	0.170956	4.0383	5.38403e-05
ENSMUSG00000001844	Zdhhc4	protein_coding	1665.52	-0.721219	0.178606	-4.03805	5.38975e-05
ENSMUSG00000075232	Amd1	protein_coding	5450.96	0.691848	0.171348	4.03767	5.39841e-05
ENSMUSG00000037509	Arhgef4	protein_coding	6188.26	-0.665297	0.164788	-4.03728	5.40741e-05
ENSMUSG00000048458	Inka2	protein_coding	1632.98	-0.711495	0.176468	-4.03187	5.53344e-05
ENSMUSG00000052301	Doc2a	protein_coding	564.013	-0.877111	0.217576	-4.03128	5.5473e-05
ENSMUSG00000086992	Gm15941	lncRNA	65.4179	2.02439	0.502325	4.03005	5.57654e-05
ENSMUSG00000066829	Zfp810	protein_coding	954.774	-0.763752	0.189543	-4.02944	5.59092e-05
ENSMUSG00000053716	Dusp7	protein_coding	573.351	-0.979603	0.243156	-4.0287	5.60851e-05
ENSMUSG00000028790	Khdrbs1	protein_coding	3346.34	-0.826803	0.205252	-4.02824	5.61968e-05
ENSMUSG00000070880	Gad1	protein_coding	27568.4	0.643911	0.159981	4.02492	5.69953e-05
ENSMUSG00000008200	Fnbp4	protein_coding	5634.61	0.680891	0.169232	4.02341	5.73622e-05
ENSMUSG00000029729	Zkscan1	protein_coding	3687.89	-0.660803	0.164352	-4.02065	5.8037e-05
ENSMUSG00000039202	Abhd2	protein_coding	1629.92	0.758561	0.188731	4.01927	5.8378e-05
ENSMUSG00000086544	Chn1os3	lncRNA	28.4028	-2.72794	0.678862	-4.0184	5.85938e-05
ENSMUSG00000045318	Adra2c	protein_coding	124.951	-1.34728	0.335314	-4.01797	5.87009e-05
ENSMUSG00000079036	Alkbh1	protein_coding	1332.26	-0.814694	0.202851	-4.01622	5.91392e-05
ENSMUSG00000104487	Gm31373	lncRNA	11.2103	7.04775	1.75549	4.01469	5.95244e-05
ENSMUSG00000105485	Gm42447	TEC	82.6181	-1.73165	0.431458	-4.01349	5.98282e-05
ENSMUSG00000029595	Lhx5	protein_coding	133.122	1.2742	0.317576	4.01227	6.01367e-05
ENSMUSG00000047141	Zfp654	protein_coding	395.192	-0.921485	0.229669	-4.01222	6.01496e-05
ENSMUSG00000003360	Ddx23	protein_coding	409.281	-0.90937	0.226682	-4.01166	6.02941e-05
ENSMUSG00000030031	Kbtbd8	protein_coding	130.282	-1.39692	0.348377	-4.00978	6.07743e-05
ENSMUSG00000063953	Amd2	protein_coding	3711.66	0.684102	0.170639	4.00906	6.096e-05
ENSMUSG00000072969	Armcx5	protein_coding	2820.46	0.710015	0.177132	4.00839	6.11332e-05
ENSMUSG00000098134	Rnf113a2	protein_coding	899.471	0.804083	0.200711	4.00617	6.17118e-05
ENSMUSG00000030069	Prok2	protein_coding	199.781	1.08805	0.271735	4.0041	6.22537e-05
ENSMUSG00000108269	Gm18422	transcribed_processed_pseudogene	109.847	1.36856	0.341868	4.0032	6.24912e-05
ENSMUSG00000023186	Vwa5a	protein_coding	995.851	0.750763	0.187544	4.00313	6.25094e-05
ENSMUSG00000054321	Taf4b	protein_coding	205.084	1.36497	0.341037	4.00239	6.2705e-05
ENSMUSG00000060166	Zdhhc8	protein_coding	1404.19	-0.758467	0.189576	-4.00086	6.31133e-05
ENSMUSG00000026675	Hsd17b7	protein_coding	3961.67	0.753638	0.188375	4.00074	6.31445e-05
ENSMUSG00000085033	Gm11646	lncRNA	72.9869	1.80024	0.450098	3.99966	6.3434e-05
ENSMUSG00000043923	Ccdc84	protein_coding	462.878	-0.870408	0.217832	-3.99578	6.44813e-05
ENSMUSG00000083306	Gm13868	processed_pseudogene	25.2577	-2.96666	0.742779	-3.994	6.4967e-05
ENSMUSG00000060096	Amd-ps3	processed_pseudogene	1718.72	0.755516	0.189168	3.99388	6.49997e-05
ENSMUSG00000025377	Tepsin	protein_coding	1046.92	-0.770528	0.192932	-3.99378	6.50294e-05
ENSMUSG00000036948	Map11	protein_coding	342.577	-1.08832	0.272755	-3.9901	6.60459e-05
ENSMUSG00000099893	Gm29245	TEC	74.4964	-1.64417	0.412182	-3.98895	6.63652e-05
ENSMUSG00000032656	Marchf3	protein_coding	111.895	1.41182	0.354132	3.9867	6.69997e-05
ENSMUSG00000116305	Lncppara	lncRNA	103.299	-1.45025	0.363817	-3.98621	6.7136e-05
ENSMUSG00000029149	Krtcap3	protein_coding	82.5388	1.86162	0.46704	3.986	6.71972e-05
ENSMUSG00000066191	Anks6	protein_coding	316.098	-0.953864	0.239469	-3.98324	6.79818e-05
ENSMUSG00000061353	Cxcl12	protein_coding	1120.72	0.786797	0.197614	3.98149	6.84848e-05
ENSMUSG00000108543	Gm44735	TEC	45.7898	2.32342	0.583682	3.98063	6.87341e-05
ENSMUSG00000037542	Aldh8a1	protein_coding	28.8071	2.89254	0.726874	3.97942	6.90827e-05
ENSMUSG00000052751	Repin1	protein_coding	1788.23	-0.810298	0.203672	-3.97845	6.93659e-05
ENSMUSG00000037552	Plekhg2	protein_coding	194.007	-1.22312	0.307519	-3.97738	6.96793e-05
ENSMUSG00000097261	4930532G15Rik	lncRNA	112.162	1.35161	0.339983	3.97552	7.02248e-05
ENSMUSG00000113940	Gm40477	lncRNA	16.8629	4.07197	1.02427	3.97551	7.02294e-05
ENSMUSG00000036282	Naa30	protein_coding	638.614	-0.792084	0.199455	-3.97124	7.15005e-05
ENSMUSG00000072501	Phf20l1	protein_coding	7535.71	-0.63789	0.160768	-3.96776	7.25524e-05
ENSMUSG00000109575	Gm44831	TEC	167.39	-1.3124	0.330788	-3.9675	7.26308e-05
ENSMUSG00000014418	Hps5	protein_coding	837.226	-0.761755	0.192012	-3.96723	7.27119e-05
ENSMUSG00000046404	Yod1	protein_coding	2329.9	-0.694284	0.17503	-3.96665	7.28893e-05
ENSMUSG00000086533	Mypopos	lncRNA	122.386	-1.34674	0.339541	-3.96635	7.29808e-05
ENSMUSG00000020440	Arf5	protein_coding	9928.12	-0.73356	0.185027	-3.96462	7.35134e-05
ENSMUSG00000023330	Dtwd1	protein_coding	733.64	-0.920848	0.232303	-3.964	7.37048e-05
ENSMUSG00000063236	1110038F14Rik	protein_coding	765.053	-0.900018	0.227138	-3.96244	7.41888e-05
ENSMUSG00000108704	Gm44636	TEC	46.3286	-2.09038	0.527614	-3.96194	7.43426e-05
ENSMUSG00000040302	Rbm48	protein_coding	579.014	-0.879703	0.222059	-3.96157	7.44592e-05
ENSMUSG00000112947	Gm47493	TEC	52.9354	-1.89005	0.477369	-3.95932	7.5165e-05
ENSMUSG00000011096	Akt1s1	protein_coding	8557.37	0.64613	0.163204	3.95904	7.52512e-05
ENSMUSG00000022386	Trmu	protein_coding	876.004	-0.784339	0.198147	-3.95836	7.54659e-05
ENSMUSG00000083676	Gm11367	processed_pseudogene	114.211	1.32053	0.333679	3.95748	7.57455e-05
ENSMUSG00000023018	Smarcd1	protein_coding	4063.04	-0.71429	0.180573	-3.95568	7.63185e-05
ENSMUSG00000063108	Zfp26	protein_coding	882.245	-0.743418	0.187997	-3.95442	7.67218e-05
ENSMUSG00000028437	Ubap1	protein_coding	4856.32	0.651312	0.164715	3.95418	7.67963e-05
ENSMUSG00000029670	Ing3	protein_coding	2300.63	0.705012	0.178321	3.95362	7.6977e-05
ENSMUSG00000105597	4633401B06Rik	TEC	31.623	-2.57742	0.651993	-3.95314	7.71331e-05
ENSMUSG00000035351	Nup37	protein_coding	186.653	-1.24407	0.314788	-3.9521	7.74681e-05
ENSMUSG00000062098	Btbd3	protein_coding	11495.2	-0.663513	0.167912	-3.95155	7.76468e-05
ENSMUSG00000036315	Polr1h	protein_coding	1100	0.763387	0.193304	3.94915	7.84294e-05
ENSMUSG00000042854	Trp53rkb	protein_coding	671.698	-0.81798	0.207151	-3.94872	7.85704e-05
ENSMUSG00000050213	Snip1	protein_coding	887.041	-0.874113	0.221655	-3.94358	8.02744e-05
ENSMUSG00000025409	Mbd6	protein_coding	670.407	-1.15885	0.293903	-3.94297	8.04783e-05
ENSMUSG00000029819	Npy	protein_coding	2033.31	0.835751	0.212114	3.94011	8.14438e-05
ENSMUSG00000108597	Gm44708	TEC	72.3176	-1.67221	0.424424	-3.93995	8.14979e-05
ENSMUSG00000030872	Gga2	protein_coding	2726.17	-0.869818	0.220874	-3.93807	8.21391e-05
ENSMUSG00000115317	Gm32618	lncRNA	260.879	0.985724	0.250324	3.9378	8.22315e-05
ENSMUSG00000025586	Cpeb1	protein_coding	1747.84	0.723289	0.183716	3.93699	8.25097e-05
ENSMUSG00000058773	H1f5	protein_coding	18.0169	3.60695	0.916731	3.93458	8.3344e-05
ENSMUSG00000044949	Ubtd2	protein_coding	294.126	-0.968641	0.246197	-3.93442	8.33976e-05
ENSMUSG00000109370	Gm44675	TEC	116.188	-1.372	0.348859	-3.93283	8.39507e-05
ENSMUSG00000053091	Lins1	protein_coding	1347.96	0.735022	0.186968	3.93126	8.45009e-05
ENSMUSG00000009291	Pttg1ip	protein_coding	4154.67	0.64432	0.163961	3.9297	8.50516e-05
ENSMUSG00000046085	4931422A03Rik	protein_coding	55.8661	-1.85696	0.472813	-3.92747	8.58457e-05
ENSMUSG00000055723	Rras2	protein_coding	467.5	-0.893686	0.22756	-3.92725	8.59242e-05
ENSMUSG00000029725	Ppp1r35	protein_coding	568.226	-0.887561	0.226062	-3.92619	8.63032e-05
ENSMUSG00000049538	Adamts16	protein_coding	44.0812	-2.1121	0.537983	-3.92597	8.63819e-05
ENSMUSG00000029030	Tprgl	protein_coding	1397.96	-0.817186	0.20833	-3.92256	8.76119e-05
ENSMUSG00000035399	Oser1	protein_coding	3822.73	0.694639	0.177152	3.92115	8.81288e-05
ENSMUSG00000042167	Tent2	protein_coding	959.15	-0.823999	0.210451	-3.9154	9.02557e-05
ENSMUSG00000044067	Gpr22	protein_coding	2361.65	-0.660204	0.168683	-3.91388	9.08259e-05
ENSMUSG00000070003	Ssbp4	protein_coding	4589.89	-0.713646	0.182443	-3.91161	9.16817e-05
ENSMUSG00000026803	Ttf1	protein_coding	420.043	-0.891191	0.227988	-3.90894	9.27036e-05
ENSMUSG00000041920	Slc16a6	protein_coding	318.169	-0.916635	0.234557	-3.90794	9.30847e-05
ENSMUSG00000023169	Slc38a1	protein_coding	14607.8	0.629271	0.161035	3.90767	9.31922e-05
ENSMUSG00000059743	Fdps	protein_coding	1917.81	0.728732	0.186496	3.9075	9.3256e-05
ENSMUSG00000032235	Ice2	protein_coding	297.986	-1.06593	0.27309	-3.9032	9.49273e-05
ENSMUSG00000055150	Zfp78	protein_coding	304.76	-1.00648	0.257945	-3.90192	9.54322e-05
ENSMUSG00000046311	Zfp62	protein_coding	1235.61	-0.744797	0.190903	-3.90144	9.56221e-05
ENSMUSG00000025195	Dnmbp	protein_coding	319.999	-1.03124	0.26444	-3.89971	9.63082e-05
ENSMUSG00000020718	Polg2	protein_coding	522.324	0.883098	0.226552	3.89798	9.69972e-05
ENSMUSG00000112850	Gm9176	processed_pseudogene	151.952	1.17859	0.302514	3.89597	9.78069e-05
ENSMUSG00000027351	Spred1	protein_coding	1124.9	-0.732558	0.188046	-3.89564	9.79409e-05
ENSMUSG00000022313	Utp23	protein_coding	467.972	-1.01955	0.261722	-3.89557	9.79701e-05
ENSMUSG00000028222	Calb1	protein_coding	12962.9	-0.664189	0.170698	-3.89102	9.98221e-05
ENSMUSG00000091764	Zfp964	protein_coding	169.609	-1.23187	0.316669	-3.89008	0.000100212
ENSMUSG00000089824	Rbm12	protein_coding	1375.3	0.707242	0.181838	3.88941	0.000100487
ENSMUSG00000034120	Srsf2	protein_coding	6388.1	-0.724907	0.186385	-3.8893	0.000100533
ENSMUSG00000057691	Zfp746	protein_coding	469.551	-0.856923	0.22035	-3.88892	0.000100691
ENSMUSG00000112153	Gm47591	lncRNA	80.7202	-1.6351	0.420486	-3.8886	0.000100823
ENSMUSG00000046862	Pramel12	protein_coding	2081.85	0.700413	0.180184	3.88722	0.000101399
ENSMUSG00000080076	H2ac14	unprocessed_pseudogene	94.6832	-1.4335	0.368883	-3.88605	0.000101891
ENSMUSG00000031853	Map3k21	protein_coding	96.9811	-1.41625	0.364479	-3.88567	0.000102048
ENSMUSG00000028385	Snx30	protein_coding	3050.52	-0.689787	0.17753	-3.88547	0.000102133
ENSMUSG00000117269	Gm9706	processed_pseudogene	24.668	-2.9505	0.759411	-3.88525	0.000102224
ENSMUSG00000080078	Gm15583	processed_pseudogene	183.236	-1.10229	0.283732	-3.88496	0.000102345
ENSMUSG00000069135	Cep43	protein_coding	3631.84	0.656736	0.16914	3.88281	0.000103258
ENSMUSG00000113245	Gm48574	TEC	15.4333	4.41907	1.13824	3.88236	0.000103446
ENSMUSG00000108171	Gm43915	lncRNA	234.924	-1.08868	0.28083	-3.87666	0.0001059
ENSMUSG00000031487	Brf2	protein_coding	1257.12	-0.728686	0.18811	-3.87373	0.000107183
ENSMUSG00000096883	Shisa8	protein_coding	296.251	-1.08991	0.281398	-3.87322	0.000107408
ENSMUSG00000104273	A530064N14Rik	TEC	61.6117	-1.8704	0.482922	-3.8731	0.000107462
ENSMUSG00000109648	Svet1	TEC	102.656	-1.40808	0.363637	-3.87222	0.00010785
ENSMUSG00000056708	Ier5	protein_coding	529.61	0.875336	0.226058	3.87217	0.000107869
ENSMUSG00000023439	Gnb3	protein_coding	77.5572	1.63791	0.423061	3.87156	0.000108141
ENSMUSG00000039156	Stim2	protein_coding	1174.31	-0.78439	0.202617	-3.8713	0.000108255
ENSMUSG00000007216	Zfp775	protein_coding	312.848	-0.934675	0.241469	-3.87078	0.000108488
ENSMUSG00000107288	Gm42903	lncRNA	22.825	3.30955	0.855557	3.8683	0.000109596
ENSMUSG00000047407	Tgif1	protein_coding	163.103	1.13578	0.293616	3.86824	0.000109626
ENSMUSG00000028412	Slc44a1	protein_coding	805.61	-0.849712	0.219895	-3.86417	0.000111468
ENSMUSG00000043252	Tmem64	protein_coding	661.416	-0.796318	0.206084	-3.86404	0.000111525
ENSMUSG00000031628	Casp3	protein_coding	3609.78	0.694523	0.179745	3.86393	0.000111576
ENSMUSG00000057421	Las1l	protein_coding	8005.83	0.689577	0.178595	3.86112	0.00011287
ENSMUSG00000029919	Hpgds	protein_coding	194.732	1.14883	0.297621	3.86004	0.000113367
ENSMUSG00000062961	Ccdc177	protein_coding	278.534	-1.14283	0.296069	-3.86	0.000113385
ENSMUSG00000102712	Gm37758	TEC	31.0365	2.47351	0.640812	3.85996	0.000113406
ENSMUSG00000032262	Elovl4	protein_coding	16787.7	0.622158	0.161185	3.85991	0.000113429
ENSMUSG00000104037	Gm37776	TEC	128.242	-1.30777	0.33893	-3.85851	0.00011408
ENSMUSG00000063661	Krt73	protein_coding	674.916	0.760298	0.197054	3.85832	0.000114167
ENSMUSG00000028389	Zfp37	protein_coding	1585.33	-0.778258	0.20176	-3.85735	0.000114623
ENSMUSG00000102939	Gm38111	TEC	48.293	-2.22662	0.577532	-3.8554	0.000115539
ENSMUSG00000040651	Tasor	protein_coding	1210.12	-0.802074	0.208145	-3.85345	0.000116466
ENSMUSG00000026791	Slc2a8	protein_coding	1396.2	-0.691087	0.179361	-3.85305	0.000116656
ENSMUSG00000069678	Pcgf1	protein_coding	648.511	-0.852037	0.221147	-3.85281	0.000116768
ENSMUSG00000112243	Gm47342	TEC	45.4532	-2.08256	0.540629	-3.85211	0.000117103
ENSMUSG00000033697	Arhgap39	protein_coding	3274.19	-0.952062	0.247259	-3.85046	0.000117896
ENSMUSG00000039725	Trp53rka	protein_coding	1457.04	-0.727966	0.189184	-3.84792	0.000119126
ENSMUSG00000022475	Hdac7	protein_coding	697.952	-0.776664	0.20196	-3.84563	0.000120245
ENSMUSG00000047824	Pygo2	protein_coding	2810.25	-1.00752	0.262004	-3.84545	0.000120329
ENSMUSG00000030380	Mzf1	protein_coding	972.533	-0.724162	0.188472	-3.84228	0.000121899
ENSMUSG00000021610	Clptm1l	protein_coding	2551.55	-0.73789	0.192061	-3.84196	0.000122055
ENSMUSG00000096647	Tmem41b-ps	processed_pseudogene	924.494	0.717609	0.186783	3.84193	0.000122068
ENSMUSG00000026853	Crat	protein_coding	1874.11	-0.68061	0.177164	-3.84169	0.000122192
ENSMUSG00000107068	Gm42742	protein_coding	249.365	-0.976116	0.254188	-3.84013	0.00012297
ENSMUSG00000019158	Tmem160	protein_coding	3084.97	-0.789487	0.205591	-3.84008	0.000122993
ENSMUSG00000038205	Prkab2	protein_coding	6235.16	0.644254	0.167873	3.83775	0.000124166
ENSMUSG00000057614	Gnai1	protein_coding	8406.67	-0.643661	0.167737	-3.83732	0.000124385
ENSMUSG00000102425	Gm26616	TEC	41.952	2.23196	0.581857	3.83593	0.000125089
ENSMUSG00000066720	Cldn9	protein_coding	63.7326	-1.83779	0.479272	-3.83453	0.000125802
ENSMUSG00000102383	Gm38142	TEC	59.593	-1.72251	0.44923	-3.83436	0.000125894
ENSMUSG00000044496	2510039O18Rik	protein_coding	470.661	-0.824681	0.215248	-3.83131	0.000127464
ENSMUSG00000026176	Ctdsp1	protein_coding	124.576	-1.25331	0.327136	-3.83115	0.000127545
ENSMUSG00000053332	Gas5	lncRNA	8497.11	0.747127	0.195056	3.83032	0.000127976
ENSMUSG00000022426	Josd1	protein_coding	2075.38	0.667955	0.174415	3.82968	0.000128312
ENSMUSG00000086219	Srrm4os	lncRNA	1023.26	0.733269	0.191511	3.82886	0.000128736
ENSMUSG00000036894	Rap2b	protein_coding	1803.89	-0.767471	0.200503	-3.82773	0.000129328
ENSMUSG00000032051	Fdx1	protein_coding	722.218	-0.840779	0.219658	-3.82767	0.000129361
ENSMUSG00000047371	Zfp768	protein_coding	184.999	-1.07164	0.28011	-3.82576	0.000130369
ENSMUSG00000064145	Arih2	protein_coding	4314.65	0.650054	0.169924	3.82557	0.000130472
ENSMUSG00000037408	Cnnm4	protein_coding	7144.6	0.667999	0.174618	3.82548	0.000130517
ENSMUSG00000022974	Paxbp1	protein_coding	2170.88	0.668714	0.174836	3.82482	0.000130869
ENSMUSG00000054409	Tmem74	protein_coding	474.345	0.8253	0.215833	3.82379	0.000131417
ENSMUSG00000002997	Prkar2b	protein_coding	1733.1	-0.770386	0.201482	-3.82359	0.000131521
ENSMUSG00000019230	Lhx9	protein_coding	1013.48	-0.838618	0.219352	-3.82317	0.000131748
ENSMUSG00000057672	Pkn1	protein_coding	454.757	-0.86653	0.226674	-3.82281	0.000131941
ENSMUSG00000070420	Zscan25	protein_coding	138.015	-1.25326	0.328097	-3.81978	0.000133572
ENSMUSG00000062012	Zfp13	protein_coding	739.907	-0.767104	0.200831	-3.81964	0.000133644
ENSMUSG00000015970	Chdh	protein_coding	151.338	1.50749	0.394792	3.81843	0.000134303
ENSMUSG00000015994	Fnta	protein_coding	2341.37	-0.819606	0.214674	-3.81791	0.000134589
ENSMUSG00000000823	Zfp512b	protein_coding	4062.86	-0.681563	0.178523	-3.81779	0.000134652
ENSMUSG00000030515	Tarsl2	protein_coding	1354.68	-0.811054	0.212456	-3.81752	0.000134798
ENSMUSG00000085687	Gm16153	lncRNA	129.335	-1.32996	0.348672	-3.81435	0.000136542
ENSMUSG00000041702	Btbd7	protein_coding	529.551	-0.845361	0.221664	-3.8137	0.000136902
ENSMUSG00000084947	Gm15594	lncRNA	166.678	-1.21858	0.319542	-3.81353	0.000136997
ENSMUSG00000022061	Nkx3-1	protein_coding	59.9941	-1.76414	0.462815	-3.81175	0.000137984
ENSMUSG00000019836	Amd-ps4	processed_pseudogene	1326.14	0.731591	0.191951	3.81134	0.000138216
ENSMUSG00000115979	Gm49410	TEC	14.4492	4.95808	1.30133	3.81	0.000138965
ENSMUSG00000034563	Ccpg1	protein_coding	720.958	0.738436	0.193822	3.80987	0.000139042
ENSMUSG00000059842	Zfp341	protein_coding	242.667	-1.04364	0.274036	-3.80841	0.000139861
ENSMUSG00000085996	A830012C17Rik	lncRNA	16.7998	3.80595	0.999648	3.80729	0.000140496
ENSMUSG00000040818	Dennd6a	protein_coding	403.025	-0.964924	0.253473	-3.80682	0.000140765
ENSMUSG00000019362	D8Ertd738e	protein_coding	7349	0.626158	0.164501	3.80641	0.000140997
ENSMUSG00000028034	Fubp1	protein_coding	6107.1	0.614338	0.161433	3.80554	0.000141496
ENSMUSG00000044024	Rell2	protein_coding	1041.16	-1.01299	0.266261	-3.80452	0.000142078
ENSMUSG00000109122	A230103L15Rik	TEC	313.375	-1.02648	0.26983	-3.80419	0.000142271
ENSMUSG00000026080	Chst10	protein_coding	5525.86	-0.733881	0.192955	-3.80339	0.000142732
ENSMUSG00000103133	Gm37303	TEC	44.7194	-2.19081	0.57612	-3.80269	0.000143131
ENSMUSG00000073682	Gm10563	protein_coding	32.0715	2.51213	0.660684	3.80231	0.000143354
ENSMUSG00000021635	Rad17	protein_coding	790.383	-0.790189	0.207824	-3.80221	0.000143414
ENSMUSG00000039244	E130309D02Rik	protein_coding	1609.01	-0.715372	0.188169	-3.80175	0.000143679
ENSMUSG00000110077	Gm45632	TEC	28.7108	-2.58861	0.680906	-3.80171	0.0001437
ENSMUSG00000010755	Cars	protein_coding	8178.02	0.607308	0.15978	3.8009	0.000144174
ENSMUSG00000102704	Gm38309	TEC	52.2918	-1.85837	0.489168	-3.79905	0.00014525
ENSMUSG00000045251	Zfp688	protein_coding	534.584	-0.836472	0.220181	-3.79902	0.000145267
ENSMUSG00000036339	Tmem260	protein_coding	786.467	-0.775741	0.204279	-3.79746	0.000146187
ENSMUSG00000098807	Mir300	miRNA	66.5905	1.83781	0.48409	3.79643	0.000146797
ENSMUSG00000032059	Alg9	protein_coding	937.997	-0.706507	0.186145	-3.79545	0.000147374
ENSMUSG00000039942	Ptger4	protein_coding	107.408	1.36521	0.359765	3.79472	0.000147813
ENSMUSG00000100017	2410022M11Rik	lncRNA	79.9437	-1.48073	0.390425	-3.79262	0.000149064
ENSMUSG00000020821	Kif1c	protein_coding	224.435	-1.09691	0.289258	-3.79215	0.000149346
ENSMUSG00000032773	Chrm1	protein_coding	11772.6	-0.599063	0.157991	-3.79175	0.000149588
ENSMUSG00000040618	Pck2	protein_coding	836.611	-0.727433	0.191919	-3.79032	0.000150455
ENSMUSG00000058748	Zfp958	protein_coding	670.667	-0.83711	0.220879	-3.78991	0.000150701
ENSMUSG00000102573	Gm7265	TEC	62.8857	-1.85876	0.490492	-3.78958	0.000150904
ENSMUSG00000093565	Rab26os	lncRNA	181.997	1.16174	0.306656	3.7884	0.000151622
ENSMUSG00000020527	Myo19	protein_coding	321.562	-0.884965	0.233705	-3.78667	0.000152677
ENSMUSG00000103825	Gm38178	TEC	42.3252	-2.08193	0.549884	-3.78612	0.000153019
ENSMUSG00000031007	Atp6ap2	protein_coding	38679.2	0.594271	0.157038	3.78426	0.000154167
ENSMUSG00000049999	Ppp1r3d	protein_coding	338.944	-0.906846	0.239686	-3.78347	0.000154654
ENSMUSG00000004591	Pkn2	protein_coding	418.606	-0.829058	0.219149	-3.78308	0.0001549
ENSMUSG00000112302	Gm48226	lncRNA	297.543	-0.919119	0.243026	-3.78198	0.000155588
ENSMUSG00000002147	Stat6	protein_coding	74.0113	1.69323	0.447815	3.7811	0.00015614
ENSMUSG00000050896	Rtn4rl2	protein_coding	935.004	-2.42186	0.64056	-3.78085	0.000156292
ENSMUSG00000044164	Rnf182	protein_coding	2085.18	-0.679505	0.179867	-3.77781	0.000158214
ENSMUSG00000092274	Neat1	lncRNA	231.703	1.17468	0.311166	3.77509	0.000159949
ENSMUSG00000056069	Otulinl	protein_coding	2051.76	-0.671139	0.178097	-3.76839	0.000164302
ENSMUSG00000050973	Gdpgp1	protein_coding	688.075	-0.772774	0.205169	-3.76653	0.000165535
ENSMUSG00000076219	Mir487b	miRNA	132.562	1.46859	0.38993	3.7663	0.000165685
ENSMUSG00000105469	A930036I15Rik	TEC	52.844	-1.82665	0.485022	-3.76612	0.000165801
ENSMUSG00000047171	Helt	protein_coding	25.1222	2.78909	0.740849	3.76471	0.000166739
ENSMUSG00000040725	Hnrnpul1	protein_coding	2752.16	-0.70049	0.186132	-3.7634	0.000167622
ENSMUSG00000051169	Rpusd3	protein_coding	256.926	-1.03672	0.275636	-3.76119	0.000169105
ENSMUSG00000108802	Gm44769	TEC	98.6864	-1.49921	0.398617	-3.76102	0.000169219
ENSMUSG00000038777	Sema6c	protein_coding	327.559	-1.07287	0.285313	-3.76032	0.000169693
ENSMUSG00000078813	Leng1	protein_coding	759.493	0.83453	0.222027	3.75869	0.000170805
ENSMUSG00000003573	Homer3	protein_coding	995.301	-0.782634	0.20831	-3.75706	0.000171918
ENSMUSG00000022843	Clcn2	protein_coding	1613.11	-0.828964	0.220741	-3.75537	0.000173085
ENSMUSG00000058152	Chsy3	protein_coding	190.553	-1.08031	0.287676	-3.75531	0.000173126
ENSMUSG00000059430	Actg2	protein_coding	36.6023	2.41839	0.644063	3.75489	0.000173414
ENSMUSG00000027668	Mfn1	protein_coding	1869.59	-0.648445	0.172717	-3.75438	0.000173771
ENSMUSG00000028108	Ecm1	protein_coding	577.637	0.775164	0.206516	3.75352	0.000174366
ENSMUSG00000041890	Git2	protein_coding	2764.66	-0.636139	0.169518	-3.75264	0.000174979
ENSMUSG00000108381	Gm9299	processed_pseudogene	4258.06	0.633876	0.168977	3.75127	0.000175944
ENSMUSG00000109379	Gm44550	TEC	47.4551	-1.95447	0.521101	-3.75067	0.000176366
ENSMUSG00000047854	Stx19	protein_coding	70.2897	1.61227	0.429993	3.74953	0.000177164
ENSMUSG00000012640	Zfp715	protein_coding	1786.43	-0.710429	0.189488	-3.7492	0.000177399
ENSMUSG00000067825	Pex26	protein_coding	1242.66	-0.789426	0.210684	-3.74696	0.000178988
ENSMUSG00000048481	Mypop	protein_coding	1019.24	-0.958548	0.255825	-3.74689	0.000179039
ENSMUSG00000041836	Ptpre	protein_coding	5303.78	-0.656844	0.175311	-3.74674	0.000179146
ENSMUSG00000021009	Ptpn21	protein_coding	213.479	-1.00542	0.268346	-3.74673	0.000179152
ENSMUSG00000068798	Rap1a	protein_coding	1425.24	-0.664388	0.177386	-3.74544	0.000180076
ENSMUSG00000037221	Mospd3	protein_coding	2291.58	-0.794122	0.212164	-3.74297	0.00018186
ENSMUSG00000019731	Slc35e1	protein_coding	1439.88	0.716864	0.191527	3.74288	0.000181922
ENSMUSG00000051242	Pcdhb9	protein_coding	1707.51	0.651052	0.174003	3.74161	0.000182843
ENSMUSG00000053178	Mterf1b	protein_coding	95.1434	-1.56972	0.419617	-3.74085	0.000183399
ENSMUSG00000026107	Nabp1	protein_coding	852.391	0.890591	0.23809	3.74056	0.000183612
ENSMUSG00000002814	Top3a	protein_coding	240.555	-0.962886	0.25748	-3.73966	0.000184271
ENSMUSG00000106914	Gm42854	lncRNA	14.9635	6.00599	1.60604	3.73962	0.000184302
ENSMUSG00000042712	Tceal9	protein_coding	7109.11	0.712474	0.19053	3.73944	0.000184434
ENSMUSG00000036036	Zfp57	protein_coding	1876.44	-0.65939	0.176364	-3.73881	0.000184891
ENSMUSG00000106694	Gm42894	TEC	157.644	1.2234	0.327285	3.73803	0.000185469
ENSMUSG00000031813	Mvb12a	protein_coding	1290.95	-0.70879	0.189732	-3.73575	0.000187154
ENSMUSG00000113073	Gm48261	TEC	44.7674	-1.9978	0.535032	-3.73398	0.000188477
ENSMUSG00000022436	Sh3bp1	protein_coding	122.431	-1.30385	0.349232	-3.73348	0.00018885
ENSMUSG00000026090	Cracdl	protein_coding	3708.93	-0.619075	0.165862	-3.73246	0.000189615
ENSMUSG00000037525	Bcdin3d	protein_coding	230.201	-1.08476	0.29075	-3.7309	0.000190798
ENSMUSG00000021327	Zkscan3	protein_coding	2184	-0.650637	0.174407	-3.73057	0.00019105
ENSMUSG00000025982	Sf3b1	protein_coding	19481.1	0.603584	0.161861	3.72902	0.000192227
ENSMUSG00000044934	Zfp367	protein_coding	1095.98	0.69768	0.18715	3.72791	0.000193072
ENSMUSG00000024659	Anxa1	protein_coding	239.759	1.08038	0.28984	3.7275	0.000193392
ENSMUSG00000022139	Mbnl2	protein_coding	11111.5	0.599866	0.161032	3.72514	0.000195205
ENSMUSG00000038213	Tapbpl	protein_coding	241.37	0.990516	0.265934	3.72468	0.000195566
ENSMUSG00000065448	Mir154	miRNA	88.2639	1.5836	0.425197	3.7244	0.000195782
ENSMUSG00000071516	H2ac13	protein_coding	110.886	-1.27929	0.343513	-3.72415	0.000195977
ENSMUSG00000022434	Fam118a	protein_coding	3765.22	0.617953	0.165954	3.72364	0.000196368
ENSMUSG00000036437	Npy1r	protein_coding	1388.74	-0.797026	0.21419	-3.72112	0.000198342
ENSMUSG00000047731	Wbp1l	protein_coding	2764.83	-0.810997	0.218046	-3.71938	0.000199712
ENSMUSG00000039929	Urb1	protein_coding	612.314	-0.883769	0.237617	-3.71929	0.000199782
ENSMUSG00000049001	Ndnf	protein_coding	2081.33	0.704673	0.189475	3.71908	0.000199948
ENSMUSG00000056832	Ttc26	protein_coding	555.751	-0.765043	0.205733	-3.71862	0.000200317
ENSMUSG00000049047	Armcx3	protein_coding	12073.2	0.61011	0.164112	3.71763	0.000201098
ENSMUSG00000028133	Rwdd3	protein_coding	1135.29	-0.756949	0.20364	-3.71709	0.000201529
ENSMUSG00000028807	Zbtb8a	protein_coding	341.178	-0.899933	0.242346	-3.71342	0.00020448
ENSMUSG00000041930	Fam222a	protein_coding	124.122	1.44024	0.38798	3.71214	0.000205512
ENSMUSG00000108954	Gm44901	TEC	110.273	-1.37915	0.371702	-3.71035	0.000206971
ENSMUSG00000031802	Phxr4	TEC	39.7857	-2.0714	0.558361	-3.70979	0.000207434
ENSMUSG00000022342	Kcnv1	protein_coding	191.355	-1.10316	0.297457	-3.70863	0.000208382
ENSMUSG00000034673	Pbx2	protein_coding	341.503	-0.943925	0.254549	-3.70823	0.000208714
ENSMUSG00000116802	Gm5165	lncRNA	329.739	-0.976033	0.263377	-3.70585	0.000210685
ENSMUSG00000046572	Zfp518b	protein_coding	784.646	-0.755046	0.203789	-3.70503	0.000211364
ENSMUSG00000024451	Arap3	protein_coding	150.523	1.25569	0.338955	3.70461	0.000211719
ENSMUSG00000037211	Spry1	protein_coding	415.745	0.850793	0.229662	3.70454	0.000211773
ENSMUSG00000029875	Ccdc184	protein_coding	1583.26	0.679037	0.183405	3.70239	0.000213579
ENSMUSG00000112448	Gm48182	TEC	40.7457	-2.06705	0.558347	-3.70208	0.000213839
ENSMUSG00000092210	A930009A15Rik	protein_coding	13.8921	4.26961	1.1534	3.70175	0.00021412
ENSMUSG00000022359	Wdyhv1	protein_coding	617.934	0.755486	0.204142	3.70079	0.000214928
ENSMUSG00000038997	Asb17	protein_coding	19.8916	3.26433	0.882543	3.69878	0.000216641
ENSMUSG00000084279	Gm13232	processed_pseudogene	57.4281	1.74844	0.472718	3.69869	0.000216714
ENSMUSG00000038150	Ormdl3	protein_coding	7986.69	0.61628	0.16663	3.6985	0.000216882
ENSMUSG00000105659	4930509H03Rik	lncRNA	333.864	1.11031	0.300218	3.69836	0.000216999
ENSMUSG00000019777	Hdac2	protein_coding	2057.38	-0.664246	0.179626	-3.69795	0.00021735
ENSMUSG00000104938	Gm42840	TEC	36.1906	-2.15636	0.58314	-3.69785	0.000217437
ENSMUSG00000028039	Efna3	protein_coding	3454.46	-0.718105	0.194236	-3.69707	0.000218105
ENSMUSG00000079429	Mroh2a	protein_coding	236.55	0.947909	0.256537	3.69502	0.000219869
ENSMUSG00000107990	Gm7890	processed_pseudogene	61.4583	-1.74308	0.472045	-3.69261	0.000221964
ENSMUSG00000097365	C030034L19Rik	lncRNA	36.0888	2.65635	0.719409	3.6924	0.000222146
ENSMUSG00000060981	H4c8	protein_coding	1517.12	0.70428	0.190747	3.69222	0.000222308
ENSMUSG00000095865	Gm13237	processed_pseudogene	71.819	1.59255	0.431449	3.69117	0.000223222
ENSMUSG00000017781	Pitpna	protein_coding	4472.42	0.645081	0.174837	3.68961	0.000224596
ENSMUSG00000046733	Gprc5a	protein_coding	14.2402	4.31271	1.16893	3.68945	0.00022474
ENSMUSG00000022228	Zscan26	protein_coding	1511.87	-0.686026	0.186024	-3.68784	0.000226167
ENSMUSG00000105624	Gm43187	TEC	70.2668	-1.55827	0.422573	-3.68757	0.000226403
ENSMUSG00000039804	Ncoa5	protein_coding	1222.88	-0.691449	0.187565	-3.68645	0.000227408
ENSMUSG00000029173	Sepsecs	protein_coding	568.102	-0.758273	0.205723	-3.6859	0.0002279
ENSMUSG00000082842	Gm14748	unprocessed_pseudogene	14.491	4.37827	1.18797	3.68549	0.000228262
ENSMUSG00000029557	Mrm2	protein_coding	548.795	-0.829889	0.225208	-3.68498	0.000228719
ENSMUSG00000044968	Napepld	protein_coding	826.502	-0.710525	0.192827	-3.68479	0.000228895
ENSMUSG00000108601	Gm44645	TEC	107.41	1.45794	0.39574	3.68408	0.000229533
ENSMUSG00000097090	Gm26724	lncRNA	104.642	-1.37654	0.373674	-3.68381	0.000229777
ENSMUSG00000042682	Selenok	protein_coding	21422	0.652149	0.177074	3.68292	0.00023058
ENSMUSG00000010538	Tsacc	protein_coding	190.827	-1.02403	0.27831	-3.67947	0.000233718
ENSMUSG00000026969	Fam166a	protein_coding	68.8792	1.521	0.413419	3.67908	0.000234075
ENSMUSG00000022120	Obi1	protein_coding	543.815	-0.785418	0.213557	-3.67779	0.000235267
ENSMUSG00000032363	Adamts7	protein_coding	123.451	-1.40049	0.380838	-3.67738	0.000235637
ENSMUSG00000026027	Stradb	protein_coding	2317.32	-0.633311	0.172234	-3.67703	0.00023597
ENSMUSG00000015335	Zdhhc12	protein_coding	827.04	-0.704321	0.191617	-3.67568	0.000237217
ENSMUSG00000027750	Postn	protein_coding	213.727	1.00683	0.274253	3.67115	0.000241459
ENSMUSG00000028416	Bag1	protein_coding	2096.93	-0.803873	0.219028	-3.67019	0.000242368
ENSMUSG00000027355	Tmco5	protein_coding	21.0179	2.90275	0.790923	3.67009	0.000242468
ENSMUSG00000026203	Dnajb2	protein_coding	2616.01	0.6518	0.17771	3.66777	0.000244675
ENSMUSG00000116795	Gm49600	TEC	15.2828	-5.83743	1.59282	-3.66483	0.000247501
ENSMUSG00000106962	Gm43633	TEC	43.0092	-2.12535	0.580105	-3.66374	0.000248557
ENSMUSG00000025128	Bhlhe22	protein_coding	1193.65	-0.718635	0.196177	-3.66319	0.000249091
ENSMUSG00000104960	Snhg8	lncRNA	1100.64	0.862955	0.235583	3.66306	0.000249225
ENSMUSG00000080626	Mir1192	miRNA	17.4597	3.3035	0.901991	3.66246	0.000249807
ENSMUSG00000031575	Ash2l	protein_coding	3861.55	-0.795812	0.217304	-3.66221	0.000250047
ENSMUSG00000109958	Gm32786	lncRNA	41.2699	1.93672	0.529061	3.66068	0.000251546
ENSMUSG00000027677	Ttc14	protein_coding	3224.76	-0.675901	0.184657	-3.6603	0.000251919
ENSMUSG00000047514	Tspyl1	protein_coding	22353.5	0.604426	0.165182	3.65915	0.00025305
ENSMUSG00000029617	Ccz1	protein_coding	615.337	-0.762076	0.208387	-3.65702	0.000255163
ENSMUSG00000033249	Hsf4	protein_coding	414.819	-0.871522	0.238475	-3.65456	0.00025762
ENSMUSG00000020088	Sar1a	protein_coding	14826.3	0.609987	0.166916	3.65446	0.000257721
ENSMUSG00000117763	9830166K06Rik	lncRNA	226.337	0.980342	0.268352	3.65319	0.000259002
ENSMUSG00000025602	Zfp202	protein_coding	229.839	-0.949812	0.260016	-3.6529	0.000259298
ENSMUSG00000031245	Hmgn5	protein_coding	398.137	0.807325	0.221028	3.65259	0.00025961
ENSMUSG00000003031	Cdkn1b	protein_coding	1912.05	0.729792	0.19985	3.65169	0.000260516
ENSMUSG00000097061	9330151L19Rik	lncRNA	706.855	-0.784198	0.214781	-3.65115	0.000261069
ENSMUSG00000025612	Bach1	protein_coding	933.29	0.841399	0.23051	3.65017	0.000262069
ENSMUSG00000037341	Slc9a7	protein_coding	2529.29	0.669576	0.18347	3.6495	0.000262749
ENSMUSG00000106291	1110003F10Rik	TEC	30.1351	-2.34921	0.643746	-3.64928	0.000262978
ENSMUSG00000049562	Ap5b1	protein_coding	75.178	-1.71126	0.46894	-3.6492	0.000263054
ENSMUSG00000040325	Dcaf1	protein_coding	2036.63	0.727038	0.199325	3.6475	0.000264803
ENSMUSG00000035397	Klf16	protein_coding	1422.87	0.657894	0.180466	3.64554	0.000266832
ENSMUSG00000030956	Fam53b	protein_coding	951.333	-0.736731	0.2021	-3.64538	0.000266993
ENSMUSG00000005949	Ctns	protein_coding	955.194	-0.679441	0.186384	-3.64537	0.000267005
ENSMUSG00000040321	Zfp770	protein_coding	456.631	-0.78261	0.214699	-3.64514	0.000267245
ENSMUSG00000026436	Elk4	protein_coding	527.759	0.768169	0.210867	3.64291	0.000269578
ENSMUSG00000039096	Rsad1	protein_coding	751.254	-0.715715	0.196473	-3.64281	0.000269677
ENSMUSG00000056459	Zbtb25	protein_coding	321.373	-0.959133	0.263308	-3.64263	0.000269864
ENSMUSG00000033014	Trim33	protein_coding	1362.16	-0.670205	0.184044	-3.64155	0.000270999
ENSMUSG00000108026	Gm44007	TEC	16.4311	3.74561	1.02868	3.64118	0.000271393
ENSMUSG00000037791	Phf12	protein_coding	781.985	-0.745868	0.204875	-3.6406	0.000272001
ENSMUSG00000027014	Cwc22	protein_coding	728.406	-0.733477	0.201623	-3.63786	0.000274909
ENSMUSG00000040699	Limd2	protein_coding	6685.86	-0.582968	0.160498	-3.63224	0.000280974
ENSMUSG00000019577	Pdk4	protein_coding	61.3058	1.61767	0.44599	3.62714	0.000286583
ENSMUSG00000026927	Entr1	protein_coding	3711.57	-0.647862	0.178784	-3.62371	0.000290406
ENSMUSG00000045757	Zfp764	protein_coding	83.9263	-1.47871	0.408589	-3.61907	0.000295661
ENSMUSG00000074247	Dda1	protein_coding	17619	0.568468	0.157133	3.61774	0.000297185
ENSMUSG00000097414	B130046B21Rik	lncRNA	105.156	-1.33212	0.368268	-3.61726	0.000297744
ENSMUSG00000048280	Zfp738	protein_coding	950.154	-0.686348	0.189808	-3.616	0.000299185
ENSMUSG00000029254	Stap1	protein_coding	55.3628	1.69518	0.468821	3.61584	0.000299371
ENSMUSG00000026193	Fn1	protein_coding	328.527	1.07421	0.297159	3.61492	0.000300436
ENSMUSG00000103161	Gm38148	TEC	40.6979	-2.04543	0.565963	-3.61406	0.000301437
ENSMUSG00000030374	Strn4	protein_coding	4736.88	-0.639638	0.177159	-3.61054	0.000305563
ENSMUSG00000026831	1700007K13Rik	protein_coding	478.891	-0.839925	0.232715	-3.60924	0.00030709
ENSMUSG00000027968	Larp7	protein_coding	1071.03	0.67479	0.186967	3.60914	0.000307216
ENSMUSG00000037851	Iars	protein_coding	6208.31	0.58462	0.162006	3.60863	0.000307813
ENSMUSG00000025956	Mettl21a	protein_coding	589.102	-0.747167	0.207055	-3.60854	0.000307929
ENSMUSG00000027284	Cdan1	protein_coding	401.429	-0.822558	0.227976	-3.6081	0.000308452
ENSMUSG00000106010	Gm42616	TEC	302.964	-0.877728	0.243367	-3.60661	0.000310224
ENSMUSG00000097827	5330439K02Rik	lncRNA	93.2414	-1.41251	0.391672	-3.60636	0.000310519
ENSMUSG00000005198	Polr2a	protein_coding	5766.71	0.779206	0.21622	3.60377	0.000313636
ENSMUSG00000039989	Cbx4	protein_coding	1320.24	0.639476	0.177458	3.60353	0.000313929
ENSMUSG00000032633	Flcn	protein_coding	8687.99	0.601721	0.167072	3.60158	0.000316292
ENSMUSG00000067942	Zfp160	protein_coding	958.084	-0.738214	0.204991	-3.6012	0.000316756
ENSMUSG00000108591	Particl	TEC	406.887	-0.908865	0.252536	-3.59894	0.000319512
ENSMUSG00000064811	Gm22358	snoRNA	31.7263	2.37332	0.659663	3.59778	0.000320948
ENSMUSG00000103207	Gm9874	TEC	63.1202	1.62912	0.452834	3.5976	0.000321165
ENSMUSG00000026082	Rev1	protein_coding	879.049	-0.770684	0.214235	-3.59737	0.000321451
ENSMUSG00000033306	Lpp	protein_coding	754.081	0.70201	0.195195	3.59645	0.000322591
ENSMUSG00000022299	Slc25a32	protein_coding	889.949	-0.784398	0.218107	-3.5964	0.000322653
ENSMUSG00000093880	Tmem181c-ps	unprocessed_pseudogene	3176.76	-0.596012	0.165749	-3.59587	0.000323312
ENSMUSG00000028782	Adgrb2	protein_coding	5521.9	-0.868087	0.241461	-3.59514	0.000324214
ENSMUSG00000026443	Lrrn2	protein_coding	10132.7	-0.749648	0.208549	-3.5946	0.000324893
ENSMUSG00000043639	Rbm20	protein_coding	312.346	-0.944611	0.262818	-3.59417	0.000325432
ENSMUSG00000079109	Pms2	protein_coding	1481.56	-0.634241	0.176516	-3.5931	0.000326771
ENSMUSG00000034206	Polq	protein_coding	197.476	1.18996	0.331346	3.5913	0.000329034
ENSMUSG00000028639	Ybx1	protein_coding	11330.8	-0.783692	0.218474	-3.58712	0.000334348
ENSMUSG00000029592	Usp30	protein_coding	1042.16	-0.670521	0.187107	-3.58363	0.000338856
ENSMUSG00000111335	Gm39375	lncRNA	14.7685	3.9791	1.11057	3.58295	0.000339737
ENSMUSG00000022020	Naa16	protein_coding	465.929	-0.865539	0.241584	-3.58277	0.000339968
ENSMUSG00000034911	Ushbp1	protein_coding	114.493	1.21681	0.339668	3.58236	0.000340503
ENSMUSG00000060780	Lrrtm1	protein_coding	18242.9	-0.564616	0.157624	-3.58204	0.00034092
ENSMUSG00000050855	Zfp940	protein_coding	1175.97	-0.679025	0.1896	-3.58137	0.000341802
ENSMUSG00000027109	Sp3	protein_coding	1426.17	-0.631002	0.176321	-3.57871	0.000345291
ENSMUSG00000081671	Gm13167	processed_pseudogene	55.6822	1.7208	0.480931	3.57806	0.000346154
ENSMUSG00000043683	Fem1a	protein_coding	3091.43	-0.65714	0.183784	-3.57561	0.000349416
ENSMUSG00000034918	Cdhr2	protein_coding	66.7508	1.60852	0.449947	3.57492	0.000350339
ENSMUSG00000049969	Plekhf2	protein_coding	288.77	-0.990784	0.277189	-3.57441	0.000351025
ENSMUSG00000003469	Phyhip	protein_coding	13581.6	-0.626977	0.17549	-3.57272	0.000353292
ENSMUSG00000030815	Phkg2	protein_coding	2021.26	-0.620711	0.173775	-3.57193	0.000354358
ENSMUSG00000025270	Alas2	protein_coding	66.2124	-1.53459	0.429655	-3.57167	0.000354719
ENSMUSG00000037843	Vstm2l	protein_coding	1321.32	-0.801992	0.224557	-3.57144	0.000355021
ENSMUSG00000110689	Gm45731	TEC	222.39	-0.95739	0.268068	-3.57144	0.000355023
ENSMUSG00000028747	Htr6	protein_coding	146.173	-1.18616	0.332366	-3.56883	0.000358584
ENSMUSG00000020079	Supv3l1	protein_coding	763.644	-0.686737	0.192467	-3.56807	0.00035962
ENSMUSG00000079511	Gm42688	protein_coding	45.6197	-1.86585	0.523022	-3.56744	0.00036048
ENSMUSG00000002910	Arrdc2	protein_coding	661.449	-0.75858	0.212675	-3.56686	0.000361287
ENSMUSG00000035566	Pcdh17	protein_coding	5001.78	0.816745	0.229019	3.56628	0.000362088
ENSMUSG00000028842	Ago3	protein_coding	2151.81	0.736869	0.206713	3.5647	0.000364276
ENSMUSG00000036975	Tmem177	protein_coding	537.709	-0.765548	0.214826	-3.56358	0.000365837
ENSMUSG00000020692	Nle1	protein_coding	1020.62	-0.656503	0.18429	-3.56234	0.000367563
ENSMUSG00000000142	Axin2	protein_coding	471.57	-0.785355	0.220523	-3.56133	0.000368975
ENSMUSG00000052397	Ezr	protein_coding	1527.71	0.651239	0.182891	3.56081	0.00036971
ENSMUSG00000093410	Gm20638	lncRNA	13.6852	5.85399	1.64418	3.56043	0.000370251
ENSMUSG00000051497	Kcnj16	protein_coding	291.775	0.866889	0.243504	3.56007	0.000370763
ENSMUSG00000105852	Gm42890	lncRNA	90.9467	1.31577	0.369784	3.55822	0.000373375
ENSMUSG00000085281	Gm13316	processed_pseudogene	191.753	-1.04979	0.295107	-3.55731	0.000374672
ENSMUSG00000005672	Kit	protein_coding	1809.37	0.625789	0.175933	3.55697	0.000375155
ENSMUSG00000113810	Gm48259	TEC	42.09	-1.91617	0.538844	-3.55608	0.000376425
ENSMUSG00000036111	Lmo1	protein_coding	1275.57	-0.681328	0.191653	-3.55501	0.000377962
ENSMUSG00000045377	Tmem88	protein_coding	2121.27	0.770904	0.216981	3.55287	0.000381051
ENSMUSG00000000120	Ngfr	protein_coding	639.529	0.748873	0.211004	3.5491	0.000386553
ENSMUSG00000001366	Fbxo9	protein_coding	4747.54	-0.587931	0.165664	-3.54893	0.000386803
ENSMUSG00000084381	AA413626	processed_pseudogene	16.1254	-3.53651	0.996921	-3.54743	0.000389002
ENSMUSG00000038773	Kdm3b	protein_coding	1097.95	-0.664825	0.187564	-3.54452	0.000393322
ENSMUSG00000000976	Heatr6	protein_coding	1423.9	-0.629945	0.177823	-3.54255	0.000396275
ENSMUSG00000038696	Mapkap1	protein_coding	2098.42	-0.710331	0.200535	-3.54218	0.000396831
ENSMUSG00000073434	Wdr90	protein_coding	3274.7	2.24991	0.635471	3.54054	0.000399312
ENSMUSG00000040174	Alkbh3	protein_coding	512.643	-0.779403	0.22017	-3.54001	0.000400108
ENSMUSG00000026743	Mllt10	protein_coding	703.182	-0.715866	0.202291	-3.53879	0.000401971
ENSMUSG00000055782	Abcd2	protein_coding	572.767	0.755495	0.213513	3.5384	0.000402559
ENSMUSG00000045795	Whamm	protein_coding	414.287	-0.828652	0.234255	-3.5374	0.00040409
ENSMUSG00000102749	Gm37598	TEC	26.5932	-2.47521	0.699831	-3.53686	0.000404907
ENSMUSG00000020627	Klhl29	protein_coding	1679.92	0.739447	0.209114	3.53609	0.00040609
ENSMUSG00000031835	Mbtps1	protein_coding	4581.74	-0.577426	0.163355	-3.53478	0.000408109
ENSMUSG00000026088	Mitd1	protein_coding	307.068	-0.857981	0.242737	-3.53461	0.00040838
ENSMUSG00000037643	Prkci	protein_coding	1789.49	-0.663055	0.187654	-3.53338	0.000410275
ENSMUSG00000098051	Gm27032	lncRNA	162.856	-1.19042	0.337049	-3.5319	0.000412587
ENSMUSG00000045302	Preb	protein_coding	4845.01	0.576723	0.163417	3.52915	0.000416901
ENSMUSG00000054079	Utp18	protein_coding	1560.19	-0.733905	0.207973	-3.52885	0.000417371
ENSMUSG00000104315	Gm37906	TEC	169.236	-1.07933	0.305881	-3.52859	0.000417773
ENSMUSG00000066607	Insyn1	protein_coding	1732.05	-0.709824	0.201169	-3.5285	0.000417921
ENSMUSG00000028124	Gclm	protein_coding	2268.99	-0.712959	0.202085	-3.52802	0.000418683
ENSMUSG00000052656	Rnf103	protein_coding	1489.66	-0.629738	0.178546	-3.52703	0.000420248
ENSMUSG00000022208	Jph4	protein_coding	13293.2	-0.724232	0.205344	-3.52693	0.000420406
ENSMUSG00000102801	Gm37478	TEC	50.9693	-1.74299	0.494221	-3.52674	0.000420717
ENSMUSG00000034659	Tmem109	protein_coding	3311.93	-0.585995	0.166208	-3.52567	0.000422407
ENSMUSG00000051703	Tmem198	protein_coding	7432.21	0.728309	0.206585	3.52546	0.000422746
ENSMUSG00000003379	Cd79a	protein_coding	33.8544	2.08341	0.591056	3.52489	0.000423652
ENSMUSG00000026768	Itga8	protein_coding	1008.16	0.657472	0.186537	3.52462	0.000424085
ENSMUSG00000034906	Ncaph	protein_coding	99.6149	1.23887	0.351494	3.52458	0.000424153
ENSMUSG00000032567	Aste1	protein_coding	633.497	0.857685	0.243364	3.52428	0.000424633
ENSMUSG00000026820	Ptges2	protein_coding	1246.08	-0.698852	0.198306	-3.5241	0.000424922
ENSMUSG00000040033	Stat2	protein_coding	1850.81	-0.636188	0.18059	-3.52284	0.000426948
ENSMUSG00000036002	Fam214b	protein_coding	2409	-0.790626	0.224429	-3.52284	0.000426955
ENSMUSG00000115529	9630013A20Rik	lncRNA	48.5686	1.94029	0.550933	3.52182	0.000428594
ENSMUSG00000025821	Zfp282	protein_coding	1757.04	-0.735893	0.208973	-3.52147	0.00042916
ENSMUSG00000045679	Pqlc3	protein_coding	419.494	0.776645	0.220735	3.51844	0.000434086
ENSMUSG00000107300	Gm43279	TEC	1037.85	2.89522	0.822956	3.51808	0.000434687
ENSMUSG00000108037	Gm44597	lncRNA	47.8039	-1.75148	0.497961	-3.5173	0.000435956
ENSMUSG00000049396	Gemin4	protein_coding	118.14	1.15575	0.328672	3.51641	0.000437421
ENSMUSG00000026584	Scyl3	protein_coding	940.937	-0.672376	0.191225	-3.51616	0.000437841
ENSMUSG00000032257	Ankk1	protein_coding	17.975	3.1254	0.888894	3.51605	0.00043801
ENSMUSG00000021508	Cxcl14	protein_coding	3923.4	0.654693	0.186247	3.51519	0.00043944
ENSMUSG00000023191	P3h3	protein_coding	332.835	-0.855461	0.243448	-3.51394	0.000441509
ENSMUSG00000106680	Gm43852	TEC	55.5409	-1.61405	0.459477	-3.5128	0.000443406
ENSMUSG00000086683	Gm12867	lncRNA	15.3835	3.35695	0.95608	3.51116	0.000446163
ENSMUSG00000069049	Eif2s3y	protein_coding	1082.16	0.667125	0.190142	3.50857	0.000450526
ENSMUSG00000034201	Gas2l1	protein_coding	1383.12	-0.833269	0.237496	-3.50856	0.000450542
ENSMUSG00000030811	Fbxl19	protein_coding	391.191	-0.90971	0.259286	-3.50852	0.000450612
ENSMUSG00000024583	Txnl1	protein_coding	5404.44	0.583043	0.16619	3.5083	0.000450978
ENSMUSG00000110997	2610028D06Rik	TEC	104.868	-1.26918	0.361819	-3.50777	0.000451878
ENSMUSG00000104693	Gm42941	lncRNA	57.8032	2.07398	0.591305	3.50747	0.000452394
ENSMUSG00000031842	Pde4c	protein_coding	26.6451	2.44556	0.697365	3.50686	0.000453425
ENSMUSG00000079144	A130010J15Rik	protein_coding	814.18	0.665263	0.189899	3.50325	0.000459624
ENSMUSG00000109859	Gm45618	protein_coding	20.792	2.93039	0.83803	3.49676	0.00047094
ENSMUSG00000027667	Zfp639	protein_coding	1225.55	-0.719787	0.205946	-3.49502	0.000474026
ENSMUSG00000031557	Plekha2	protein_coding	105.7	-1.31602	0.376552	-3.49492	0.000474195
ENSMUSG00000022092	Ppp3cc	protein_coding	145.25	-1.10007	0.314772	-3.49481	0.000474399
ENSMUSG00000020941	Map3k14	protein_coding	438.545	-0.765633	0.219133	-3.49393	0.000475972
ENSMUSG00000022614	Lmf2	protein_coding	2094.99	0.677219	0.193839	3.49372	0.000476336
ENSMUSG00000010175	Prox1	protein_coding	9335.44	-0.589468	0.168749	-3.49316	0.000477337
ENSMUSG00000079610	Ankrd39	protein_coding	760.855	-0.670776	0.192046	-3.49278	0.000478012
ENSMUSG00000075000	Nrbf2	protein_coding	1562.97	-0.627732	0.179753	-3.4922	0.000479063
ENSMUSG00000096146	Kcnj11	protein_coding	412.862	-0.825261	0.23639	-3.4911	0.000481041
ENSMUSG00000085178	Kdm6bos	lncRNA	38.7284	2.19365	0.628424	3.49071	0.000481737
ENSMUSG00000062127	Cttnbp2nl	protein_coding	1329.56	-0.631611	0.180958	-3.49037	0.000482346
ENSMUSG00000030098	Grip2	protein_coding	1178.04	-0.817517	0.234291	-3.48933	0.000484233
ENSMUSG00000028426	Rad23b	protein_coding	7129.81	-0.885971	0.253914	-3.48926	0.000484367
ENSMUSG00000115605	Gm9643	processed_pseudogene	47.7718	1.74303	0.499592	3.48891	0.000485003
ENSMUSG00000102930	Gm38115	lncRNA	127.653	-1.19463	0.342542	-3.48754	0.000487488
ENSMUSG00000070047	Fat1	protein_coding	776.338	0.687158	0.197074	3.4868	0.000488831
ENSMUSG00000047220	Iho1	protein_coding	50.2019	1.66785	0.478604	3.48482	0.000492477
ENSMUSG00000103891	Gm37941	TEC	112.439	-1.26835	0.363976	-3.48471	0.000492674
ENSMUSG00000025971	Maip1	protein_coding	844.629	-0.738623	0.212016	-3.48381	0.000494336
ENSMUSG00000051550	Zfp579	protein_coding	1242.89	-0.678064	0.194648	-3.48354	0.000494837
ENSMUSG00000034220	Gpc1	protein_coding	2421.46	-0.719064	0.206446	-3.48306	0.000495719
ENSMUSG00000053846	Lipg	protein_coding	228.529	1.12084	0.321815	3.48287	0.000496077
ENSMUSG00000049600	Zbtb45	protein_coding	2334.99	-0.593687	0.170566	-3.48068	0.000500141
ENSMUSG00000035109	Shc4	protein_coding	226.793	1.20962	0.34758	3.48012	0.000501189
ENSMUSG00000057060	Slc35f3	protein_coding	2113.28	-0.705833	0.202851	-3.47956	0.000502244
ENSMUSG00000041684	Bivm	protein_coding	1008.32	-0.698849	0.201151	-3.47425	0.000512287
ENSMUSG00000103742	Gm38240	TEC	13.6562	-3.99356	1.14965	-3.47371	0.000513323
ENSMUSG00000037369	Kdm6a	protein_coding	871.093	0.658649	0.189643	3.47309	0.0005145
ENSMUSG00000053510	Nrd1	protein_coding	7228.68	0.608562	0.175319	3.47116	0.000518214
ENSMUSG00000085505	Gm12868	lncRNA	24.2736	2.47123	0.712129	3.47021	0.000520055
ENSMUSG00000021713	Ppwd1	protein_coding	149.964	-1.04868	0.302329	-3.46866	0.000523056
ENSMUSG00000114019	Gm47155	TEC	93.8368	1.289	0.371664	3.46819	0.000523978
ENSMUSG00000025730	Rab40c	protein_coding	2027.78	-0.589289	0.170009	-3.46622	0.000527835
ENSMUSG00000014554	Dguok	protein_coding	937.952	-0.733084	0.211507	-3.466	0.000528255
ENSMUSG00000021400	Wrnip1	protein_coding	2499.26	-0.708317	0.20439	-3.46551	0.00052922
ENSMUSG00000041986	Elmod1	protein_coding	2883.51	-0.612795	0.176828	-3.46549	0.000529261
ENSMUSG00000038535	Zfp280d	protein_coding	1113.55	-0.638176	0.1842	-3.46458	0.000531063
ENSMUSG00000038612	Mcl1	protein_coding	2874.08	0.578179	0.166899	3.46425	0.000531713
ENSMUSG00000022744	Cldnd1	protein_coding	8980.86	0.553892	0.159894	3.46412	0.000531966
ENSMUSG00000042851	Zc3h6	protein_coding	242.754	-1.03058	0.297583	-3.46316	0.000533873
ENSMUSG00000035234	Abraxas1	protein_coding	345.982	-0.828856	0.239364	-3.46275	0.00053469
ENSMUSG00000025220	Oga	protein_coding	8793.93	0.582624	0.168363	3.46052	0.000539138
ENSMUSG00000071256	Zfp213	protein_coding	298.677	-0.842118	0.243356	-3.46044	0.000539288
ENSMUSG00000041000	Trim62	protein_coding	2206.52	-0.718158	0.207534	-3.46044	0.000539294
ENSMUSG00000097385	Gm26814	TEC	31.3884	-2.19482	0.634609	-3.45853	0.000543126
[truncated: 21,635 more rows]

## Sheet: 2.2 KCl_up
List of genes with increased expression in soma WT cells following KCl treatement (DESeq2 FC > 2, padj <0.05)
ensembl_gene_id	external_gene_name	gene_biotype	baseMean	log2FoldChange	lfcSE	stat	padj
ENSMUSG00000026628	Atf3	protein_coding	10197.8	6.90196	0.179047	38.5484	0
ENSMUSG00000026826	Nr4a2	protein_coding	26437.1	7.23937	0.183649	39.4196	0
ENSMUSG00000023034	Nr4a1	protein_coding	28575.9	7.61186	0.175832	43.2906	0
ENSMUSG00000021250	Fos	protein_coding	95691.8	7.80658	0.168432	46.3487	0
ENSMUSG00000024190	Dusp1	protein_coding	27359.4	6.39476	0.171066	37.3819	7.68499e-306
ENSMUSG00000028195	Ccn1	protein_coding	9014.61	6.13891	0.173291	35.4255	6.92324e-275
ENSMUSG00000003545	Fosb	protein_coding	13569.8	8.17498	0.243284	33.6026	1.53512e-247
ENSMUSG00000037868	Egr2	protein_coding	6241.71	6.70642	0.205235	32.6768	3.33691e-234
ENSMUSG00000045903	Npas4	protein_coding	40442.5	7.94272	0.251182	31.6213	1.87917e-219
ENSMUSG00000021453	Gadd45g	protein_coding	33487.1	5.22264	0.168151	31.0592	8.55961e-212
ENSMUSG00000022602	Arc	protein_coding	63234.4	7.16638	0.232749	30.7901	3.55709e-208
ENSMUSG00000003032	Klf4	protein_coding	3446	6.15337	0.223574	27.5227	9.38744e-167
ENSMUSG00000052837	Junb	protein_coding	111545	5.03937	0.184113	27.3711	6.06414e-165
ENSMUSG00000020423	Btg2	protein_coding	21214.2	4.27031	0.160696	26.5738	1.36388e-155
ENSMUSG00000042622	Maff	protein_coding	2259.07	5.93508	0.22921	25.8937	7.85079e-148
ENSMUSG00000113076	Gm47088	TEC	1511.26	5.68972	0.227864	24.9698	1.30057e-137
ENSMUSG00000038418	Egr1	protein_coding	44987.3	5.03905	0.205276	24.5477	4.58078e-133
ENSMUSG00000033849	B3galt2	protein_coding	3891.3	4.04359	0.171322	23.6023	3.65428e-123
ENSMUSG00000049516	Spty2d1	protein_coding	14146.7	4.0171	0.171241	23.4588	1.0747e-121
ENSMUSG00000032501	Trib1	protein_coding	3612.55	5.35524	0.232804	23.0032	4.32646e-117
ENSMUSG00000034640	Tiparp	protein_coding	10949.1	3.68442	0.160387	22.9721	8.8607e-117
ENSMUSG00000021587	Pcsk1	protein_coding	4666.11	4.31421	0.19888	21.6925	2.41602e-104
ENSMUSG00000085609	1700016P03Rik	lncRNA	1364.08	6.50883	0.301402	21.5952	1.99298e-103
ENSMUSG00000053560	Ier2	protein_coding	8146.09	3.37348	0.161131	20.9362	2.50446e-97
ENSMUSG00000029062	Cdk11b	protein_coding	21495.4	3.42534	0.166631	20.5565	6.73547e-94
ENSMUSG00000031266	Gla	protein_coding	7028.06	3.28914	0.164236	20.0269	3.20997e-89
ENSMUSG00000017418	Arl5b	protein_coding	15434.7	3.46825	0.180675	19.196	3.9942e-82
ENSMUSG00000048482	Bdnf	protein_coding	4296.83	3.13131	0.165296	18.9437	4.978e-80
ENSMUSG00000035329	Fbxo33	protein_coding	2741.7	3.42945	0.181305	18.9153	8.52592e-80
ENSMUSG00000025529	Zfp711	protein_coding	3357.65	3.19681	0.169376	18.8741	1.86367e-79
ENSMUSG00000039899	Fgl2	protein_coding	3479.37	4.04495	0.214794	18.8317	4.14824e-79
ENSMUSG00000018541	Cwc25	protein_coding	9541.11	3.04689	0.162166	18.7886	9.35473e-79
ENSMUSG00000006720	Zfp184	protein_coding	972.278	3.79869	0.203159	18.6982	5.12315e-78
ENSMUSG00000015312	Gadd45b	protein_coding	5599.04	3.15592	0.171252	18.4285	7.75549e-76
ENSMUSG00000051855	Mest	protein_coding	20420.8	3.23067	0.176602	18.2935	9.3245e-75
ENSMUSG00000001627	Ifrd1	protein_coding	7251.14	3.46326	0.189701	18.2564	1.83969e-74
ENSMUSG00000026360	Rgs2	protein_coding	3706.61	3.38876	0.185845	18.2343	2.75741e-74
ENSMUSG00000018143	Mafk	protein_coding	3276.6	2.99162	0.172256	17.3673	1.46002e-67
ENSMUSG00000024014	Pim1	protein_coding	1033.55	5.37307	0.309872	17.3397	2.36144e-67
ENSMUSG00000027115	Kif18a	protein_coding	541.667	4.61703	0.269992	17.1006	1.46861e-65
ENSMUSG00000056749	Nfil3	protein_coding	3289.16	3.09578	0.181531	17.0537	3.28098e-65
ENSMUSG00000040435	Ppp1r15a	protein_coding	17661.5	3.2244	0.1923	16.7675	4.21789e-63
ENSMUSG00000007589	Tinf2	protein_coding	2761.91	2.97728	0.179435	16.5926	7.88973e-62
ENSMUSG00000041560	Nop53	protein_coding	23668.7	2.69447	0.163556	16.4743	5.61285e-61
ENSMUSG00000026064	Ptp4a1	protein_coding	678.082	3.96692	0.247644	16.0187	9.46611e-58
ENSMUSG00000032515	Csrnp1	protein_coding	2411.37	3.976	0.248325	16.0113	1.06624e-57
ENSMUSG00000085492	Trmt61b	lncRNA	3238.12	2.6527	0.167233	15.8623	1.15576e-56
ENSMUSG00000026864	Hspa5	protein_coding	159226	2.41134	0.15655	15.403	1.56136e-53
ENSMUSG00000039879	Heca	protein_coding	1975.16	2.85109	0.185803	15.3447	3.84628e-53
ENSMUSG00000033364	Usp37	protein_coding	12061.4	2.538	0.165555	15.3303	4.80083e-53
ENSMUSG00000065537	Mir132	miRNA	467.547	6.88532	0.452736	15.2082	3.11775e-52
ENSMUSG00000031880	Rrad	protein_coding	464.789	4.12203	0.276295	14.9189	2.48158e-50
ENSMUSG00000069045	Ddx3y	protein_coding	6153.78	2.4992	0.167874	14.8874	3.98073e-50
ENSMUSG00000052684	Jun	protein_coding	74927.6	2.36534	0.160462	14.7408	3.52605e-49
ENSMUSG00000042406	Atf4	protein_coding	7679.46	2.48665	0.170853	14.5543	5.48605e-48
ENSMUSG00000022601	Zbtb11	protein_coding	8507.64	2.31985	0.163257	14.2098	7.9666e-46
ENSMUSG00000046062	Ppp1r15b	protein_coding	9143.5	2.40763	0.170532	14.1184	2.92681e-45
ENSMUSG00000114448	C630044B11Rik	TEC	286.972	4.66932	0.332251	14.0536	7.32184e-45
ENSMUSG00000028341	Nr4a3	protein_coding	5177	3.66546	0.260996	14.0441	8.37221e-45
ENSMUSG00000033730	Egr3	protein_coding	4607.01	2.64995	0.189533	13.9815	2.02271e-44
ENSMUSG00000028645	Slc2a1	protein_coding	8577.52	2.23054	0.160139	13.9288	4.23175e-44
ENSMUSG00000065590	Mir212	miRNA	418.739	7.49524	0.539216	13.9003	6.31084e-44
ENSMUSG00000001467	Cyp51	protein_coding	19950.1	2.27218	0.164013	13.8537	1.20858e-43
ENSMUSG00000016239	Lonrf3	protein_coding	770.135	3.65505	0.26552	13.7656	4.10228e-43
ENSMUSG00000036478	Btg1	protein_coding	6667.43	2.55372	0.185718	13.7505	5.05538e-43
ENSMUSG00000038530	Rgs4	protein_coding	26433.5	2.41624	0.176647	13.6784	1.36699e-42
ENSMUSG00000002664	Pspn	protein_coding	236.572	4.61849	0.338438	13.6465	2.11861e-42
ENSMUSG00000008384	Sertad1	protein_coding	1152.8	2.58466	0.189532	13.637	2.41212e-42
ENSMUSG00000067931	Zfp948	protein_coding	4167.2	2.21859	0.163598	13.5612	6.79916e-42
ENSMUSG00000000078	Klf6	protein_coding	6350.69	2.66189	0.198631	13.4012	5.95178e-41
ENSMUSG00000107195	4930589O11Rik	TEC	388.131	3.25407	0.244607	13.3033	2.21595e-40
ENSMUSG00000031530	Dusp4	protein_coding	4062.64	2.82262	0.213304	13.2329	5.66829e-40
ENSMUSG00000033909	Usp36	protein_coding	10891.9	2.67708	0.20237	13.2286	5.9989e-40
ENSMUSG00000028214	Gem	protein_coding	258.235	4.15563	0.316506	13.1297	2.22541e-39
ENSMUSG00000021701	Plk2	protein_coding	42160.4	2.03551	0.156592	12.9988	1.2435e-38
ENSMUSG00000114165	Gm47513	TEC	201.51	4.90681	0.378866	12.9513	2.31014e-38
ENSMUSG00000062867	Impdh2	protein_coding	19745.2	2.03582	0.157718	12.9079	4.06007e-38
ENSMUSG00000010067	Rassf1	protein_coding	1509.26	2.34831	0.182183	12.8898	5.13447e-38
ENSMUSG00000101122	Gm17971	processed_pseudogene	236.289	4.00509	0.310987	12.8787	5.93634e-38
ENSMUSG00000029641	Rasl11a	protein_coding	964.336	2.80075	0.218508	12.8176	1.30697e-37
ENSMUSG00000058258	Idi1	protein_coding	11485.6	2.42176	0.189607	12.7725	2.3348e-37
ENSMUSG00000048285	Frmd6	protein_coding	1700.13	2.64019	0.208796	12.6449	1.19439e-36
ENSMUSG00000021823	Vcl	protein_coding	1150.8	2.33848	0.185007	12.64	1.27122e-36
ENSMUSG00000028718	Stil	protein_coding	213.704	4.24799	0.338374	12.5541	3.77393e-36
ENSMUSG00000108414	Snhg1	lncRNA	2323.9	2.33865	0.186317	12.552	3.87814e-36
ENSMUSG00000031770	Herpud1	protein_coding	18782.9	2.02559	0.16182	12.5175	5.98957e-36
ENSMUSG00000007617	Homer1	protein_coding	4745.37	2.76879	0.221392	12.5063	6.89789e-36
ENSMUSG00000026655	Fam107b	protein_coding	3665.32	2.06212	0.16513	12.4878	8.69787e-36
ENSMUSG00000032010	Usp2	protein_coding	7399.67	1.99411	0.161123	12.3763	3.5104e-35
ENSMUSG00000027829	Ccnl1	protein_coding	6886.16	1.98691	0.160629	12.3695	3.81961e-35
ENSMUSG00000092035	Peg10	protein_coding	1963.14	3.17035	0.257647	12.305	8.51339e-35
ENSMUSG00000025234	Arih1	protein_coding	3519.02	2.16008	0.176991	12.2045	2.94182e-34
ENSMUSG00000053475	Tnfaip6	protein_coding	219.357	4.62726	0.380228	12.1697	4.50635e-34
ENSMUSG00000032846	Zswim6	protein_coding	2671.31	2.10113	0.173746	12.0931	1.148e-33
ENSMUSG00000078700	D030028A08Rik	lncRNA	2002.05	2.15597	0.178591	12.0721	1.48286e-33
ENSMUSG00000069273	H3c6	protein_coding	636.754	3.16474	0.262847	12.0403	2.18253e-33
ENSMUSG00000083287	Idi1-ps1	processed_pseudogene	2958.33	2.50429	0.208134	12.0321	2.40992e-33
ENSMUSG00000071041	Impdh2-ps	processed_pseudogene	8215.36	1.91375	0.159611	11.9901	4.00477e-33
ENSMUSG00000037573	Tob1	protein_coding	8552.88	1.90726	0.159295	11.9731	4.91454e-33
ENSMUSG00000103304	Gm5979	unprocessed_pseudogene	181.741	5.49795	0.460161	11.9479	6.65965e-33
ENSMUSG00000024912	Fosl1	protein_coding	205.805	4.06979	0.341235	11.9266	8.59967e-33
ENSMUSG00000034101	Ctnnd1	protein_coding	1165.02	2.27178	0.190938	11.898	1.21228e-32
ENSMUSG00000025981	Coq10b	protein_coding	2363.8	2.10275	0.177821	11.8251	2.89689e-32
ENSMUSG00000014905	Dnajb9	protein_coding	14988.8	1.91763	0.162643	11.7904	4.37476e-32
ENSMUSG00000005483	Dnajb1	protein_coding	14796.7	1.94501	0.166018	11.7156	1.06013e-31
ENSMUSG00000024843	Chka	protein_coding	10777.7	1.88686	0.161988	11.6482	2.34467e-31
ENSMUSG00000041695	Kcnj2	protein_coding	289.904	3.14751	0.270684	11.628	2.96945e-31
ENSMUSG00000026271	Gpr35	protein_coding	383.117	3.84664	0.331076	11.6186	3.31474e-31
ENSMUSG00000064325	Hhip	protein_coding	196.625	3.6984	0.319027	11.5927	4.48518e-31
ENSMUSG00000063550	Nup98	protein_coding	2412.25	1.98949	0.1719	11.5735	5.61151e-31
ENSMUSG00000023919	Cenpq	protein_coding	616.553	2.4694	0.213565	11.5627	6.36464e-31
ENSMUSG00000105643	Gm42611	TEC	547.575	2.90386	0.251769	11.5338	8.90943e-31
ENSMUSG00000026615	Eprs	protein_coding	28355.9	1.90784	0.165517	11.5265	9.69815e-31
ENSMUSG00000032349	Elovl5	protein_coding	10657	1.83118	0.158882	11.5254	9.8244e-31
ENSMUSG00000027520	Zdbf2	protein_coding	3704.72	2.82851	0.246677	11.4665	1.94386e-30
ENSMUSG00000031538	Plat	protein_coding	10022	2.22882	0.194877	11.4371	2.72811e-30
ENSMUSG00000010110	Stx5a	protein_coding	12590.3	1.79057	0.157868	11.3422	8.10627e-30
ENSMUSG00000039384	Dusp10	protein_coding	482.421	2.55598	0.225614	11.329	9.43212e-30
ENSMUSG00000036376	Abt1	protein_coding	3099.04	1.87976	0.166495	11.2902	1.46723e-29
ENSMUSG00000038894	Irs2	protein_coding	2725.28	2.02708	0.180927	11.2039	3.9034e-29
ENSMUSG00000031381	Piga	protein_coding	707.666	2.27465	0.204086	11.1456	7.52529e-29
ENSMUSG00000037993	Dhx38	protein_coding	5399.38	2.25897	0.203328	11.11	1.12173e-28
ENSMUSG00000003153	Slc2a3	protein_coding	51980.5	1.83233	0.165042	11.1022	1.22394e-28
ENSMUSG00000032902	Slc16a1	protein_coding	8058.17	1.7966	0.16195	11.0936	1.34804e-28
ENSMUSG00000018736	Ndel1	protein_coding	16891.9	1.78292	0.160941	11.0781	1.60286e-28
ENSMUSG00000071265	1700086L19Rik	transcribed_unitary_pseudogene	1668.98	2.56392	0.231753	11.0631	1.8933e-28
ENSMUSG00000112639	A730063M14Rik	lncRNA	482.162	2.6581	0.24099	11.0299	2.74141e-28
ENSMUSG00000021670	Hmgcr	protein_coding	36498.4	1.75863	0.159711	11.0113	3.37048e-28
ENSMUSG00000048100	Taf13	protein_coding	6980.75	1.85833	0.168779	11.0104	3.40337e-28
ENSMUSG00000066278	Vps37b	protein_coding	5795.11	2.35798	0.215574	10.9381	7.57539e-28
ENSMUSG00000004100	Ppan	protein_coding	6032.2	1.8901	0.173121	10.9178	9.47841e-28
ENSMUSG00000098104	Gm6085	processed_pseudogene	517.606	2.35083	0.215509	10.9083	1.05248e-27
ENSMUSG00000031604	Msmo1	protein_coding	19868.5	1.78113	0.164012	10.8597	1.79265e-27
ENSMUSG00000032220	Myo1e	protein_coding	719.422	2.28363	0.21041	10.8532	1.9248e-27
ENSMUSG00000114218	Gm47423	lncRNA	261.485	3.80001	0.350409	10.8445	2.11813e-27
ENSMUSG00000003226	Ranbp2	protein_coding	6614.07	2.22047	0.205298	10.8158	2.89703e-27
ENSMUSG00000028587	Orc1	protein_coding	312.77	2.91209	0.270882	10.7504	5.90024e-27
ENSMUSG00000027176	Cstf3	protein_coding	4893.47	1.7429	0.16253	10.7236	7.88908e-27
ENSMUSG00000070305	Mpzl3	protein_coding	954.67	2.19769	0.205131	10.7136	8.78752e-27
ENSMUSG00000045294	Insig1	protein_coding	10498.6	1.93904	0.18267	10.615	2.53841e-26
ENSMUSG00000078671	Chd2	protein_coding	4036.3	1.89611	0.179739	10.5493	5.1198e-26
ENSMUSG00000035840	Lysmd3	protein_coding	3452.52	1.76931	0.167935	10.5357	5.91378e-26
ENSMUSG00000027806	Tsc22d2	protein_coding	3009.82	2.32034	0.221825	10.4602	1.31522e-25
ENSMUSG00000042029	Ncapg2	protein_coding	752.824	2.2256	0.213088	10.4445	1.55211e-25
ENSMUSG00000024379	Tslp	protein_coding	137.733	4.17833	0.401348	10.4107	2.21492e-25
ENSMUSG00000028967	Errfi1	protein_coding	7880.21	1.84667	0.178129	10.367	3.50215e-25
ENSMUSG00000036432	Siah2	protein_coding	541.771	2.2239	0.215229	10.3327	5.01279e-25
ENSMUSG00000032113	Chek1	protein_coding	412.733	2.48117	0.240526	10.3156	5.99225e-25
ENSMUSG00000026466	Tor1aip1	protein_coding	1444.83	1.94479	0.188729	10.3047	6.71246e-25
ENSMUSG00000108368	Gm45053	TEC	280.671	3.69243	0.358527	10.2989	7.12651e-25
ENSMUSG00000032193	Ldlr	protein_coding	3713.85	1.83489	0.178289	10.2916	7.68569e-25
ENSMUSG00000084390	Gm15425	processed_pseudogene	317.672	3.18694	0.309673	10.2913	7.71277e-25
ENSMUSG00000038180	Spag4	protein_coding	526.336	2.27246	0.22095	10.2849	8.23889e-25
ENSMUSG00000090582	Gm17024	lncRNA	159.868	3.81915	0.371349	10.2845	8.27568e-25
ENSMUSG00000080478	Snord23	snoRNA	126.562	5.58378	0.543667	10.2706	9.56114e-25
ENSMUSG00000024521	Pmaip1	protein_coding	3474.21	1.93438	0.188934	10.2384	1.33451e-24
ENSMUSG00000000567	Sox9	protein_coding	9260.99	2.02569	0.198497	10.2051	1.88078e-24
ENSMUSG00000086682	Gm16023	lncRNA	376.266	2.73225	0.267891	10.1991	2.00139e-24
ENSMUSG00000100210	H3c7	protein_coding	396.539	2.82663	0.277634	10.1811	2.40758e-24
ENSMUSG00000019960	Dusp6	protein_coding	1440.22	1.85022	0.183239	10.0973	5.67707e-24
ENSMUSG00000035725	Prkx	protein_coding	1376.49	1.81391	0.18042	10.0538	8.83692e-24
ENSMUSG00000114169	Gm47075	TEC	118.139	5.81907	0.578919	10.0516	9.03803e-24
ENSMUSG00000065147	Snora31	snoRNA	159.187	3.51735	0.350381	10.0387	1.0307e-23
ENSMUSG00000037580	Gch1	protein_coding	201.889	3.37176	0.336377	10.0238	1.19863e-23
ENSMUSG00000040565	Btaf1	protein_coding	4095.77	2.04153	0.203996	10.0077	1.40975e-23
ENSMUSG00000028063	Lmna	protein_coding	10829.2	1.68391	0.169347	9.94352	2.69132e-23
ENSMUSG00000022462	Slc38a2	protein_coding	8895.09	1.9088	0.192103	9.93635	2.8924e-23
ENSMUSG00000042417	Ccno	protein_coding	962.92	2.27834	0.230477	9.8853	4.82113e-23
ENSMUSG00000030660	Pik3c2a	protein_coding	1495.42	1.73054	0.176418	9.80933	1.02649e-22
ENSMUSG00000038010	Ccdc138	protein_coding	591.879	2.2831	0.232949	9.80086	1.11626e-22
ENSMUSG00000021365	Nedd9	protein_coding	1142.08	1.80649	0.185099	9.75956	1.6788e-22
ENSMUSG00000089809	Rasgef1b	protein_coding	1550.85	1.82696	0.187243	9.75716	1.71906e-22
ENSMUSG00000020190	Mknk2	protein_coding	3412.02	1.75519	0.180142	9.74338	1.96892e-22
ENSMUSG00000019966	Kitl	protein_coding	3978.62	1.65156	0.169639	9.73574	2.12274e-22
ENSMUSG00000037112	Sik2	protein_coding	1852.53	2.34903	0.241365	9.73225	2.19688e-22
ENSMUSG00000069114	Zbtb10	protein_coding	596.719	2.2465	0.231312	9.712	2.68033e-22
ENSMUSG00000102964	9430034N14Rik	TEC	209.74	2.75772	0.28613	9.63799	5.52581e-22
ENSMUSG00000021963	Sap18	protein_coding	21159.8	1.53212	0.159003	9.63577	5.64665e-22
ENSMUSG00000048416	Mlf1	protein_coding	891.959	2.21229	0.229746	9.62929	6.01437e-22
ENSMUSG00000032593	Amigo3	protein_coding	511.458	2.36836	0.246547	9.60609	7.53535e-22
ENSMUSG00000087528	9830144P21Rik	lncRNA	602.176	2.09018	0.217769	9.59814	8.14023e-22
ENSMUSG00000015176	Nolc1	protein_coding	7979.22	1.5473	0.161634	9.57283	1.04022e-21
ENSMUSG00000005699	Pard6a	protein_coding	4575.1	1.55346	0.162532	9.55792	1.20149e-21
ENSMUSG00000022055	Nefl	protein_coding	50203.3	1.54	0.161187	9.5541	1.2466e-21
ENSMUSG00000105199	Gm43581	lncRNA	269.205	2.6936	0.282138	9.54711	1.33362e-21
ENSMUSG00000040511	Pvr	protein_coding	2328.75	1.61492	0.169279	9.54001	1.42815e-21
ENSMUSG00000022114	Spry2	protein_coding	1454.63	2.03903	0.213829	9.53583	1.48697e-21
ENSMUSG00000111375	Btbd8	protein_coding	9675.95	1.5247	0.161257	9.45505	3.22865e-21
ENSMUSG00000021113	Snapc1	protein_coding	5588.74	1.61805	0.171472	9.4362	3.86553e-21
ENSMUSG00000051379	Flrt3	protein_coding	7185.92	1.55878	0.165232	9.43389	3.95147e-21
ENSMUSG00000038175	Mylip	protein_coding	665.945	1.98175	0.211177	9.38431	6.33286e-21
ENSMUSG00000023905	Tnfrsf12a	protein_coding	2032.77	1.71095	0.182322	9.38425	6.33676e-21
ENSMUSG00000061104	Sap18b	protein_coding	11879.4	1.51623	0.161908	9.36476	7.62259e-21
ENSMUSG00000038268	Ovca2	protein_coding	1023.91	1.86697	0.199763	9.34592	9.1098e-21
ENSMUSG00000026175	Vil1	protein_coding	138.156	4.13004	0.443372	9.31507	1.21871e-20
ENSMUSG00000048546	Tob2	protein_coding	4246.93	1.63329	0.175373	9.3132	1.24043e-20
ENSMUSG00000087362	Gm13710	lncRNA	109.811	3.8415	0.412796	9.30603	1.32697e-20
ENSMUSG00000063889	Crem	protein_coding	880.851	1.81818	0.195451	9.30251	1.37173e-20
ENSMUSG00000017146	Brca1	protein_coding	457.685	2.05458	0.220933	9.29955	1.41042e-20
ENSMUSG00000104664	Idi1-ps2	processed_pseudogene	434.613	2.38968	0.258217	9.25454	2.15159e-20
ENSMUSG00000108042	B130021K23Rik	TEC	593.059	1.93412	0.209108	9.24941	2.25743e-20
ENSMUSG00000024261	Syt4	protein_coding	33345.8	1.51197	0.163592	9.24236	2.41123e-20
ENSMUSG00000118364	AC124502.1	TEC	111.507	4.88205	0.528977	9.22923	2.72594e-20
ENSMUSG00000051278	Zgrf1	protein_coding	1030.76	2.23741	0.24259	9.22299	2.8892e-20
ENSMUSG00000037447	Arid5a	protein_coding	1849.83	2.09497	0.227162	9.22239	2.90555e-20
ENSMUSG00000025340	Rabgef1	protein_coding	5509.09	1.49134	0.162892	9.15538	5.41668e-20
ENSMUSG00000032487	Ptgs2	protein_coding	210.242	2.81956	0.308679	9.13428	6.58429e-20
ENSMUSG00000049649	Gpr3	protein_coding	891.235	2.20737	0.242294	9.11028	8.21706e-20
ENSMUSG00000071076	Jund	protein_coding	1268.25	1.93085	0.212246	9.09725	9.26509e-20
ENSMUSG00000014496	Ankrd28	protein_coding	1043.58	1.68576	0.18569	9.07835	1.10229e-19
ENSMUSG00000038250	Usp38	protein_coding	3836.06	1.64141	0.181198	9.05865	1.32081e-19
ENSMUSG00000022945	Chaf1b	protein_coding	266.638	2.57684	0.284481	9.05803	1.32829e-19
ENSMUSG00000022899	Slc15a2	protein_coding	337.64	2.36643	0.261972	9.03313	1.66831e-19
ENSMUSG00000002413	Braf	protein_coding	8257.09	1.44161	0.160284	8.99412	2.38138e-19
ENSMUSG00000114708	Gm30177	lncRNA	108.595	3.87122	0.431661	8.96819	3.01427e-19
ENSMUSG00000071862	Lrrtm2	protein_coding	4493.6	1.61413	0.179985	8.96813	3.01585e-19
ENSMUSG00000024042	Sik1	protein_coding	938.165	2.42303	0.273001	8.87555	6.95901e-19
ENSMUSG00000113514	Gm18960	processed_pseudogene	92.0921	4.4225	0.499507	8.85374	8.46321e-19
ENSMUSG00000020275	Rel	protein_coding	328.855	2.63203	0.297615	8.84371	9.25878e-19
ENSMUSG00000053907	Mat2a	protein_coding	14206	1.38862	0.157785	8.80074	1.35921e-18
ENSMUSG00000031710	Ucp1	protein_coding	85.6816	5.3525	0.611221	8.75706	2.00412e-18
ENSMUSG00000108268	Gm44187	TEC	172.023	2.72394	0.311436	8.74639	2.20285e-18
ENSMUSG00000037204	Atg101	protein_coding	8832.65	1.39123	0.159177	8.74014	2.32823e-18
ENSMUSG00000048787	Dcun1d3	protein_coding	906.321	1.64851	0.188743	8.73417	2.45444e-18
ENSMUSG00000063760	Rnf217	protein_coding	1790.19	2.30788	0.264896	8.7124	2.97518e-18
ENSMUSG00000022176	Rem2	protein_coding	461.381	1.91494	0.219891	8.70857	3.07737e-18
ENSMUSG00000102302	Gm38190	lncRNA	390.259	2.06065	0.236944	8.6968	3.41378e-18
ENSMUSG00000065501	Mir335	miRNA	80.1941	4.69207	0.541005	8.67287	4.21347e-18
ENSMUSG00000116604	Gm49745	lncRNA	131.954	3.05358	0.353056	8.64898	5.19619e-18
ENSMUSG00000114369	Gm41077	lncRNA	359.176	2.23154	0.2596	8.59607	8.24929e-18
ENSMUSG00000048721	Fndc9	protein_coding	126.315	3.35793	0.390659	8.59555	8.28667e-18
ENSMUSG00000039568	Ubald1	protein_coding	8667.12	1.37383	0.159954	8.58896	8.77624e-18
ENSMUSG00000074141	Il4i1	protein_coding	107.975	3.77417	0.441064	8.55696	1.15883e-17
ENSMUSG00000102258	Gm38257	TEC	233.299	3.23872	0.380469	8.51242	1.70334e-17
ENSMUSG00000035851	Ythdc1	protein_coding	3876.81	1.45764	0.171679	8.4905	2.05751e-17
ENSMUSG00000032355	Mlip	protein_coding	510.425	2.03725	0.239946	8.49044	2.0585e-17
ENSMUSG00000082002	Gm6568	processed_pseudogene	515.268	1.89224	0.223292	8.47428	2.3654e-17
ENSMUSG00000001156	Mxd1	protein_coding	1949.85	1.46997	0.173636	8.46583	2.54344e-17
ENSMUSG00000027397	Slc20a1	protein_coding	4008.31	1.43976	0.17157	8.39167	4.79273e-17
ENSMUSG00000102657	Gm37899	TEC	4568.31	1.59595	0.191018	8.355	6.54344e-17
ENSMUSG00000024486	Hbegf	protein_coding	1817.85	1.5538	0.186066	8.35082	6.77897e-17
ENSMUSG00000037876	Jmjd1c	protein_coding	5479.71	1.85614	0.222336	8.34839	6.91977e-17
ENSMUSG00000046865	Fbl	protein_coding	4493.63	1.59514	0.192282	8.29586	1.07802e-16
ENSMUSG00000032350	Gclc	protein_coding	1955.78	1.45423	0.17601	8.2622	1.43012e-16
ENSMUSG00000051316	Taf7	protein_coding	2932.41	1.3935	0.168847	8.25307	1.54382e-16
ENSMUSG00000001964	Emd	protein_coding	8950.32	1.47282	0.178636	8.24479	1.65448e-16
ENSMUSG00000032641	Gpr19	protein_coding	4210.58	1.36957	0.166196	8.24068	1.71237e-16
ENSMUSG00000059811	Atl2	protein_coding	6280.86	1.37709	0.16789	8.20235	2.3573e-16
ENSMUSG00000037533	Rapgef6	protein_coding	1333.32	1.5855	0.193675	8.18637	2.69234e-16
ENSMUSG00000095377	Olfr91	protein_coding	76.819	4.76767	0.582782	8.18088	2.81779e-16
ENSMUSG00000035898	Uba6	protein_coding	1502.15	1.50573	0.184689	8.15278	3.5564e-16
ENSMUSG00000042396	Rbm7	protein_coding	5780.52	1.4133	0.173728	8.13511	4.11551e-16
ENSMUSG00000034059	Ypel4	protein_coding	2420.69	1.64727	0.204053	8.07276	6.87277e-16
ENSMUSG00000117628	Gm50012	lncRNA	168.743	2.80667	0.34875	8.0478	8.42945e-16
ENSMUSG00000105304	Gm43696	lncRNA	1359.38	1.66409	0.207223	8.03041	9.71441e-16
ENSMUSG00000019970	Sgk1	protein_coding	3936.55	1.42071	0.177181	8.01837	1.0716e-15
ENSMUSG00000031799	Tpm4	protein_coding	1112.64	1.55214	0.193754	8.01088	1.13891e-15
ENSMUSG00000024856	Cdk2ap2	protein_coding	4651.64	1.40681	0.176012	7.99272	1.31996e-15
ENSMUSG00000036931	Nfkbid	protein_coding	789.437	1.73643	0.218444	7.94908	1.87901e-15
ENSMUSG00000044786	Zfp36	protein_coding	348.244	2.41524	0.303893	7.94767	1.90055e-15
ENSMUSG00000020134	Peli1	protein_coding	7351.16	1.32178	0.166498	7.93871	2.04297e-15
ENSMUSG00000117310	Ptp4a1	protein_coding	2278.98	1.58831	0.200343	7.92795	2.22795e-15
ENSMUSG00000115276	9930017N22Rik	TEC	336.406	2.07656	0.262173	7.92057	2.36429e-15
ENSMUSG00000037577	Ephx3	protein_coding	93.8097	4.14765	0.523929	7.91643	2.44436e-15
ENSMUSG00000116389	Gm49504	lncRNA	82.2791	3.72047	0.470357	7.9099	2.57596e-15
ENSMUSG00000034063	4930590J08Rik	protein_coding	378.979	1.96814	0.249135	7.89989	2.79153e-15
ENSMUSG00000022893	Adamts1	protein_coding	4867.87	1.60576	0.203457	7.89239	2.96456e-15
ENSMUSG00000038705	Gmeb2	protein_coding	1494.23	1.47032	0.187202	7.85417	4.02429e-15
ENSMUSG00000094388	Gm8783	processed_pseudogene	5958.63	1.50817	0.192096	7.85113	4.12319e-15
ENSMUSG00000085156	Snhg15	lncRNA	762.014	1.71703	0.219321	7.82882	4.92477e-15
ENSMUSG00000090877	Hspa1b	protein_coding	2600.45	1.40634	0.179889	7.81785	5.37351e-15
ENSMUSG00000089911	Mfsd14a	protein_coding	8996.06	1.2424	0.159068	7.81047	5.69767e-15
ENSMUSG00000051246	Msantd1	protein_coding	280.27	2.1213	0.27163	7.80952	5.74061e-15
ENSMUSG00000091971	Hspa1a	protein_coding	3275.2	1.37598	0.176274	7.80591	5.90742e-15
ENSMUSG00000096592	Gm15801	processed_pseudogene	6037.12	1.50317	0.192629	7.80347	6.02279e-15
ENSMUSG00000065484	Mir130a	miRNA	72.1521	4.45014	0.571921	7.78103	7.19346e-15
ENSMUSG00000084803	5830444B04Rik	lncRNA	295.837	2.0822	0.268067	7.76747	8.00667e-15
ENSMUSG00000030533	Unc45a	protein_coding	6869.8	1.37908	0.177952	7.74973	9.20896e-15
ENSMUSG00000049539	H1f1	protein_coding	75.767	4.00175	0.51643	7.74887	9.27115e-15
ENSMUSG00000026270	Capn10	protein_coding	6599.26	1.24154	0.160965	7.71306	1.2284e-14
ENSMUSG00000007682	Dio2	protein_coding	530.693	1.81143	0.235078	7.70565	1.30174e-14
ENSMUSG00000035356	Nfkbiz	protein_coding	734.704	1.58483	0.206002	7.69329	1.43398e-14
ENSMUSG00000045991	Onecut2	protein_coding	1115.92	1.52311	0.197991	7.69283	1.43915e-14
ENSMUSG00000084781	D930015M05Rik	lncRNA	122.501	3.10576	0.403869	7.69003	1.47098e-14
ENSMUSG00000037266	Rsrp1	protein_coding	31407.5	1.29999	0.169091	7.68811	1.49321e-14
ENSMUSG00000056429	Tgoln1	protein_coding	18968.7	1.20777	0.157986	7.64481	2.09248e-14
ENSMUSG00000058073	Gm11189	processed_pseudogene	878.969	1.49149	0.195187	7.64136	2.14938e-14
ENSMUSG00000104671	Gm43062	lncRNA	362.001	1.94246	0.254312	7.63807	2.20502e-14
ENSMUSG00000020140	Lgr5	protein_coding	610.13	1.86239	0.244721	7.61027	2.7352e-14
ENSMUSG00000019947	Arid5b	protein_coding	586.833	1.77085	0.232821	7.60605	2.82603e-14
ENSMUSG00000037519	Ppfia1	protein_coding	2331.73	1.32263	0.174018	7.60052	2.94934e-14
ENSMUSG00000017309	Cd300lg	protein_coding	182.562	2.40417	0.316469	7.59685	3.03432e-14
ENSMUSG00000055866	Per2	protein_coding	3083.28	1.6668	0.219473	7.59456	3.08837e-14
ENSMUSG00000022999	Lmbr1l	protein_coding	1091.74	1.40228	0.18498	7.58074	3.4359e-14
ENSMUSG00000026708	Cenpl	protein_coding	295.076	1.98697	0.26286	7.55907	4.05956e-14
ENSMUSG00000097589	Dleu2	lncRNA	747.346	1.56478	0.207087	7.55616	4.1515e-14
ENSMUSG00000081265	Gm11282	processed_pseudogene	61.5307	4.56884	0.607377	7.52226	5.38383e-14
ENSMUSG00000060795	Gm13363	processed_pseudogene	3337.71	1.4752	0.196175	7.51982	5.48529e-14
ENSMUSG00000112140	Gm5780	processed_pseudogene	148.701	2.49493	0.334021	7.46938	8.05745e-14
ENSMUSG00000032298	Neil1	protein_coding	861.555	1.50978	0.202297	7.46317	8.44621e-14
ENSMUSG00000103899	Gm37940	TEC	179.217	2.2669	0.303745	7.46316	8.44731e-14
ENSMUSG00000094870	Zfp131	protein_coding	2958.43	1.29796	0.1741	7.45523	8.97137e-14
ENSMUSG00000039910	Cited2	protein_coding	562.033	1.66291	0.22412	7.41974	1.17349e-13
ENSMUSG00000026963	Tmem210	protein_coding	143.152	3.24025	0.437295	7.40974	1.26548e-13
ENSMUSG00000039114	Nrn1	protein_coding	4631	1.20794	0.163196	7.40182	1.34329e-13
ENSMUSG00000070385	Ampd1	protein_coding	65.8307	4.50847	0.610786	7.38142	1.56609e-13
ENSMUSG00000022518	4930562C15Rik	protein_coding	174.641	3.01792	0.40986	7.36329	1.79439e-13
ENSMUSG00000105019	Gm43547	TEC	98.13	3.32135	0.45165	7.35381	1.92638e-13
ENSMUSG00000030978	Rrm1	protein_coding	1811.06	1.29658	0.176519	7.34527	2.05349e-13
ENSMUSG00000044814	Olfr543	protein_coding	83.4587	3.71548	0.506929	7.32939	2.3121e-13
ENSMUSG00000001918	Slc1a5	protein_coding	411.968	1.71256	0.23379	7.32521	2.38529e-13
ENSMUSG00000021134	Srsf5	protein_coding	18009.8	1.15875	0.158394	7.31565	2.56144e-13
ENSMUSG00000032526	Ss18l2	protein_coding	5496.15	1.21486	0.166199	7.30965	2.67847e-13
ENSMUSG00000061232	H2-K1	protein_coding	1766.8	1.45704	0.199901	7.28881	3.12716e-13
ENSMUSG00000034551	Hdx	protein_coding	292.967	1.80782	0.248233	7.28274	3.27099e-13
ENSMUSG00000114787	4930455M05Rik	lncRNA	78.3426	4.24815	0.584156	7.27228	3.53463e-13
ENSMUSG00000024949	Sf1	protein_coding	11225.6	1.44898	0.199657	7.25735	3.94738e-13
ENSMUSG00000050711	Scg2	protein_coding	16056.8	1.19048	0.164147	7.25248	4.09195e-13
ENSMUSG00000029177	Cenpa	protein_coding	135.467	2.5747	0.355175	7.2491	4.19565e-13
ENSMUSG00000020728	Cep112	protein_coding	514.173	1.5664	0.217099	7.21515	5.38763e-13
ENSMUSG00000025283	Sat1	protein_coding	2372.06	1.31209	0.181934	7.21188	5.51832e-13
ENSMUSG00000105528	Gm43519	TEC	178.65	2.44715	0.340648	7.1838	6.77981e-13
ENSMUSG00000027293	Ehd4	protein_coding	940.069	1.36571	0.191375	7.13631	9.58683e-13
ENSMUSG00000085148	Mir22hg	lncRNA	3449.7	1.25829	0.176417	7.13247	9.85801e-13
ENSMUSG00000040152	Thbs1	protein_coding	269.04	2.15931	0.302997	7.12651	1.02943e-12
ENSMUSG00000089999	Gm6485	transcribed_processed_pseudogene	2100.8	1.33282	0.187291	7.11627	1.10886e-12
ENSMUSG00000046962	Zbtb21	protein_coding	2908.68	1.17902	0.166479	7.08212	1.41964e-12
ENSMUSG00000016559	H3f3b	protein_coding	66391.8	1.27138	0.179876	7.06806	1.57113e-12
ENSMUSG00000068742	Cry2	protein_coding	21880.2	1.37034	0.19459	7.0422	1.89225e-12
ENSMUSG00000031314	Taf1	protein_coding	5569.98	1.26123	0.179459	7.02797	2.09567e-12
ENSMUSG00000030145	Zfp248	protein_coding	1665.83	1.27162	0.181049	7.02364	2.16167e-12
ENSMUSG00000037416	Dmxl1	protein_coding	2063.18	1.33363	0.190368	7.00555	2.46012e-12
ENSMUSG00000040857	Erf	protein_coding	298.548	1.85305	0.264876	6.9959	2.63554e-12
ENSMUSG00000006498	Ptbp1	protein_coding	1392.47	1.24803	0.179163	6.96587	3.26391e-12
ENSMUSG00000049800	Sertad2	protein_coding	2217.29	1.30057	0.186789	6.96277	3.33656e-12
ENSMUSG00000031796	Cfap20	protein_coding	8803.27	1.15434	0.165911	6.95758	3.46169e-12
ENSMUSG00000024232	Bambi	protein_coding	1107.96	1.29682	0.187661	6.91047	4.83053e-12
ENSMUSG00000028479	Gne	protein_coding	3551.57	1.1777	0.17064	6.90166	5.13981e-12
ENSMUSG00000020441	2310033P09Rik	protein_coding	1393.35	1.27527	0.184859	6.89863	5.25047e-12
ENSMUSG00000022351	Sqle	protein_coding	33707	1.09861	0.159377	6.89312	5.45806e-12
ENSMUSG00000110218	Tincr	protein_coding	295.52	2.13289	0.309529	6.89076	5.54936e-12
ENSMUSG00000075020	Mir670hg	lncRNA	270.58	2.12973	0.309225	6.8873	5.68594e-12
ENSMUSG00000037474	Dtl	protein_coding	117.518	2.52462	0.367644	6.86703	6.55538e-12
ENSMUSG00000056666	Retsat	protein_coding	509.876	1.66323	0.243168	6.83982	7.92955e-12
ENSMUSG00000038774	Ascc3	protein_coding	1498.43	1.5746	0.230216	6.8397	7.93615e-12
ENSMUSG00000025173	Wdr45b	protein_coding	8953.62	1.09989	0.160898	6.83592	8.14787e-12
ENSMUSG00000079470	Utp14b	protein_coding	468.445	2.214	0.32412	6.8308	8.44439e-12
ENSMUSG00000019838	Slc16a10	protein_coding	388.547	1.70002	0.249307	6.81899	9.16842e-12
ENSMUSG00000068732	Tmem167b	protein_coding	3045.68	1.28489	0.188499	6.81645	9.33187e-12
ENSMUSG00000039473	Ubn1	protein_coding	2813.91	1.1621	0.170807	6.80356	1.02068e-11
ENSMUSG00000018543	1700001P01Rik	protein_coding	83.303	2.8118	0.413309	6.80315	1.02355e-11
ENSMUSG00000041165	Spem1	protein_coding	126.865	2.46352	0.362458	6.79671	1.07032e-11
ENSMUSG00000028060	Khdc4	protein_coding	6842.43	1.11498	0.164608	6.77353	1.25677e-11
ENSMUSG00000085486	Gm11634	protein_coding	54.2051	4.09787	0.60571	6.7654	1.32945e-11
ENSMUSG00000106181	Gm9523	processed_pseudogene	624.626	1.38777	0.205422	6.75568	1.42166e-11
ENSMUSG00000029135	Fosl2	protein_coding	7187.87	3.51076	0.521683	6.72967	1.7005e-11
ENSMUSG00000021738	Atxn7	protein_coding	1445.99	1.39977	0.208334	6.71887	1.8314e-11
ENSMUSG00000021877	Arf4	protein_coding	18590.2	1.06908	0.159336	6.70958	1.95179e-11
ENSMUSG00000106651	Gm42608	TEC	162.29	2.23379	0.335072	6.6666	2.61795e-11
ENSMUSG00000020521	Rnft1	protein_coding	1422.19	1.17672	0.176695	6.65958	2.7461e-11
ENSMUSG00000041552	Ptchd1	protein_coding	307.988	1.66206	0.249726	6.65555	2.82238e-11
ENSMUSG00000031168	Ebp	protein_coding	2069.69	1.17527	0.176944	6.64205	3.09346e-11
ENSMUSG00000111639	1700019L13Rik	lncRNA	53.5755	4.11261	0.620185	6.63127	3.32805e-11
ENSMUSG00000043782	Bicdl2	protein_coding	81.0838	3.54787	0.535696	6.62292	3.52161e-11
ENSMUSG00000104973	A530041M06Rik	lncRNA	1193.93	1.37641	0.208847	6.59052	4.38279e-11
ENSMUSG00000034765	Dusp5	protein_coding	378.4	1.49799	0.227429	6.5866	4.50014e-11
ENSMUSG00000089774	Slc5a3	protein_coding	7508.07	1.08179	0.16431	6.58385	4.58405e-11
ENSMUSG00000048003	Catsper4	protein_coding	60.6786	3.32459	0.505543	6.57627	4.82401e-11
ENSMUSG00000051396	Gm45902	protein_coding	1014.69	1.22102	0.186279	6.55477	5.57278e-11
ENSMUSG00000058873	Gm5582	processed_pseudogene	3774.9	1.22141	0.186419	6.55195	5.67888e-11
ENSMUSG00000042608	Stk40	protein_coding	1313.85	1.49841	0.22883	6.54813	5.82619e-11
ENSMUSG00000021125	Arg2	protein_coding	488.886	1.3844	0.211489	6.546	5.90994e-11
ENSMUSG00000026475	Rgs16	protein_coding	1287.24	1.19135	0.182037	6.54456	5.9672e-11
ENSMUSG00000055200	Sertad3	protein_coding	303.056	1.56562	0.241112	6.49334	8.39564e-11
ENSMUSG00000018362	Kpna2	protein_coding	7028.4	1.04502	0.161162	6.4843	8.91451e-11
ENSMUSG00000030423	Pop4	protein_coding	3496.1	1.07561	0.166102	6.4756	9.44371e-11
ENSMUSG00000105195	Gm43584	lncRNA	808.76	1.2539	0.194173	6.45765	1.0634e-10
ENSMUSG00000097746	Gm6225	lncRNA	351.628	1.50463	0.23424	6.42346	1.33207e-10
ENSMUSG00000026317	Cln8	protein_coding	5824.05	1.04082	0.162077	6.42176	1.34707e-10
ENSMUSG00000031154	Otud5	protein_coding	2055.06	1.09863	0.171153	6.41898	1.37187e-10
ENSMUSG00000117975	Itprip	protein_coding	495.742	1.41831	0.221158	6.4131	1.42593e-10
ENSMUSG00000104126	Gm37486	processed_pseudogene	1135.24	1.25982	0.196665	6.40593	1.49453e-10
ENSMUSG00000030208	Emp1	protein_coding	302.746	1.74198	0.272337	6.39642	1.59063e-10
ENSMUSG00000046727	Cystm1	protein_coding	5638.53	1.08908	0.170337	6.39366	1.61961e-10
ENSMUSG00000081339	Gm16044	processed_pseudogene	85.0503	2.54362	0.399924	6.36025	2.01431e-10
ENSMUSG00000069083	Gm10259	processed_pseudogene	3452.88	1.04947	0.165416	6.34445	2.23227e-10
ENSMUSG00000029378	Areg	protein_coding	46.5889	4.28799	0.67593	6.34384	2.24103e-10
ENSMUSG00000109438	Gm45073	TEC	258.706	1.65097	0.261346	6.31716	2.66413e-10
ENSMUSG00000034083	Ccdc174	protein_coding	4435.49	1.11688	0.177184	6.3035	2.9099e-10
ENSMUSG00000037594	Clba1	protein_coding	1658.1	1.14119	0.181104	6.30126	2.95239e-10
ENSMUSG00000040084	Bub1b	protein_coding	134.486	2.73994	0.434847	6.30094	2.95854e-10
ENSMUSG00000077167	Gm24119	snoRNA	98.8644	2.40599	0.382158	6.2958	3.05817e-10
ENSMUSG00000036693	Nop14	protein_coding	2968.11	1.14342	0.18202	6.28186	3.34547e-10
ENSMUSG00000110366	Gm45885	lncRNA	83.1159	2.70843	0.432047	6.26883	3.63778e-10
ENSMUSG00000054717	Hmgb2	protein_coding	334.958	1.60419	0.257851	6.2214	4.92742e-10
ENSMUSG00000030056	Isy1	protein_coding	1267.04	1.20379	0.193514	6.2207	4.94934e-10
ENSMUSG00000109429	Gm45223	TEC	704.236	1.33518	0.214741	6.21764	5.04687e-10
ENSMUSG00000099517	H3c8	protein_coding	161.978	2.13459	0.343574	6.21291	5.20134e-10
ENSMUSG00000066878	Gm10184	protein_coding	4343.35	1.01398	0.163321	6.20856	5.34735e-10
ENSMUSG00000011960	Ccnt1	protein_coding	6476.16	1.04289	0.168466	6.19049	5.99774e-10
ENSMUSG00000030322	Mbd4	protein_coding	626.427	1.52799	0.247231	6.18043	6.39288e-10
ENSMUSG00000022865	Cxadr	protein_coding	11883.2	1.0611	0.172079	6.16636	6.98791e-10
ENSMUSG00000035671	Zswim4	protein_coding	623.08	1.24633	0.202167	6.16484	7.05553e-10
ENSMUSG00000103696	Gm37531	TEC	493.188	1.36277	0.221105	6.16347	7.11698e-10
ENSMUSG00000020361	Hspa4	protein_coding	16655.9	1.14774	0.186402	6.15733	7.39837e-10
ENSMUSG00000103227	Gm37733	TEC	152.889	2.07957	0.338425	6.14485	8.00397e-10
ENSMUSG00000066150	Slc31a1	protein_coding	4989.84	1.03428	0.168407	6.14154	8.1724e-10
ENSMUSG00000029313	Aff1	protein_coding	460.397	1.54701	0.252352	6.13038	8.76675e-10
ENSMUSG00000027423	Snx5	protein_coding	3280.95	1.01081	0.16511	6.12202	9.23946e-10
ENSMUSG00000055430	Nap1l5	protein_coding	23863.9	1.05941	0.173324	6.11231	9.82015e-10
ENSMUSG00000023150	Ivns1abp	protein_coding	13004.7	1.0638	0.174137	6.10902	1.00242e-09
ENSMUSG00000021319	Sfrp4	protein_coding	254.882	1.61642	0.264886	6.10232	1.04537e-09
ENSMUSG00000051495	Irf2bp2	protein_coding	1964.95	1.16248	0.190777	6.09338	1.10551e-09
ENSMUSG00000082953	Gm13217	unprocessed_pseudogene	556.175	1.32017	0.216901	6.08651	1.15397e-09
ENSMUSG00000002845	Tmem39a	protein_coding	791.562	1.21217	0.199817	6.06642	1.30792e-09
ENSMUSG00000085234	Gm15614	lncRNA	69.374	3.00541	0.495477	6.0657	1.31381e-09
ENSMUSG00000101059	Gm4017	processed_pseudogene	134.845	2.33279	0.385894	6.04515	1.49268e-09
ENSMUSG00000087006	Gm13889	protein_coding	444.503	1.37673	0.227778	6.04415	1.50198e-09
ENSMUSG00000052415	Tchh	protein_coding	891.087	1.21807	0.201572	6.04284	1.51421e-09
ENSMUSG00000044149	Nkrf	protein_coding	2667.62	1.02035	0.16894	6.03969	1.54409e-09
ENSMUSG00000103964	Gm8407	processed_pseudogene	102.234	2.18389	0.363075	6.01499	1.79899e-09
ENSMUSG00000042379	Esm1	protein_coding	40.9346	4.35219	0.724281	6.00898	1.8669e-09
ENSMUSG00000036646	Man1b1	protein_coding	10266.5	1.18198	0.19724	5.9926	2.06514e-09
ENSMUSG00000023467	Tulp2	protein_coding	73.3504	2.59834	0.43496	5.97375	2.31862e-09
ENSMUSG00000097099	Gm9917	lncRNA	182.488	1.85754	0.310953	5.97368	2.31954e-09
ENSMUSG00000112338	Gm47693	TEC	134.75	2.86883	0.480312	5.97284	2.33161e-09
ENSMUSG00000016624	Phf21b	protein_coding	178.252	1.83618	0.307589	5.96959	2.37854e-09
ENSMUSG00000110622	Iqcn	protein_coding	219.476	5.02936	0.843616	5.96167	2.49676e-09
ENSMUSG00000021680	Crhbp	protein_coding	809.081	1.18833	0.199554	5.95493	2.60177e-09
ENSMUSG00000031397	Tktl1	protein_coding	73.8082	2.61518	0.439412	5.95155	2.65607e-09
ENSMUSG00000038550	Ciart	protein_coding	2462.41	1.20057	0.202437	5.93059	3.01854e-09
ENSMUSG00000020644	Id2	protein_coding	7253.99	1.03367	0.174573	5.92112	3.19765e-09
ENSMUSG00000013155	Enkd1	protein_coding	806.683	1.13847	0.192402	5.91714	3.2759e-09
ENSMUSG00000014609	Chrne	protein_coding	36.1462	4.89165	0.826847	5.91602	3.29817e-09
ENSMUSG00000024378	Stard4	protein_coding	3233.25	1.16912	0.197633	5.9156	3.30672e-09
ENSMUSG00000055320	Tead1	protein_coding	654.743	1.31036	0.22196	5.90358	3.55693e-09
ENSMUSG00000041328	Pcf11	protein_coding	1685.79	1.0966	0.186009	5.89543	3.73707e-09
ENSMUSG00000025880	Smad7	protein_coding	283.5	1.45106	0.246712	5.8816	4.06331e-09
ENSMUSG00000041718	Alg13	protein_coding	907.312	1.11966	0.190388	5.88093	4.07976e-09
ENSMUSG00000017677	Wsb1	protein_coding	7118.85	1.00158	0.170524	5.87354	4.2659e-09
ENSMUSG00000025959	Klf7	protein_coding	5914.93	1.18312	0.201496	5.87169	4.31381e-09
ENSMUSG00000024427	Spry4	protein_coding	2001.61	1.08867	0.185492	5.8691	4.3816e-09
ENSMUSG00000028609	Magoh	protein_coding	1785.36	1.01716	0.173503	5.86248	4.55996e-09
ENSMUSG00000052565	H1f3	protein_coding	145.336	1.81573	0.310061	5.85604	4.74048e-09
ENSMUSG00000101972	H3c11	protein_coding	157.78	1.97255	0.33711	5.85136	4.87562e-09
ENSMUSG00000018774	Cd68	protein_coding	505.812	1.22687	0.210003	5.84215	5.15328e-09
ENSMUSG00000074890	Lcmt2	protein_coding	1372.09	1.05981	0.181544	5.83776	5.29082e-09
ENSMUSG00000091655	Gm8741	processed_pseudogene	3443.15	1.03733	0.177941	5.82961	5.55575e-09
ENSMUSG00000103220	Gm37728	TEC	238.246	1.65711	0.284383	5.82705	5.6415e-09
ENSMUSG00000022911	Arl13b	protein_coding	631.225	1.23007	0.211173	5.82491	5.71425e-09
ENSMUSG00000044824	Olfr545	protein_coding	61.1553	2.99378	0.514162	5.82264	5.79255e-09
ENSMUSG00000020363	Gfpt2	protein_coding	457.929	1.27787	0.219516	5.82131	5.83881e-09
ENSMUSG00000059991	Nptx2	protein_coding	1155.65	1.40423	0.241354	5.81815	5.95038e-09
ENSMUSG00000038057	Dbil5	protein_coding	82.7991	2.36797	0.407206	5.81517	6.05735e-09
ENSMUSG00000051212	Gpr183	protein_coding	69.1804	2.71936	0.468348	5.80627	6.38802e-09
ENSMUSG00000032611	1700102P08Rik	protein_coding	155.277	2.10782	0.363236	5.8029	6.51777e-09
ENSMUSG00000098882	Mir6392	miRNA	132.096	1.95618	0.337352	5.79864	6.68536e-09
ENSMUSG00000100021	Gm18697	processed_pseudogene	36.4295	4.19017	0.728975	5.74803	9.0288e-09
ENSMUSG00000005054	Cstb	protein_coding	2674.33	1.09884	0.191247	5.74565	9.15711e-09
ENSMUSG00000105434	Gm43359	TEC	393.948	1.41757	0.24751	5.72732	1.02029e-08
ENSMUSG00000038806	Sde2	protein_coding	5467.71	1.00797	0.176019	5.72648	1.02536e-08
ENSMUSG00000038930	Rccd1	protein_coding	356.09	1.32872	0.232642	5.71142	1.12036e-08
ENSMUSG00000026241	Nppc	protein_coding	474.428	1.26901	0.222535	5.70253	1.1804e-08
ENSMUSG00000026429	Ube2t	protein_coding	467.458	1.24808	0.219036	5.69809	1.21157e-08
ENSMUSG00000072612	Gm10382	lncRNA	100.675	2.08263	0.366388	5.68421	1.31415e-08
ENSMUSG00000081486	Gm14452	processed_pseudogene	135.611	1.86369	0.328694	5.66999	1.42808e-08
ENSMUSG00000108353	Gm45205	TEC	228.938	2.2334	0.394101	5.66707	1.45262e-08
ENSMUSG00000105387	Gm29681	lncRNA	38.2278	4.12947	0.728819	5.66598	1.46189e-08
ENSMUSG00000098202	B830012L14Rik	lncRNA	1000.46	1.25873	0.222793	5.64981	1.60629e-08
ENSMUSG00000027510	Rbm38	protein_coding	899.728	1.59748	0.283308	5.63867	1.71365e-08
ENSMUSG00000029027	Dffb	protein_coding	1072.16	1.12738	0.199952	5.63828	1.71755e-08
ENSMUSG00000097155	Gm26511	lncRNA	110.991	1.98628	0.3524	5.63644	1.73604e-08
ENSMUSG00000003382	Etv3	protein_coding	1956.09	1.08511	0.192995	5.6225	1.88217e-08
ENSMUSG00000040093	Bmf	protein_coding	112.824	2.2357	0.398507	5.6102	2.02091e-08
ENSMUSG00000110580	D830024N08Rik	lncRNA	199.898	1.74417	0.311008	5.60812	2.04542e-08
ENSMUSG00000033760	Rbm4b	protein_coding	2815.24	1.05789	0.189261	5.58956	2.2764e-08
ENSMUSG00000083939	Gm14451	processed_pseudogene	132.223	1.86437	0.3344	5.57528	2.47135e-08
ENSMUSG00000050891	Tatdn1	protein_coding	2432.27	1.3095	0.235217	5.56718	2.58888e-08
ENSMUSG00000025366	Esyt1	protein_coding	262.196	1.6587	0.298212	5.56215	2.66469e-08
ENSMUSG00000024383	Map3k2	protein_coding	2564.84	1.16105	0.208871	5.5587	2.71787e-08
ENSMUSG00000030022	Adamts9	protein_coding	134.916	1.9202	0.345446	5.55861	2.71928e-08
ENSMUSG00000063543	Gm5616	processed_pseudogene	2981.31	1.00624	0.181163	5.55431	2.78716e-08
ENSMUSG00000029816	Gpnmb	protein_coding	1198.51	1.01271	0.183653	5.51426	3.50253e-08
ENSMUSG00000097537	2610020C07Rik	lncRNA	172.732	1.89347	0.344276	5.49988	3.80053e-08
ENSMUSG00000118107	Gm34455	lncRNA	43.8012	3.17766	0.578374	5.49412	3.92654e-08
ENSMUSG00000091844	Gm8251	protein_coding	48.5943	3.08444	0.562533	5.48312	4.17898e-08
ENSMUSG00000111415	Gm39325	lncRNA	42.3495	3.27295	0.598315	5.47028	4.49323e-08
ENSMUSG00000042105	Inpp5f	protein_coding	28944.5	1.00738	0.184161	5.47011	4.49755e-08
ENSMUSG00000116942	Gm49744	processed_pseudogene	46.2171	3.00597	0.549566	5.46971	4.50762e-08
ENSMUSG00000069267	H3c2	protein_coding	173.056	1.83042	0.334668	5.46937	4.51639e-08
ENSMUSG00000101355	H3c10	protein_coding	161.894	1.87791	0.343452	5.46774	4.55806e-08
ENSMUSG00000019992	Mtfr2	protein_coding	65.9738	2.72118	0.498157	5.46249	4.69492e-08
ENSMUSG00000043925	Olfr544	protein_coding	38.3349	3.99621	0.733627	5.4472	5.11703e-08
ENSMUSG00000003271	Sult2b1	protein_coding	577.809	1.21986	0.223971	5.44653	5.13629e-08
ENSMUSG00000021215	Net1	protein_coding	1442.98	1.1831	0.217508	5.43935	5.34738e-08
ENSMUSG00000086846	Gm13642	processed_pseudogene	756.979	1.06299	0.195623	5.43389	5.51393e-08
ENSMUSG00000015605	Srf	protein_coding	542.314	1.56063	0.287557	5.42721	5.72426e-08
ENSMUSG00000105731	Gm43063	lncRNA	39.4249	3.59293	0.663285	5.41688	6.0648e-08
ENSMUSG00000026049	Tex30	protein_coding	817.753	1.04103	0.192229	5.41554	6.11053e-08
ENSMUSG00000108521	Gm44639	TEC	117.203	1.86657	0.345476	5.40289	6.55752e-08
ENSMUSG00000114705	Gm18760	processed_pseudogene	36.4162	3.47736	0.643774	5.40152	6.6077e-08
ENSMUSG00000116707	Gm49590	TEC	51.3545	3.02548	0.561267	5.39045	7.0281e-08
ENSMUSG00000038943	Prc1	protein_coding	201.383	1.51573	0.281455	5.38534	7.23063e-08
ENSMUSG00000108291	Gm44292	TEC	93.6194	2.04968	0.380955	5.38037	7.43332e-08
ENSMUSG00000052525	Spdya	protein_coding	50.7913	2.85229	0.531018	5.37135	7.81493e-08
ENSMUSG00000035045	Zc3h12b	protein_coding	595.858	1.09575	0.204477	5.35878	8.37844e-08
ENSMUSG00000106535	Gm43031	lncRNA	117.625	1.83406	0.342346	5.35732	8.44661e-08
ENSMUSG00000035828	Pim3	protein_coding	3532.84	1.11262	0.208096	5.34665	8.95952e-08
ENSMUSG00000039221	Rpl22l1	protein_coding	3139.07	1.1256	0.210714	5.34183	9.2014e-08
ENSMUSG00000110982	Gm48565	TEC	49.2256	2.80706	0.52722	5.32426	1.01362e-07
ENSMUSG00000086920	Gm12207	lncRNA	94.202	2.00891	0.377588	5.32038	1.03553e-07
ENSMUSG00000021690	Jmy	protein_coding	1594.96	1.0581	0.199073	5.31512	1.0659e-07
ENSMUSG00000113448	Gm7042	processed_pseudogene	488.515	1.15799	0.217979	5.31238	1.08206e-07
ENSMUSG00000053007	Creb5	protein_coding	258.436	1.39178	0.262369	5.30467	1.12875e-07
ENSMUSG00000085886	D030047H15Rik	lncRNA	102.268	2.06897	0.390414	5.29942	1.16174e-07
ENSMUSG00000107276	Gm42858	TEC	336.06	1.55252	0.293206	5.29499	1.19022e-07
ENSMUSG00000031297	Slc7a3	protein_coding	1377.6	1.01863	0.192485	5.29197	1.21005e-07
ENSMUSG00000033581	Igf2bp2	protein_coding	135.251	2.21982	0.419726	5.28874	1.23162e-07
ENSMUSG00000104030	5330406M23Rik	TEC	276.355	1.54612	0.293063	5.27574	1.32224e-07
ENSMUSG00000050359	Sprr1a	protein_coding	44.8127	3.55621	0.677763	5.24698	1.54609e-07
ENSMUSG00000108053	Gm43890	TEC	54.4563	2.63016	0.502416	5.23502	1.64969e-07
ENSMUSG00000021258	Ccnk	protein_coding	684.559	1.0185	0.196299	5.18854	2.11955e-07
ENSMUSG00000110899	Gm48840	TEC	39.4931	3.4382	0.667514	5.15075	2.5945e-07
ENSMUSG00000020892	Aloxe3	protein_coding	484.81	1.24719	0.243435	5.12331	3.00225e-07
ENSMUSG00000022360	Atad2	protein_coding	348.283	1.26181	0.246757	5.1136	3.16082e-07
ENSMUSG00000021135	Slc10a1	protein_coding	86.037	1.97949	0.388021	5.10149	3.36984e-07
ENSMUSG00000102481	Gm37925	TEC	462.907	1.31472	0.257848	5.09881	3.41796e-07
ENSMUSG00000098068	Gm7909	processed_pseudogene	64.4289	2.66003	0.521841	5.09739	3.4437e-07
ENSMUSG00000107997	Gm44243	TEC	138.347	1.63269	0.320417	5.09551	3.47801e-07
ENSMUSG00000051136	Ghsr	protein_coding	1321.4	1.15853	0.227784	5.08607	3.65561e-07
ENSMUSG00000095026	Gm3336	protein_coding	25.9039	4.75098	0.936598	5.0726	3.92419e-07
ENSMUSG00000012443	Kif11	protein_coding	216.142	1.4269	0.281408	5.07057	3.96636e-07
ENSMUSG00000069265	H3c1	protein_coding	130.733	1.74665	0.346175	5.04556	4.52202e-07
ENSMUSG00000085088	4931413K12Rik	lncRNA	61.8337	2.29186	0.455436	5.03222	4.8482e-07
ENSMUSG00000032041	Tirap	protein_coding	98.7453	1.82035	0.361988	5.02877	4.93648e-07
ENSMUSG00000038917	3930402G23Rik	lncRNA	85.5965	1.90528	0.383804	4.96421	6.89811e-07
ENSMUSG00000082838	Gm14519	processed_pseudogene	98.463	1.85043	0.374313	4.94354	7.67182e-07
ENSMUSG00000111173	Gm48297	processed_pseudogene	26.5767	5.82207	1.17784	4.943	7.69291e-07
ENSMUSG00000024063	Lbh	protein_coding	1110.21	1.00688	0.204031	4.93496	8.01672e-07
ENSMUSG00000043468	Adam30	protein_coding	27.2265	3.79324	0.770634	4.92224	8.55602e-07
ENSMUSG00000021965	Ska3	protein_coding	244.426	1.27531	0.2595	4.91448	8.90168e-07
ENSMUSG00000106383	E330034L11Rik	TEC	313.506	1.16134	0.236465	4.91124	9.05014e-07
ENSMUSG00000018476	Kdm6b	protein_coding	3307.28	1.16913	0.238057	4.91115	9.05456e-07
ENSMUSG00000048756	Foxo3	protein_coding	4367.46	1.15499	0.235351	4.90752	9.22335e-07
ENSMUSG00000028179	Cth	protein_coding	664.08	1.13135	0.230956	4.89856	9.65433e-07
ENSMUSG00000107206	Gm42736	TEC	31.9297	3.55587	0.726708	4.89312	9.92515e-07
ENSMUSG00000106375	Gm43361	TEC	594.472	1.21609	0.249196	4.88007	1.06046e-06
ENSMUSG00000085894	Gm15832	lncRNA	74.1979	2.46014	0.50443	4.87707	1.07675e-06
ENSMUSG00000041324	Inhba	protein_coding	288.036	1.49388	0.307068	4.86498	1.1447e-06
ENSMUSG00000077714	Snord17	snoRNA	52.9349	2.39453	0.4925	4.86199	1.16213e-06
ENSMUSG00000034837	Gnat1	protein_coding	65.4059	2.114	0.435504	4.85414	1.20911e-06
ENSMUSG00000039552	Rsph4a	protein_coding	445.668	1.21025	0.249437	4.85192	1.22269e-06
ENSMUSG00000097266	Gm26802	lncRNA	23.7117	5.04224	1.04049	4.84601	1.25967e-06
ENSMUSG00000110368	Gm45518	lncRNA	27.6436	5.88622	1.21641	4.83901	1.30487e-06
ENSMUSG00000098021	Gm9522	processed_pseudogene	32.8141	3.6002	0.744025	4.83881	1.30619e-06
ENSMUSG00000034311	Kif4	protein_coding	265.916	1.32759	0.275249	4.82322	1.41258e-06
ENSMUSG00000101365	Gm19325	lncRNA	48.0197	2.52569	0.525375	4.80742	1.52894e-06
ENSMUSG00000056600	Olfr90	protein_coding	156.853	4.47382	0.932269	4.79885	1.59578e-06
ENSMUSG00000045573	Penk	protein_coding	408.665	1.09549	0.2289	4.78589	1.7023e-06
ENSMUSG00000029409	U90926	lncRNA	30.9133	3.55026	0.744713	4.76728	1.86726e-06
ENSMUSG00000030924	Rexo5	protein_coding	100.7	1.81509	0.381004	4.76397	1.89823e-06
ENSMUSG00000064141	Zfp69	protein_coding	191.158	1.49458	0.314572	4.75114	2.02269e-06
ENSMUSG00000036411	9530077C05Rik	protein_coding	602.518	1.0157	0.213946	4.74749	2.05961e-06
ENSMUSG00000097391	Mirg	lncRNA	2321.89	1.10183	0.232889	4.73114	2.2326e-06
ENSMUSG00000109498	Gm45222	TEC	30.8761	3.19673	0.677532	4.7182	2.37939e-06
ENSMUSG00000103723	Gm37095	processed_pseudogene	32.2391	3.1794	0.674219	4.71568	2.40908e-06
ENSMUSG00000104641	Gm43290	TEC	108.772	1.80764	0.383784	4.71004	2.47672e-06
ENSMUSG00000069305	H4c18	protein_coding	285.685	1.1741	0.249764	4.70084	2.591e-06
ENSMUSG00000034738	Nostrin	protein_coding	31.0282	3.11165	0.665898	4.67286	2.97036e-06
ENSMUSG00000069310	H3c3	protein_coding	104.898	1.69892	0.363639	4.67199	2.983e-06
ENSMUSG00000033031	Cip2a	protein_coding	262.771	1.30292	0.278999	4.66997	3.01242e-06
ENSMUSG00000006445	Epha2	protein_coding	99.6129	2.0538	0.441509	4.65178	3.29083e-06
ENSMUSG00000084964	Gm15503	lncRNA	44.761	2.51251	0.540984	4.64432	3.41194e-06
ENSMUSG00000034947	Tmem106a	protein_coding	104.648	1.66453	0.358917	4.63765	3.52392e-06
ENSMUSG00000102525	Gm37784	processed_pseudogene	86.0614	1.90602	0.410991	4.6376	3.52474e-06
ENSMUSG00000102244	Gm37714	TEC	33.1123	3.03399	0.656351	4.62251	3.79122e-06
ENSMUSG00000107461	Gm44045	TEC	157.618	1.40175	0.303263	4.62222	3.79649e-06
ENSMUSG00000028028	Alpk1	protein_coding	143.556	1.43226	0.310064	4.61925	3.8513e-06
ENSMUSG00000109814	Gm45847	lncRNA	181.497	1.36231	0.295217	4.6146	3.93847e-06
ENSMUSG00000112808	Gm4739	processed_pseudogene	99.6481	1.66306	0.361785	4.59682	4.2898e-06
ENSMUSG00000113776	Gm19327	TEC	116.07	1.84041	0.400416	4.59624	4.30189e-06
ENSMUSG00000105822	Gm42969	TEC	215.667	1.49158	0.32503	4.58905	4.45272e-06
ENSMUSG00000044122	Proca1	protein_coding	148.957	1.45618	0.317702	4.58347	4.57317e-06
ENSMUSG00000075558	Gm17151	lncRNA	93.7296	1.76011	0.38424	4.58077	4.63267e-06
ENSMUSG00000042745	Id1	protein_coding	80.4015	1.83438	0.401507	4.56874	4.90666e-06
ENSMUSG00000021754	Map3k1	protein_coding	545.008	1.07481	0.235298	4.56785	4.92758e-06
ENSMUSG00000034936	Arl4d	protein_coding	458.988	1.20111	0.263592	4.5567	5.19628e-06
ENSMUSG00000028841	Cnksr1	protein_coding	84.7673	1.91284	0.420011	4.55426	5.25701e-06
ENSMUSG00000078787	Cyp2t4	protein_coding	183.36	1.40239	0.308213	4.55006	5.36295e-06
ENSMUSG00000032083	Apoa1	protein_coding	69.0012	1.96529	0.433054	4.53821	5.67344e-06
ENSMUSG00000037411	Serpine1	protein_coding	47.1997	2.6496	0.584926	4.52981	5.90372e-06
ENSMUSG00000023931	Efhb	protein_coding	65.2822	1.95608	0.431829	4.52976	5.90502e-06
ENSMUSG00000006179	Prss16	protein_coding	81.7237	1.78224	0.393657	4.52739	5.97174e-06
ENSMUSG00000027690	Slc2a2	protein_coding	32.2087	3.30539	0.731006	4.5217	6.13445e-06
ENSMUSG00000109940	Gm45399	TEC	24.9823	4.11798	0.911017	4.5202	6.17815e-06
ENSMUSG00000017344	Vtn	protein_coding	104.98	1.61548	0.357491	4.51894	6.215e-06
ENSMUSG00000069306	H4c17	protein_coding	260.695	1.14266	0.25451	4.48964	7.13433e-06
ENSMUSG00000074580	4931440P22Rik	transcribed_processed_pseudogene	133.766	1.54698	0.344818	4.48637	7.24455e-06
ENSMUSG00000108064	Gm44423	TEC	64.3036	2.40714	0.536757	4.4846	7.30512e-06
ENSMUSG00000108912	E230020D15Rik	TEC	188.619	1.41774	0.317104	4.4709	7.78903e-06
ENSMUSG00000073274	Gm14636	lncRNA	151.782	1.53464	0.34329	4.47038	7.80823e-06
ENSMUSG00000080768	Gm12219	processed_pseudogene	171.79	1.38936	0.311241	4.46394	8.04651e-06
ENSMUSG00000016496	Cd274	protein_coding	152.551	1.58454	0.355973	4.4513	8.53528e-06
ENSMUSG00000030847	Bag3	protein_coding	164.201	1.40817	0.316366	4.45107	8.54449e-06
ENSMUSG00000114934	Gm48342	lncRNA	52.3247	2.18834	0.495995	4.41202	1.02409e-05
ENSMUSG00000118369	Gm30541	lncRNA	191.74	1.3865	0.314917	4.40274	1.06892e-05
ENSMUSG00000026380	Tfcp2l1	protein_coding	64.0361	2.10513	0.479271	4.39237	1.12123e-05
ENSMUSG00000108120	9930120I10Rik	TEC	67.1745	2.0655	0.470823	4.387	1.14927e-05
ENSMUSG00000035031	C8a	protein_coding	31.5805	2.93947	0.670265	4.38554	1.15701e-05
ENSMUSG00000004885	Crabp2	protein_coding	48.4669	2.27956	0.520535	4.37926	1.19083e-05
ENSMUSG00000033762	Recql4	protein_coding	267.457	1.43454	0.327608	4.37883	1.19321e-05
ENSMUSG00000102000	1700006H21Rik	lncRNA	20.3675	5.46802	1.24922	4.37716	1.20236e-05
ENSMUSG00000036422	Pcdh8	protein_coding	21110.2	2.46918	0.570162	4.33067	1.48659e-05
ENSMUSG00000094615	Gm4899	processed_pseudogene	26.6352	3.14473	0.730392	4.30554	1.66578e-05
ENSMUSG00000075408	Smim41	protein_coding	40.0279	2.60044	0.606637	4.28666	1.81382e-05
ENSMUSG00000100779	Gm29292	lncRNA	22.1861	3.93623	0.918779	4.2842	1.83396e-05
ENSMUSG00000097743	Gm16973	lncRNA	282.859	1.08189	0.252929	4.27742	1.89069e-05
ENSMUSG00000102693	4933401J01Rik	TEC	26.3601	3.40028	0.796812	4.26736	1.97801e-05
ENSMUSG00000001506	Col1a1	protein_coding	626.57	1.16126	0.272451	4.26227	2.02359e-05
ENSMUSG00000060284	Sp7	protein_coding	41.6583	2.33527	0.550118	4.24503	2.1856e-05
ENSMUSG00000054362	Lexm	protein_coding	32.7118	3.23588	0.762747	4.2424	2.21138e-05
ENSMUSG00000004366	Sst	protein_coding	8191.45	1.01349	0.239132	4.2382	2.25314e-05
ENSMUSG00000106738	Gm5	lncRNA	26.837	2.98476	0.704262	4.23814	2.25378e-05
ENSMUSG00000056947	Mab21l1	protein_coding	85.9198	1.61283	0.381128	4.23171	2.3192e-05
ENSMUSG00000099809	Gm18665	unprocessed_pseudogene	18.07	5.24623	1.24407	4.21699	2.47583e-05
ENSMUSG00000112660	Gm48761	TEC	79.5153	6.91906	1.6421	4.21353	2.51406e-05
ENSMUSG00000061878	Sphk1	protein_coding	310.812	1.33042	0.316057	4.20943	2.56018e-05
ENSMUSG00000114854	Gm34354	lncRNA	61.4015	2.01788	0.47943	4.20891	2.56604e-05
ENSMUSG00000003227	Edar	protein_coding	31.9068	3.48435	0.828001	4.20815	2.57473e-05
ENSMUSG00000004939	Nmrk2	protein_coding	142.594	1.28607	0.306052	4.20212	2.64421e-05
ENSMUSG00000117568	Gm18832	processed_pseudogene	12.353	7.1863	1.71457	4.19131	2.77351e-05
ENSMUSG00000074604	Mgst2	protein_coding	29.0035	2.94071	0.702114	4.18836	2.80975e-05
ENSMUSG00000086997	Gm12981	lncRNA	115.104	1.76215	0.420751	4.18811	2.81282e-05
ENSMUSG00000097183	Gm17501	lncRNA	28.0883	2.84417	0.679858	4.18348	2.87083e-05
ENSMUSG00000110393	Gm36445	lncRNA	183.78	1.17427	0.282656	4.15443	3.26102e-05
ENSMUSG00000051590	Map3k19	protein_coding	165.098	1.32782	0.320278	4.14584	3.38564e-05
ENSMUSG00000030699	Tbx6	protein_coding	68.3383	2.2708	0.548691	4.13858	3.49461e-05
ENSMUSG00000056501	Cebpb	protein_coding	84.1111	1.57464	0.380845	4.13458	3.55601e-05
ENSMUSG00000027765	P2ry1	protein_coding	129.645	1.31317	0.317672	4.13373	3.56926e-05
ENSMUSG00000020893	Per1	protein_coding	4241.25	2.31881	0.561453	4.13002	3.62733e-05
ENSMUSG00000024430	Cabyr	protein_coding	250.037	1.14494	0.27777	4.1219	3.75768e-05
ENSMUSG00000117292	E330032C10Rik	lncRNA	97.506	1.53034	0.372477	4.10853	3.9818e-05
ENSMUSG00000098838	Mir381	miRNA	114.337	1.56181	0.380353	4.1062	4.02215e-05
ENSMUSG00000097296	Gm26532	lncRNA	47.5285	2.33393	0.568775	4.10344	4.07056e-05
ENSMUSG00000104868	Gm9954	TEC	388.287	1.06975	0.261235	4.09498	4.22204e-05
ENSMUSG00000109351	Gm44632	lncRNA	32.7083	2.65853	0.649667	4.09215	4.27391e-05
ENSMUSG00000033268	Duox1	protein_coding	34.5947	2.47227	0.604664	4.08867	4.33853e-05
ENSMUSG00000030790	Adm	protein_coding	97.9478	1.49101	0.365022	4.08472	4.41306e-05
ENSMUSG00000112670	Gm18042	processed_pseudogene	17.2995	4.5698	1.1218	4.07363	4.62858e-05
ENSMUSG00000070136	Mir496a	miRNA	102.742	1.65321	0.407014	4.06181	4.8694e-05
ENSMUSG00000106287	Gm43585	lncRNA	74.4477	1.68356	0.414496	4.06171	4.87137e-05
ENSMUSG00000084843	B230312C02Rik	lncRNA	210.254	1.1083	0.272945	4.06054	4.89595e-05
ENSMUSG00000109131	Gm44862	TEC	115.013	1.38081	0.340885	4.05068	5.10701e-05
ENSMUSG00000071341	Egr4	protein_coding	4739.01	3.71478	0.917507	4.04877	5.14869e-05
ENSMUSG00000026961	Lrrc26	protein_coding	95.0801	2.06637	0.51125	4.0418	5.30428e-05
ENSMUSG00000097000	Gm17435	lncRNA	207.556	1.43018	0.35396	4.04052	5.33328e-05
ENSMUSG00000106802	Gm42885	TEC	36.7848	2.30437	0.570418	4.03979	5.34997e-05
ENSMUSG00000086992	Gm15941	lncRNA	65.4179	2.02439	0.502325	4.03005	5.57654e-05
ENSMUSG00000104487	Gm31373	lncRNA	11.2103	7.04775	1.75549	4.01469	5.95244e-05
ENSMUSG00000029595	Lhx5	protein_coding	133.122	1.2742	0.317576	4.01227	6.01367e-05
ENSMUSG00000030069	Prok2	protein_coding	199.781	1.08805	0.271735	4.0041	6.22537e-05
ENSMUSG00000108269	Gm18422	transcribed_processed_pseudogene	109.847	1.36856	0.341868	4.0032	6.24912e-05
ENSMUSG00000054321	Taf4b	protein_coding	205.084	1.36497	0.341037	4.00239	6.2705e-05
ENSMUSG00000085033	Gm11646	lncRNA	72.9869	1.80024	0.450098	3.99966	6.3434e-05
ENSMUSG00000032656	Marchf3	protein_coding	111.895	1.41182	0.354132	3.9867	6.69997e-05
ENSMUSG00000029149	Krtcap3	protein_coding	82.5388	1.86162	0.46704	3.986	6.71972e-05
ENSMUSG00000108543	Gm44735	TEC	45.7898	2.32342	0.583682	3.98063	6.87341e-05
ENSMUSG00000037542	Aldh8a1	protein_coding	28.8071	2.89254	0.726874	3.97942	6.90827e-05
ENSMUSG00000097261	4930532G15Rik	lncRNA	112.162	1.35161	0.339983	3.97552	7.02248e-05
ENSMUSG00000113940	Gm40477	lncRNA	16.8629	4.07197	1.02427	3.97551	7.02294e-05
ENSMUSG00000083676	Gm11367	processed_pseudogene	114.211	1.32053	0.333679	3.95748	7.57455e-05
ENSMUSG00000058773	H1f5	protein_coding	18.0169	3.60695	0.916731	3.93458	8.3344e-05
ENSMUSG00000112850	Gm9176	processed_pseudogene	151.952	1.17859	0.302514	3.89597	9.78069e-05
ENSMUSG00000113245	Gm48574	TEC	15.4333	4.41907	1.13824	3.88236	0.000103446
ENSMUSG00000023439	Gnb3	protein_coding	77.5572	1.63791	0.423061	3.87156	0.000108141
ENSMUSG00000107288	Gm42903	lncRNA	22.825	3.30955	0.855557	3.8683	0.000109596
ENSMUSG00000047407	Tgif1	protein_coding	163.103	1.13578	0.293616	3.86824	0.000109626
ENSMUSG00000029919	Hpgds	protein_coding	194.732	1.14883	0.297621	3.86004	0.000113367
ENSMUSG00000102712	Gm37758	TEC	31.0365	2.47351	0.640812	3.85996	0.000113406
ENSMUSG00000102425	Gm26616	TEC	41.952	2.23196	0.581857	3.83593	0.000125089
ENSMUSG00000015970	Chdh	protein_coding	151.338	1.50749	0.394792	3.81843	0.000134303
ENSMUSG00000115979	Gm49410	TEC	14.4492	4.95808	1.30133	3.81	0.000138965
ENSMUSG00000085996	A830012C17Rik	lncRNA	16.7998	3.80595	0.999648	3.80729	0.000140496
ENSMUSG00000073682	Gm10563	protein_coding	32.0715	2.51213	0.660684	3.80231	0.000143354
ENSMUSG00000098807	Mir300	miRNA	66.5905	1.83781	0.48409	3.79643	0.000146797
ENSMUSG00000039942	Ptger4	protein_coding	107.408	1.36521	0.359765	3.79472	0.000147813
ENSMUSG00000093565	Rab26os	lncRNA	181.997	1.16174	0.306656	3.7884	0.000151622
ENSMUSG00000002147	Stat6	protein_coding	74.0113	1.69323	0.447815	3.7811	0.00015614
ENSMUSG00000092274	Neat1	lncRNA	231.703	1.17468	0.311166	3.77509	0.000159949
ENSMUSG00000076219	Mir487b	miRNA	132.562	1.46859	0.38993	3.7663	0.000165685
ENSMUSG00000047171	Helt	protein_coding	25.1222	2.78909	0.740849	3.76471	0.000166739
ENSMUSG00000059430	Actg2	protein_coding	36.6023	2.41839	0.644063	3.75489	0.000173414
ENSMUSG00000047854	Stx19	protein_coding	70.2897	1.61227	0.429993	3.74953	0.000177164
ENSMUSG00000106914	Gm42854	lncRNA	14.9635	6.00599	1.60604	3.73962	0.000184302
ENSMUSG00000106694	Gm42894	TEC	157.644	1.2234	0.327285	3.73803	0.000185469
ENSMUSG00000024659	Anxa1	protein_coding	239.759	1.08038	0.28984	3.7275	0.000193392
ENSMUSG00000065448	Mir154	miRNA	88.2639	1.5836	0.425197	3.7244	0.000195782
ENSMUSG00000041930	Fam222a	protein_coding	124.122	1.44024	0.38798	3.71214	0.000205512
ENSMUSG00000024451	Arap3	protein_coding	150.523	1.25569	0.338955	3.70461	0.000211719
ENSMUSG00000092210	A930009A15Rik	protein_coding	13.8921	4.26961	1.1534	3.70175	0.00021412
ENSMUSG00000038997	Asb17	protein_coding	19.8916	3.26433	0.882543	3.69878	0.000216641
ENSMUSG00000084279	Gm13232	processed_pseudogene	57.4281	1.74844	0.472718	3.69869	0.000216714
ENSMUSG00000105659	4930509H03Rik	lncRNA	333.864	1.11031	0.300218	3.69836	0.000216999
ENSMUSG00000097365	C030034L19Rik	lncRNA	36.0888	2.65635	0.719409	3.6924	0.000222146
ENSMUSG00000095865	Gm13237	processed_pseudogene	71.819	1.59255	0.431449	3.69117	0.000223222
ENSMUSG00000046733	Gprc5a	protein_coding	14.2402	4.31271	1.16893	3.68945	0.00022474
ENSMUSG00000082842	Gm14748	unprocessed_pseudogene	14.491	4.37827	1.18797	3.68549	0.000228262
ENSMUSG00000108601	Gm44645	TEC	107.41	1.45794	0.39574	3.68408	0.000229533
ENSMUSG00000026969	Fam166a	protein_coding	68.8792	1.521	0.413419	3.67908	0.000234075
ENSMUSG00000027750	Postn	protein_coding	213.727	1.00683	0.274253	3.67115	0.000241459
ENSMUSG00000027355	Tmco5	protein_coding	21.0179	2.90275	0.790923	3.67009	0.000242468
ENSMUSG00000080626	Mir1192	miRNA	17.4597	3.3035	0.901991	3.66246	0.000249807
ENSMUSG00000109958	Gm32786	lncRNA	41.2699	1.93672	0.529061	3.66068	0.000251546
ENSMUSG00000108026	Gm44007	TEC	16.4311	3.74561	1.02868	3.64118	0.000271393
ENSMUSG00000019577	Pdk4	protein_coding	61.3058	1.61767	0.44599	3.62714	0.000286583
ENSMUSG00000029254	Stap1	protein_coding	55.3628	1.69518	0.468821	3.61584	0.000299371
ENSMUSG00000026193	Fn1	protein_coding	328.527	1.07421	0.297159	3.61492	0.000300436
ENSMUSG00000064811	Gm22358	snoRNA	31.7263	2.37332	0.659663	3.59778	0.000320948
ENSMUSG00000103207	Gm9874	TEC	63.1202	1.62912	0.452834	3.5976	0.000321165
ENSMUSG00000034206	Polq	protein_coding	197.476	1.18996	0.331346	3.5913	0.000329034
ENSMUSG00000111335	Gm39375	lncRNA	14.7685	3.9791	1.11057	3.58295	0.000339737
ENSMUSG00000034911	Ushbp1	protein_coding	114.493	1.21681	0.339668	3.58236	0.000340503
ENSMUSG00000081671	Gm13167	processed_pseudogene	55.6822	1.7208	0.480931	3.57806	0.000346154
ENSMUSG00000034918	Cdhr2	protein_coding	66.7508	1.60852	0.449947	3.57492	0.000350339
ENSMUSG00000093410	Gm20638	lncRNA	13.6852	5.85399	1.64418	3.56043	0.000370251
ENSMUSG00000105852	Gm42890	lncRNA	90.9467	1.31577	0.369784	3.55822	0.000373375
ENSMUSG00000073434	Wdr90	protein_coding	3274.7	2.24991	0.635471	3.54054	0.000399312
ENSMUSG00000003379	Cd79a	protein_coding	33.8544	2.08341	0.591056	3.52489	0.000423652
ENSMUSG00000034906	Ncaph	protein_coding	99.6149	1.23887	0.351494	3.52458	0.000424153
ENSMUSG00000115529	9630013A20Rik	lncRNA	48.5686	1.94029	0.550933	3.52182	0.000428594
ENSMUSG00000107300	Gm43279	TEC	1037.85	2.89522	0.822956	3.51808	0.000434687
ENSMUSG00000049396	Gemin4	protein_coding	118.14	1.15575	0.328672	3.51641	0.000437421
ENSMUSG00000032257	Ankk1	protein_coding	17.975	3.1254	0.888894	3.51605	0.00043801
ENSMUSG00000086683	Gm12867	lncRNA	15.3835	3.35695	0.95608	3.51116	0.000446163
ENSMUSG00000104693	Gm42941	lncRNA	57.8032	2.07398	0.591305	3.50747	0.000452394
ENSMUSG00000031842	Pde4c	protein_coding	26.6451	2.44556	0.697365	3.50686	0.000453425
ENSMUSG00000109859	Gm45618	protein_coding	20.792	2.93039	0.83803	3.49676	0.00047094
ENSMUSG00000085178	Kdm6bos	lncRNA	38.7284	2.19365	0.628424	3.49071	0.000481737
ENSMUSG00000115605	Gm9643	processed_pseudogene	47.7718	1.74303	0.499592	3.48891	0.000485003
ENSMUSG00000047220	Iho1	protein_coding	50.2019	1.66785	0.478604	3.48482	0.000492477
ENSMUSG00000053846	Lipg	protein_coding	228.529	1.12084	0.321815	3.48287	0.000496077
ENSMUSG00000035109	Shc4	protein_coding	226.793	1.20962	0.34758	3.48012	0.000501189
ENSMUSG00000085505	Gm12868	lncRNA	24.2736	2.47123	0.712129	3.47021	0.000520055
ENSMUSG00000114019	Gm47155	TEC	93.8368	1.289	0.371664	3.46819	0.000523978
ENSMUSG00000102151	Gm37472	TEC	164.455	1.23186	0.356901	3.45154	0.000557394
ENSMUSG00000096999	Gm26793	lncRNA	43.038	1.80029	0.521806	3.45012	0.000560335
ENSMUSG00000095845	Gm5741	protein_coding	38.6729	1.93353	0.563873	3.42902	0.000605768
ENSMUSG00000028523	Dynlt5	protein_coding	51.5094	1.71471	0.502302	3.4137	0.000640865
ENSMUSG00000102305	Gm38192	TEC	98.8856	1.25815	0.3693	3.40685	0.000657175
ENSMUSG00000101698	Gm29562	lncRNA	32.9747	2.02527	0.595285	3.40218	0.000668498
ENSMUSG00000092090	Gm3294	lncRNA	30.9179	2.16623	0.637578	3.39759	0.000679814
ENSMUSG00000085024	C230035I16Rik	lncRNA	26.5085	2.24784	0.662465	3.39315	0.000690942
ENSMUSG00000087526	Gm15738	lncRNA	95.6944	1.23649	0.365066	3.38702	0.000706556
ENSMUSG00000117780	Gm3734	lncRNA	13.2123	3.77329	1.11443	3.38583	0.00070963
ENSMUSG00000104940	Gm42908	TEC	75.3053	1.39026	0.411383	3.37949	0.000726208
ENSMUSG00000039985	Sinhcaf	protein_coding	207.378	1.02812	0.304665	3.37459	0.000739268
ENSMUSG00000031160	Eras	protein_coding	18.4898	2.80421	0.8314	3.37287	0.000743886
ENSMUSG00000031780	Ccl17	protein_coding	55.3435	1.74762	0.51925	3.36566	0.00076362
ENSMUSG00000084088	Gm12941	processed_pseudogene	20.6933	2.59213	0.77169	3.35903	0.000782179
ENSMUSG00000030878	Cdr2	protein_coding	66.8786	1.49083	0.443938	3.35819	0.000784557
ENSMUSG00000020154	Ptprb	protein_coding	44.0099	1.83778	0.547685	3.35555	0.00079208
ENSMUSG00000031382	Asb11	protein_coding	21.7949	2.5882	0.772129	3.35204	0.000802193
ENSMUSG00000112393	Gm48655	TEC	34.3668	1.96709	0.588031	3.34521	0.000822206
ENSMUSG00000023243	Kcnk5	protein_coding	27.5296	2.15713	0.646457	3.33685	0.000847323
ENSMUSG00000111865	Gm47687	TEC	42.2778	5.86418	1.75742	3.33681	0.000847464
ENSMUSG00000058831	Opn1sw	protein_coding	36.7599	1.95058	0.584725	3.33589	0.000850273
ENSMUSG00000032021	Crtam	protein_coding	20.9882	2.56834	0.771519	3.32894	0.000871777
ENSMUSG00000102722	Gm37935	TEC	50.5799	1.6561	0.49797	3.32569	0.000881991
ENSMUSG00000026480	Ncf2	protein_coding	113.253	1.30214	0.391758	3.32383	0.000887918
ENSMUSG00000021874	4933413J09Rik	lncRNA	16.7929	3.09023	0.931009	3.31923	0.000902675
ENSMUSG00000106149	Gm43430	TEC	73.3107	1.38214	0.417917	3.3072	0.000942326
ENSMUSG00000098649	Gm27199	lncRNA	31.3445	2.17735	0.658482	3.30662	0.000944291
ENSMUSG00000107750	Gm44013	TEC	19.0536	2.76559	0.836645	3.30558	0.000947817
ENSMUSG00000070331	Qrich2	protein_coding	41.0546	1.9686	0.596174	3.30206	0.000959771
ENSMUSG00000078552	Dcdc2b	protein_coding	92.1246	1.25338	0.3796	3.30183	0.000960548
ENSMUSG00000027580	Helz2	protein_coding	50.8993	1.62556	0.492449	3.30097	0.000963513
ENSMUSG00000086522	Gm4473	lncRNA	19.4893	2.8146	0.855969	3.28821	0.00100828
ENSMUSG00000108090	Gm6637	processed_pseudogene	108.869	1.11319	0.338665	3.28699	0.00101263
ENSMUSG00000111355	Idi1-ps3	processed_pseudogene	39.3374	1.77996	0.542396	3.28167	0.00103196
ENSMUSG00000025225	Nfkb2	protein_coding	244.951	1.02251	0.311677	3.28068	0.00103556
ENSMUSG00000021815	Mss51	protein_coding	31.0196	2.08579	0.635956	3.27977	0.0010389
ENSMUSG00000081771	Gm15381	processed_pseudogene	48.7456	1.72604	0.527933	3.26943	0.00107763
ENSMUSG00000118017	Gm29966	lncRNA	29.0517	2.48129	0.759944	3.26509	0.00109428
ENSMUSG00000085830	Grin1os	lncRNA	59.4856	1.54771	0.475712	3.25346	0.0011401
ENSMUSG00000109693	Gm45483	TEC	68.5011	1.34227	0.412771	3.25184	0.0011466
ENSMUSG00000115474	4930430F21Rik	lncRNA	10.6479	4.51688	1.39122	3.2467	0.00116753
ENSMUSG00000064177	Ghrl	protein_coding	17.5053	2.73439	0.842867	3.24415	0.00117802
ENSMUSG00000085386	Gm13630	lncRNA	44.4699	1.76639	0.545948	3.23545	0.00121452
ENSMUSG00000097084	Foxl1	protein_coding	37.0515	1.82233	0.5652	3.22423	0.00126312
ENSMUSG00000085923	Gm12781	lncRNA	23.2531	2.27967	0.707902	3.22032	0.00128048
ENSMUSG00000096917	2500002B13Rik	lncRNA	54.0712	1.47355	0.45773	3.21925	0.00128525
ENSMUSG00000087211	Lhx1os	lncRNA	43.5677	1.68656	0.524841	3.21346	0.00131146
ENSMUSG00000116538	Gm49746	processed_pseudogene	14.5932	3.01313	0.941408	3.20066	0.00137111
ENSMUSG00000110291	Gm37419	protein_coding	20.2927	2.57518	0.805548	3.1968	0.0013896
ENSMUSG00000022236	Ropn1l	protein_coding	83.4	1.37476	0.43013	3.19615	0.00139273
ENSMUSG00000114996	Gm48958	TEC	25.0384	2.27563	0.712474	3.19398	0.00140327
ENSMUSG00000071552	Tigit	protein_coding	18.3237	2.64199	0.827891	3.19123	0.00141669
ENSMUSG00000097125	Gm26885	lncRNA	26.3611	2.34344	0.736172	3.18327	0.0014562
ENSMUSG00000114280	Gm2791	processed_pseudogene	47.7337	1.5784	0.497101	3.17522	0.00149722
ENSMUSG00000022286	Grhl2	protein_coding	99.9211	1.48096	0.468757	3.15934	0.00158127
ENSMUSG00000114208	Gm34307	lncRNA	20.9989	2.73857	0.867989	3.15508	0.00160456
ENSMUSG00000074340	Ovgp1	protein_coding	126.083	1.01815	0.322776	3.15435	0.00160854
ENSMUSG00000115275	9630050E16Rik	TEC	109.111	1.12933	0.358287	3.15203	0.00162138
ENSMUSG00000037390	Muc3	protein_coding	14.4004	3.02237	0.960424	3.14691	0.00165003
ENSMUSG00000104687	Gm42899	TEC	54.5088	1.46461	0.466544	3.13926	0.00169373
ENSMUSG00000041703	Zic5	protein_coding	115.786	1.14101	0.36398	3.13483	0.00171954
ENSMUSG00000090840	1700092M07Rik	protein_coding	24.2367	2.20682	0.704993	3.13027	0.00174644
ENSMUSG00000108500	Gm45033	TEC	30.8913	1.96479	0.628041	3.12844	0.00175735
ENSMUSG00000024965	Fermt3	protein_coding	81.2669	1.34555	0.430284	3.12712	0.00176527
ENSMUSG00000104347	Gm37689	TEC	20.2137	2.39447	0.766714	3.12303	0.00179001
ENSMUSG00000117209	Gm49954	processed_pseudogene	116.38	1.17236	0.376598	3.11301	0.00185187
ENSMUSG00000109314	Gm44699	lncRNA	65.8185	1.31923	0.423979	3.11155	0.00186109
ENSMUSG00000038352	Arl5c	protein_coding	108.69	1.04977	0.339562	3.09155	0.00199115
ENSMUSG00000042812	Foxf1	protein_coding	132.507	1.06095	0.343332	3.09017	0.00200044
ENSMUSG00000090101	Snhg9	lncRNA	95.1531	1.10338	0.357197	3.089	0.00200831
ENSMUSG00000091091	Kcnmb3	protein_coding	16.8642	2.7194	0.880859	3.08721	0.00202045
ENSMUSG00000112313	Gm5951	processed_pseudogene	65.6253	1.29324	0.419367	3.08379	0.00204378
ENSMUSG00000096934	Gm26658	lncRNA	73.514	1.33062	0.432268	3.07822	0.0020824
ENSMUSG00000103313	Gm38357	TEC	125.05	1.39416	0.454517	3.06734	0.00215971
ENSMUSG00000052099	Prss51	protein_coding	12.1441	3.26633	1.06545	3.0657	0.00217164
ENSMUSG00000084399	Gm15666	transcribed_processed_pseudogene	27.8307	1.95189	0.637286	3.06282	0.00219262
ENSMUSG00000071192	Wfikkn1	protein_coding	114.341	1.04178	0.341049	3.05464	0.00225327
ENSMUSG00000065637	Gm26397	snoRNA	26.1189	2.12079	0.694819	3.05229	0.00227104
ENSMUSG00000102599	Gm38386	TEC	28.5771	2.0238	0.663515	3.05011	0.00228756
ENSMUSG00000050503	Fbxl22	protein_coding	115.326	1.08903	0.35736	3.04744	0.002308
ENSMUSG00000106946	Gm42856	TEC	274.606	1.02968	0.338581	3.04116	0.00235668
ENSMUSG00000021337	Scgn	protein_coding	47.948	1.48709	0.491462	3.02584	0.00247939
ENSMUSG00000108452	4930413G21Rik	TEC	71.5084	1.32023	0.43665	3.02353	0.00249841
ENSMUSG00000036216	Leap2	protein_coding	25.818	2.01176	0.666249	3.01953	0.00253163
ENSMUSG00000074647	Fam83c	protein_coding	45.5478	1.75366	0.581262	3.017	0.00255292
ENSMUSG00000085397	Gm13524	lncRNA	59.5676	1.32786	0.441542	3.00732	0.00263558
ENSMUSG00000045362	Tnfrsf26	protein_coding	30.396	1.83937	0.612184	3.0046	0.0026593
ENSMUSG00000084497	Gm22107	snRNA	42.1207	1.60849	0.535529	3.00355	0.00266852
ENSMUSG00000090035	Galnt4	protein_coding	78.5318	1.41155	0.470092	3.0027	0.00267592
ENSMUSG00000070979	Actl7a	protein_coding	12.8179	3.35987	1.12043	2.99873	0.00271105
ENSMUSG00000017499	Cdc6	protein_coding	43.1062	1.53943	0.515429	2.98671	0.00282001
ENSMUSG00000019997	Ccn2	protein_coding	19.7552	2.40565	0.807958	2.97745	0.00290657
ENSMUSG00000096370	Gm21992	protein_coding	127.243	1.02342	0.343856	2.9763	0.00291749
ENSMUSG00000085166	Gm15522	lncRNA	47.4295	1.47196	0.497101	2.96109	0.00306553
ENSMUSG00000043099	Hic1	protein_coding	75.7861	1.36334	0.461412	2.95472	0.00312957
ENSMUSG00000087530	Gm15533	lncRNA	19.122	2.49202	0.844867	2.9496	0.00318186
ENSMUSG00000107884	Gm44144	TEC	93.9684	1.23726	0.420224	2.94429	0.00323698
ENSMUSG00000117835	Gm50250	lncRNA	13.328	2.89837	0.985983	2.93957	0.00328664
ENSMUSG00000118229	Lncbate10	lncRNA	11.0796	3.41648	1.16256	2.93876	0.00329529
ENSMUSG00000030402	Ppm1n	protein_coding	39.321	1.55285	0.531359	2.92242	0.00347324
ENSMUSG00000029195	Klb	protein_coding	30.4391	1.88815	0.646197	2.92194	0.00347855
ENSMUSG00000105853	Mir376b	miRNA	38.8956	1.58626	0.543069	2.92092	0.00349
ENSMUSG00000089636	1700058P15Rik	lncRNA	75.0948	1.27995	0.439159	2.91456	0.00356193
ENSMUSG00000081373	Gm16436	processed_pseudogene	119.191	1.00698	0.345528	2.91431	0.00356474
ENSMUSG00000047735	Samd9l	protein_coding	44.5077	1.47763	0.507148	2.91361	0.00357281
ENSMUSG00000081944	Gm12276	processed_pseudogene	65.5782	1.21846	0.418987	2.90811	0.0036362
ENSMUSG00000043541	Casc1	protein_coding	75.615	1.1937	0.410582	2.90735	0.00364506
ENSMUSG00000108741	Gm44553	TEC	68.2427	1.45282	0.499831	2.90663	0.00365341
ENSMUSG00000090105	Gm15890	lncRNA	35.6691	1.63919	0.564493	2.90383	0.00368624
ENSMUSG00000037428	Vgf	protein_coding	12405.1	2.15232	0.741234	2.9037	0.00368787
ENSMUSG00000036357	Gpr101	protein_coding	94.6624	1.1857	0.410808	2.88626	0.00389844
ENSMUSG00000045467	Ttll13	protein_coding	91.6217	1.08759	0.379118	2.86875	0.00412095
ENSMUSG00000081499	Gm12517	processed_pseudogene	34.1548	1.65745	0.578566	2.86476	0.00417329
ENSMUSG00000064140	Trim38	protein_coding	54.0121	1.30724	0.456466	2.86382	0.00418563
ENSMUSG00000090145	Ugt1a6b	protein_coding	71.1339	1.18102	0.412713	2.86161	0.00421502
ENSMUSG00000039187	Fanci	protein_coding	48.1931	1.38179	0.484539	2.85177	0.00434766
ENSMUSG00000086868	Gm15883	lncRNA	15.9888	2.4257	0.853497	2.84207	0.00448215
ENSMUSG00000083695	Rnf138rt1	protein_coding	39.7528	1.59978	0.563568	2.83866	0.00453041
ENSMUSG00000108402	9430064I24Rik	TEC	84.8105	1.07287	0.378429	2.83506	0.00458174
ENSMUSG00000103525	Gm37262	TEC	104.947	1.04789	0.369697	2.83447	0.00459023
ENSMUSG00000085762	Lrrc75aos2	lncRNA	46.939	1.39382	0.491979	2.83308	0.00461014
ENSMUSG00000082745	Gm15181	unprocessed_pseudogene	11.9382	3.20749	1.13249	2.83226	0.00462208
ENSMUSG00000056987	Fam71d	protein_coding	17.103	2.4096	0.851361	2.83029	0.00465058
ENSMUSG00000055188	Rbm3os	lncRNA	89.5052	1.04417	0.370982	2.81462	0.00488348
ENSMUSG00000115380	Gm46453	processed_pseudogene	71.8036	1.12967	0.401408	2.81428	0.00488872
ENSMUSG00000082542	Gm13311	processed_pseudogene	92.0405	1.01951	0.363752	2.80276	0.00506668
ENSMUSG00000040528	Milr1	protein_coding	31.4537	1.68576	0.601567	2.80229	0.00507417
ENSMUSG00000086241	4930483K19Rik	lncRNA	92.7664	1.0401	0.37406	2.78058	0.00542617
ENSMUSG00000036330	Slc18a1	protein_coding	49.647	1.35669	0.489466	2.77178	0.00557505
ENSMUSG00000001583	Tnk1	protein_coding	34.6896	1.56915	0.566242	2.77117	0.00558545
ENSMUSG00000082922	Gm6939	transcribed_unprocessed_pseudogene	62.2529	1.19164	0.431566	2.76121	0.00575882
ENSMUSG00000032726	Bmp8a	protein_coding	32.2091	1.67596	0.607187	2.76021	0.00577637
ENSMUSG00000108985	A930030B08Rik	TEC	20.9285	2.2852	0.827907	2.76021	0.00577648
ENSMUSG00000035298	Klhl35	protein_coding	81.9084	1.04914	0.380163	2.75971	0.00578529
ENSMUSG00000097120	Gm26887	lncRNA	13.4928	2.7867	1.01064	2.75736	0.00582709
ENSMUSG00000110723	Gm49353	protein_coding	21.4287	2.04939	0.74339	2.75682	0.00583662
ENSMUSG00000057722	Lepr	protein_coding	62.8056	1.17078	0.424701	2.75671	0.00583865
ENSMUSG00000079871	Gm4984	processed_pseudogene	11.0239	3.1181	1.13401	2.74961	0.00596662
ENSMUSG00000098183	Gm27010	lncRNA	44.3404	1.40261	0.511137	2.74409	0.00606785
ENSMUSG00000108625	Gm44711	TEC	27.0311	1.93751	0.706395	2.74281	0.00609156
ENSMUSG00000059555	Tor4a	protein_coding	63.1102	1.25683	0.458769	2.73958	0.00615176
ENSMUSG00000116072	Gm46526	lncRNA	26.0257	1.98084	0.72332	2.73853	0.00617139
ENSMUSG00000074623	Gm826	protein_coding	14.679	2.46247	0.900099	2.73577	0.00622341
ENSMUSG00000029656	C8b	protein_coding	21.819	2.1	0.767912	2.73469	0.00624391
ENSMUSG00000060205	Olfr57	protein_coding	12.1928	2.7147	0.993719	2.73185	0.00629789
ENSMUSG00000079138	Gm8818	processed_pseudogene	50.3597	1.29619	0.47485	2.72969	0.00633937
ENSMUSG00000074037	Mc1r	protein_coding	52.8631	1.44969	0.531276	2.72869	0.0063587
ENSMUSG00000108129	4930417O13Rik	lncRNA	20.7099	2.04305	0.749262	2.72675	0.00639614
ENSMUSG00000106840	Gm42790	TEC	27.5028	1.72315	0.632887	2.72268	0.00647549
ENSMUSG00000074269	Rec114	protein_coding	35.4998	1.54008	0.565652	2.72266	0.00647582
ENSMUSG00000030781	Slc5a2	protein_coding	14.7721	2.65254	0.974976	2.72062	0.00651593
ENSMUSG00000100475	Gm29543	lncRNA	58.268	1.22361	0.449887	2.71982	0.00653183
ENSMUSG00000080829	Gm8545	processed_pseudogene	50.2942	1.29	0.475344	2.71383	0.00665107
ENSMUSG00000085250	Gm15234	lncRNA	61.4038	1.18976	0.4387	2.71201	0.00668767
ENSMUSG00000090608	Gm17200	lncRNA	18.4544	2.19486	0.813496	2.69806	0.00697445
ENSMUSG00000108854	D830036C21Rik	lncRNA	31.6606	1.66464	0.618168	2.69286	0.00708423
ENSMUSG00000118210	Gm50394	lncRNA	23.2852	1.88682	0.702828	2.68462	0.0072613
ENSMUSG00000051844	B230319C09Rik	lncRNA	90.3813	1.05799	0.394198	2.68389	0.00727702
ENSMUSG00000025498	Irf7	protein_coding	60.4604	1.19769	0.446415	2.68291	0.00729849
ENSMUSG00000106560	Gm43119	TEC	14.3483	2.51767	0.939278	2.68043	0.00735279
ENSMUSG00000034683	Ppp1r1c	protein_coding	20.331	1.96112	0.73519	2.66751	0.00764159
ENSMUSG00000105962	Gm42432	TEC	33.2001	1.56942	0.589854	2.66068	0.00779819
ENSMUSG00000045326	Fndc7	protein_coding	16.7244	2.25061	0.846794	2.65781	0.00786513
ENSMUSG00000109015	Gm31024	TEC	78.7326	1.04831	0.395145	2.65297	0.00797865
ENSMUSG00000024553	Galr1	protein_coding	17.1017	2.19188	0.82708	2.65014	0.00804589
ENSMUSG00000117696	Gm50100	lncRNA	13.4919	2.4934	0.945282	2.63773	0.00834638
ENSMUSG00000029923	Rab19	protein_coding	11.6393	2.85227	1.08323	2.63311	0.00846065
ENSMUSG00000117739	Gm36787	lncRNA	35.6571	1.52189	0.578219	2.63203	0.00848771
ENSMUSG00000109864	Eid3	protein_coding	24.4588	1.851	0.705328	2.62431	0.00868248
ENSMUSG00000037095	Lrg1	protein_coding	44.3627	1.55716	0.593496	2.62371	0.00869791
ENSMUSG00000114393	Gm47359	lncRNA	13.0393	2.68718	1.02476	2.62225	0.00873515
ENSMUSG00000042507	Mideas	protein_coding	674.604	1.68047	0.641865	2.6181	0.00884201
ENSMUSG00000031595	Pdgfrl	protein_coding	45.7275	1.39182	0.53254	2.61355	0.00896072
ENSMUSG00000115373	Gm49194	lncRNA	15.6074	2.26537	0.868374	2.60875	0.00908738
ENSMUSG00000094017	Gm13160	processed_pseudogene	33.2423	1.54056	0.591964	2.60246	0.00925583
ENSMUSG00000044201	Cdc25c	protein_coding	19.1818	2.01801	0.775493	2.60222	0.00926215
ENSMUSG00000020419	Hormad2	protein_coding	11.987	2.66366	1.02491	2.59891	0.00935198
ENSMUSG00000031103	Elf4	protein_coding	33.7057	1.64306	0.633609	2.59318	0.00950926
ENSMUSG00000026365	Cfh	protein_coding	28.7443	1.64444	0.635567	2.58735	0.00967171
ENSMUSG00000087480	Gm15910	lncRNA	36.2078	1.45284	0.562143	2.58446	0.00975323
ENSMUSG00000090394	4930523C07Rik	protein_coding	80.9009	1.15681	0.449632	2.5728	0.010088
ENSMUSG00000072898	Gm10434	pseudogene	34.1699	1.50368	0.584548	2.57238	0.0101002
ENSMUSG00000044471	Lncpint	lncRNA	423.466	1.82596	0.710555	2.56976	0.0101769
ENSMUSG00000091686	4930471C04Rik	lncRNA	41.2453	1.52037	0.591718	2.56942	0.0101868
ENSMUSG00000087020	Gm16283	lncRNA	48.3755	1.32223	0.515001	2.56743	0.0102456
ENSMUSG00000117128	Gm49915	lncRNA	19.5744	1.95951	0.763994	2.56482	0.0103228
ENSMUSG00000048163	Selplg	protein_coding	34.5823	1.45259	0.568134	2.55677	0.0105649
ENSMUSG00000053158	Fes	protein_coding	33.4839	1.4783	0.578707	2.55449	0.0106344
ENSMUSG00000059434	Gckr	protein_coding	54.4411	1.26914	0.496989	2.55365	0.01066
ENSMUSG00000104168	Gm38250	lncRNA	64.7854	1.0737	0.420911	2.5509	0.0107444
ENSMUSG00000020437	Myo1g	protein_coding	36.1139	1.40579	0.551815	2.54757	0.0108477
ENSMUSG00000113041	Gm48302	lncRNA	57.2019	1.25608	0.495622	2.53435	0.0112655
ENSMUSG00000054161	Fam83e	protein_coding	28.5779	1.59852	0.630865	2.53385	0.0112816
ENSMUSG00000116614	Gm46610	processed_pseudogene	45.6243	1.24923	0.493083	2.53351	0.0112927
ENSMUSG00000022220	Adcy4	protein_coding	10.6024	2.77087	1.10105	2.51658	0.0118501
ENSMUSG00000111997	Gm5176	transcribed_processed_pseudogene	45.5222	1.28268	0.510126	2.51443	0.0119225
ENSMUSG00000030587	2200002D01Rik	protein_coding	19.3821	2.065	0.82235	2.51109	0.0120358
ENSMUSG00000104282	Gm37460	TEC	15.1536	2.16471	0.862759	2.50905	0.0121056
ENSMUSG00000116876	Gm49721	protein_coding	35.3553	1.39208	0.555782	2.50471	0.012255
ENSMUSG00000117333	Gm16386	processed_pseudogene	26.5857	1.6773	0.670089	2.5031	0.0123111
ENSMUSG00000097821	C130032M10Rik	lncRNA	18.7587	2.06172	0.824907	2.49934	0.0124425
ENSMUSG00000102246	9430037O13Rik	TEC	12.6427	2.51541	1.007	2.49793	0.0124922
ENSMUSG00000105271	Gm42875	lncRNA	15.6126	2.3031	0.923759	2.49318	0.0126604
ENSMUSG00000029830	Svopl	protein_coding	54.7892	1.14176	0.458047	2.49267	0.0126788
ENSMUSG00000001739	Cldn15	protein_coding	38.1704	1.4965	0.600376	2.49261	0.0126809
ENSMUSG00000020793	Galr2	protein_coding	59.6439	1.07966	0.433336	2.49152	0.0127199
ENSMUSG00000111509	Gm47266	TEC	16.4933	2.22085	0.892447	2.4885	0.0128283
ENSMUSG00000078773	Rad54b	protein_coding	17.3236	2.00221	0.804641	2.48833	0.0128345
ENSMUSG00000092627	D130058E05Rik	lncRNA	14.0431	2.59975	1.04564	2.48629	0.0129083
ENSMUSG00000114865	Gm29776	protein_coding	66.2219	1.07292	0.432088	2.48311	0.013024
ENSMUSG00000067235	H2-Q10	protein_coding	66.3508	1.02569	0.413122	2.48278	0.0130363
ENSMUSG00000118423	Lrrc70	transcribed_unitary_pseudogene	36.1158	1.36782	0.554852	2.4652	0.0136936
ENSMUSG00000097418	Mir155hg	lncRNA	18.7228	1.91595	0.777993	2.46268	0.0137904
ENSMUSG00000087049	Bach2it1	lncRNA	15.6973	2.29075	0.930362	2.46221	0.0138084
ENSMUSG00000109737	Gm39566	protein_coding	16.2374	2.05671	0.835684	2.46112	0.0138506
ENSMUSG00000047330	Kcne4	protein_coding	18.778	1.89273	0.76908	2.46104	0.0138537
ENSMUSG00000103785	Gm35025	lncRNA	56.6906	1.09601	0.445937	2.45777	0.0139804
ENSMUSG00000078554	Fam229a	protein_coding	23.6939	1.70326	0.693919	2.45455	0.0141061
ENSMUSG00000030124	Lag3	protein_coding	51.5201	1.14598	0.467179	2.45298	0.0141677
ENSMUSG00000024497	Pou4f3	protein_coding	60.2599	1.10562	0.450803	2.45256	0.0141843
ENSMUSG00000085282	Gm15663	lncRNA	54.8023	1.18844	0.484806	2.45137	0.0142315
ENSMUSG00000109216	Gm44907	TEC	50.2515	1.17192	0.478809	2.44758	0.014382
ENSMUSG00000036557	Stpg4	protein_coding	14.3825	2.29571	0.940786	2.44021	0.0146788
ENSMUSG00000085464	Gm16208	lncRNA	13.8321	2.39825	0.983541	2.43838	0.0147531
ENSMUSG00000023000	Dhh	protein_coding	23.7121	1.79519	0.736295	2.43814	0.0147631
ENSMUSG00000106354	Gm42607	TEC	18.4386	2.08706	0.858464	2.43116	0.0150505
ENSMUSG00000099098	1110035H17Rik	lncRNA	44.6327	1.25561	0.516757	2.42979	0.0151074
ENSMUSG00000024131	Slc3a1	protein_coding	15.8424	2.28502	0.941434	2.42717	0.0152172
ENSMUSG00000063548	Gm4825	processed_pseudogene	21.0083	1.85631	0.765341	2.42547	0.0152884
ENSMUSG00000084021	Gm5832	processed_pseudogene	59.2157	1.06572	0.439555	2.42454	0.0153279
ENSMUSG00000117229	Gm35550	lncRNA	13.959	2.19953	0.908518	2.42101	0.0154775
ENSMUSG00000055177	Cstl1	protein_coding	20.4599	1.8423	0.762251	2.41691	0.0156527
ENSMUSG00000050304	Slc25a2	protein_coding	29.3252	1.46332	0.605845	2.41533	0.0157209
ENSMUSG00000115710	Gm49208	lncRNA	12.9581	2.4897	1.03324	2.4096	0.0159701
ENSMUSG00000028979	Masp2	protein_coding	61.6085	1.14753	0.476835	2.40656	0.0161035
ENSMUSG00000117926	C030004G16Rik	lncRNA	10.6445	2.65634	1.10399	2.40612	0.0161228
ENSMUSG00000069892	9930111J21Rik2	protein_coding	20.1046	1.79208	0.74558	2.4036	0.0162344
ENSMUSG00000091577	Gm6211	transcribed_processed_pseudogene	41.0523	1.36728	0.569693	2.40002	0.016394
ENSMUSG00000057457	Phex	protein_coding	51.8734	1.17615	0.49012	2.39971	0.016408
ENSMUSG00000073739	Gm16287	lncRNA	59.0221	1.04612	0.436683	2.3956	0.016593
ENSMUSG00000090891	D6Ertd527e	protein_coding	21.5614	1.8029	0.752833	2.39482	0.0166283
ENSMUSG00000009246	Trpm5	protein_coding	85.9235	1.01626	0.424593	2.3935	0.0166883
ENSMUSG00000104737	Gm42937	lncRNA	17.6815	1.97172	0.823801	2.39344	0.0166912
ENSMUSG00000113479	Gm47796	lncRNA	11.2028	2.50077	1.04874	2.38456	0.0170998
ENSMUSG00000105776	Gm43292	TEC	34.6633	1.33072	0.558121	2.38429	0.0171122
ENSMUSG00000033576	Apol6	protein_coding	25.3402	1.55719	0.653575	2.38257	0.0171924
ENSMUSG00000115553	Gm49124	lncRNA	14.6679	2.18854	0.919574	2.37996	0.0173147
ENSMUSG00000001027	Scn4a	protein_coding	26.5318	1.70598	0.717379	2.37808	0.017403
ENSMUSG00000026315	Serpinb8	protein_coding	62.7144	1.05979	0.44626	2.37481	0.0175579
ENSMUSG00000086894	Gm15708	lncRNA	58.1969	1.06953	0.451117	2.37085	0.0177472
ENSMUSG00000097476	Gm26583	lncRNA	87.5131	1.12653	0.475696	2.36817	0.0178763
ENSMUSG00000029477	Morn3	protein_coding	38.0594	1.27695	0.53975	2.36581	0.0179906
ENSMUSG00000100959	Idi1-ps5	processed_pseudogene	11.4026	2.36394	1.00165	2.36006	0.0182721
ENSMUSG00000110537	Gm4316	lncRNA	70.4706	1.02121	0.433081	2.35801	0.018373
ENSMUSG00000056972	Magel2	protein_coding	316.85	1.61033	0.685376	2.34956	0.0187957
ENSMUSG00000090471	Gm4553	protein_coding	11.8813	2.57819	1.10577	2.33158	0.0197226
ENSMUSG00000091970	Gm4868	processed_pseudogene	14.8051	2.17302	0.932097	2.33133	0.019736
ENSMUSG00000052819	Best2	protein_coding	29.0342	1.42171	0.610096	2.33031	0.0197897
ENSMUSG00000033774	Npbwr1	protein_coding	22.9699	1.62242	0.69657	2.32916	0.0198508
ENSMUSG00000110758	Gm48092	TEC	23.8988	1.63135	0.700699	2.32818	0.0199025
ENSMUSG00000030324	Rho	protein_coding	20.9747	1.70022	0.730444	2.32765	0.0199307
ENSMUSG00000038173	Enpp6	protein_coding	26.7145	1.5089	0.653093	2.31039	0.0208668
ENSMUSG00000046179	E2f8	protein_coding	13.2202	2.23955	0.970495	2.30763	0.0210196
ENSMUSG00000042498	Radx	protein_coding	17.5754	1.81474	0.786553	2.3072	0.0210434
ENSMUSG00000050747	Trim15	protein_coding	25.007	1.54692	0.671092	2.30508	0.0211619
ENSMUSG00000045493	Bhlhe23	protein_coding	40.5265	1.2184	0.529876	2.29941	0.0214814
ENSMUSG00000115684	Gm6087	processed_pseudogene	37.2582	1.24148	0.540424	2.29723	0.0216056
ENSMUSG00000021647	Cartpt	protein_coding	54.4358	1.03239	0.451777	2.28518	0.0223025
ENSMUSG00000051295	9630028B13Rik	lncRNA	40.0603	1.35394	0.593127	2.28271	0.0224474
ENSMUSG00000029061	Mmp23	protein_coding	32.6778	1.70905	0.748832	2.28228	0.0224728
ENSMUSG00000101166	Gm28496	lncRNA	41.5639	1.27652	0.559378	2.28204	0.022487
ENSMUSG00000038805	Six3	protein_coding	27.6953	1.45011	0.636729	2.27744	0.0227599
ENSMUSG00000097042	Gm17491	lncRNA	48.5248	1.08664	0.477402	2.27616	0.0228366
ENSMUSG00000032915	Adgre4	protein_coding	13.1972	2.06597	0.909686	2.27107	0.0231424
ENSMUSG00000015854	Cd5l	protein_coding	57.3547	1.01863	0.448534	2.27101	0.0231464
ENSMUSG00000107928	Gm45140	protein_coding	17.6558	1.86476	0.821343	2.27038	0.0231845
ENSMUSG00000030399	Ckm	protein_coding	25.9729	1.46102	0.644546	2.26674	0.0234059
ENSMUSG00000104212	Gm37986	lncRNA	37.0953	1.23162	0.543846	2.26464	0.0235345
ENSMUSG00000024529	Lox	protein_coding	49.6571	1.10689	0.490715	2.25566	0.0240921
ENSMUSG00000056718	Gm13199	protein_coding	33.8645	1.34299	0.596095	2.25298	0.0242604
ENSMUSG00000048534	Jaml	protein_coding	54.7038	1.0238	0.454951	2.25035	0.0244264
ENSMUSG00000031293	Rs1	protein_coding	19.4272	1.6696	0.745158	2.24059	0.0250524
ENSMUSG00000093752	Gm20716	protein_coding	13.6956	2.03806	0.91002	2.23957	0.0251185
ENSMUSG00000028451	1700022I11Rik	protein_coding	22.0505	1.59388	0.711901	2.23891	0.0251618
ENSMUSG00000083473	Gm13207	processed_pseudogene	13.1223	2.07655	0.927727	2.23832	0.0251999
ENSMUSG00000064032	Gm10143	lncRNA	44.5565	1.14809	0.514292	2.23237	0.0255903
ENSMUSG00000108347	Gm19187	processed_pseudogene	24.7964	1.53282	0.687627	2.22915	0.025804
ENSMUSG00000018569	Cldn7	protein_coding	20.0603	1.62832	0.731729	2.22531	0.0260605
ENSMUSG00000057137	Tmem140	protein_coding	42.6582	1.27499	0.574119	2.22078	0.0263662
ENSMUSG00000046856	Gpr1	protein_coding	13.653	2.06951	0.932258	2.21989	0.0264265
ENSMUSG00000110394	Gm18991	processed_pseudogene	27.473	1.52406	0.688715	2.21291	0.0269039
ENSMUSG00000022303	Dcstamp	protein_coding	10.6913	2.31925	1.04911	2.21069	0.0270576
ENSMUSG00000096351	Samd11	protein_coding	47.1838	1.1613	0.526003	2.20778	0.0272597
ENSMUSG00000118234	Gm50115	lncRNA	16.0406	1.86576	0.848124	2.19987	0.0278162
ENSMUSG00000078932	CN725425	protein_coding	13.7752	2.0103	0.918892	2.18775	0.028688
ENSMUSG00000002007	Srpk3	protein_coding	63.6474	1.04436	0.477737	2.18605	0.0288119
ENSMUSG00000108968	Gm45011	TEC	10.6338	2.46416	1.12873	2.18312	0.0290267
ENSMUSG00000110030	Gm45546	TEC	14.6788	1.90783	0.874439	2.18178	0.0291261
ENSMUSG00000025515	Muc2	protein_coding	34.2012	1.26434	0.580503	2.17801	0.0294049
ENSMUSG00000079076	Gm3086	transcribed_processed_pseudogene	20.3378	1.57196	0.722103	2.17692	0.0294868
ENSMUSG00000013158	4933405L10Rik	protein_coding	46.3671	1.07265	0.493384	2.17406	0.0297007
ENSMUSG00000028475	Spaar	protein_coding	32.6395	1.24728	0.573743	2.17393	0.0297103
ENSMUSG00000108040	Gm43900	TEC	13.3521	1.96532	0.904836	2.17202	0.0298544
ENSMUSG00000027301	Oxt	protein_coding	13.0068	2.11692	0.974881	2.17147	0.0298957
ENSMUSG00000085041	BB031773	lncRNA	13.3573	2.10293	0.968913	2.1704	0.0299764
ENSMUSG00000105374	Gm42551	TEC	45.3058	1.10848	0.511008	2.1692	0.0300674
ENSMUSG00000065433	Mir370	miRNA	33.8329	1.22211	0.563478	2.16887	0.0300927
ENSMUSG00000100417	Gm28578	lncRNA	36.1688	1.20321	0.55518	2.16725	0.0302159
ENSMUSG00000082778	Gm15191	processed_pseudogene	42.4905	1.1324	0.523748	2.16211	0.0306098
ENSMUSG00000110533	LOC665443	processed_pseudogene	50.1475	1.02903	0.477768	2.15382	0.0312544
ENSMUSG00000105590	Gm43364	TEC	52.733	1.02897	0.478911	2.14855	0.03167
ENSMUSG00000110608	Gm8838	processed_pseudogene	12.4107	2.09814	0.9779	2.14555	0.0319087
ENSMUSG00000044749	Abca6	protein_coding	41.1533	1.13961	0.532377	2.14061	0.0323053
ENSMUSG00000115289	Gm49164	lncRNA	33.0757	1.3506	0.631358	2.1392	0.0324195
ENSMUSG00000113651	Gm4900	processed_pseudogene	27.4658	1.32307	0.619548	2.13555	0.0327162
ENSMUSG00000002668	Dennd1c	protein_coding	26.6576	1.35335	0.633738	2.13551	0.0327195
ENSMUSG00000111409	Gm49380	protein_coding	10.9988	2.13396	1.00076	2.13234	0.0329786
ENSMUSG00000086331	Gm16310	lncRNA	18.7214	1.68442	0.791099	2.12921	0.0332366
ENSMUSG00000023047	Amhr2	protein_coding	27.8064	1.36857	0.643121	2.12802	0.0333355
ENSMUSG00000039851	4932438H23Rik	protein_coding	43.2399	1.07567	0.506516	2.12366	0.0336984
ENSMUSG00000064918	Gm22571	snoRNA	16.5089	1.78758	0.843898	2.11824	0.0341548
ENSMUSG00000109178	Gm3257	processed_pseudogene	38.1078	1.20431	0.568642	2.11787	0.034186
ENSMUSG00000009654	Oit3	protein_coding	14.9414	1.87507	0.885937	2.11649	0.0343033
ENSMUSG00000023979	Guca1b	protein_coding	39.4859	1.10312	0.521684	2.11454	0.0344694
ENSMUSG00000086399	Gm16144	lncRNA	12.085	2.04747	0.968308	2.11448	0.0344744
ENSMUSG00000051056	Gja10	protein_coding	10.7812	2.21868	1.04967	2.1137	0.0345409
ENSMUSG00000075330	A930003A15Rik	protein_coding	39.2499	1.16925	0.556104	2.10257	0.0355036
ENSMUSG00000096981	Gm16845	lncRNA	28.8448	1.28656	0.612044	2.10207	0.0355475
ENSMUSG00000087456	Gm16322	lncRNA	11.0288	2.10258	1.00152	2.09938	0.035783
ENSMUSG00000115745	Gm46448	processed_pseudogene	30.0287	1.26849	0.604365	2.09887	0.0358282
ENSMUSG00000020914	Top2a	protein_coding	48.7506	1.02051	0.486795	2.0964	0.0360472
ENSMUSG00000117050	1700023B13Rik	TEC	39.5407	1.08763	0.521509	2.08555	0.0370191
ENSMUSG00000105818	Gm43256	lncRNA	21.6317	1.47037	0.705661	2.08367	0.0371899
ENSMUSG00000021622	Ckmt2	protein_coding	23.001	1.49562	0.721679	2.07241	0.038227
ENSMUSG00000077360	Gm23482	snoRNA	12.4102	1.92994	0.932705	2.06919	0.0385287
ENSMUSG00000035545	Leng8	protein_coding	14232.6	1.58045	0.765664	2.06416	0.039003
ENSMUSG00000104467	Gm37660	TEC	49.5667	1.01915	0.495194	2.05808	0.0395824
ENSMUSG00000034768	Asb16	protein_coding	10.0849	2.22129	1.08046	2.05588	0.0397939
ENSMUSG00000050106	Tmc8	protein_coding	26.8891	1.48594	0.723094	2.05497	0.0398818
ENSMUSG00000108359	C430039J01Rik	TEC	18.1402	1.61771	0.787438	2.0544	0.039937
ENSMUSG00000068083	Cyp2d40	protein_coding	15.6172	1.86755	0.909902	2.05247	0.0401235
ENSMUSG00000092604	Gm20508	lncRNA	17.7803	1.7141	0.8372	2.04742	0.040617
ENSMUSG00000073728	Tmem51os1	lncRNA	13.6971	1.8876	0.922037	2.0472	0.0406382
ENSMUSG00000108780	5430434F05Rik	TEC	181.556	1.73895	0.849914	2.04603	0.0407533
ENSMUSG00000108784	4930517G19Rik	TEC	39.6038	1.14088	0.561344	2.03241	0.042112
ENSMUSG00000110031	Gm18205	processed_pseudogene	30.2655	1.45618	0.718054	2.02796	0.0425644
ENSMUSG00000029072	Tas1r3	protein_coding	45.7056	1.09791	0.541745	2.02662	0.0427013
ENSMUSG00000105552	Gm19710	lncRNA	34.6206	1.19802	0.592391	2.02234	0.043141
ENSMUSG00000106475	Gm43011	TEC	34.4437	1.26372	0.627058	2.01532	0.043871
ENSMUSG00000115783	Bc1	lncRNA	1496.86	1.3347	0.663005	2.01311	0.044103
ENSMUSG00000097870	Gm26868	lncRNA	12.2099	1.96648	0.977359	2.01204	0.0442159
ENSMUSG00000020461	Clhc1	protein_coding	16.3752	1.75607	0.873057	2.0114	0.0442832
ENSMUSG00000050370	Ch25h	protein_coding	15.8918	1.64152	0.816873	2.00951	0.0444828
ENSMUSG00000089854	Gm16133	lncRNA	17.297	1.75002	0.8729	2.00483	0.0449808
ENSMUSG00000103869	Gm37420	TEC	31.9053	1.21055	0.608207	1.99035	0.0465521
ENSMUSG00000054360	Bsx	protein_coding	14.7528	1.73093	0.872504	1.98387	0.0472706
ENSMUSG00000062204	Olfr1373	protein_coding	13.9923	1.8183	0.916887	1.98312	0.0473542
ENSMUSG00000104985	Gm42917	lncRNA	33.008	1.13844	0.574436	1.98184	0.0474973
ENSMUSG00000034151	Zbbx	protein_coding	47.083	1.0094	0.509803	1.97999	0.0477047
ENSMUSG00000093351	Mir3072	miRNA	14.8053	1.71632	0.869723	1.97341	0.0484485
ENSMUSG00000074274	D930028M14Rik	lncRNA	22.3665	1.3568	0.687582	1.97329	0.0484624
ENSMUSG00000001403	Ube2c	protein_coding	32.0993	1.13667	0.576965	1.97008	0.0488287
ENSMUSG00000046450	Olfr71	protein_coding	12.355	1.96327	0.997149	1.96888	0.0489667
ENSMUSG00000102912	Gm20731	TEC	17.1629	1.5375	0.781202	1.96812	0.0490543
ENSMUSG00000116946	Gm41442	lncRNA	23.3734	1.39926	0.711994	1.96527	0.0493825
ENSMUSG00000062472	Gm4945	processed_pseudogene	18.8173	1.71332	0.872065	1.96467	0.0494521
ENSMUSG00000092029	Gm9027	processed_pseudogene	26.0709	1.26804	0.645985	1.96295	0.0496519

## Sheet: 2.3 KCl_down
List of genes with decreased expression in soma WT cells following KCl treatement (DESeq2 FC < 2, padj <0.05)
ensembl_gene_id	external_gene_name	gene_biotype	baseMean	log2FoldChange	lfcSE	stat	padj
ENSMUSG00000048001	Hes5	protein_coding	377.967	-4.13831	0.28272	-14.6375	1.61937e-48
ENSMUSG00000029208	Guf1	protein_coding	947.478	-2.183	0.192198	-11.3581	6.76321e-30
ENSMUSG00000078619	Smarcd2	protein_coding	566.639	-2.32307	0.216034	-10.7533	5.71949e-27
ENSMUSG00000046791	Riox1	protein_coding	361.731	-2.76968	0.258401	-10.7185	8.33139e-27
ENSMUSG00000014773	Dll1	protein_coding	651.463	-2.2501	0.214254	-10.502	8.45247e-26
ENSMUSG00000032300	1700017B05Rik	protein_coding	1359.72	-1.98325	0.199426	-9.94482	2.65646e-23
ENSMUSG00000026269	Rnpepl1	protein_coding	909.268	-2.00937	0.202698	-9.91312	3.65058e-23
ENSMUSG00000061898	Rbak	protein_coding	670.451	-2.1885	0.224725	-9.73856	2.06466e-22
ENSMUSG00000038393	Txnip	protein_coding	1336.6	-2.3831	0.248744	-9.58054	9.65381e-22
ENSMUSG00000025010	Ccnj	protein_coding	622.766	-1.94915	0.20535	-9.49188	2.26901e-21
ENSMUSG00000108372	Gm45124	TEC	211.598	-2.7882	0.294068	-9.4815	2.50649e-21
ENSMUSG00000035033	Tbr1	protein_coding	1362.46	-1.92846	0.206632	-9.33283	1.03081e-20
ENSMUSG00000115000	Gm49192	lncRNA	1326.28	-1.70514	0.191142	-8.92085	4.62728e-19
ENSMUSG00000002059	Rab34	protein_coding	1228.04	-1.83465	0.211355	-8.68041	3.94352e-18
ENSMUSG00000052675	Zfp112	protein_coding	419.669	-1.93947	0.227561	-8.52287	1.55653e-17
ENSMUSG00000005774	Rfx5	protein_coding	641.092	-1.94561	0.230367	-8.44571	3.02195e-17
ENSMUSG00000045174	Amer3	protein_coding	3024.8	-1.58604	0.190015	-8.34693	7.00624e-17
ENSMUSG00000097333	Zfp87	protein_coding	668.553	-1.95264	0.234854	-8.31425	9.23336e-17
ENSMUSG00000032500	Dclk3	protein_coding	592.868	-1.69805	0.208603	-8.14009	3.94996e-16
ENSMUSG00000036898	Zfp157	protein_coding	1032.1	-1.78089	0.219312	-8.12034	4.64886e-16
ENSMUSG00000116594	Gm49601	protein_coding	193.034	-2.58411	0.320159	-8.07133	6.95364e-16
ENSMUSG00000097545	Mir124a-1hg	lncRNA	1847.74	-1.81811	0.226492	-8.02723	9.96966e-16
ENSMUSG00000107000	Gm43481	TEC	300.874	-2.29407	0.287353	-7.98344	1.42315e-15
ENSMUSG00000027569	Mrgbp	protein_coding	535.654	-2.00104	0.252194	-7.93452	2.11312e-15
ENSMUSG00000049764	Zfp280b	protein_coding	787.217	-1.54357	0.195355	-7.90137	2.75861e-15
ENSMUSG00000057156	Homez	protein_coding	648.767	-1.69387	0.216964	-7.80714	5.85023e-15
ENSMUSG00000051034	Zfp11	protein_coding	322.308	-1.89495	0.248067	-7.63886	2.19151e-14
ENSMUSG00000071637	Cebpd	protein_coding	526.9	-1.70977	0.226668	-7.54306	4.59052e-14
ENSMUSG00000053600	Zfp472	protein_coding	188.096	-2.36979	0.314778	-7.52846	5.13432e-14
ENSMUSG00000044707	Ccnjl	protein_coding	616.553	-1.63274	0.217423	-7.50954	5.93357e-14
ENSMUSG00000037035	Inhbb	protein_coding	267.874	-1.93145	0.257329	-7.50574	6.10812e-14
ENSMUSG00000079083	Jrkl	protein_coding	440.691	-1.6742	0.224416	-7.46027	8.63435e-14
ENSMUSG00000049107	Ntf3	protein_coding	1584.71	-1.60013	0.216259	-7.39914	1.37071e-13
ENSMUSG00000004500	Zfp324	protein_coding	500.267	-1.593	0.215641	-7.38726	1.49886e-13
ENSMUSG00000032308	Ulk3	protein_coding	706.91	-1.4694	0.198978	-7.38475	1.52738e-13
ENSMUSG00000020605	Hs1bp3	protein_coding	389.124	-1.67655	0.227964	-7.35444	1.91729e-13
ENSMUSG00000049300	Prmt6	protein_coding	437.111	-1.60875	0.220061	-7.31048	2.66196e-13
ENSMUSG00000016946	Kctd5	protein_coding	2613.66	-1.25775	0.172222	-7.30308	2.81259e-13
ENSMUSG00000026199	Ankzf1	protein_coding	1119.58	-1.32776	0.183817	-7.22327	5.07535e-13
ENSMUSG00000104154	Gm38104	TEC	145.037	-2.57979	0.357187	-7.22252	5.10337e-13
ENSMUSG00000029022	Miip	protein_coding	750.992	-1.50526	0.210745	-7.1426	9.1584e-13
ENSMUSG00000030823	9130019O22Rik	protein_coding	240.072	-1.93735	0.271911	-7.12495	1.04116e-12
ENSMUSG00000043572	Pars2	protein_coding	382.776	-1.63652	0.230881	-7.08816	1.35911e-12
ENSMUSG00000074064	Mlycd	protein_coding	1181.95	-1.62522	0.231754	-7.01271	2.33749e-12
ENSMUSG00000070462	Tlnrd1	protein_coding	788.433	-1.96708	0.280918	-7.00234	2.51729e-12
ENSMUSG00000030330	Ing4	protein_coding	207.735	-2.01303	0.288028	-6.98901	2.76827e-12
ENSMUSG00000095253	Zfp799	protein_coding	467.673	-1.54206	0.221797	-6.95257	3.58688e-12
ENSMUSG00000078580	E430018J23Rik	protein_coding	163.823	-2.11354	0.304983	-6.93003	4.20753e-12
ENSMUSG00000034472	Rasd2	protein_coding	960.417	-1.28563	0.186236	-6.90322	5.08368e-12
ENSMUSG00000025050	Pcgf6	protein_coding	1382.85	-1.26058	0.182685	-6.90031	5.18903e-12
ENSMUSG00000024764	Naa40	protein_coding	2610.67	-1.23861	0.179541	-6.89876	5.24592e-12
ENSMUSG00000050605	Zfp61	protein_coding	932.246	-1.50316	0.218026	-6.89441	5.40898e-12
ENSMUSG00000021256	Vash1	protein_coding	335.348	-2.00349	0.291879	-6.86412	6.69042e-12
ENSMUSG00000027335	Adra1d	protein_coding	191.511	-2.01721	0.293982	-6.86167	6.80615e-12
ENSMUSG00000096856	Gm10778	protein_coding	369.699	-1.84895	0.269882	-6.85096	7.33585e-12
ENSMUSG00000049739	Zfp646	protein_coding	636.128	-1.44811	0.211479	-6.84751	7.51478e-12
ENSMUSG00000018347	Zkscan6	protein_coding	616.529	-1.46924	0.215384	-6.82151	9.00905e-12
ENSMUSG00000104018	4833412K13Rik	TEC	105.09	-2.55704	0.375529	-6.80918	9.81567e-12
ENSMUSG00000097736	9530059O14Rik	lncRNA	1257.76	-1.27772	0.187785	-6.80415	1.01647e-11
ENSMUSG00000048895	Cdk5r1	protein_coding	8008.42	-1.32351	0.196217	-6.74513	1.52889e-11
ENSMUSG00000030446	Zfp273	protein_coding	153.701	-2.41344	0.360363	-6.69723	2.12402e-11
ENSMUSG00000020630	Rnaseh1	protein_coding	422.175	-1.55033	0.233256	-6.64646	3.00219e-11
ENSMUSG00000029178	Klf3	protein_coding	495.805	-1.46331	0.221014	-6.62089	3.57053e-11
ENSMUSG00000032392	Parp16	protein_coding	164.999	-2.25676	0.341154	-6.61509	3.71327e-11
ENSMUSG00000055675	Kbtbd11	protein_coding	2775.08	-1.12909	0.171748	-6.57409	4.89519e-11
ENSMUSG00000078235	Fam43b	protein_coding	1117.58	-1.65715	0.253143	-6.54632	5.89714e-11
ENSMUSG00000071661	Zbtb3	protein_coding	178.757	-1.94016	0.298668	-6.49604	8.24607e-11
ENSMUSG00000067424	Zfp563	protein_coding	726.865	-1.38161	0.213396	-6.4744	9.51882e-11
ENSMUSG00000094076	Gm4767	protein_coding	350.43	-1.77287	0.274726	-6.45324	1.09487e-10
ENSMUSG00000002227	Mov10	protein_coding	263.541	-1.63459	0.253977	-6.43599	1.22673e-10
ENSMUSG00000071337	Tia1	protein_coding	5546.73	-1.22043	0.190303	-6.41308	1.42604e-10
ENSMUSG00000002799	Jag2	protein_coding	1299.63	-1.16499	0.181907	-6.40432	1.51039e-10
ENSMUSG00000020752	Recql5	protein_coding	1639.02	-1.13187	0.176798	-6.40206	1.53291e-10
ENSMUSG00000032394	Igdcc3	protein_coding	142.378	-2.04118	0.32137	-6.3515	2.13229e-10
ENSMUSG00000112203	Gm49167	TEC	83.5224	-2.68521	0.423659	-6.33813	2.32567e-10
ENSMUSG00000029587	Zfp12	protein_coding	618.426	-1.35347	0.214418	-6.31228	2.74958e-10
ENSMUSG00000051413	Plagl2	protein_coding	204.434	-1.74787	0.277091	-6.30793	2.82792e-10
ENSMUSG00000049036	Tmem121	protein_coding	3270.61	-1.14187	0.181054	-6.30679	2.84882e-10
ENSMUSG00000019461	Plscr3	protein_coding	1004.72	-1.20693	0.191634	-6.2981	3.0132e-10
ENSMUSG00000069804	Gm10277	protein_coding	88.0283	-2.59086	0.412339	-6.28332	3.31409e-10
ENSMUSG00000106032	Gm42463	lncRNA	129.817	-2.26508	0.361389	-6.2677	3.66422e-10
ENSMUSG00000047415	Gpr68	protein_coding	1316.29	-1.18693	0.189695	-6.25705	3.9232e-10
ENSMUSG00000096687	Mfsd4b4	protein_coding	385.37	-1.5076	0.241288	-6.24812	4.15427e-10
ENSMUSG00000104761	Gm43511	TEC	223.815	-1.69163	0.271228	-6.23691	4.46287e-10
ENSMUSG00000010048	Ifrd2	protein_coding	368.319	-1.42467	0.228564	-6.23314	4.57182e-10
ENSMUSG00000021721	Htr1a	protein_coding	1285.42	-1.16355	0.186732	-6.23109	4.63201e-10
ENSMUSG00000060301	2610008E11Rik	protein_coding	1114.03	-1.21225	0.195286	-6.20756	5.38152e-10
ENSMUSG00000104435	Gm37422	lncRNA	114.771	-2.41436	0.390101	-6.18907	6.052e-10
ENSMUSG00000034800	Zfp661	protein_coding	468.926	-1.40973	0.227999	-6.18307	6.2865e-10
ENSMUSG00000103497	Gm37407	TEC	233.861	-2.06331	0.334277	-6.17245	6.7238e-10
ENSMUSG00000030103	Bhlhe40	protein_coding	1557.92	-1.09114	0.177288	-6.1546	7.52672e-10
ENSMUSG00000039458	Mtmr12	protein_coding	1950.71	-1.10357	0.179669	-6.14224	8.1365e-10
ENSMUSG00000055003	Lrtm2	protein_coding	3169.28	-1.06004	0.17286	-6.13236	8.6583e-10
ENSMUSG00000052707	Tnrc6a	protein_coding	2565.31	-1.07541	0.175828	-6.11625	9.58036e-10
ENSMUSG00000006526	Stimate	protein_coding	601.097	-1.32686	0.217109	-6.11148	9.87122e-10
ENSMUSG00000036087	Slain2	protein_coding	522.385	-1.33188	0.218103	-6.10666	1.01737e-09
ENSMUSG00000020781	Tsen54	protein_coding	721.227	-1.21775	0.199916	-6.09132	1.11981e-09
ENSMUSG00000041468	Gpr12	protein_coding	1444.03	-1.12307	0.184767	-6.07832	1.21446e-09
ENSMUSG00000006390	Elovl1	protein_coding	419.458	-1.55169	0.255312	-6.07759	1.21999e-09
ENSMUSG00000054115	Skp2	protein_coding	416.817	-1.33405	0.220714	-6.04426	1.501e-09
ENSMUSG00000004561	Mettl17	protein_coding	1541.15	-1.07478	0.177893	-6.04171	1.52492e-09
ENSMUSG00000060314	Zfp941	protein_coding	1123.14	-1.12562	0.186607	-6.03206	1.61885e-09
ENSMUSG00000058331	Zfp85	protein_coding	107.031	-2.49023	0.413353	-6.02447	1.69669e-09
ENSMUSG00000046185	Zfp84	protein_coding	678.838	-1.34576	0.223489	-6.02159	1.72707e-09
ENSMUSG00000021962	Dcp1a	protein_coding	1229.04	-1.11652	0.186102	-5.99948	1.97951e-09
ENSMUSG00000037640	Zfp60	protein_coding	1444.97	-1.33513	0.222719	-5.99466	2.03918e-09
ENSMUSG00000037001	Zfp39	protein_coding	353.274	-1.54359	0.257807	-5.98738	2.13251e-09
ENSMUSG00000012429	Mplkip	protein_coding	424.854	-1.59331	0.26655	-5.97752	2.26563e-09
ENSMUSG00000048450	Msx1	protein_coding	647.448	-1.20734	0.202324	-5.96738	2.41099e-09
ENSMUSG00000103906	Tigd5	protein_coding	85.3558	-2.40342	0.403542	-5.9558	2.58798e-09
ENSMUSG00000038390	Gpr162	protein_coding	2676.24	-1.28998	0.216768	-5.95096	2.66572e-09
ENSMUSG00000037007	Zfp113	protein_coding	420.234	-1.3056	0.219761	-5.94098	2.83315e-09
ENSMUSG00000001065	Zfp276	protein_coding	715.562	-1.22237	0.206053	-5.9323	2.98714e-09
ENSMUSG00000020544	Cox11	protein_coding	757.031	-1.27169	0.214864	-5.91855	3.24788e-09
ENSMUSG00000030486	Zfp108	protein_coding	291.608	-1.50857	0.255015	-5.91564	3.30583e-09
ENSMUSG00000044933	Sstr3	protein_coding	292.778	-1.43547	0.24325	-5.90121	3.60856e-09
ENSMUSG00000036186	Dipk1b	protein_coding	2680.46	-1.2678	0.214956	-5.89792	3.68111e-09
ENSMUSG00000015337	Endog	protein_coding	216.38	-1.66956	0.283084	-5.89775	3.68484e-09
ENSMUSG00000041491	Cep78	protein_coding	1128.46	-1.0883	0.184551	-5.89699	3.70187e-09
ENSMUSG00000048997	Atxn7l2	protein_coding	1111.87	-1.07262	0.181909	-5.89648	3.71338e-09
ENSMUSG00000027164	Traf6	protein_coding	783.478	-1.21326	0.205765	-5.89633	3.7167e-09
ENSMUSG00000020888	Dvl2	protein_coding	1291	-1.21363	0.206233	-5.88474	3.98681e-09
ENSMUSG00000020364	Zfp354a	protein_coding	626.693	-1.27037	0.215947	-5.88278	4.03438e-09
ENSMUSG00000021993	Mipep	protein_coding	1116.71	-1.31926	0.224832	-5.86777	4.417e-09
ENSMUSG00000038422	Hdhd3	protein_coding	336.347	-1.49184	0.254529	-5.8612	4.59535e-09
ENSMUSG00000049305	Ccdc71	protein_coding	1943.84	-1.02124	0.17482	-5.84168	5.16765e-09
ENSMUSG00000049728	Zfp668	protein_coding	1314.3	-1.04247	0.178617	-5.83632	5.33674e-09
ENSMUSG00000102331	Gm19938	lncRNA	287.648	-1.53016	0.262209	-5.83567	5.35744e-09
ENSMUSG00000045598	Zfp553	protein_coding	1438.03	-1.08104	0.185601	-5.82451	5.72803e-09
ENSMUSG00000039754	Alkbh4	protein_coding	536.508	-1.34458	0.23103	-5.81992	5.8875e-09
ENSMUSG00000030600	Lrfn1	protein_coding	443.98	-1.35489	0.233088	-5.81277	6.14468e-09
ENSMUSG00000094626	Tmem121b	protein_coding	682.399	-1.22625	0.211709	-5.79213	6.94996e-09
ENSMUSG00000069184	Zfp72	protein_coding	210.441	-1.608	0.277864	-5.787	7.16528e-09
ENSMUSG00000039810	Zc3h10	protein_coding	405.309	-1.32045	0.228714	-5.77339	7.76916e-09
ENSMUSG00000040396	Abhd13	protein_coding	1250.88	-1.10937	0.1924	-5.76597	8.11893e-09
ENSMUSG00000001157	Gmcl1	protein_coding	1304.03	-1.14063	0.197831	-5.7657	8.13187e-09
ENSMUSG00000066042	Med18	protein_coding	354.452	-1.41756	0.245979	-5.76293	8.26654e-09
ENSMUSG00000112287	Gm47024	TEC	158.926	-1.82888	0.317699	-5.75665	8.57988e-09
ENSMUSG00000029389	Ddx55	protein_coding	1425.04	-1.12137	0.195073	-5.7485	9.0038e-09
ENSMUSG00000038256	Bcl9	protein_coding	2159.54	-1.26433	0.220222	-5.74118	9.40202e-09
ENSMUSG00000092526	Gm17907	processed_pseudogene	71.9855	-2.53366	0.441591	-5.73757	9.60456e-09
ENSMUSG00000072572	Slc39a2	protein_coding	164.684	-1.8119	0.315833	-5.73688	9.64378e-09
ENSMUSG00000034889	Cactin	protein_coding	1393.36	-1.02702	0.179104	-5.73423	9.79569e-09
ENSMUSG00000009406	Elk1	protein_coding	4519.05	-1.17686	0.205236	-5.73416	9.79959e-09
ENSMUSG00000110317	Gm45250	lncRNA	190.041	-1.61234	0.281306	-5.73163	9.947e-09
ENSMUSG00000027932	Slc27a3	protein_coding	1657.43	-1.25024	0.21818	-5.7303	1.00251e-08
ENSMUSG00000112828	Gm48495	lncRNA	168.639	-2.2016	0.38441	-5.72722	1.02088e-08
ENSMUSG00000051499	Zfp786	protein_coding	327.517	-1.91724	0.334962	-5.72374	1.04202e-08
ENSMUSG00000031832	Taf1c	protein_coding	527.821	-1.22547	0.214421	-5.71523	1.09554e-08
ENSMUSG00000048310	Pskh1	protein_coding	237.758	-1.51945	0.266437	-5.70285	1.17821e-08
ENSMUSG00000028339	Col15a1	protein_coding	403.838	-1.52066	0.26677	-5.70026	1.19625e-08
ENSMUSG00000067370	B3galt4	protein_coding	325.997	-1.41165	0.247659	-5.69998	1.19823e-08
ENSMUSG00000046556	Zfp319	protein_coding	887.61	-1.08572	0.190584	-5.69681	1.22071e-08
ENSMUSG00000020282	Rhbdf1	protein_coding	1014.3	-1.13513	0.199262	-5.69665	1.22186e-08
ENSMUSG00000001521	Tulp3	protein_coding	1459.55	-1.00434	0.176759	-5.68199	1.33136e-08
ENSMUSG00000090946	Ccdc71l	protein_coding	323.724	-1.33816	0.235568	-5.68058	1.3424e-08
ENSMUSG00000051306	Usp42	protein_coding	979.104	-1.07066	0.188969	-5.66581	1.46333e-08
ENSMUSG00000035757	Selenoo	protein_coding	821.112	-1.37304	0.242389	-5.66462	1.47349e-08
ENSMUSG00000050846	Zfp623	protein_coding	967.96	-1.19073	0.210858	-5.64707	1.63202e-08
ENSMUSG00000023232	Serinc2	protein_coding	903.614	-1.09149	0.193528	-5.63996	1.70086e-08
ENSMUSG00000042675	Ypel3	protein_coding	3155.46	-1.41883	0.251628	-5.63861	1.71432e-08
ENSMUSG00000104704	Gm43133	TEC	57.7189	-2.78996	0.495049	-5.63573	1.74318e-08
ENSMUSG00000025577	Cbx2	protein_coding	257.013	-1.52037	0.271047	-5.60926	2.0319e-08
ENSMUSG00000030469	Zfp719	protein_coding	1080.75	-1.11141	0.19863	-5.59539	2.20131e-08
ENSMUSG00000039481	Nrtn	protein_coding	232.235	-1.83112	0.327502	-5.59116	2.25559e-08
ENSMUSG00000110895	Gm48822	TEC	40.222	-3.7313	0.667728	-5.58806	2.29619e-08
ENSMUSG00000033726	Emx1	protein_coding	2293.63	-1.21149	0.216886	-5.58584	2.32571e-08
ENSMUSG00000046380	Jrk	protein_coding	369.297	-1.29498	0.231869	-5.58496	2.33757e-08
ENSMUSG00000038697	Taf5l	protein_coding	1110.12	-1.11834	0.201223	-5.55771	2.73334e-08
ENSMUSG00000035266	Helq	protein_coding	851.504	-1.17211	0.210956	-5.55618	2.75743e-08
ENSMUSG00000022075	Rhobtb2	protein_coding	2568.95	-1.14067	0.205406	-5.55324	2.80422e-08
ENSMUSG00000107577	Gm44103	TEC	59.2138	-2.80827	0.505842	-5.55168	2.82935e-08
ENSMUSG00000030822	Prr14	protein_coding	1520.25	-1.04326	0.188135	-5.54526	2.93514e-08
ENSMUSG00000028322	Exosc3	protein_coding	491.521	-1.23989	0.223989	-5.53548	3.1037e-08
ENSMUSG00000066798	Zbtb6	protein_coding	869.471	-1.28639	0.232497	-5.53296	3.14879e-08
ENSMUSG00000054381	Zfp747	protein_coding	307.431	-1.49568	0.270484	-5.52965	3.20863e-08
ENSMUSG00000036915	Kirrel2	protein_coding	720.815	-1.10205	0.199475	-5.52473	3.29989e-08
ENSMUSG00000102602	A930004J17Rik	TEC	115.667	-2.06289	0.37426	-5.51192	3.54939e-08
ENSMUSG00000020167	Tcf3	protein_coding	963.751	-1.32004	0.240422	-5.4905	4.00806e-08
ENSMUSG00000078779	Zfp59	protein_coding	529.717	-1.19323	0.217555	-5.48474	4.14083e-08
ENSMUSG00000029127	Zbtb49	protein_coding	490.126	-1.16037	0.211612	-5.48348	4.17038e-08
ENSMUSG00000021495	Fam193b	protein_coding	1602.81	-1.13444	0.207002	-5.48034	4.24498e-08
ENSMUSG00000043993	2900052L18Rik	lncRNA	125.337	-2.04457	0.373415	-5.47533	4.36706e-08
ENSMUSG00000043999	Gpr75	protein_coding	703.003	-1.18326	0.216253	-5.47162	4.45934e-08
ENSMUSG00000045404	Kcnk13	protein_coding	409.208	-1.21174	0.221919	-5.46026	4.75439e-08
ENSMUSG00000042115	Klhdc8a	protein_coding	288.659	-1.3859	0.254308	-5.44969	5.04567e-08
ENSMUSG00000038888	Ctu1	protein_coding	611.008	-1.26329	0.231838	-5.44901	5.06508e-08
ENSMUSG00000047044	D030056L22Rik	protein_coding	1280.96	-1.10998	0.203844	-5.44526	5.17294e-08
ENSMUSG00000086004	Gm7805	processed_pseudogene	111.713	-1.99107	0.365821	-5.44275	5.24645e-08
ENSMUSG00000010047	Hyal2	protein_coding	1107.97	-1.07799	0.199152	-5.41294	6.19989e-08
ENSMUSG00000035161	Ints6	protein_coding	753.35	-1.06254	0.196519	-5.40681	6.4156e-08
ENSMUSG00000020331	Hcn2	protein_coding	596.679	-1.52743	0.282665	-5.40368	6.52864e-08
ENSMUSG00000043090	Zfp866	protein_coding	642.523	-1.10461	0.204451	-5.40281	6.56034e-08
ENSMUSG00000032014	Oaf	protein_coding	123.484	-2.00302	0.370737	-5.4028	6.56087e-08
ENSMUSG00000028982	Slc25a33	protein_coding	1358.58	-1.11075	0.205681	-5.40032	6.65213e-08
ENSMUSG00000024424	Ttc39c	protein_coding	1730.2	-1.07702	0.200172	-5.38045	7.42985e-08
ENSMUSG00000020128	Vps54	protein_coding	554.335	-1.28047	0.238314	-5.37305	7.7415e-08
ENSMUSG00000023755	Rhebl1	protein_coding	437.825	-1.17208	0.218526	-5.36357	8.15922e-08
ENSMUSG00000044231	Nhlrc1	protein_coding	866.528	-1.06825	0.19926	-5.3611	8.27147e-08
ENSMUSG00000046818	Ddit4l	protein_coding	483.541	-1.26021	0.235764	-5.34522	9.03064e-08
ENSMUSG00000031822	Gse1	protein_coding	595.809	-1.20784	0.226039	-5.34349	9.11736e-08
ENSMUSG00000032558	Nphp3	protein_coding	124.897	-1.79845	0.336951	-5.33743	9.4274e-08
ENSMUSG00000014859	E2f4	protein_coding	572.254	-1.09579	0.205567	-5.33056	9.79094e-08
ENSMUSG00000044352	Sowaha	protein_coding	2458.2	-1.08696	0.204044	-5.3271	9.97913e-08
ENSMUSG00000050930	Map10	protein_coding	490.314	-1.14732	0.215382	-5.32693	9.9888e-08
ENSMUSG00000054871	Tmem158	protein_coding	377.637	-1.35164	0.254063	-5.32008	1.0372e-07
ENSMUSG00000108389	Gm45206	TEC	38.5809	-3.35468	0.631371	-5.31333	1.07641e-07
ENSMUSG00000029428	Stx2	protein_coding	518.524	-1.16468	0.219403	-5.30841	1.10589e-07
ENSMUSG00000095325	Zfp870	protein_coding	287.509	-1.39885	0.263775	-5.30321	1.13784e-07
ENSMUSG00000006307	Kmt2b	protein_coding	1185.56	-1.06433	0.200899	-5.29783	1.1719e-07
ENSMUSG00000031931	Ankrd49	protein_coding	660.711	-1.19675	0.225904	-5.29759	1.17342e-07
ENSMUSG00000105894	Gm42710	TEC	87.152	-2.15575	0.407064	-5.29586	1.18458e-07
ENSMUSG00000105935	Gm43628	TEC	87.5513	-2.30089	0.434912	-5.29047	1.22005e-07
ENSMUSG00000060397	Zfp128	protein_coding	229.297	-1.42684	0.269966	-5.28527	1.25518e-07
ENSMUSG00000071652	Ints5	protein_coding	1107.67	-1.07778	0.204099	-5.28065	1.28726e-07
ENSMUSG00000094248	H2ac23	protein_coding	612.931	-1.45184	0.275458	-5.27063	1.35959e-07
ENSMUSG00000071291	Zfp58	protein_coding	139.222	-1.77117	0.336539	-5.26291	1.4179e-07
ENSMUSG00000029387	Gtf2h3	protein_coding	1303.26	-1.01215	0.192643	-5.254	1.4883e-07
ENSMUSG00000075040	Zfp408	protein_coding	667.803	-1.17858	0.224327	-5.25385	1.48953e-07
ENSMUSG00000023192	Grm2	protein_coding	2766.9	-1.11245	0.211859	-5.25091	1.5135e-07
ENSMUSG00000074629	4930518I15Rik	TEC	237.883	-1.56472	0.298138	-5.2483	1.53513e-07
ENSMUSG00000021476	Habp4	protein_coding	3345.26	-1.1354	0.21651	-5.2441	1.57049e-07
ENSMUSG00000074282	Zfp94	protein_coding	490.068	-1.24753	0.238357	-5.23388	1.6599e-07
ENSMUSG00000049858	Suox	protein_coding	425.914	-1.18783	0.226962	-5.23361	1.6623e-07
ENSMUSG00000019826	Zbtb24	protein_coding	881.975	-1.00792	0.192696	-5.23061	1.68954e-07
ENSMUSG00000103928	Gm37893	TEC	64.6184	-2.37919	0.455959	-5.21799	1.80877e-07
ENSMUSG00000074575	Kcng1	protein_coding	1809.77	-1.08108	0.207832	-5.20168	1.97493e-07
ENSMUSG00000046792	Zfp787	protein_coding	543.802	-1.14795	0.220907	-5.19653	2.03048e-07
ENSMUSG00000095432	Zfp748	protein_coding	432.03	-1.53384	0.295328	-5.19367	2.06191e-07
ENSMUSG00000006362	Cbfa2t3	protein_coding	1717.57	-1.04883	0.202119	-5.18916	2.11239e-07
ENSMUSG00000024095	Hnrnpll	protein_coding	2122.74	-1.1371	0.219257	-5.18615	2.14691e-07
ENSMUSG00000025507	Pidd1	protein_coding	1035.44	-1.04051	0.200938	-5.17827	2.23954e-07
ENSMUSG00000047098	Rnf31	protein_coding	1257.98	-1.03246	0.199638	-5.17164	2.32042e-07
ENSMUSG00000038990	Cables2	protein_coding	443.304	-1.14663	0.221929	-5.16667	2.38305e-07
ENSMUSG00000103046	Gm37309	TEC	75.5472	-2.14594	0.415682	-5.16245	2.43743e-07
ENSMUSG00000048921	Zfp689	protein_coding	211.768	-1.42824	0.27667	-5.16226	2.43984e-07
ENSMUSG00000006958	Chrd	protein_coding	1550.81	-1.05618	0.204927	-5.1539	2.55118e-07
ENSMUSG00000069301	H2ac11	protein_coding	350.18	-1.45678	0.282811	-5.15107	2.59005e-07
ENSMUSG00000030386	Zfp606	protein_coding	960.88	-1.0567	0.205613	-5.13924	2.75858e-07
ENSMUSG00000044674	Fzd1	protein_coding	893.576	-1.20485	0.234584	-5.13613	2.80448e-07
ENSMUSG00000094777	H2ac24	protein_coding	613.846	-1.45256	0.282828	-5.13583	2.80902e-07
ENSMUSG00000066152	Slc31a2	protein_coding	336.871	-1.41924	0.27635	-5.13568	2.81124e-07
ENSMUSG00000105939	Gm43322	TEC	273.031	-1.42696	0.277903	-5.13475	2.82518e-07
ENSMUSG00000070709	Zfp974	protein_coding	329.6	-1.20021	0.233763	-5.13429	2.83213e-07
ENSMUSG00000023143	Nagpa	protein_coding	446.036	-1.11186	0.216625	-5.13264	2.85701e-07
ENSMUSG00000044367	Slc16a13	protein_coding	345.45	-1.19238	0.232318	-5.13256	2.8582e-07
ENSMUSG00000032698	Lmo2	protein_coding	649.626	-1.06133	0.20682	-5.13165	2.87215e-07
ENSMUSG00000062526	Mppe1	protein_coding	473.008	-1.09261	0.213006	-5.12946	2.90577e-07
ENSMUSG00000106384	Gm43188	TEC	248.214	-1.87346	0.365799	-5.12157	3.03009e-07
ENSMUSG00000054770	Kctd18	protein_coding	503.352	-1.10209	0.21586	-5.10558	3.29784e-07
ENSMUSG00000109013	Gm44723	TEC	144.713	-1.60171	0.313798	-5.10426	3.32084e-07
ENSMUSG00000049097	Ankrd34a	protein_coding	1447.89	-1.05535	0.206948	-5.09958	3.40404e-07
ENSMUSG00000022382	Wnt7b	protein_coding	3636.47	-1.17614	0.23091	-5.09349	3.51534e-07
ENSMUSG00000022130	Tgds	protein_coding	277.637	-1.5652	0.3075	-5.09009	3.57893e-07
ENSMUSG00000056724	Nbeal2	protein_coding	445.421	-1.2262	0.240948	-5.08908	3.59814e-07
ENSMUSG00000111496	Gm47483	TEC	105.589	-1.86398	0.366378	-5.08758	3.6266e-07
ENSMUSG00000115692	Gm49163	lncRNA	40.807	-3.0401	0.598136	-5.08262	3.72261e-07
ENSMUSG00000027845	Dclre1b	protein_coding	287.11	-1.25914	0.248191	-5.0733	3.90983e-07
ENSMUSG00000045822	Zswim3	protein_coding	468.682	-1.17984	0.232642	-5.07151	3.94678e-07
ENSMUSG00000035673	Sbno2	protein_coding	869.354	-1.21703	0.240294	-5.06474	4.08961e-07
ENSMUSG00000037085	Trmt12	protein_coding	723.326	-1.10662	0.219038	-5.05219	4.36771e-07
ENSMUSG00000029319	Coq2	protein_coding	1184.29	-1.11079	0.21998	-5.04952	4.42922e-07
ENSMUSG00000032402	Smad3	protein_coding	1241.04	-1.00315	0.199043	-5.03987	4.65839e-07
ENSMUSG00000055305	Zfp93	protein_coding	433.303	-1.10027	0.218444	-5.03684	4.73271e-07
ENSMUSG00000072889	Nfxl1	protein_coding	183.767	-1.565	0.311007	-5.03203	4.85311e-07
ENSMUSG00000112106	Gm47026	TEC	103.379	-1.83319	0.365681	-5.0131	5.35613e-07
ENSMUSG00000028629	Exo5	protein_coding	381.527	-1.1473	0.229168	-5.00639	5.54591e-07
ENSMUSG00000046658	Zfp316	protein_coding	668.166	-1.37669	0.275183	-5.00283	5.64938e-07
ENSMUSG00000051067	Lingo3	protein_coding	1313.73	-1.26917	0.255221	-4.97283	6.59825e-07
ENSMUSG00000050558	Prokr2	protein_coding	649.549	-1.09939	0.22158	-4.96158	6.99208e-07
ENSMUSG00000050138	Kcnk12	protein_coding	839.574	-1.42502	0.287486	-4.95683	7.16539e-07
ENSMUSG00000103945	Gm38228	TEC	115.592	-1.73536	0.350462	-4.95163	7.35928e-07
ENSMUSG00000016984	Etaa1	protein_coding	151.717	-1.52782	0.308589	-4.951	7.38328e-07
ENSMUSG00000019256	Ahr	protein_coding	311.271	-1.19527	0.241858	-4.94202	7.73162e-07
ENSMUSG00000054715	Zscan22	protein_coding	457.647	-1.12562	0.22784	-4.9404	7.79614e-07
ENSMUSG00000034839	Larp6	protein_coding	1923.03	-1.00787	0.204088	-4.93841	7.87612e-07
ENSMUSG00000044452	Zfp507	protein_coding	425.866	-1.10941	0.224753	-4.93613	7.96861e-07
ENSMUSG00000045877	4933415A04Rik	lncRNA	252.605	-1.36346	0.27659	-4.92952	8.2431e-07
ENSMUSG00000034789	Rab24	protein_coding	893.763	-1.27994	0.259715	-4.92824	8.29756e-07
ENSMUSG00000021102	Glrx5	protein_coding	2449.29	-1.23187	0.250505	-4.91754	8.76378e-07
ENSMUSG00000025450	Gm9752	lncRNA	381.728	-1.11041	0.225826	-4.91711	8.78309e-07
ENSMUSG00000043811	Rtn4r	protein_coding	771.529	-1.15831	0.235704	-4.91427	8.91154e-07
ENSMUSG00000050890	Pdik1l	protein_coding	1604.21	-1.01553	0.20692	-4.90785	9.20802e-07
ENSMUSG00000034333	Zbed4	protein_coding	395.342	-1.08951	0.222053	-4.90651	9.27101e-07
ENSMUSG00000106288	Gm43593	TEC	61.3774	-2.72255	0.55506	-4.90496	9.34469e-07
ENSMUSG00000085782	Gm15624	lncRNA	251.511	-1.2478	0.255322	-4.88714	1.02309e-06
ENSMUSG00000022687	Boc	protein_coding	853.446	-1.01259	0.207566	-4.87843	1.06934e-06
ENSMUSG00000054931	Zkscan4	protein_coding	208.071	-1.46131	0.299851	-4.87345	1.09665e-06
ENSMUSG00000106536	Gm42508	TEC	62.9513	-2.22857	0.457423	-4.87202	1.10465e-06
ENSMUSG00000026994	Galnt3	protein_coding	187.096	-1.40169	0.287855	-4.86944	1.11912e-06
ENSMUSG00000105848	Gm42683	TEC	77.7472	-2.02885	0.416894	-4.86659	1.1354e-06
ENSMUSG00000085385	Snhg17	lncRNA	442.311	-1.16836	0.240267	-4.86278	1.15751e-06
ENSMUSG00000062198	2700097O09Rik	protein_coding	773.73	-1.01996	0.210148	-4.85355	1.21268e-06
ENSMUSG00000021408	Ripk1	protein_coding	202.572	-1.36921	0.282469	-4.8473	1.25152e-06
ENSMUSG00000060260	Pwwp2b	protein_coding	430.396	-1.08027	0.223935	-4.82401	1.40699e-06
ENSMUSG00000106944	Gm43843	TEC	233.085	-1.36192	0.28324	-4.80835	1.52183e-06
ENSMUSG00000036158	Prickle1	protein_coding	1527.71	-1.02701	0.214405	-4.79006	1.66734e-06
ENSMUSG00000107932	Gm44432	TEC	34.0763	-3.39037	0.707821	-4.78986	1.66895e-06
ENSMUSG00000043614	Vps37d	protein_coding	293.808	-1.30296	0.273357	-4.76653	1.87424e-06
ENSMUSG00000032409	Atr	protein_coding	364.945	-1.10518	0.231872	-4.76633	1.87615e-06
ENSMUSG00000104284	Gm10862	lncRNA	162.24	-1.51446	0.318848	-4.7498	2.03615e-06
ENSMUSG00000030725	Lipt2	protein_coding	337.028	-1.16135	0.244627	-4.74742	2.06032e-06
ENSMUSG00000111345	Gm48562	TEC	88.8498	-1.90086	0.400421	-4.74716	2.06294e-06
ENSMUSG00000010517	Faf1	protein_coding	1461.65	-1.05955	0.223604	-4.73851	2.15295e-06
ENSMUSG00000018899	Irf1	protein_coding	495.545	-1.06667	0.225255	-4.7354	2.18629e-06
ENSMUSG00000110424	1700012D14Rik	lncRNA	156.801	-1.45382	0.307235	-4.73195	2.22371e-06
ENSMUSG00000031090	Nadsyn1	protein_coding	174.787	-1.3889	0.293517	-4.73191	2.22418e-06
ENSMUSG00000038797	Zscan2	protein_coding	141.776	-1.56713	0.33164	-4.7254	2.29662e-06
ENSMUSG00000091509	Gm17066	lncRNA	272.765	-1.19831	0.253634	-4.72456	2.30618e-06
ENSMUSG00000048616	Nog	protein_coding	222.997	-1.67287	0.354392	-4.72039	2.35397e-06
ENSMUSG00000078435	AU041133	protein_coding	471.765	-1.08019	0.229329	-4.71022	2.47445e-06
ENSMUSG00000104436	Gm37423	lncRNA	79.9993	-2.01548	0.429237	-4.6955	2.65958e-06
ENSMUSG00000106841	Gm42656	TEC	128.362	-1.55227	0.330799	-4.69248	2.69912e-06
ENSMUSG00000103762	Gm37861	TEC	50.1564	-2.50593	0.535253	-4.68176	2.84428e-06
ENSMUSG00000043602	Zfp3	protein_coding	431.091	-1.15047	0.246051	-4.67574	2.929e-06
ENSMUSG00000053985	Zfp14	protein_coding	447.165	-1.04438	0.223763	-4.66736	3.05099e-06
ENSMUSG00000095407	Tmem200c	protein_coding	102.512	-1.90523	0.408452	-4.66451	3.09357e-06
ENSMUSG00000058900	Rsl1	protein_coding	76.9554	-1.9071	0.409114	-4.66153	3.13862e-06
ENSMUSG00000034863	Ano8	protein_coding	185.664	-1.35916	0.291813	-4.65764	3.19855e-06
ENSMUSG00000041957	Pkp2	protein_coding	416.712	-1.03992	0.224014	-4.64221	3.44698e-06
ENSMUSG00000102556	Gm37569	TEC	30.1385	-3.24748	0.700392	-4.63666	3.54088e-06
ENSMUSG00000041849	Card6	protein_coding	34.2234	-2.94436	0.63545	-4.6335	3.59532e-06
ENSMUSG00000099689	Zfp383	protein_coding	358.755	-1.06733	0.23066	-4.6273	3.70462e-06
ENSMUSG00000099481	Xndc1	protein_coding	307.93	-1.10806	0.239857	-4.61967	3.84355e-06
ENSMUSG00000028980	H6pd	protein_coding	147.406	-1.4891	0.32276	-4.61364	3.95679e-06
ENSMUSG00000061371	Zfp873	protein_coding	445.81	-1.00116	0.217049	-4.61259	3.97677e-06
ENSMUSG00000099681	1700052K11Rik	lncRNA	145.979	-1.42508	0.308981	-4.61219	3.98446e-06
ENSMUSG00000030522	Mtmr10	protein_coding	455.729	-1.00432	0.217759	-4.61207	3.98688e-06
ENSMUSG00000034071	Zfp551	protein_coding	203.11	-1.43172	0.310611	-4.60937	4.03888e-06
ENSMUSG00000046909	Tefm	protein_coding	406.079	-1.20178	0.261381	-4.59779	4.26992e-06
ENSMUSG00000074811	Hps6	protein_coding	424.768	-1.02781	0.223819	-4.59215	4.38698e-06
ENSMUSG00000033439	Trmt13	protein_coding	406.324	-1.02612	0.223504	-4.59106	4.41005e-06
ENSMUSG00000114493	Gm47071	lncRNA	67.488	-1.99036	0.433601	-4.59031	4.42584e-06
ENSMUSG00000058093	Zfp729b	protein_coding	308.182	-1.16205	0.253718	-4.58009	4.64785e-06
ENSMUSG00000067430	Zfp763	protein_coding	1096.08	-1.08835	0.238081	-4.57133	4.84642e-06
ENSMUSG00000013483	Card14	protein_coding	108.981	-1.60677	0.351811	-4.56715	4.94404e-06
ENSMUSG00000028850	Gpatch3	protein_coding	354.23	-1.17678	0.257665	-4.5671	4.94524e-06
ENSMUSG00000085028	Slc2a4rg-ps	transcribed_unitary_pseudogene	421.086	-1.06892	0.234273	-4.56271	5.04974e-06
ENSMUSG00000104469	Gm37663	TEC	43.6142	-2.4789	0.544076	-4.55618	5.20933e-06
ENSMUSG00000117440	Gm50087	lncRNA	37.6983	-2.73675	0.600756	-4.55551	5.22597e-06
ENSMUSG00000029504	Ddx51	protein_coding	1275.68	-1.0469	0.230682	-4.53829	5.67131e-06
ENSMUSG00000103013	Gm37503	TEC	61.8595	-2.12047	0.468336	-4.52767	5.96384e-06
ENSMUSG00000039308	Ndst2	protein_coding	224.106	-1.29265	0.28551	-4.52752	5.96811e-06
ENSMUSG00000020868	Xylt2	protein_coding	2001.39	-1.15564	0.255363	-4.52548	6.02583e-06
ENSMUSG00000117955	Gm50205	TEC	74.982	-1.97931	0.437472	-4.52443	6.05598e-06
ENSMUSG00000040105	Plpp6	protein_coding	403.414	-1.06835	0.236232	-4.52244	6.11297e-06
ENSMUSG00000015981	Stk32c	protein_coding	789.001	-1.21732	0.270122	-4.50654	6.58923e-06
ENSMUSG00000054967	Zfp647	protein_coding	355.945	-1.07652	0.239166	-4.50116	6.75838e-06
ENSMUSG00000116908	Gm49599	TEC	182.538	-1.39708	0.310742	-4.49595	6.92591e-06
ENSMUSG00000117171	C230013L11Rik	lncRNA	380.518	-1.04599	0.233111	-4.48708	7.22044e-06
ENSMUSG00000103403	Gm37931	TEC	60.9034	-2.0547	0.459622	-4.47043	7.80637e-06
ENSMUSG00000087598	Zfp111	protein_coding	414.987	-1.01412	0.227007	-4.46737	7.91856e-06
ENSMUSG00000069309	H2ac22	protein_coding	163.464	-1.36498	0.305779	-4.46394	8.04646e-06
ENSMUSG00000055945	Prr18	protein_coding	172.446	-1.41894	0.318012	-4.46191	8.12327e-06
ENSMUSG00000048022	Tmem229a	protein_coding	314.656	-1.19561	0.268833	-4.44742	8.69084e-06
ENSMUSG00000051705	Senp8	protein_coding	241.623	-1.17681	0.264918	-4.44216	8.90608e-06
ENSMUSG00000042810	Krba1	protein_coding	2811.01	-1.01564	0.228672	-4.44148	8.93431e-06
ENSMUSG00000097311	Gm26871	lncRNA	326.785	-1.09349	0.246666	-4.43309	9.28941e-06
ENSMUSG00000087072	Recql5os1	lncRNA	22.5979	-3.99166	0.900701	-4.43172	9.34827e-06
ENSMUSG00000105748	Gm43088	TEC	38.1243	-2.70575	0.611937	-4.42161	9.79671e-06
ENSMUSG00000024667	Tmem216	protein_coding	501.009	-1.08406	0.245314	-4.41907	9.91287e-06
ENSMUSG00000117406	Ntn3	protein_coding	452.268	-1.15677	0.261794	-4.41862	9.93341e-06
ENSMUSG00000044702	Palb2	protein_coding	77.8995	-1.77046	0.400754	-4.41782	9.97017e-06
ENSMUSG00000104432	A430027C01Rik	TEC	27.7927	-3.24475	0.734611	-4.41697	1.00096e-05
ENSMUSG00000028578	Caap1	protein_coding	138.78	-1.40429	0.317966	-4.41648	1.00322e-05
ENSMUSG00000034462	Pkd2	protein_coding	439.423	-1.06175	0.240464	-4.41544	1.00805e-05
ENSMUSG00000106706	C530043K16Rik	TEC	140.451	-1.37695	0.311971	-4.4137	1.01619e-05
ENSMUSG00000030539	Sema4b	protein_coding	450.193	-1.03988	0.23602	-4.40592	1.05334e-05
ENSMUSG00000050075	Gpr171	protein_coding	83.5306	-1.73087	0.392894	-4.40544	1.05569e-05
ENSMUSG00000025735	Rhbdl1	protein_coding	233.159	-1.32325	0.300655	-4.40123	1.07641e-05
ENSMUSG00000107561	Gm44264	lncRNA	36.5246	-2.73136	0.620718	-4.40032	1.08093e-05
ENSMUSG00000039497	Dse	protein_coding	192.241	-1.22862	0.279345	-4.39822	1.09142e-05
ENSMUSG00000104107	Gm37879	TEC	43.0842	-2.49532	0.568042	-4.39284	1.11879e-05
ENSMUSG00000040429	Mterf1a	protein_coding	130.724	-1.51705	0.346483	-4.37844	1.19534e-05
ENSMUSG00000091890	A830073O21Rik	TEC	164.249	-1.67627	0.382874	-4.37811	1.19713e-05
ENSMUSG00000105655	Gm42659	lncRNA	231.314	-1.2775	0.293075	-4.35896	1.3068e-05
ENSMUSG00000103400	Gm15853	lncRNA	82.4644	-1.82291	0.418253	-4.35839	1.31022e-05
ENSMUSG00000104852	Gm43201	TEC	64.614	-2.01236	0.462216	-4.35372	1.33849e-05
ENSMUSG00000102882	Gm2065	TEC	35.913	-2.63179	0.606263	-4.34101	1.4183e-05
ENSMUSG00000097379	Gm26873	lncRNA	127.657	-1.3983	0.322482	-4.33605	1.45068e-05
ENSMUSG00000031983	2310022B05Rik	protein_coding	1348.82	-1.09827	0.253557	-4.33146	1.48121e-05
ENSMUSG00000042106	Inka1	protein_coding	232.295	-1.13413	0.261928	-4.32992	1.49161e-05
ENSMUSG00000109162	2900027M19Rik	TEC	168.653	-1.30592	0.302374	-4.31888	1.56821e-05
ENSMUSG00000107560	Gm44199	lncRNA	75.4004	-1.7638	0.40921	-4.31025	1.63071e-05
ENSMUSG00000033126	Ybey	protein_coding	255.27	-1.11327	0.25854	-4.30599	1.66238e-05
ENSMUSG00000103539	Gm37834	TEC	34.8025	-2.79714	0.651037	-4.29643	1.7357e-05
ENSMUSG00000096597	Gm21886	protein_coding	24.3336	-3.41183	0.79526	-4.29021	1.78503e-05
ENSMUSG00000110945	Gm9856	lncRNA	126.119	-1.41666	0.330696	-4.28389	1.83652e-05
ENSMUSG00000043079	Synpo	protein_coding	4058.75	-1.05669	0.246743	-4.28254	1.84768e-05
ENSMUSG00000041075	Fzd7	protein_coding	142.791	-1.35212	0.315878	-4.2805	1.86471e-05
ENSMUSG00000044390	Tigd3	protein_coding	172.485	-1.27867	0.298918	-4.27768	1.88855e-05
ENSMUSG00000066892	Fbxl12	protein_coding	322.071	-1.02008	0.238751	-4.27258	1.9322e-05
ENSMUSG00000046523	Kctd4	protein_coding	886.463	-1.05666	0.24761	-4.26742	1.97749e-05
ENSMUSG00000102212	C230085N15Rik	TEC	111.159	-1.60887	0.377038	-4.26713	1.97999e-05
ENSMUSG00000104720	Gm43138	lncRNA	37.3713	-2.50069	0.587694	-4.25508	2.08973e-05
ENSMUSG00000096606	Tpbgl	protein_coding	167.754	-1.26294	0.297204	-4.24942	2.14325e-05
ENSMUSG00000102498	Gm19445	TEC	75.2591	-1.72183	0.406416	-4.23662	2.2691e-05
ENSMUSG00000030929	Eri2	protein_coding	325.756	-1.01716	0.240178	-4.23501	2.28545e-05
ENSMUSG00000035125	Gcfc2	protein_coding	106.831	-1.68818	0.398824	-4.2329	2.30697e-05
ENSMUSG00000085274	BC046401	lncRNA	74.1102	-1.92421	0.454963	-4.22938	2.34336e-05
ENSMUSG00000019338	Zfp687	protein_coding	962.458	-1.07311	0.25377	-4.22866	2.35089e-05
ENSMUSG00000046561	Arsj	protein_coding	186.47	-1.23921	0.293257	-4.22568	2.38224e-05
ENSMUSG00000034379	Wdr5b	protein_coding	303.111	-1.03086	0.244227	-4.2209	2.4333e-05
ENSMUSG00000056592	Zfp658	protein_coding	177.61	-1.57254	0.372573	-4.22076	2.43485e-05
ENSMUSG00000022528	Hes1	protein_coding	104.635	-1.54663	0.366604	-4.21882	2.45585e-05
ENSMUSG00000036459	Wtip	protein_coding	148.007	-1.29581	0.307351	-4.21605	2.48617e-05
ENSMUSG00000042500	Ago4	protein_coding	181.769	-1.24725	0.2959	-4.2151	2.49666e-05
ENSMUSG00000057409	Zfp53	protein_coding	341.905	-1.16781	0.277133	-4.21389	2.51004e-05
ENSMUSG00000059851	Kmt5c	protein_coding	756.004	-1.04487	0.248541	-4.20402	2.62217e-05
ENSMUSG00000061991	H2ac10	protein_coding	167.757	-1.2556	0.299485	-4.19254	2.75853e-05
ENSMUSG00000027368	Dusp2	protein_coding	97.0122	-1.70163	0.40615	-4.18967	2.79366e-05
ENSMUSG00000069302	H2ac12	protein_coding	167.378	-1.28573	0.307288	-4.18413	2.86256e-05
ENSMUSG00000020335	Zfp354b	protein_coding	212.097	-1.32072	0.316305	-4.17547	2.97373e-05
ENSMUSG00000111505	Gm48673	TEC	52.4293	-2.07917	0.498024	-4.17484	2.98195e-05
ENSMUSG00000024325	Ring1	protein_coding	1323.66	-1.01234	0.242816	-4.16917	3.05706e-05
ENSMUSG00000041396	Mettl18	protein_coding	151.914	-1.2717	0.305475	-4.16304	3.14039e-05
ENSMUSG00000071478	H2ac7	protein_coding	193.921	-1.20878	0.290444	-4.16183	3.15703e-05
ENSMUSG00000056019	Zfp709	protein_coding	275.97	-1.03948	0.250174	-4.15505	3.25222e-05
ENSMUSG00000107310	Gm7452	transcribed_processed_pseudogene	200.193	-1.1675	0.281139	-4.15275	3.28507e-05
ENSMUSG00000031902	Nfatc3	protein_coding	204.736	-1.13515	0.273445	-4.15128	3.30616e-05
ENSMUSG00000040938	Slc16a11	protein_coding	494.42	-1.01219	0.244138	-4.14597	3.38384e-05
ENSMUSG00000084632	Gm23887	snRNA	23.2122	-3.31199	0.799377	-4.14322	3.42466e-05
ENSMUSG00000052629	Gm9885	lncRNA	249.942	-1.12031	0.271249	-4.13019	3.62461e-05
ENSMUSG00000041837	Pdcd7	protein_coding	353.74	-1.02052	0.248467	-4.10725	4.00395e-05
ENSMUSG00000042686	Jph1	protein_coding	342.297	-1.00744	0.245739	-4.09965	4.13778e-05
ENSMUSG00000097699	5430400D12Rik	lncRNA	93.7817	-1.51962	0.371235	-4.09342	4.25056e-05
ENSMUSG00000062944	9130023H24Rik	protein_coding	188.283	-1.24292	0.303832	-4.09082	4.29848e-05
ENSMUSG00000028011	Tdo2	protein_coding	152.354	-1.3244	0.323842	-4.08965	4.3203e-05
ENSMUSG00000031953	Tmem170	protein_coding	192.059	-1.2004	0.2942	-4.0802	4.49978e-05
ENSMUSG00000091021	Gm17300	lncRNA	84.0927	-1.67114	0.410797	-4.06804	4.74101e-05
ENSMUSG00000109539	Gm44667	TEC	58.278	-1.93745	0.476417	-4.06671	4.76825e-05
ENSMUSG00000057396	Zfp759	protein_coding	216.427	-1.32659	0.326529	-4.06269	4.85113e-05
ENSMUSG00000109317	Gm45041	TEC	33.1975	-2.51326	0.621903	-4.04125	5.31674e-05
ENSMUSG00000086544	Chn1os3	lncRNA	28.4028	-2.72794	0.678862	-4.0184	5.85938e-05
ENSMUSG00000045318	Adra2c	protein_coding	124.951	-1.34728	0.335314	-4.01797	5.87009e-05
ENSMUSG00000105485	Gm42447	TEC	82.6181	-1.73165	0.431458	-4.01349	5.98282e-05
ENSMUSG00000030031	Kbtbd8	protein_coding	130.282	-1.39692	0.348377	-4.00978	6.07743e-05
ENSMUSG00000083306	Gm13868	processed_pseudogene	25.2577	-2.96666	0.742779	-3.994	6.4967e-05
ENSMUSG00000036948	Map11	protein_coding	342.577	-1.08832	0.272755	-3.9901	6.60459e-05
ENSMUSG00000099893	Gm29245	TEC	74.4964	-1.64417	0.412182	-3.98895	6.63652e-05
ENSMUSG00000116305	Lncppara	lncRNA	103.299	-1.45025	0.363817	-3.98621	6.7136e-05
ENSMUSG00000037552	Plekhg2	protein_coding	194.007	-1.22312	0.307519	-3.97738	6.96793e-05
ENSMUSG00000109575	Gm44831	TEC	167.39	-1.3124	0.330788	-3.9675	7.26308e-05
ENSMUSG00000086533	Mypopos	lncRNA	122.386	-1.34674	0.339541	-3.96635	7.29808e-05
ENSMUSG00000108704	Gm44636	TEC	46.3286	-2.09038	0.527614	-3.96194	7.43426e-05
ENSMUSG00000112947	Gm47493	TEC	52.9354	-1.89005	0.477369	-3.95932	7.5165e-05
ENSMUSG00000105597	4633401B06Rik	TEC	31.623	-2.57742	0.651993	-3.95314	7.71331e-05
ENSMUSG00000035351	Nup37	protein_coding	186.653	-1.24407	0.314788	-3.9521	7.74681e-05
ENSMUSG00000025409	Mbd6	protein_coding	670.407	-1.15885	0.293903	-3.94297	8.04783e-05
ENSMUSG00000108597	Gm44708	TEC	72.3176	-1.67221	0.424424	-3.93995	8.14979e-05
ENSMUSG00000109370	Gm44675	TEC	116.188	-1.372	0.348859	-3.93283	8.39507e-05
ENSMUSG00000046085	4931422A03Rik	protein_coding	55.8661	-1.85696	0.472813	-3.92747	8.58457e-05
ENSMUSG00000049538	Adamts16	protein_coding	44.0812	-2.1121	0.537983	-3.92597	8.63819e-05
ENSMUSG00000032235	Ice2	protein_coding	297.986	-1.06593	0.27309	-3.9032	9.49273e-05
ENSMUSG00000055150	Zfp78	protein_coding	304.76	-1.00648	0.257945	-3.90192	9.54322e-05
ENSMUSG00000025195	Dnmbp	protein_coding	319.999	-1.03124	0.26444	-3.89971	9.63082e-05
ENSMUSG00000022313	Utp23	protein_coding	467.972	-1.01955	0.261722	-3.89557	9.79701e-05
ENSMUSG00000091764	Zfp964	protein_coding	169.609	-1.23187	0.316669	-3.89008	0.000100212
ENSMUSG00000112153	Gm47591	lncRNA	80.7202	-1.6351	0.420486	-3.8886	0.000100823
ENSMUSG00000080076	H2ac14	unprocessed_pseudogene	94.6832	-1.4335	0.368883	-3.88605	0.000101891
ENSMUSG00000031853	Map3k21	protein_coding	96.9811	-1.41625	0.364479	-3.88567	0.000102048
ENSMUSG00000117269	Gm9706	processed_pseudogene	24.668	-2.9505	0.759411	-3.88525	0.000102224
ENSMUSG00000080078	Gm15583	processed_pseudogene	183.236	-1.10229	0.283732	-3.88496	0.000102345
ENSMUSG00000108171	Gm43915	lncRNA	234.924	-1.08868	0.28083	-3.87666	0.0001059
ENSMUSG00000096883	Shisa8	protein_coding	296.251	-1.08991	0.281398	-3.87322	0.000107408
ENSMUSG00000104273	A530064N14Rik	TEC	61.6117	-1.8704	0.482922	-3.8731	0.000107462
ENSMUSG00000109648	Svet1	TEC	102.656	-1.40808	0.363637	-3.87222	0.00010785
ENSMUSG00000062961	Ccdc177	protein_coding	278.534	-1.14283	0.296069	-3.86	0.000113385
ENSMUSG00000104037	Gm37776	TEC	128.242	-1.30777	0.33893	-3.85851	0.00011408
ENSMUSG00000102939	Gm38111	TEC	48.293	-2.22662	0.577532	-3.8554	0.000115539
ENSMUSG00000112243	Gm47342	TEC	45.4532	-2.08256	0.540629	-3.85211	0.000117103
ENSMUSG00000047824	Pygo2	protein_coding	2810.25	-1.00752	0.262004	-3.84545	0.000120329
ENSMUSG00000066720	Cldn9	protein_coding	63.7326	-1.83779	0.479272	-3.83453	0.000125802
ENSMUSG00000102383	Gm38142	TEC	59.593	-1.72251	0.44923	-3.83436	0.000125894
ENSMUSG00000026176	Ctdsp1	protein_coding	124.576	-1.25331	0.327136	-3.83115	0.000127545
ENSMUSG00000047371	Zfp768	protein_coding	184.999	-1.07164	0.28011	-3.82576	0.000130369
ENSMUSG00000070420	Zscan25	protein_coding	138.015	-1.25326	0.328097	-3.81978	0.000133572
ENSMUSG00000085687	Gm16153	lncRNA	129.335	-1.32996	0.348672	-3.81435	0.000136542
ENSMUSG00000084947	Gm15594	lncRNA	166.678	-1.21858	0.319542	-3.81353	0.000136997
ENSMUSG00000022061	Nkx3-1	protein_coding	59.9941	-1.76414	0.462815	-3.81175	0.000137984
ENSMUSG00000059842	Zfp341	protein_coding	242.667	-1.04364	0.274036	-3.80841	0.000139861
ENSMUSG00000044024	Rell2	protein_coding	1041.16	-1.01299	0.266261	-3.80452	0.000142078
ENSMUSG00000109122	A230103L15Rik	TEC	313.375	-1.02648	0.26983	-3.80419	0.000142271
ENSMUSG00000103133	Gm37303	TEC	44.7194	-2.19081	0.57612	-3.80269	0.000143131
ENSMUSG00000110077	Gm45632	TEC	28.7108	-2.58861	0.680906	-3.80171	0.0001437
ENSMUSG00000102704	Gm38309	TEC	52.2918	-1.85837	0.489168	-3.79905	0.00014525
ENSMUSG00000100017	2410022M11Rik	lncRNA	79.9437	-1.48073	0.390425	-3.79262	0.000149064
ENSMUSG00000020821	Kif1c	protein_coding	224.435	-1.09691	0.289258	-3.79215	0.000149346
ENSMUSG00000102573	Gm7265	TEC	62.8857	-1.85876	0.490492	-3.78958	0.000150904
ENSMUSG00000103825	Gm38178	TEC	42.3252	-2.08193	0.549884	-3.78612	0.000153019
ENSMUSG00000050896	Rtn4rl2	protein_coding	935.004	-2.42186	0.64056	-3.78085	0.000156292
ENSMUSG00000105469	A930036I15Rik	TEC	52.844	-1.82665	0.485022	-3.76612	0.000165801
ENSMUSG00000051169	Rpusd3	protein_coding	256.926	-1.03672	0.275636	-3.76119	0.000169105
ENSMUSG00000108802	Gm44769	TEC	98.6864	-1.49921	0.398617	-3.76102	0.000169219
ENSMUSG00000038777	Sema6c	protein_coding	327.559	-1.07287	0.285313	-3.76032	0.000169693
ENSMUSG00000058152	Chsy3	protein_coding	190.553	-1.08031	0.287676	-3.75531	0.000173126
ENSMUSG00000109379	Gm44550	TEC	47.4551	-1.95447	0.521101	-3.75067	0.000176366
ENSMUSG00000021009	Ptpn21	protein_coding	213.479	-1.00542	0.268346	-3.74673	0.000179152
ENSMUSG00000053178	Mterf1b	protein_coding	95.1434	-1.56972	0.419617	-3.74085	0.000183399
ENSMUSG00000113073	Gm48261	TEC	44.7674	-1.9978	0.535032	-3.73398	0.000188477
ENSMUSG00000022436	Sh3bp1	protein_coding	122.431	-1.30385	0.349232	-3.73348	0.00018885
ENSMUSG00000037525	Bcdin3d	protein_coding	230.201	-1.08476	0.29075	-3.7309	0.000190798
ENSMUSG00000071516	H2ac13	protein_coding	110.886	-1.27929	0.343513	-3.72415	0.000195977
ENSMUSG00000108954	Gm44901	TEC	110.273	-1.37915	0.371702	-3.71035	0.000206971
ENSMUSG00000031802	Phxr4	TEC	39.7857	-2.0714	0.558361	-3.70979	0.000207434
ENSMUSG00000022342	Kcnv1	protein_coding	191.355	-1.10316	0.297457	-3.70863	0.000208382
ENSMUSG00000112448	Gm48182	TEC	40.7457	-2.06705	0.558347	-3.70208	0.000213839
ENSMUSG00000104938	Gm42840	TEC	36.1906	-2.15636	0.58314	-3.69785	0.000217437
ENSMUSG00000107990	Gm7890	processed_pseudogene	61.4583	-1.74308	0.472045	-3.69261	0.000221964
ENSMUSG00000105624	Gm43187	TEC	70.2668	-1.55827	0.422573	-3.68757	0.000226403
ENSMUSG00000097090	Gm26724	lncRNA	104.642	-1.37654	0.373674	-3.68381	0.000229777
ENSMUSG00000010538	Tsacc	protein_coding	190.827	-1.02403	0.27831	-3.67947	0.000233718
ENSMUSG00000032363	Adamts7	protein_coding	123.451	-1.40049	0.380838	-3.67738	0.000235637
ENSMUSG00000116795	Gm49600	TEC	15.2828	-5.83743	1.59282	-3.66483	0.000247501
ENSMUSG00000106962	Gm43633	TEC	43.0092	-2.12535	0.580105	-3.66374	0.000248557
ENSMUSG00000106291	1110003F10Rik	TEC	30.1351	-2.34921	0.643746	-3.64928	0.000262978
ENSMUSG00000049562	Ap5b1	protein_coding	75.178	-1.71126	0.46894	-3.6492	0.000263054
ENSMUSG00000045757	Zfp764	protein_coding	83.9263	-1.47871	0.408589	-3.61907	0.000295661
ENSMUSG00000097414	B130046B21Rik	lncRNA	105.156	-1.33212	0.368268	-3.61726	0.000297744
ENSMUSG00000103161	Gm38148	TEC	40.6979	-2.04543	0.565963	-3.61406	0.000301437
ENSMUSG00000097827	5330439K02Rik	lncRNA	93.2414	-1.41251	0.391672	-3.60636	0.000310519
ENSMUSG00000025270	Alas2	protein_coding	66.2124	-1.53459	0.429655	-3.57167	0.000354719
ENSMUSG00000028747	Htr6	protein_coding	146.173	-1.18616	0.332366	-3.56883	0.000358584
ENSMUSG00000079511	Gm42688	protein_coding	45.6197	-1.86585	0.523022	-3.56744	0.00036048
ENSMUSG00000085281	Gm13316	processed_pseudogene	191.753	-1.04979	0.295107	-3.55731	0.000374672
ENSMUSG00000113810	Gm48259	TEC	42.09	-1.91617	0.538844	-3.55608	0.000376425
ENSMUSG00000084381	AA413626	processed_pseudogene	16.1254	-3.53651	0.996921	-3.54743	0.000389002
ENSMUSG00000102749	Gm37598	TEC	26.5932	-2.47521	0.699831	-3.53686	0.000404907
ENSMUSG00000098051	Gm27032	lncRNA	162.856	-1.19042	0.337049	-3.5319	0.000412587
ENSMUSG00000104315	Gm37906	TEC	169.236	-1.07933	0.305881	-3.52859	0.000417773
ENSMUSG00000102801	Gm37478	TEC	50.9693	-1.74299	0.494221	-3.52674	0.000420717
ENSMUSG00000108037	Gm44597	lncRNA	47.8039	-1.75148	0.497961	-3.5173	0.000435956
ENSMUSG00000106680	Gm43852	TEC	55.5409	-1.61405	0.459477	-3.5128	0.000443406
ENSMUSG00000110997	2610028D06Rik	TEC	104.868	-1.26918	0.361819	-3.50777	0.000451878
ENSMUSG00000031557	Plekha2	protein_coding	105.7	-1.31602	0.376552	-3.49492	0.000474195
ENSMUSG00000022092	Ppp3cc	protein_coding	145.25	-1.10007	0.314772	-3.49481	0.000474399
ENSMUSG00000102930	Gm38115	lncRNA	127.653	-1.19463	0.342542	-3.48754	0.000487488
ENSMUSG00000103891	Gm37941	TEC	112.439	-1.26835	0.363976	-3.48471	0.000492674
ENSMUSG00000103742	Gm38240	TEC	13.6562	-3.99356	1.14965	-3.47371	0.000513323
ENSMUSG00000021713	Ppwd1	protein_coding	149.964	-1.04868	0.302329	-3.46866	0.000523056
ENSMUSG00000042851	Zc3h6	protein_coding	242.754	-1.03058	0.297583	-3.46316	0.000533873
ENSMUSG00000097385	Gm26814	TEC	31.3884	-2.19482	0.634609	-3.45853	0.000543126
ENSMUSG00000105382	Gm43339	TEC	31.3884	-2.19482	0.634609	-3.45853	0.000543126
ENSMUSG00000017713	Tha1	protein_coding	92.83	-1.25628	0.363493	-3.45613	0.000547982
ENSMUSG00000021747	Cfap20dc	protein_coding	109.156	-1.30365	0.378149	-3.44744	0.000565936
ENSMUSG00000104374	Gm37517	TEC	27.0013	-2.38183	0.691646	-3.44372	0.000573776
ENSMUSG00000107944	Gm44280	TEC	74.4866	-1.51561	0.442213	-3.42733	0.000609556
ENSMUSG00000086448	9330162012Rik	lncRNA	70.4412	-1.40549	0.41058	-3.42317	0.000618943
ENSMUSG00000033948	Zswim5	protein_coding	163.197	-1.02058	0.298698	-3.41675	0.000633729
ENSMUSG00000105740	Gm42685	TEC	29.3669	-2.19085	0.641483	-3.41529	0.000637134
ENSMUSG00000104994	Gm42989	TEC	59.9926	-1.61275	0.472545	-3.41291	0.000642734
ENSMUSG00000022449	Adamts20	protein_coding	182.199	-1.00033	0.293676	-3.40625	0.000658623
ENSMUSG00000104925	Gm43061	lncRNA	85.3785	-1.37338	0.404163	-3.39808	0.000678594
ENSMUSG00000024247	Pkdcc	protein_coding	179.002	-1.12756	0.331886	-3.39744	0.000680204
ENSMUSG00000110516	Gm45758	TEC	40.6927	-1.87573	0.552863	-3.39276	0.000691932
ENSMUSG00000090307	1700071M16Rik	lncRNA	34.0074	-2.00143	0.590114	-3.3916	0.000694854
ENSMUSG00000074569	Gcnt7	protein_coding	67.6414	-1.45883	0.432484	-3.37315	0.000743127
ENSMUSG00000107531	E330037G11Rik	TEC	22.7414	-2.59579	0.770592	-3.36857	0.000755601
ENSMUSG00000024136	Dnase1l2	protein_coding	149.88	-1.09005	0.323773	-3.36672	0.000760692
ENSMUSG00000074619	1700034I23Rik	protein_coding	36.325	-2.01449	0.599804	-3.35858	0.000783453
ENSMUSG00000103025	Gm37686	TEC	82.414	-1.41513	0.421369	-3.3584	0.000783942
ENSMUSG00000042857	Gm9776	lncRNA	139.417	-1.06062	0.317066	-3.34512	0.000822465
ENSMUSG00000085072	Ict1os	lncRNA	60.5073	-1.57112	0.470024	-3.34265	0.000829834
ENSMUSG00000110070	Gm45619	lncRNA	86.7056	-1.29143	0.387715	-3.33088	0.000865712
ENSMUSG00000115148	Gm49125	TEC	74.3465	-1.38004	0.414809	-3.32694	0.000878039
ENSMUSG00000102937	Gm38116	TEC	44.0296	-1.76376	0.530694	-3.3235	0.000888949
ENSMUSG00000083827	Gm15712	processed_pseudogene	29.7244	-2.21527	0.667662	-3.31795	0.000906799
ENSMUSG00000036381	P2ry14	protein_coding	185.665	-1.07007	0.322905	-3.31389	0.00092007
ENSMUSG00000070166	Gm25821	snoRNA	22.3419	-2.45575	0.742084	-3.30926	0.000935416
ENSMUSG00000098449	Gm7467	lncRNA	49.3031	-1.653	0.499605	-3.30862	0.000937578
ENSMUSG00000102377	Gm37974	lncRNA	20.314	-2.62912	0.79573	-3.30404	0.000953029
ENSMUSG00000114048	4930549C15Rik	lncRNA	13.7545	-3.53404	1.0769	-3.28167	0.00103196
ENSMUSG00000059824	Dbp	protein_coding	721.038	-1.92202	0.587434	-3.27189	0.0010683
ENSMUSG00000106450	Gm43018	TEC	49.0546	-1.59123	0.486446	-3.27114	0.00107116
ENSMUSG00000115829	4921515G04Rik	lncRNA	29.8532	-2.04795	0.626149	-3.27071	0.00107278
ENSMUSG00000034394	Lif	protein_coding	32.2181	-1.96909	0.60434	-3.25825	0.00112101
ENSMUSG00000029570	Lfng	protein_coding	144.761	-1.12448	0.345681	-3.25295	0.00114215
ENSMUSG00000055612	Cdca7	protein_coding	108.497	-1.27176	0.391468	-3.24869	0.00115937
ENSMUSG00000051000	Fam160a1	protein_coding	47.6906	-1.64301	0.506745	-3.24229	0.00118574
ENSMUSG00000097685	Gm26646	lncRNA	18.9395	-2.66341	0.821595	-3.24176	0.00118796
ENSMUSG00000086675	Plxna4os2	lncRNA	64.5834	-1.47446	0.455309	-3.23838	0.00120211
ENSMUSG00000109505	Gm44677	TEC	101.454	-1.14529	0.354038	-3.23494	0.00121667
ENSMUSG00000051037	Zfp455	protein_coding	31.0654	-1.99984	0.619934	-3.22589	0.00125581
ENSMUSG00000105753	Gm43847	lncRNA	113.573	-1.26568	0.393102	-3.21973	0.0012831
ENSMUSG00000113337	Gm19220	processed_pseudogene	120.518	-1.0629	0.331522	-3.20611	0.00134542
ENSMUSG00000074283	Zfp109	protein_coding	144.844	-1.01193	0.31583	-3.20403	0.0013552
ENSMUSG00000102411	Gm36936	TEC	44.9556	-1.69567	0.529786	-3.20067	0.0013711
ENSMUSG00000112823	Gm6125	processed_pseudogene	102.817	-1.13768	0.356464	-3.19156	0.00141507
ENSMUSG00000107966	Gm44001	TEC	41.6659	-1.67545	0.525035	-3.19111	0.00141725
ENSMUSG00000046761	Fam83h	protein_coding	257.83	-1.0515	0.329565	-3.19056	0.00141996
ENSMUSG00000116624	Gm49706	TEC	41.8459	-1.7897	0.561565	-3.18698	0.00143766
ENSMUSG00000046408	1700067K01Rik	protein_coding	29.3175	-2.07204	0.650227	-3.18664	0.00143934
ENSMUSG00000047749	Zc3hav1l	protein_coding	62.5642	-1.37421	0.431584	-3.18411	0.00145199
ENSMUSG00000097493	9930014A18Rik	lncRNA	37.9919	-1.79343	0.564004	-3.17982	0.00147366
ENSMUSG00000020052	Ascl1	protein_coding	128.84	-1.04275	0.328022	-3.1789	0.00147834
ENSMUSG00000086890	1700021J08Rik	lncRNA	15.8169	-2.98855	0.945452	-3.16098	0.00157242
ENSMUSG00000043015	Nemp2	protein_coding	116.614	-1.08221	0.342649	-3.15835	0.00158666
ENSMUSG00000086506	Gm15911	lncRNA	10.352	-5.2688	1.67308	-3.14916	0.00163743
ENSMUSG00000102250	Gm38260	TEC	78.4356	-1.26918	0.403547	-3.14506	0.00166051
ENSMUSG00000109194	Gm44570	lncRNA	32.2222	-2.04499	0.650851	-3.14202	0.00167785
ENSMUSG00000118344	Gm50152	lncRNA	78.1213	-1.27591	0.406774	-3.13665	0.0017089
ENSMUSG00000085001	Rapgef4os2	lncRNA	33.5916	-1.85381	0.591573	-3.13369	0.00172623
ENSMUSG00000102516	Gm38340	TEC	33.1481	-1.93115	0.616374	-3.13308	0.00172983
ENSMUSG00000110342	Gm45263	TEC	82.8801	-1.29016	0.415153	-3.10768	0.00188563
ENSMUSG00000106491	Gm42446	TEC	54.3077	-1.43315	0.461528	-3.10523	0.00190132
ENSMUSG00000044551	9930012K11Rik	protein_coding	69.309	-1.30413	0.420102	-3.10431	0.00190724
ENSMUSG00000103882	Gm37452	TEC	31.8196	-1.89596	0.611047	-3.10281	0.0019169
ENSMUSG00000105936	Gm43544	TEC	26.5203	-2.23842	0.722423	-3.09849	0.00194507
ENSMUSG00000083104	Gm12917	processed_pseudogene	29.4456	-2.00585	0.647808	-3.09636	0.00195911
ENSMUSG00000087672	Gm15122	lncRNA	29.8691	-1.94202	0.630801	-3.07866	0.00207933
ENSMUSG00000085239	Gm12150	lncRNA	11.5256	-3.73154	1.21217	-3.0784	0.00208118
ENSMUSG00000048826	Dact2	protein_coding	1249.49	-1.68671	0.548884	-3.07299	0.00211928
ENSMUSG00000084880	Tomm6os	lncRNA	143.066	-1.02242	0.333051	-3.06985	0.00214166
ENSMUSG00000101964	Gm28693	transcribed_processed_pseudogene	21.3795	-2.47727	0.807727	-3.06696	0.00216249
ENSMUSG00000113065	Gm48870	TEC	38.8346	-1.74951	0.570512	-3.06657	0.00216531
ENSMUSG00000086484	Nron	lncRNA	19.7008	-2.39234	0.780421	-3.06545	0.00217343
ENSMUSG00000072494	Ppp1r3e	protein_coding	64.3313	-1.37406	0.449816	-3.05472	0.00225274
ENSMUSG00000032311	Nrg4	protein_coding	62.0631	-1.33367	0.437129	-3.05098	0.00228099
ENSMUSG00000035183	Slc24a5	protein_coding	144.736	-1.03729	0.341386	-3.03846	0.0023779
ENSMUSG00000104362	Gm37928	TEC	120.309	-1.05111	0.346257	-3.03563	0.00240031
ENSMUSG00000104795	Gm42783	TEC	89.185	-1.14017	0.375677	-3.03498	0.00240554
ENSMUSG00000038522	Mfsd4b1	protein_coding	60.6157	-1.41635	0.467324	-3.03077	0.00243927
ENSMUSG00000118099	Gm31356	lncRNA	100.329	-1.07509	0.355208	-3.02665	0.00247281
ENSMUSG00000026072	Il1r1	protein_coding	90.3059	-1.18133	0.390998	-3.02131	0.00251685
ENSMUSG00000109754	Gm39214	lncRNA	22.9538	-2.15042	0.711824	-3.021	0.00251943
ENSMUSG00000085496	4930517E11Rik	lncRNA	19.016	-2.44846	0.810505	-3.02091	0.00252015
ENSMUSG00000105272	Gm43071	TEC	79.2418	-1.17084	0.387793	-3.01923	0.00253418
ENSMUSG00000102143	Gm38057	TEC	76.7472	-1.23251	0.409572	-3.00926	0.00261884
ENSMUSG00000063488	Zkscan7	protein_coding	31.7122	-1.84565	0.614167	-3.00513	0.00265465
ENSMUSG00000107858	Gm43879	TEC	41.3189	-1.64777	0.551642	-2.98702	0.00281707
ENSMUSG00000105152	Gm42864	lncRNA	64.253	-1.43515	0.48143	-2.98102	0.00287291
ENSMUSG00000110138	4831440D22Rik	lncRNA	27.6169	-1.95472	0.658549	-2.96822	0.00299527
ENSMUSG00000116571	Gm49741	lncRNA	28.6445	-1.93186	0.650882	-2.96806	0.00299687
ENSMUSG00000105286	Gm43140	lncRNA	20.7084	-2.38249	0.803827	-2.96393	0.00303738
ENSMUSG00000108447	Gm44567	TEC	37.7084	-1.68495	0.56872	-2.96271	0.00304945
ENSMUSG00000102816	Gm37814	lncRNA	109.075	-1.12829	0.380925	-2.96198	0.00305669
ENSMUSG00000089822	Gm15759	lncRNA	16.8204	-2.71835	0.917963	-2.96128	0.0030636
ENSMUSG00000089663	Gm15651	lncRNA	53.552	-1.48321	0.502297	-2.95285	0.00314855
ENSMUSG00000075420	Smim6	protein_coding	33.4444	-1.93171	0.654967	-2.94932	0.00318469
ENSMUSG00000047686	Rtl3	protein_coding	23.671	-2.16083	0.733177	-2.94721	0.00320656
ENSMUSG00000025141	Myadml2	protein_coding	59.6712	-1.29251	0.439293	-2.94225	0.00325837
ENSMUSG00000082860	Gm13204	processed_pseudogene	62.0614	-1.37088	0.467438	-2.93275	0.00335971
ENSMUSG00000105472	Gm43024	lncRNA	18.2408	-2.55589	0.873788	-2.92507	0.00344384
ENSMUSG00000118269	Gm50195	TEC	33.0034	-1.75484	0.600425	-2.92267	0.00347049
ENSMUSG00000097585	E230029C05Rik	lncRNA	113.918	-1.00614	0.344303	-2.92224	0.00347522
ENSMUSG00000107779	Gm43874	TEC	37.092	-1.61839	0.554203	-2.92021	0.00349791
ENSMUSG00000110405	Gm45534	TEC	23.132	-2.06734	0.708153	-2.91934	0.00350777
ENSMUSG00000109781	Gm45509	lncRNA	43.1514	-1.52238	0.521482	-2.91933	0.00350783
ENSMUSG00000116735	Gm49555	TEC	41.0674	-1.63734	0.560887	-2.91921	0.00350924
ENSMUSG00000113269	Gm47494	TEC	74.3015	-1.18136	0.404739	-2.91881	0.00351366
ENSMUSG00000104724	Gm43162	TEC	21.3518	-2.14961	0.7374	-2.91512	0.00355549
ENSMUSG00000034639	Setmar	protein_coding	95.2089	-1.19967	0.412083	-2.91123	0.00360008
ENSMUSG00000103967	Gm38214	TEC	70.4268	-1.23195	0.423361	-2.90993	0.00361514
ENSMUSG00000091712	Sec14l5	protein_coding	67.7445	-1.26004	0.435094	-2.89601	0.00377936
ENSMUSG00000105345	BC030343	lncRNA	98.7175	-1.17744	0.406636	-2.89555	0.00378492
ENSMUSG00000084998	Gm16279	lncRNA	53.2871	-1.36783	0.473041	-2.89157	0.00383317
ENSMUSG00000114827	Gm46432	processed_pseudogene	28.7283	-1.81848	0.629281	-2.88977	0.00385521
ENSMUSG00000058173	Smco4	protein_coding	78.9309	-1.12155	0.388928	-2.8837	0.00393035
ENSMUSG00000089998	Phtf1os	lncRNA	34.5221	-1.64095	0.570778	-2.87493	0.00404122
ENSMUSG00000106990	Gm42547	TEC	102.983	-1.0156	0.353411	-2.87371	0.0040568
ENSMUSG00000074354	Arhgap20os	lncRNA	44.2338	-1.51715	0.528359	-2.87144	0.00408608
ENSMUSG00000105228	Gm43340	TEC	29.257	-1.98564	0.691879	-2.86992	0.00410574
ENSMUSG00000103507	Gm38375	TEC	15.9861	-2.58275	0.902778	-2.86089	0.00422449
ENSMUSG00000111947	Gm47438	lncRNA	76.1482	-1.1237	0.392876	-2.86019	0.00423393
ENSMUSG00000028553	Angptl3	protein_coding	40.5112	-1.50967	0.527907	-2.85973	0.00424001
ENSMUSG00000078630	Tomt	protein_coding	18.5568	-2.29181	0.801677	-2.85877	0.00425287
ENSMUSG00000108049	Gm44168	TEC	68.5344	-1.33156	0.465817	-2.85854	0.00425597
ENSMUSG00000112056	Gm48181	TEC	24.0451	-1.98561	0.696124	-2.85239	0.00433924
ENSMUSG00000101643	Gm28307	lncRNA	26.3948	-1.9547	0.68599	-2.84945	0.00437948
ENSMUSG00000078528	Gm17068	processed_pseudogene	23.574	-2.05854	0.727468	-2.82974	0.00465864
ENSMUSG00000086602	Gm15609	lncRNA	77.634	-1.11335	0.394262	-2.82389	0.00474449
ENSMUSG00000110127	6430710M23Rik	TEC	42.1243	-1.46681	0.519483	-2.82361	0.00474867
ENSMUSG00000111910	Gm47472	TEC	107.959	-1.14335	0.40525	-2.82133	0.00478243
ENSMUSG00000021228	Acot3	protein_coding	54.2208	-1.29619	0.459445	-2.8212	0.00478448
ENSMUSG00000100629	Gm28192	lncRNA	42.3445	-1.47107	0.522213	-2.81699	0.0048476
ENSMUSG00000108494	Gm45203	TEC	28.7362	-1.76294	0.62615	-2.81552	0.00486985
ENSMUSG00000103646	Gm37706	TEC	40.6241	-1.51075	0.537611	-2.81011	0.00495238
ENSMUSG00000108077	6330415B21Rik	TEC	95.0635	-1.01942	0.362898	-2.8091	0.00496799
ENSMUSG00000044141	E130201H02Rik	processed_pseudogene	44.0733	-1.53897	0.548851	-2.80399	0.00504748
ENSMUSG00000098146	Gm26935	lncRNA	37.9388	-1.52362	0.544664	-2.79736	0.00515214
ENSMUSG00000103973	BC055308	TEC	26.3051	-1.87955	0.672564	-2.79461	0.00519631
ENSMUSG00000063535	Zfp773	protein_coding	102.301	-1.06119	0.380844	-2.78643	0.00532927
ENSMUSG00000106696	Gm42729	TEC	64.9753	-1.24852	0.448388	-2.78445	0.00536185
ENSMUSG00000106292	Gm43174	TEC	115.145	-1.03674	0.373236	-2.77769	0.00547469
ENSMUSG00000042372	Dmrt3	protein_coding	117.687	-1.02065	0.368046	-2.77315	0.00555166
ENSMUSG00000114626	Gm48266	TEC	27.1585	-1.81912	0.657282	-2.76764	0.00564641
ENSMUSG00000103763	Gm37860	TEC	28.1581	-1.8732	0.678141	-2.76225	0.00574042
ENSMUSG00000107427	Gm43948	lncRNA	22.4519	-2.07528	0.75166	-2.76093	0.00576366
ENSMUSG00000042367	Gjb3	protein_coding	57.8923	-1.23567	0.447576	-2.7608	0.00576598
ENSMUSG00000097323	4930426I24Rik	lncRNA	32.2941	-1.66056	0.602163	-2.75766	0.00582172
ENSMUSG00000085286	Ube4bos3	lncRNA	24.4208	-1.87485	0.680522	-2.75502	0.00586882
ENSMUSG00000098889	Gm27206	lncRNA	30.6148	-1.65752	0.602566	-2.75077	0.00594556
ENSMUSG00000107688	Gm44091	lncRNA	36.6603	-1.57188	0.572244	-2.74687	0.00601666
ENSMUSG00000087185	Gm13872	lncRNA	15.4512	-2.55609	0.933669	-2.73768	0.00618744
ENSMUSG00000104420	E230020A03Rik	TEC	27.7901	-1.84657	0.675289	-2.73449	0.00624779
ENSMUSG00000116822	Gm41504	TEC	18.5147	-2.17821	0.79712	-2.7326	0.00628367
ENSMUSG00000044014	Npy5r	protein_coding	79.6572	-1.11194	0.40803	-2.72515	0.00642727
ENSMUSG00000102009	4933400F21Rik	lncRNA	30.6825	-1.65049	0.605728	-2.72481	0.0064338
ENSMUSG00000113020	Gm48063	TEC	44.9048	-1.46802	0.538853	-2.72434	0.00644306
ENSMUSG00000118440	Gm50483	processed_pseudogene	28.7619	-1.69654	0.624162	-2.71811	0.00656567
ENSMUSG00000111212	5330432J10Rik	TEC	90.4011	-1.03558	0.381972	-2.71114	0.00670519
ENSMUSG00000053263	Gm12592	lncRNA	88.4763	-1.04513	0.385551	-2.71074	0.00671323
ENSMUSG00000104044	Gm37566	TEC	53.0793	-1.25285	0.462927	-2.70637	0.00680225
ENSMUSG00000091079	Gm17105	lncRNA	12.2771	-2.78796	1.03329	-2.69812	0.00697315
ENSMUSG00000061311	Rag1	protein_coding	19.3102	-2.16231	0.801572	-2.69758	0.00698453
ENSMUSG00000102744	5830444F18Rik	TEC	39.151	-1.50725	0.559913	-2.69193	0.00710393
ENSMUSG00000108455	Gm44745	TEC	34.8865	-1.52066	0.56618	-2.68583	0.007235
ENSMUSG00000085440	Sorbs2os	lncRNA	43.1363	-1.36448	0.508314	-2.68433	0.0072675
ENSMUSG00000067653	Ankrd23	protein_coding	96.9048	-1.03683	0.386503	-2.68258	0.00730558
ENSMUSG00000114016	Gm47258	TEC	41.0845	-1.47626	0.550854	-2.67995	0.00736326
ENSMUSG00000097686	Gm26647	lncRNA	36.5513	-1.50374	0.562302	-2.67426	0.00748938
ENSMUSG00000061099	Gapdhs	protein_coding	41.1505	-1.41514	0.529251	-2.67385	0.00749856
ENSMUSG00000097129	4930507D05Rik	lncRNA	61.1534	-1.22293	0.457669	-2.67209	0.00753813
ENSMUSG00000086546	Gm13709	lncRNA	19.4047	-2.27065	0.850196	-2.67074	0.0075685
ENSMUSG00000029376	Mthfd2l	protein_coding	84.8187	-1.02401	0.383474	-2.67034	0.00757746
ENSMUSG00000059479	B3gnt8	protein_coding	30.7219	-1.65637	0.622112	-2.66249	0.00775638
ENSMUSG00000027409	1700020A23Rik	protein_coding	11.0445	-2.93592	1.10375	-2.65995	0.00781527
ENSMUSG00000085669	Gm14817	lncRNA	87.73	-1.02044	0.384132	-2.65649	0.00789581
ENSMUSG00000067389	Gm17080	lncRNA	10.0999	-3.09144	1.16436	-2.65505	0.00792965
ENSMUSG00000089736	Tgfbr3l	protein_coding	37.9942	-1.45868	0.553311	-2.63628	0.008382
ENSMUSG00000107534	Gm43920	lncRNA	30.1178	-1.61001	0.610883	-2.63554	0.00840043
ENSMUSG00000103783	Gm37522	TEC	35.8479	-1.55033	0.58911	-2.63165	0.00849718
ENSMUSG00000105514	Gm42913	TEC	27.0898	-1.69037	0.642731	-2.62998	0.00853889
ENSMUSG00000097680	Gm26642	lncRNA	11.5148	-2.86545	1.09463	-2.61774	0.00885155
ENSMUSG00000097231	Gm26852	lncRNA	39.0129	-1.40119	0.535506	-2.61657	0.00888172
ENSMUSG00000102386	2900022M07Rik	TEC	63.0861	-1.15949	0.443619	-2.6137	0.00895685
ENSMUSG00000108305	Gm19078	processed_pseudogene	12.6351	-2.55066	0.979313	-2.60454	0.00919967
ENSMUSG00000103216	Gm37248	TEC	26.1073	-1.71305	0.657813	-2.60416	0.00921003
ENSMUSG00000064648	Gm23303	snRNA	10.0144	-3.18149	1.22235	-2.60278	0.00924726
ENSMUSG00000102874	Gm37137	TEC	19.4309	-1.98259	0.763572	-2.59646	0.00941891
ENSMUSG00000108465	Gm45110	TEC	22.8133	-1.94023	0.747534	-2.59551	0.00944507
ENSMUSG00000025930	Msc	protein_coding	48.8042	-1.24144	0.478931	-2.59211	0.00953881
ENSMUSG00000108655	Gm44949	lncRNA	12.5827	-2.54454	0.981653	-2.5921	0.00953925
ENSMUSG00000103201	Gm37329	TEC	24.2554	-1.9223	0.742518	-2.58889	0.0096285
ENSMUSG00000092286	Dtnbos	lncRNA	18.6251	-2.0904	0.808494	-2.58554	0.00972254
ENSMUSG00000106749	Gm43281	TEC	17.1879	-2.21425	0.856732	-2.58454	0.00975103
ENSMUSG00000098132	Rassf10	protein_coding	27.5722	-1.84601	0.718691	-2.56857	0.0102118
ENSMUSG00000117337	Gm49964	lncRNA	22.0315	-1.8675	0.727432	-2.56725	0.0102509
ENSMUSG00000104388	Gm37033	TEC	30.696	-1.55679	0.608097	-2.56011	0.010464
ENSMUSG00000116145	5730521K06Rik	TEC	16.8078	-2.17099	0.849034	-2.55701	0.0105575
ENSMUSG00000071636	Rimbp3	protein_coding	82.2557	-1.00033	0.391406	-2.55573	0.0105967
ENSMUSG00000107504	Gm35549	protein_coding	12.1052	-2.68272	1.05102	-2.55251	0.010695
ENSMUSG00000053588	A730061H03Rik	lncRNA	29.2434	-1.5919	0.62371	-2.55231	0.0107012
ENSMUSG00000108573	Gm44986	TEC	18.4057	-2.01777	0.791598	-2.54898	0.0108038
ENSMUSG00000108088	Gm44229	TEC	43.2224	-1.29794	0.509884	-2.54555	0.0109105
ENSMUSG00000049588	Ccdc69	protein_coding	61.9771	-1.30128	0.511349	-2.54479	0.0109342
ENSMUSG00000085838	Chn1os1	lncRNA	16.6706	-2.12978	0.837282	-2.54368	0.0109691
ENSMUSG00000117596	Gm50013	lncRNA	12.3253	-2.50601	0.988266	-2.53577	0.0112201
ENSMUSG00000086942	Gm15489	lncRNA	46.0399	-1.29268	0.511394	-2.52775	0.0114795
ENSMUSG00000106993	Gm43417	TEC	35.8648	-1.44482	0.57226	-2.52476	0.0115779
ENSMUSG00000004328	Hif3a	protein_coding	51.2972	-1.21073	0.47977	-2.52357	0.0116169
ENSMUSG00000103992	Gm38029	TEC	20.7408	-1.93307	0.767041	-2.52017	0.0117298
ENSMUSG00000110504	Gm45797	TEC	61.77	-1.08733	0.432907	-2.51169	0.0120154
ENSMUSG00000114602	Gm49223	lncRNA	16.4133	-2.09941	0.836041	-2.51113	0.0120344
ENSMUSG00000104822	Gm42967	TEC	50.7298	-1.25162	0.498966	-2.50842	0.0121271
ENSMUSG00000103000	Gm37900	TEC	21.2191	-1.8344	0.732577	-2.50404	0.0122784
ENSMUSG00000107128	Gm42867	TEC	17.2506	-2.07995	0.832073	-2.49971	0.0124294
ENSMUSG00000118029	AC132288.1	TEC	15.5405	-2.1736	0.870483	-2.497	0.0125249
ENSMUSG00000092988	Mir3093	miRNA	21.9274	-1.97437	0.792226	-2.49218	0.0126963
ENSMUSG00000106087	Gm43609	TEC	23.2142	-1.86518	0.748599	-2.49156	0.0127182
ENSMUSG00000117027	Gm49886	lncRNA	33.9651	-1.42351	0.571852	-2.4893	0.0127996
ENSMUSG00000074357	AA386476	lncRNA	15.5399	-2.3738	0.956714	-2.4812	0.0130941
ENSMUSG00000107905	Gm44230	TEC	45.9778	-1.29578	0.522511	-2.47991	0.0131415
ENSMUSG00000112421	4933406B15Rik	lncRNA	18.1387	-2.00099	0.809029	-2.47333	0.0133861
ENSMUSG00000104010	Gm37366	TEC	32.7021	-1.50491	0.609261	-2.47006	0.013509
ENSMUSG00000109529	Gm44801	TEC	44.5435	-1.24605	0.505239	-2.46625	0.0136537
ENSMUSG00000118049	Gm50103	lncRNA	20.6819	-1.82015	0.738386	-2.46504	0.0136998
ENSMUSG00000106047	Gm42942	TEC	83.2305	-1.27147	0.516203	-2.46311	0.0137736
ENSMUSG00000098488	Pla2g4b	protein_coding	21.8014	-1.80576	0.733471	-2.46194	0.0138189
ENSMUSG00000105700	Gm42772	TEC	46.9577	-1.19899	0.488068	-2.45661	0.0140254
ENSMUSG00000107576	Gm44093	TEC	48.2043	-1.27494	0.519214	-2.45552	0.0140679
ENSMUSG00000111442	Gm48334	TEC	61.5218	-1.12685	0.459241	-2.45371	0.014139
ENSMUSG00000105457	Gm43200	TEC	33.7182	-1.40197	0.571802	-2.45185	0.0142125
ENSMUSG00000113656	Gm47370	TEC	22.6169	-1.77248	0.723914	-2.44847	0.0143465
ENSMUSG00000115543	B230362B09Rik	TEC	66.9912	-1.08485	0.443114	-2.44825	0.0143553
ENSMUSG00000107643	Gm43885	TEC	29.3264	-1.69126	0.691205	-2.44683	0.0144117
ENSMUSG00000114584	Gm47694	TEC	66.4142	-1.03507	0.423147	-2.44613	0.0144399
ENSMUSG00000110160	Gm45560	TEC	54.5145	-1.13247	0.463181	-2.44498	0.014486
ENSMUSG00000104508	Gm37735	TEC	10.1982	-2.71179	1.11124	-2.44034	0.0146734
ENSMUSG00000109465	Gm19032	processed_pseudogene	20.8948	-1.76426	0.724925	-2.43371	0.014945
ENSMUSG00000097613	Gm17597	lncRNA	19.1243	-1.8853	0.775686	-2.43049	0.0150784
ENSMUSG00000105349	Gm43604	lncRNA	15.3711	-2.09547	0.864018	-2.42526	0.0152972
ENSMUSG00000030491	Tdrd12	protein_coding	72.956	-1.02394	0.422741	-2.42214	0.0154293
ENSMUSG00000106676	Gm42895	TEC	10.8604	-2.62504	1.0839	-2.42184	0.0154421
ENSMUSG00000103336	Gm37993	TEC	33.5496	-1.43257	0.592018	-2.4198	0.0155288
ENSMUSG00000086826	Gm11739	lncRNA	45.7025	-1.19423	0.493654	-2.41917	0.0155561
ENSMUSG00000110711	Gm45760	TEC	16.8915	-1.96511	0.813064	-2.41692	0.0156525
ENSMUSG00000115691	Gm48914	lncRNA	36.6993	-1.32774	0.549373	-2.41684	0.0156561
ENSMUSG00000102780	Gm38253	TEC	17.5215	-1.93138	0.799861	-2.41465	0.0157505
ENSMUSG00000085311	Gm15445	lncRNA	38.0443	-1.37376	0.569496	-2.41223	0.0158551
ENSMUSG00000102369	9530022L04Rik	TEC	10.0433	-2.68431	1.11904	-2.39876	0.0164509
ENSMUSG00000109725	Gm45265	TEC	65.4438	-1.28702	0.536561	-2.39865	0.0164558
ENSMUSG00000101693	Gm19461	lncRNA	14.7411	-2.14627	0.895595	-2.39648	0.0165535
ENSMUSG00000099384	1700110C19Rik	lncRNA	12.6261	-2.30247	0.961471	-2.39474	0.0166321
ENSMUSG00000020992	4930512B01Rik	lncRNA	47.7585	-1.15457	0.482613	-2.39233	0.0167416
ENSMUSG00000104525	Gm37334	TEC	37.1598	-1.29569	0.542565	-2.38809	0.0169364
ENSMUSG00000023882	Zfp54	protein_coding	72.9051	-1.00948	0.423353	-2.38449	0.0171027
ENSMUSG00000103303	Gm37802	TEC	25.9491	-1.74478	0.73433	-2.37601	0.0175008
ENSMUSG00000092495	Gm20405	lncRNA	11.2033	-2.59719	1.09345	-2.37523	0.0175382
ENSMUSG00000079478	Znrd2	protein_coding	35.3887	-1.35845	0.571989	-2.37495	0.0175512
ENSMUSG00000083469	Gm14281	processed_pseudogene	10.583	-2.71669	1.14454	-2.37361	0.0176153
ENSMUSG00000107402	4732416N19Rik	TEC	49.3177	-1.17547	0.495575	-2.37194	0.0176951
ENSMUSG00000086446	Prkag2os1	lncRNA	59.4654	-1.06646	0.450007	-2.36987	0.0177942
ENSMUSG00000109239	Gm45176	TEC	53.4336	-1.08736	0.459744	-2.36515	0.0180229
ENSMUSG00000102157	Gm37470	TEC	21.9497	-1.70886	0.722804	-2.36421	0.0180686
ENSMUSG00000106099	Gm42664	lncRNA	18.9048	-1.8006	0.762178	-2.36244	0.0181552
ENSMUSG00000065715	Snord7	snoRNA	39.9911	-1.25652	0.532487	-2.35972	0.0182889
ENSMUSG00000003484	Cyp4f18	protein_coding	35.6664	-1.39623	0.591846	-2.35911	0.0183189
ENSMUSG00000115624	Gm49204	TEC	31.1257	-1.53191	0.649851	-2.35732	0.0184074
ENSMUSG00000046999	1110032F04Rik	protein_coding	28.097	-1.51756	0.644336	-2.35522	0.0185115
ENSMUSG00000107826	Gm44242	TEC	35.3144	-1.33612	0.568368	-2.35079	0.0187334
ENSMUSG00000118310	Gm50268	TEC	45.2307	-1.17537	0.500619	-2.34784	0.0188827
ENSMUSG00000092268	Gm20540	lncRNA	14.4765	-2.12135	0.903747	-2.34729	0.0189107
ENSMUSG00000115718	Gm49179	lncRNA	17.227	-1.87848	0.800387	-2.34696	0.0189271
ENSMUSG00000057842	Zfp595	protein_coding	36.8839	-1.31922	0.562234	-2.34639	0.0189561
ENSMUSG00000105571	Gm43662	TEC	44.9079	-1.16489	0.496462	-2.34639	0.0189563
ENSMUSG00000103805	Gm37063	TEC	17.3795	-1.89883	0.811122	-2.34099	0.0192325
ENSMUSG00000078202	Nrarp	protein_coding	30.8329	-1.426	0.61132	-2.33265	0.0196663
ENSMUSG00000108886	Gm44830	TEC	62.1092	-1.02272	0.438634	-2.3316	0.0197217
ENSMUSG00000108297	Gm44167	lncRNA	19.0734	-1.92979	0.827745	-2.33139	0.019733
ENSMUSG00000085483	Gm14198	lncRNA	11.2155	-2.77034	1.18858	-2.33079	0.0197644
ENSMUSG00000108057	Gm44234	TEC	15.7219	-1.9714	0.846246	-2.32958	0.0198282
ENSMUSG00000111605	4632418H02Rik	TEC	49.7813	-1.13111	0.486289	-2.32601	0.0200179
ENSMUSG00000049160	Tex50	protein_coding	20.9205	-1.67292	0.720766	-2.32102	0.0202855
ENSMUSG00000030742	Lat	protein_coding	23.1879	-1.65045	0.711909	-2.31834	0.0204308
ENSMUSG00000097633	Gm16617	lncRNA	16.3139	-1.985	0.857875	-2.31386	0.0206753
ENSMUSG00000111030	Gm47234	TEC	34.3463	-1.33164	0.575533	-2.31375	0.0206813
ENSMUSG00000068154	Insm1	protein_coding	41.2116	-1.24886	0.540022	-2.31261	0.0207438
ENSMUSG00000089924	Gm15689	lncRNA	22.4709	-1.64736	0.713141	-2.31001	0.0208877
ENSMUSG00000102973	E430014B02Rik	TEC	22.0482	-1.67081	0.724484	-2.30621	0.0210989
ENSMUSG00000102097	A930006L05Rik	lncRNA	19.6953	-1.72917	0.75011	-2.30522	0.0211541
ENSMUSG00000109428	Gm45698	TEC	16.8222	-1.9098	0.828554	-2.30498	0.0211678
ENSMUSG00000115023	Gm48967	TEC	42.9721	-1.2058	0.52316	-2.30485	0.021175
ENSMUSG00000110084	Gm45257	TEC	13.244	-2.15715	0.935919	-2.30485	0.0211751
ENSMUSG00000109165	Gm45148	lncRNA	10.2562	-2.48404	1.07886	-2.30247	0.0213087
ENSMUSG00000107835	Gm43999	TEC	11.2137	-2.39151	1.03868	-2.30245	0.02131
ENSMUSG00000074862	BC025920	protein_coding	40.2442	-1.21732	0.528803	-2.30204	0.0213331
ENSMUSG00000050423	Ppp1r3g	protein_coding	20.4148	-1.73468	0.75422	-2.29997	0.0214501
ENSMUSG00000108920	Gm44678	TEC	53.6319	-1.05935	0.460643	-2.29972	0.0214639
ENSMUSG00000106888	Gm42848	lncRNA	21.4956	-1.65679	0.720512	-2.29947	0.0214785
ENSMUSG00000103924	Gm37895	TEC	71.3729	-1.01935	0.444042	-2.29562	0.0216976
ENSMUSG00000020469	Myl7	protein_coding	23.1606	-1.68148	0.7325	-2.29554	0.0217022
ENSMUSG00000106553	6720482G16Rik	TEC	51.8953	-1.0998	0.479871	-2.29187	0.021913
ENSMUSG00000106732	Gm43792	TEC	28.2299	-1.45676	0.635974	-2.2906	0.0219865
ENSMUSG00000113528	Gm32699	TEC	53.5713	-1.05986	0.463218	-2.28803	0.0221357
ENSMUSG00000086872	Gm14225	lncRNA	28.3001	-1.44778	0.633034	-2.28705	0.0221928
ENSMUSG00000039238	Zfp750	protein_coding	50.79	-1.14178	0.499727	-2.2848	0.0223244
ENSMUSG00000104745	Gm43073	TEC	14.4991	-2.08632	0.913266	-2.28446	0.0223446
ENSMUSG00000012017	Scarf2	protein_coding	24.5292	-1.51419	0.665639	-2.27479	0.0229183
ENSMUSG00000045662	Henmt1	protein_coding	55.4498	-1.03311	0.45451	-2.27301	0.0230256
ENSMUSG00000106927	Gm43598	lncRNA	29.1501	-1.40678	0.619038	-2.27254	0.0230542
ENSMUSG00000103505	Gm38374	TEC	21.3552	-1.68272	0.741938	-2.26801	0.0233288
ENSMUSG00000115568	Tiaf2	TEC	36.033	-1.3805	0.612294	-2.25463	0.0241565
ENSMUSG00000091102	5830462I19Rik	TEC	23.3587	-1.54486	0.686154	-2.25148	0.0243554
ENSMUSG00000114094	Gm48375	TEC	49.3675	-1.18195	0.525026	-2.25123	0.024371
ENSMUSG00000108752	Gm45191	TEC	30.0585	-1.37433	0.611331	-2.2481	0.0245699
ENSMUSG00000104237	Gm33533	lncRNA	41.2572	-1.17285	0.521759	-2.24788	0.024584
ENSMUSG00000085130	Gm11417	lncRNA	24.697	-1.51768	0.675299	-2.24742	0.0246131
ENSMUSG00000040840	4930579G18Rik	lncRNA	51.9453	-1.0804	0.480881	-2.24671	0.0246588
ENSMUSG00000086536	Gm12264	lncRNA	30.4337	-1.39103	0.621473	-2.23828	0.025203
ENSMUSG00000079140	Gm6374	processed_pseudogene	44.2988	-1.1309	0.505449	-2.23741	0.0252598
ENSMUSG00000029720	Gm20605	protein_coding	43.8383	-1.23034	0.550057	-2.23676	0.0253021
ENSMUSG00000053914	Kdm4d	protein_coding	54.3142	-1.04333	0.466837	-2.2349	0.0254242
ENSMUSG00000080364	Gm25777	snoRNA	27.4724	-1.42629	0.638647	-2.2333	0.025529
ENSMUSG00000104406	Gm38014	TEC	62.1871	-1.04727	0.469146	-2.23229	0.025596
ENSMUSG00000113917	Gm48382	TEC	66.518	-1.05	0.471961	-2.22475	0.026098
ENSMUSG00000086911	Gm12027	lncRNA	29.6381	-1.38537	0.625331	-2.21542	0.0267315
ENSMUSG00000110993	Gm47963	TEC	21.6261	-1.58032	0.713986	-2.21337	0.0268719
ENSMUSG00000106643	Gm43422	TEC	19.7548	-1.7153	0.774993	-2.21331	0.0268763
ENSMUSG00000104369	Gm38082	TEC	23.412	-1.5008	0.678595	-2.21162	0.0269927
ENSMUSG00000021590	Spata9	protein_coding	30.8868	-1.31748	0.596062	-2.2103	0.0270844
ENSMUSG00000054958	Nt5c1a	protein_coding	45.6232	-1.13106	0.512163	-2.20841	0.027216
ENSMUSG00000107094	Gm43294	TEC	18.1376	-1.77371	0.804927	-2.20357	0.0275549
ENSMUSG00000106720	Gm43795	TEC	18.0077	-1.7275	0.784373	-2.2024	0.0276372
ENSMUSG00000043003	Rasef	protein_coding	26.7515	-1.50464	0.684171	-2.19921	0.0278631
ENSMUSG00000113781	Gm35558	lncRNA	26.0753	-1.40974	0.64133	-2.19815	0.0279381
ENSMUSG00000092483	Gm20421	lncRNA	10.9418	-2.2622	1.02925	-2.19791	0.0279554
ENSMUSG00000042510	AA986860	protein_coding	52.199	-1.09157	0.496869	-2.1969	0.0280276
ENSMUSG00000029491	Pde6b	protein_coding	27.4692	-1.47115	0.672316	-2.18819	0.0286559
ENSMUSG00000104149	Gm37138	TEC	16.0824	-1.84503	0.843445	-2.18749	0.0287067
ENSMUSG00000113698	Gm47987	TEC	22.8715	-1.52354	0.69768	-2.18372	0.0289829
ENSMUSG00000087128	Gm12655	lncRNA	27.4708	-1.38822	0.635871	-2.18319	0.029022
ENSMUSG00000113894	Gm48838	TEC	40.8868	-1.18575	0.544185	-2.17894	0.0293358
ENSMUSG00000087307	Gm12925	lncRNA	30.1018	-1.30621	0.600403	-2.17555	0.029589
ENSMUSG00000082418	Gm13126	processed_pseudogene	52.0007	-1.06326	0.488942	-2.17461	0.0296593
ENSMUSG00000104416	Gm37067	TEC	20.0702	-1.67353	0.77067	-2.17152	0.0298918
ENSMUSG00000108446	Gm44997	lncRNA	53.4236	-1.05227	0.485602	-2.16694	0.0302393
ENSMUSG00000105607	Gm43513	TEC	25.443	-1.41643	0.654667	-2.1636	0.0304954
ENSMUSG00000096977	Gm10827	lncRNA	52.7278	-1.02925	0.477207	-2.15682	0.0310197
ENSMUSG00000034041	Lyl1	protein_coding	34.3559	-1.23095	0.572357	-2.15067	0.0315019
ENSMUSG00000081528	Gm12924	processed_pseudogene	15.0121	-1.96222	0.912972	-2.14927	0.0316131
ENSMUSG00000087328	Gm12120	lncRNA	20.7542	-1.55177	0.722882	-2.14664	0.0318221
ENSMUSG00000082396	Zfp389	transcribed_processed_pseudogene	19.3563	-1.5991	0.747143	-2.14029	0.0323312
ENSMUSG00000047678	Gpr82	protein_coding	24.7976	-1.4288	0.670475	-2.13103	0.0330864
ENSMUSG00000090077	Lime1	protein_coding	33.1571	-1.25744	0.590261	-2.1303	0.0331465
ENSMUSG00000047669	Msl3l2	protein_coding	36.5279	-1.23633	0.581369	-2.12658	0.0334552
ENSMUSG00000087018	2900072N19Rik	lncRNA	34.4033	-1.20253	0.56594	-2.12483	0.0336005
ENSMUSG00000113385	Gm48405	TEC	23.5596	-1.67343	0.787758	-2.1243	0.0336453
ENSMUSG00000115087	Gm48998	TEC	19.9112	-1.60476	0.755955	-2.12283	0.0337683
ENSMUSG00000110202	Gm45435	lncRNA	12.3574	-2.04048	0.962742	-2.11944	0.0340531
ENSMUSG00000074405	Zfp865	protein_coding	730.016	-1.33199	0.629138	-2.11717	0.0342451
ENSMUSG00000082588	Gm15443	processed_pseudogene	34.1879	-1.22709	0.580244	-2.11478	0.0344489
ENSMUSG00000106859	Gm42737	TEC	54.9641	-1.04378	0.493805	-2.11374	0.0345374
ENSMUSG00000109320	Gm44679	TEC	44.527	-1.10857	0.525047	-2.11137	0.0347403
ENSMUSG00000108949	Gm45069	lncRNA	37.2401	-1.13647	0.538356	-2.111	0.0347721
ENSMUSG00000085169	Gm10785	lncRNA	37.912	-1.17618	0.558132	-2.10735	0.0350873
ENSMUSG00000108957	Gm45235	lncRNA	17.6383	-1.70859	0.812056	-2.10403	0.0353762
ENSMUSG00000086259	Tmem150cos	lncRNA	13.1825	-1.94662	0.925327	-2.10371	0.0354036
ENSMUSG00000116842	Gm49588	TEC	24.4701	-1.41617	0.67425	-2.10036	0.0356972
ENSMUSG00000083606	Gm15916	processed_pseudogene	11.0844	-2.15071	1.0243	-2.09968	0.0357574
ENSMUSG00000108883	Gm44623	lncRNA	33.2228	-1.28828	0.61494	-2.09497	0.0361738
ENSMUSG00000097926	Gm26575	lncRNA	36.9118	-1.15534	0.552052	-2.0928	0.0363666
ENSMUSG00000112663	C630031E19Rik	lncRNA	20.2693	-1.52449	0.729078	-2.09099	0.0365292
ENSMUSG00000083274	Zcchc9-ps	processed_pseudogene	18.1311	-1.65253	0.791187	-2.08867	0.0367376
ENSMUSG00000113694	Gm48747	lncRNA	52.9734	-1.04895	0.50259	-2.08708	0.0368805
ENSMUSG00000085751	Gm15412	lncRNA	21.1622	-1.48321	0.711867	-2.08355	0.0372012
ENSMUSG00000106205	C230096K16Rik	TEC	15.72	-1.78524	0.858694	-2.07901	0.0376162
ENSMUSG00000085471	4933423P22Rik	lncRNA	42.4749	-1.07038	0.515848	-2.075	0.0379869
ENSMUSG00000015476	Prrt1	protein_coding	7857.36	-1.08935	0.525621	-2.0725	0.0382189
ENSMUSG00000110592	4930488N15Rik	lncRNA	11.0022	-2.09178	1.01277	-2.0654	0.0388851
ENSMUSG00000103506	Gm38376	TEC	10.0745	-2.20237	1.06663	-2.0648	0.0389419
ENSMUSG00000105556	Gm43080	TEC	14.11	-1.85973	0.901387	-2.06319	0.0390947
ENSMUSG00000102441	Gm38032	TEC	41.0088	-1.12812	0.547229	-2.06152	0.0392535
ENSMUSG00000104449	Gm37255	TEC	19.4442	-1.56685	0.760289	-2.06086	0.0393161
ENSMUSG00000085828	Gm15612	lncRNA	22.877	-1.46613	0.712199	-2.0586	0.039533
ENSMUSG00000105691	Gm42876	TEC	22.0922	-1.45741	0.708016	-2.05845	0.0395472
ENSMUSG00000084899	Gm15344	lncRNA	18.5915	-1.56538	0.761381	-2.05597	0.0397853
ENSMUSG00000103422	Gm37536	TEC	11.6821	-2.04256	0.993975	-2.05494	0.0398846
ENSMUSG00000091784	Gm17022	processed_pseudogene	49.8248	-1.02798	0.500347	-2.05454	0.0399235
ENSMUSG00000047606	Ankrd34c	protein_coding	18.3311	-1.60897	0.784381	-2.05127	0.040241
ENSMUSG00000107320	Gm42549	TEC	35.1598	-1.13775	0.556258	-2.04536	0.0408193
ENSMUSG00000085111	Ascl4	protein_coding	10.8271	-2.10523	1.02949	-2.04493	0.0408621
ENSMUSG00000043110	Lrrn4	protein_coding	44.5912	-1.00975	0.494038	-2.04386	0.0409669
ENSMUSG00000097405	D630044L22Rik	lncRNA	14.3892	-1.95242	0.957441	-2.03921	0.0414295
ENSMUSG00000106457	Gm42585	TEC	16.9138	-1.61505	0.798958	-2.02144	0.0432338
ENSMUSG00000102753	Gm37056	TEC	10.1625	-2.13307	1.0558	-2.02033	0.043349
ENSMUSG00000034686	Prr7	protein_coding	2299.61	-1.1146	0.552773	-2.01638	0.0437598
ENSMUSG00000111374	Gm50490	processed_pseudogene	23.3731	-1.38467	0.687247	-2.01481	0.0439248
ENSMUSG00000110564	Gm45697	TEC	15.3909	-1.69704	0.843528	-2.01183	0.0442379
ENSMUSG00000105683	Gm43487	TEC	12.5702	-1.93393	0.962007	-2.01031	0.0443988
ENSMUSG00000106451	Gm42934	TEC	28.8861	-1.31452	0.654831	-2.00742	0.0447052
ENSMUSG00000107091	Gm43343	TEC	18.9466	-1.61833	0.806363	-2.00695	0.0447546
ENSMUSG00000103751	Gm37283	TEC	25.4855	-1.37865	0.687381	-2.00565	0.0448932
ENSMUSG00000112288	Gm47879	lncRNA	19.4498	-1.4961	0.748228	-1.99952	0.0455522
ENSMUSG00000067356	B430203G13Rik	TEC	19.8724	-1.46667	0.733562	-1.99938	0.0455671
ENSMUSG00000097535	Gm26592	lncRNA	39.2959	-1.09394	0.547349	-1.99862	0.0456492
ENSMUSG00000064917	Gm22574	TEC	12.1927	-1.90483	0.953571	-1.99757	0.0457628
ENSMUSG00000111292	Gm48627	TEC	38.0739	-1.06855	0.535234	-1.99642	0.0458878
ENSMUSG00000117698	BC037704	lncRNA	42.7045	-1.04542	0.523651	-1.99642	0.0458887
ENSMUSG00000045815	1700101I19Rik	lncRNA	10.8223	-2.11522	1.06151	-1.99266	0.0462989
ENSMUSG00000032015	Pou2f3	protein_coding	18.1544	-1.55423	0.780633	-1.99098	0.0464827
ENSMUSG00000103115	Gm37584	lncRNA	18.9318	-1.49888	0.754485	-1.98663	0.0469635
ENSMUSG00000100075	1700018L02Rik	lncRNA	41.8237	-1.07707	0.542941	-1.98376	0.0472824
ENSMUSG00000108146	Gm43889	TEC	63.5683	-1.11671	0.562967	-1.98362	0.0472984
ENSMUSG00000058914	C1qtnf3	protein_coding	20.772	-1.53803	0.775794	-1.98253	0.0474203
ENSMUSG00000074039	4930520O04Rik	lncRNA	22.4994	-1.44777	0.730998	-1.98053	0.0476436
ENSMUSG00000112417	A430028G04Rik	TEC	17.0138	-1.63175	0.823988	-1.98031	0.0476689
ENSMUSG00000086124	A530076I17Rik	lncRNA	34.7718	-1.16091	0.586603	-1.97903	0.0478126
ENSMUSG00000104873	Gm40332	TEC	28.6628	-1.39218	0.704023	-1.97746	0.0479898
ENSMUSG00000113882	Gm48550	lncRNA	26.985	-1.24315	0.629972	-1.97335	0.0484559
ENSMUSG00000104662	Gm43267	TEC	34.0313	-1.15374	0.585869	-1.96927	0.0489218
ENSMUSG00000107364	Gm43051	TEC	15.916	-1.66603	0.848078	-1.96448	0.0494749
ENSMUSG00000086554	9530034E10Rik	lncRNA	14.5036	-1.68383	0.85858	-1.96118	0.0498582
