# Supplementary material for: m6A and YTHDF proteins contribute to the localization of select neuronal mRNAs
Source: Nucleic Acids Res. 2022 Apr 19;50(8):4464–83. doi: 10.1093/nar/gkac251 (PMC9071445; doi:10.1093/nar/gkac251)
Supplement: gkac251_Supplemental_Files [file gkac251_supplemental_files.zip › Supplementary Table 3.xlsx]

## Sheet: 3.1 KCl_Neurite-enrichment-All
Results of DESeq2 analysis for differential expression in neurites and soma of KCl treated neurons, Genes with baseMean < 10 were removed.
ensembl_gene_id	external_gene_name	gene_biotype	baseMean	log2FoldChange	lfcSE	stat	pvalue	padj
ENSMUSG00000000001	Gnai3	protein_coding	3774.38	-0.0513352	0.190854	-0.268976	0.787948	0.908638
ENSMUSG00000000058	Cav2	protein_coding	715.092	-0.0665656	0.223666	-0.297612	0.766	0.897951
ENSMUSG00000000078	Klf6	protein_coding	8088.51	-0.241559	0.205205	-1.17716	0.239131	0.517607
ENSMUSG00000000120	Ngfr	protein_coding	563.004	-0.392185	0.230856	-1.69883	0.0893517	0.293038
ENSMUSG00000000131	Xpo6	protein_coding	2097.83	0.27869	0.18141	1.53624	0.124479	0.35897
ENSMUSG00000000142	Axin2	protein_coding	254.755	-0.241159	0.272164	-0.886081	0.375574	0.647806
ENSMUSG00000000148	Brat1	protein_coding	1750.53	0.245349	0.185422	1.32319	0.185771	0.452088
ENSMUSG00000000253	Gmpr	protein_coding	1751.42	-0.0795607	0.188443	-0.4222	0.672879	0.847631
ENSMUSG00000000278	Scpep1	protein_coding	2768.19	-0.633378	0.173895	-3.64229	0.000270222	0.00421737
ENSMUSG00000000416	Cttnbp2	protein_coding	2755.87	-0.324479	0.181756	-1.78525	0.0742214	0.261976
ENSMUSG00000000420	Galnt1	protein_coding	645.868	0.0932911	0.220024	0.424005	0.671562	0.847327
ENSMUSG00000000489	Pdgfb	protein_coding	837.111	0.267494	0.203925	1.31173	0.189612	0.457205
ENSMUSG00000000567	Sox9	protein_coding	11118.1	-0.18799	0.21764	-0.863765	0.387717	0.658718
ENSMUSG00000000568	Hnrnpd	protein_coding	1236.47	0.552742	0.197789	2.7946	0.00519638	0.0429831
ENSMUSG00000000600	Krit1	protein_coding	1708.8	-0.249083	0.181644	-1.37127	0.170291	0.431455
ENSMUSG00000000627	Sema4f	protein_coding	2620.25	0.296214	0.24487	1.20968	0.226401	0.503332
ENSMUSG00000000738	Spg7	protein_coding	871.511	0.456958	0.210531	2.1705	0.0299688	0.145839
ENSMUSG00000000787	Ddx3x	protein_coding	5414.52	-0.0052459	0.169637	-0.0309243	0.97533	0.991008
ENSMUSG00000000823	Zfp512b	protein_coding	2679.69	0.203884	0.179058	1.13865	0.254849	0.534075
ENSMUSG00000000976	Heatr6	protein_coding	892.363	0.00165582	0.19687	0.00841071	0.993289	0.997775
ENSMUSG00000001027	Scn4a	protein_coding	23.7052	-1.1269	0.789281	-1.42775	0.153364	NA
ENSMUSG00000001034	Mapk7	protein_coding	3002.86	0.357975	0.198106	1.80699	0.0707635	0.255121
ENSMUSG00000001053	N4bp3	protein_coding	275.324	0.0753002	0.275998	0.272829	0.784985	0.907106
ENSMUSG00000001065	Zfp276	protein_coding	309.793	-0.302692	0.276976	-1.09284	0.274462	0.554727
ENSMUSG00000001082	Mfsd10	protein_coding	1018.13	-0.824754	0.210599	-3.91623	8.9943e-05	0.00171116
ENSMUSG00000001138	Cnnm3	protein_coding	381.365	-0.0450804	0.237603	-0.18973	0.849521	0.938295
ENSMUSG00000001156	Mxd1	protein_coding	1944.21	-0.510686	0.195963	-2.60603	0.00915985	0.0641155
ENSMUSG00000001157	Gmcl1	protein_coding	741.05	0.358767	0.207072	1.73257	0.0831718	0.280458
ENSMUSG00000001260	Gabrg1	protein_coding	307.616	-0.561628	0.255985	-2.19399	0.0282359	0.140258
ENSMUSG00000001270	Ckb	protein_coding	37093	-0.208011	0.163699	-1.2707	0.203837	0.475763
ENSMUSG00000001300	Efnb2	protein_coding	1505.22	-0.226284	0.207136	-1.09244	0.274639	0.554799
ENSMUSG00000001366	Fbxo9	protein_coding	3456.57	0.360078	0.176755	2.03716	0.041634	0.181671
ENSMUSG00000001467	Cyp51	protein_coding	21647.8	-0.637581	0.179038	-3.56115	0.000369228	0.00541183
ENSMUSG00000001506	Col1a1	protein_coding	862.419	0.585151	0.862575	0.678378	0.497532	0.742215
ENSMUSG00000001521	Tulp3	protein_coding	680.818	-0.399941	0.211575	-1.8903	0.0587174	0.227145
ENSMUSG00000001524	Gtf2h4	protein_coding	468.332	-0.32579	0.225856	-1.44247	0.14917	0.400273
ENSMUSG00000001542	Ell2	protein_coding	656.458	0.299778	0.266872	1.1233	0.261308	0.540839
ENSMUSG00000001583	Tnk1	protein_coding	33.1141	-0.739816	0.602052	-1.22882	0.219138	0.494849
ENSMUSG00000001627	Ifrd1	protein_coding	8431.87	-0.756081	0.200168	-3.77724	0.000158577	0.00273768
ENSMUSG00000001630	Stk38l	protein_coding	1622.54	-0.288362	0.200137	-1.44082	0.149634	0.400957
ENSMUSG00000001632	Brpf1	protein_coding	457.208	-0.214879	0.243975	-0.880743	0.378457	0.650672
ENSMUSG00000001674	Ddx18	protein_coding	727.703	-0.137263	0.212018	-0.64741	0.517366	0.75534
ENSMUSG00000001739	Cldn15	protein_coding	32.5296	-1.12916	0.744188	-1.5173	0.129191	0.367679
ENSMUSG00000001750	Tcirg1	protein_coding	510.605	-0.303082	0.228054	-1.329	0.183849	0.449562
ENSMUSG00000001751	Naglu	protein_coding	439.983	-0.47042	0.22792	-2.06397	0.0390201	0.175167
ENSMUSG00000001768	Rin2	protein_coding	447.696	0.151197	0.23366	0.647081	0.51758	0.755342
ENSMUSG00000001773	Folh1	protein_coding	155.435	0.50165	0.369803	1.35653	0.17493	0.437958
ENSMUSG00000001794	Capns1	protein_coding	1395.17	0.88379	0.192268	4.59666	4.29311e-06	0.000128827
ENSMUSG00000001844	Zdhhc4	protein_coding	1218.3	0.513537	0.192564	2.66684	0.00765691	0.0566599
ENSMUSG00000001847	Rac1	protein_coding	8416.83	0.560898	0.181862	3.08419	0.00204107	0.0214301
ENSMUSG00000001910	Nacc1	protein_coding	1052.67	0.661564	0.225225	2.93735	0.00331029	0.0309494
ENSMUSG00000001918	Slc1a5	protein_coding	390.291	-0.858768	0.243779	-3.52273	0.000427126	0.00606423
ENSMUSG00000001964	Emd	protein_coding	9521.89	-0.293394	0.184431	-1.59081	0.111653	0.336543
ENSMUSG00000002006	Pdzd4	protein_coding	559.304	0.827861	0.240273	3.4455	0.00057001	0.00779055
ENSMUSG00000002015	Bcap31	protein_coding	6931.96	-0.344714	0.170263	-2.0246	0.0429085	0.185488
ENSMUSG00000002055	Spag5	protein_coding	155.431	-0.694016	0.330498	-2.09991	0.0357366	0.164622
ENSMUSG00000002058	Unc119	protein_coding	517.122	0.247068	0.217647	1.13517	0.256302	0.535772
ENSMUSG00000002059	Rab34	protein_coding	408.188	-0.157572	0.28006	-0.562638	0.573681	0.790375
ENSMUSG00000002083	Bbc3	protein_coding	1256.62	0.497627	0.21279	2.33858	0.0193572	0.109117
ENSMUSG00000002147	Stat6	protein_coding	71.671	-0.754753	0.462721	-1.63112	0.102866	0.31958
ENSMUSG00000002227	Mov10	protein_coding	111.507	0.232608	0.389979	0.596463	0.550866	0.777638
ENSMUSG00000002265	Peg3	protein_coding	24940	-0.348155	0.180288	-1.93111	0.0534699	0.214026
ENSMUSG00000002280	Ciao3	protein_coding	1115.75	-0.0986976	0.196685	-0.501805	0.615805	0.816033
ENSMUSG00000002308	Cd320	protein_coding	951.665	-0.602548	0.199749	-3.01653	0.00255684	0.0253354
ENSMUSG00000002326	Gmpr2	protein_coding	649.993	-0.384934	0.207465	-1.85541	0.063537	0.238967
ENSMUSG00000002413	Braf	protein_coding	10745.6	0.300914	0.167439	1.79715	0.0723112	0.258254
ENSMUSG00000002475	Abhd3	protein_coding	316.932	-0.509379	0.251719	-2.0236	0.0430111	0.185805
ENSMUSG00000002578	Ikzf4	protein_coding	494.473	0.376232	0.244669	1.53772	0.124118	0.358757
ENSMUSG00000002658	Gtf2f1	protein_coding	5605.42	-0.211363	0.171244	-1.23428	0.217099	0.492231
ENSMUSG00000002664	Pspn	protein_coding	345.18	-0.146831	0.243086	-0.604026	0.545826	0.774431
ENSMUSG00000002679	Med6	protein_coding	413.089	-0.54674	0.236865	-2.30823	0.0209863	0.115796
ENSMUSG00000002733	Plekha3	protein_coding	265.424	0.220962	0.279726	0.789923	0.429572	0.691832
ENSMUSG00000002771	Grin2d	protein_coding	219.059	0.533686	0.283791	1.88056	0.0600318	0.230356
ENSMUSG00000002799	Jag2	protein_coding	595.172	-0.214741	0.23357	-0.919386	0.357894	0.632917
ENSMUSG00000002814	Top3a	protein_coding	124.158	-0.143509	0.349552	-0.410553	0.681401	0.851972
ENSMUSG00000002820	Atg4d	protein_coding	1239.97	0.149263	0.188477	0.791942	0.428394	0.690988
ENSMUSG00000002825	Qtrt1	protein_coding	931.813	-0.417804	0.217335	-1.92239	0.0545563	0.216914
ENSMUSG00000002845	Tmem39a	protein_coding	780.141	-0.375684	0.21674	-1.73334	0.0830352	0.280196
ENSMUSG00000002871	Tpra1	protein_coding	1176.86	-0.597413	0.201686	-2.96209	0.00305558	0.0290953
ENSMUSG00000002881	Nab1	protein_coding	524.34	-0.0314306	0.224703	-0.139876	0.888758	0.955397
ENSMUSG00000002910	Arrdc2	protein_coding	378.943	-0.102564	0.243598	-0.421038	0.673727	0.848065
ENSMUSG00000002997	Prkar2b	protein_coding	1472.04	0.912896	0.19881	4.59181	4.39417e-06	0.000131033
ENSMUSG00000003031	Cdkn1b	protein_coding	1819.52	-0.128827	0.196141	-0.656806	0.511306	0.752421
ENSMUSG00000003032	Klf4	protein_coding	4207.25	-0.863085	0.228397	-3.77887	0.000157539	0.00272718
ENSMUSG00000003068	Stk11	protein_coding	5568.87	0.807786	0.185617	4.3519	1.34964e-05	0.000351257
ENSMUSG00000003070	Efna2	protein_coding	584.46	0.102646	0.211197	0.48602	0.626953	0.822378
ENSMUSG00000003072	Atp5d	protein_coding	18027.6	-0.0376538	0.164839	-0.228427	0.819314	0.924742
ENSMUSG00000003119	Cdk12	protein_coding	2287.01	-0.149897	0.26484	-0.565991	0.5714	0.789175
ENSMUSG00000003135	Cnot11	protein_coding	311.777	-0.0525783	0.254121	-0.206903	0.836086	0.932222
ENSMUSG00000003153	Slc2a3	protein_coding	56533.8	-0.419933	0.184227	-2.27943	0.0226413	0.121031
ENSMUSG00000003184	Irf3	protein_coding	418.907	0.0315622	0.235072	0.134266	0.893192	0.957993
ENSMUSG00000003208	Yju2	protein_coding	256.893	-0.229649	0.277111	-0.828726	0.40726	0.674629
ENSMUSG00000003226	Ranbp2	protein_coding	7310.25	-0.543896	0.211283	-2.57426	0.0100456	0.0687224
ENSMUSG00000003227	Edar	protein_coding	38.1397	-0.647542	0.745909	-0.868124	0.385326	0.656885
ENSMUSG00000003235	Eif2b5	protein_coding	2894.39	1.23269	0.209006	5.89786	3.6824e-09	2.53832e-07
ENSMUSG00000003271	Sult2b1	protein_coding	588.292	-0.274054	0.223326	-1.22715	0.219766	0.495444
ENSMUSG00000003273	Car11	protein_coding	2763.81	-0.00631421	0.186308	-0.0338912	0.972964	0.990191
ENSMUSG00000003308	Keap1	protein_coding	2951.79	0.924777	0.188698	4.90083	9.54325e-07	3.49827e-05
ENSMUSG00000003360	Ddx23	protein_coding	198.884	-0.405366	0.29511	-1.37361	0.169562	0.43069
ENSMUSG00000003363	Pld3	protein_coding	37341.9	0.0555171	0.163405	0.339752	0.734043	0.882399
ENSMUSG00000003379	Cd79a	protein_coding	38.5223	-0.385081	0.559761	-0.687938	0.491492	0.737956
ENSMUSG00000003382	Etv3	protein_coding	1797.59	-0.520148	0.202363	-2.57037	0.0101589	0.069348
ENSMUSG00000003402	Prkcsh	protein_coding	5381.16	-0.806028	0.170853	-4.71766	2.38573e-06	7.66696e-05
ENSMUSG00000003437	Paf1	protein_coding	8298.85	-0.600487	0.175967	-3.41251	0.000643682	0.00856368
ENSMUSG00000003444	Med29	protein_coding	1182.51	-0.0156925	0.230779	-0.0679981	0.945787	0.980311
ENSMUSG00000003469	Phyhip	protein_coding	9817.65	0.386345	0.178953	2.15892	0.0308566	0.149186
ENSMUSG00000003484	Cyp4f18	protein_coding	17.0598	0.217317	1.05833	0.20534	0.837307	NA
ENSMUSG00000003527	Ess2	protein_coding	1753.48	-0.196195	0.181368	-1.08175	0.279362	0.55882
ENSMUSG00000003541	Ier3	protein_coding	370.513	-1.07361	0.247887	-4.33105	1.48397e-05	0.000378453
ENSMUSG00000003545	Fosb	protein_coding	18269.7	-0.520886	0.208421	-2.49919	0.0124476	0.0802179
ENSMUSG00000003549	Ercc1	protein_coding	1218.56	-0.239218	0.193284	-1.23765	0.215846	0.491146
ENSMUSG00000003573	Homer3	protein_coding	943.03	1.16015	0.221273	5.24308	1.57916e-07	7.11932e-06
ENSMUSG00000003581	Rnf215	protein_coding	397.817	0.00782338	0.244528	0.0319938	0.974477	0.990751
ENSMUSG00000003617	Cp	protein_coding	478.54	0.37073	0.237376	1.56178	0.11834	0.348192
ENSMUSG00000003623	Crot	protein_coding	1660.95	0.274099	0.191523	1.43115	0.152387	0.40576
ENSMUSG00000003644	Rps6ka1	protein_coding	346.169	0.849238	0.240466	3.53163	0.000412999	0.00589888
ENSMUSG00000003665	Has1	protein_coding	60.7194	-0.865689	0.490388	-1.76532	0.0775108	0.269688
ENSMUSG00000003752	Itpkc	protein_coding	207.891	-0.38363	0.31092	-1.23385	0.217258	0.492383
ENSMUSG00000003923	Tfam	protein_coding	822.078	-0.297605	0.212515	-1.4004	0.161395	0.418974
ENSMUSG00000003929	Zfp81	protein_coding	833.233	-0.0697152	0.24004	-0.290431	0.771486	0.900251
ENSMUSG00000003948	Mmd	protein_coding	5261.59	0.69063	0.168715	4.09346	4.24974e-05	0.000917227
ENSMUSG00000004040	Stat3	protein_coding	11900.8	0.164629	0.17701	0.930058	0.352341	0.628592
ENSMUSG00000004054	Map3k11	protein_coding	485.867	0.508951	0.301131	1.69013	0.0910024	0.296054
ENSMUSG00000004100	Ppan	protein_coding	6090.8	-0.716282	0.188791	-3.79405	0.000148211	0.00258926
ENSMUSG00000004127	Trmt10a	protein_coding	356.409	-0.0333023	0.23782	-0.140031	0.888635	0.955335
ENSMUSG00000004207	Psap	protein_coding	127569	-0.507668	0.16553	-3.06693	0.0021627	0.0224103
ENSMUSG00000004317	Clcn5	protein_coding	954.422	-0.249765	0.212826	-1.17356	0.24057	0.51894
ENSMUSG00000004319	Clcn3	protein_coding	13702.3	-0.1819	0.16424	-1.10753	0.268066	0.547323
ENSMUSG00000004328	Hif3a	protein_coding	19.0367	-0.86377	0.791202	-1.09172	0.274956	NA
ENSMUSG00000004366	Sst	protein_coding	6359.39	-1.14842	0.262957	-4.36735	1.25761e-05	0.000331385
ENSMUSG00000004500	Zfp324	protein_coding	229.32	0.388276	0.301451	1.28802	0.197738	0.468255
ENSMUSG00000004535	Tax1bp1	protein_coding	12281.2	-0.00973719	0.172789	-0.056353	0.955061	0.983197
ENSMUSG00000004561	Mettl17	protein_coding	668.141	-0.542741	0.224223	-2.42054	0.0154974	0.093404
ENSMUSG00000004591	Pkn2	protein_coding	292.936	0.522227	0.250871	2.08165	0.0373742	0.170351
ENSMUSG00000004637	Wwox	protein_coding	997.864	0.0431109	0.201228	0.214239	0.83036	0.930379
ENSMUSG00000004642	Slbp	protein_coding	5521.24	-0.397365	0.185392	-2.14338	0.0320825	0.153243
ENSMUSG00000004665	Cnn2	protein_coding	193.332	0.194689	0.300064	0.648825	0.516451	0.754748
ENSMUSG00000004677	Myo9b	protein_coding	678.921	-0.120104	0.245037	-0.490145	0.624031	0.821019
ENSMUSG00000004768	Rab23	protein_coding	1100.51	0.0326582	0.194094	0.16826	0.866379	0.94613
ENSMUSG00000004798	Ulk2	protein_coding	1714	0.709063	0.199883	3.54739	0.000389067	0.00563747
ENSMUSG00000004815	Dgkq	protein_coding	956.689	-0.189977	0.205953	-0.922427	0.356306	0.632032
ENSMUSG00000004880	Lbr	protein_coding	419.731	-0.77234	0.253144	-3.05099	0.00228088	0.0233079
ENSMUSG00000004885	Crabp2	protein_coding	50.4182	-0.787149	0.558548	-1.40928	0.158753	0.415444
ENSMUSG00000004902	Slc25a18	protein_coding	933.729	0.0421976	0.217682	0.193849	0.846294	0.937125
ENSMUSG00000004934	Pias4	protein_coding	1552.69	-0.146572	0.203102	-0.721665	0.4705	0.722367
ENSMUSG00000004939	Nmrk2	protein_coding	121.808	-0.964122	0.385237	-2.50268	0.0123258	0.0798703
ENSMUSG00000004980	Hnrnpa2b1	protein_coding	18439.8	-0.351119	0.188321	-1.86447	0.0622553	0.235891
ENSMUSG00000004994	Ccdc130	protein_coding	513.612	-0.170656	0.249196	-0.684826	0.493454	0.739338
ENSMUSG00000004996	Mri1	protein_coding	636.562	-0.0376409	0.224495	-0.16767	0.866843	0.94633
ENSMUSG00000005054	Cstb	protein_coding	2477.09	-0.51258	0.202007	-2.53744	0.0111667	0.0742041
ENSMUSG00000005057	Sh2b2	protein_coding	280.427	0.638771	0.257606	2.47964	0.0131515	0.0835417
ENSMUSG00000005103	Wdr1	protein_coding	16142.6	-0.135863	0.172302	-0.788514	0.430396	0.692631
ENSMUSG00000005148	Klf5	protein_coding	342.806	0.174873	0.283021	0.61788	0.536655	0.768294
ENSMUSG00000005198	Polr2a	protein_coding	5718.48	-0.0415508	0.216953	-0.191519	0.848119	0.937648
ENSMUSG00000005225	Plekha8	protein_coding	165.32	0.291493	0.333442	0.874194	0.382012	0.653931
ENSMUSG00000005267	Zfp287	protein_coding	595.067	-0.241388	0.223657	-1.07928	0.280463	0.560247
ENSMUSG00000005360	Slc1a3	protein_coding	15436.8	0.629562	0.180632	3.48533	0.000491536	0.0068509
ENSMUSG00000005371	Fbxo11	protein_coding	2532.18	0.406745	0.184121	2.20912	0.0271663	0.137003
ENSMUSG00000005413	Hmox1	protein_coding	725.477	-0.185888	0.210326	-0.883806	0.376801	0.649039
ENSMUSG00000005481	Ddx39a	protein_coding	1285.6	-0.225383	0.188422	-1.19616	0.231634	0.509888
ENSMUSG00000005483	Dnajb1	protein_coding	14709.6	-0.808682	0.218323	-3.70406	0.000212174	0.00348431
ENSMUSG00000005514	Por	protein_coding	12485.8	-0.852352	0.186019	-4.58207	4.60398e-06	0.000136434
ENSMUSG00000005610	Eif4g2	protein_coding	44662.5	0.110465	0.166157	0.66482	0.506166	0.748173
ENSMUSG00000005615	Pcyt1a	protein_coding	1707.19	-0.133089	0.200523	-0.663711	0.506875	0.748787
ENSMUSG00000005667	Mthfd2	protein_coding	695.927	-0.00593383	0.204367	-0.0290352	0.976837	0.991125
ENSMUSG00000005672	Kit	protein_coding	1646.51	-0.182845	0.184648	-0.990239	0.322057	0.600483
ENSMUSG00000005699	Pard6a	protein_coding	5289.78	-0.0848094	0.169071	-0.501619	0.615936	0.816033
ENSMUSG00000005718	Tfap4	protein_coding	93.2582	-0.304196	0.379316	-0.80196	0.422576	0.686538
ENSMUSG00000005774	Rfx5	protein_coding	274.915	0.691333	0.31023	2.22846	0.0258501	0.13256
ENSMUSG00000005893	Nr2c2	protein_coding	927.624	0.513655	0.207721	2.47282	0.0134052	0.0845794
ENSMUSG00000005897	Nr2c1	protein_coding	147.032	-0.558163	0.356838	-1.56419	0.117772	0.347386
ENSMUSG00000005899	Smpd4	protein_coding	1368.87	-0.374465	0.195545	-1.91498	0.0554953	0.219079
ENSMUSG00000005949	Ctns	protein_coding	562.188	-0.122931	0.21854	-0.562511	0.573768	0.79038
ENSMUSG00000005968	Tuft1	protein_coding	310.742	-0.384498	0.273551	-1.40558	0.159849	0.416878
ENSMUSG00000006019	Dhx34	protein_coding	308.889	0.725845	0.290067	2.50234	0.0123377	0.0798926
ENSMUSG00000006058	Snf8	protein_coding	477.347	0.899275	0.222299	4.04535	5.22456e-05	0.00108631
ENSMUSG00000006134	Crkl	protein_coding	3926.05	-0.0757331	0.172236	-0.439704	0.660151	0.841443
ENSMUSG00000006169	Clint1	protein_coding	594.791	-0.105032	0.228337	-0.459988	0.645525	0.83273
ENSMUSG00000006179	Prss16	protein_coding	97.1582	-0.109996	0.370457	-0.29692	0.766528	0.897951
ENSMUSG00000006219	Fblim1	protein_coding	193.599	0.347706	0.2878	1.20815	0.22699	0.504167
ENSMUSG00000006241	Ccdc159	protein_coding	288.205	-0.0906726	0.255029	-0.355539	0.722186	0.875051
ENSMUSG00000006307	Kmt2b	protein_coding	623.656	0.057327	0.228503	0.25088	0.801907	0.915632
ENSMUSG00000006360	Crip1	protein_coding	200.478	-0.420336	0.296616	-1.41711	0.156452	0.412201
ENSMUSG00000006362	Cbfa2t3	protein_coding	1346.02	1.01309	0.225155	4.49952	6.81079e-06	0.000194266
ENSMUSG00000006369	Fbln1	protein_coding	3846.78	-0.479801	0.174521	-2.74924	0.00597333	0.0475095
ENSMUSG00000006390	Elovl1	protein_coding	218.952	0.657799	0.291146	2.25935	0.0238619	0.125799
ENSMUSG00000006403	Adamts4	protein_coding	708.861	-0.24991	0.236382	-1.05723	0.290407	0.571779
ENSMUSG00000006442	Srm	protein_coding	2906.8	0.342737	0.194062	1.76612	0.0773758	0.269463
ENSMUSG00000006445	Epha2	protein_coding	111.841	-0.414005	0.436369	-0.948749	0.342748	0.620227
ENSMUSG00000006456	Rbm14	protein_coding	1871.1	-0.154673	0.203192	-0.761219	0.446526	0.704818
ENSMUSG00000006498	Ptbp1	protein_coding	1300.64	-0.590073	0.186639	-3.16158	0.00156915	0.0173682
ENSMUSG00000006526	Stimate	protein_coding	287.989	0.149121	0.256865	0.58054	0.56155	0.783518
ENSMUSG00000006585	Cdt1	protein_coding	523.348	-0.330492	0.226724	-1.45769	0.144927	0.39405
ENSMUSG00000006651	Aplp1	protein_coding	21344	0.652517	0.1731	3.76959	0.000163517	0.00280263
ENSMUSG00000006705	Pknox1	protein_coding	1827.82	0.372792	0.184238	2.02342	0.0430297	0.185843
ENSMUSG00000006720	Zfp184	protein_coding	1331.68	-0.25111	0.190668	-1.317	0.187838	0.454385
ENSMUSG00000006728	Cdk4	protein_coding	2979.73	0.0923029	0.182588	0.505525	0.61319	0.814774
ENSMUSG00000006736	Tspan31	protein_coding	5897.65	-0.411029	0.178882	-2.29777	0.021575	0.117779
ENSMUSG00000006763	Saal1	protein_coding	732.001	0.181973	0.221142	0.822881	0.410576	0.677703
ENSMUSG00000006850	Tmco6	protein_coding	118.725	-0.555697	0.34475	-1.61188	0.106987	0.327535
ENSMUSG00000006958	Chrd	protein_coding	674.723	-0.551131	0.236426	-2.33109	0.0197486	0.110733
ENSMUSG00000007029	Vars	protein_coding	2474.64	0.169752	0.251183	0.675811	0.499161	0.742935
ENSMUSG00000007216	Zfp775	protein_coding	223.388	0.682129	0.277743	2.45597	0.0140506	0.0873574
ENSMUSG00000007480	Mc5r	protein_coding	139.97	-0.144228	0.321211	-0.449014	0.653421	0.837684
ENSMUSG00000007570	Fance	protein_coding	574.892	-0.0502051	0.242923	-0.206671	0.836267	0.932222
ENSMUSG00000007589	Tinf2	protein_coding	3094.96	-0.77518	0.180231	-4.30104	1.69999e-05	0.00042444
ENSMUSG00000007610	Gtpbp3	protein_coding	560.446	0.0288619	0.232306	0.124241	0.901125	0.960511
ENSMUSG00000007613	Tgfbr1	protein_coding	1518.88	0.0494796	0.219139	0.225791	0.821364	0.926204
ENSMUSG00000007617	Homer1	protein_coding	5972.81	-0.298094	0.243957	-1.22191	0.221742	0.497775
ENSMUSG00000007655	Cav1	protein_coding	189.035	1.0186	0.312815	3.25623	0.001129	0.0133081
ENSMUSG00000007670	Khsrp	protein_coding	1010.96	0.629427	0.234146	2.68818	0.00718424	0.0543028
ENSMUSG00000007682	Dio2	protein_coding	1008.7	1.04648	0.211945	4.93749	7.91332e-07	2.95778e-05
ENSMUSG00000008140	Emc10	protein_coding	6331	0.899363	0.185628	4.84498	1.26624e-06	4.49443e-05
ENSMUSG00000008153	Clstn3	protein_coding	48000.6	-0.363476	0.199125	-1.82537	0.0679455	0.2485
ENSMUSG00000008200	Fnbp4	protein_coding	4991.47	-0.313985	0.175229	-1.79185	0.0731572	0.259813
ENSMUSG00000008348	Ubc	protein_coding	153001	-0.470094	0.172656	-2.72272	0.00647464	0.0502571
ENSMUSG00000008384	Sertad1	protein_coding	1302.47	-0.614081	0.205017	-2.99526	0.00274208	0.0267666
ENSMUSG00000008393	Carhsp1	protein_coding	6077.43	0.895249	0.181604	4.92968	8.23631e-07	3.06645e-05
ENSMUSG00000008429	Herpud2	protein_coding	782.84	0.184307	0.204001	0.903462	0.366281	0.639673
ENSMUSG00000008489	Elavl2	protein_coding	5152.99	0.0253289	0.170207	0.148812	0.881702	0.952261
ENSMUSG00000008496	Pou2f2	protein_coding	513.925	-0.324483	0.297049	-1.09236	0.274676	0.554799
ENSMUSG00000008540	Mgst1	protein_coding	1180.74	0.259699	0.231531	1.12166	0.262007	0.541453
ENSMUSG00000008730	Hipk1	protein_coding	3279.76	-0.106741	0.218456	-0.488615	0.625115	0.821796
ENSMUSG00000009075	Cabp7	protein_coding	710.653	1.4069	0.21797	6.45456	1.08536e-10	1.06438e-08
ENSMUSG00000009207	Lnpk	protein_coding	2127.7	-0.127733	0.179326	-0.712295	0.476282	0.726412
ENSMUSG00000009216	Fam163b	protein_coding	12236.6	1.04321	0.195227	5.34358	9.11302e-08	4.37816e-06
ENSMUSG00000009246	Trpm5	protein_coding	85.2275	-0.209092	0.412061	-0.50743	0.611853	0.8138
ENSMUSG00000009291	Pttg1ip	protein_coding	3659.03	-0.303524	0.17862	-1.69927	0.0892682	0.292916
ENSMUSG00000009376	Met	protein_coding	143.754	-0.547777	0.336734	-1.62674	0.103793	0.321169
ENSMUSG00000009394	Syn2	protein_coding	14826.7	0.742303	0.165897	4.47448	7.6598e-06	0.000215893
ENSMUSG00000009406	Elk1	protein_coding	2630.95	0.469093	0.22815	2.05607	0.0397758	0.177014
ENSMUSG00000009555	Cdk9	protein_coding	674.691	0.0170981	0.2205	0.0775423	0.938192	0.977255
ENSMUSG00000009563	Tor2a	protein_coding	1186.43	-0.0735091	0.201746	-0.364365	0.715586	0.871055
ENSMUSG00000009687	Fxyd5	protein_coding	50.3425	-0.148231	0.494368	-0.299839	0.7643	0.896803
ENSMUSG00000009772	Nuak2	protein_coding	197.672	-0.270236	0.290606	-0.929905	0.35242	0.628592
ENSMUSG00000009995	Taz	protein_coding	1047.08	-0.521195	0.208321	-2.50189	0.0123533	0.0799121
ENSMUSG00000010045	Tmem115	protein_coding	1924.65	-0.301015	0.190485	-1.58026	0.114048	0.340622
ENSMUSG00000010047	Hyal2	protein_coding	494.282	-0.441749	0.244948	-1.80344	0.0713185	0.256248
ENSMUSG00000010048	Ifrd2	protein_coding	177.473	0.297259	0.307663	0.966184	0.333952	0.612296
ENSMUSG00000010051	Hyal1	protein_coding	73.7242	-0.0531318	0.416302	-0.127628	0.898443	0.959302
ENSMUSG00000010054	Tusc2	protein_coding	3220.12	0.353202	0.179234	1.97061	0.0487682	0.202182
ENSMUSG00000010067	Rassf1	protein_coding	1901.17	-0.170062	0.200651	-0.84755	0.396689	0.665814
ENSMUSG00000010086	Rnf112	protein_coding	6746.66	-0.230458	0.205772	-1.11997	0.262728	0.542208
ENSMUSG00000010110	Stx5a	protein_coding	13526.1	-0.442352	0.16545	-2.67363	0.00750342	0.0558063
ENSMUSG00000010175	Prox1	protein_coding	6313.65	0.169975	0.178784	0.950728	0.341742	0.619399
ENSMUSG00000010307	Tmem86a	protein_coding	556.628	-0.413911	0.221894	-1.86536	0.0621311	0.235749
ENSMUSG00000010453	Kansl3	protein_coding	2609.15	0.225443	0.181421	1.24265	0.213995	0.48857
ENSMUSG00000010517	Faf1	protein_coding	1111.6	0.959489	0.225798	4.24934	2.14406e-05	0.000515035
ENSMUSG00000010538	Tsacc	protein_coding	102.969	0.0665414	0.378185	0.175949	0.860334	0.943936
ENSMUSG00000010660	Plcd1	protein_coding	516.4	-0.163993	0.226136	-0.725197	0.468331	0.721264
ENSMUSG00000010755	Cars	protein_coding	6834.48	-0.442929	0.170783	-2.59352	0.00949999	0.0659384
ENSMUSG00000011096	Akt1s1	protein_coding	9260.26	0.292104	0.168147	1.7372	0.0823516	0.279077
ENSMUSG00000011158	Brf1	protein_coding	1578.34	0.525604	0.202332	2.59773	0.00938418	0.0652775
ENSMUSG00000011427	Zfp790	protein_coding	847.449	-0.120445	0.248339	-0.485001	0.627676	0.822873
ENSMUSG00000011831	Evi5	protein_coding	840.311	0.41838	0.205195	2.03894	0.0414559	0.181263
ENSMUSG00000011960	Ccnt1	protein_coding	5940.33	-0.49573	0.18764	-2.64193	0.00824362	0.0597011
ENSMUSG00000012017	Scarf2	protein_coding	19.9629	1.56022	0.793967	1.9651	0.0494028	NA
ENSMUSG00000012296	Tjap1	protein_coding	385.415	0.00440045	0.234159	0.0187926	0.985007	0.994969
ENSMUSG00000012428	Steap4	protein_coding	782.507	0.131498	0.204735	0.642281	0.520691	0.757252
ENSMUSG00000012429	Mplkip	protein_coding	237.755	0.870749	0.311713	2.79344	0.00521513	0.0430446
ENSMUSG00000012443	Kif11	protein_coding	196.241	-0.841038	0.29852	-2.81736	0.00484209	0.0407614
ENSMUSG00000012640	Zfp715	protein_coding	927.44	-0.486729	0.217597	-2.23683	0.0252972	0.130463
ENSMUSG00000013155	Enkd1	protein_coding	844.536	-0.139215	0.198036	-0.70298	0.482068	0.731017
ENSMUSG00000013275	Slc41a1	protein_coding	2311.7	-0.262933	0.200171	-1.31354	0.188999	0.456367
ENSMUSG00000013419	Zfp651	protein_coding	2122.17	0.990184	0.199566	4.9617	6.988e-07	2.65363e-05
ENSMUSG00000013483	Card14	protein_coding	49.1337	0.351754	0.504161	0.697703	0.485363	0.733209
ENSMUSG00000013787	Ehmt2	protein_coding	4009.21	0.782326	0.180316	4.33865	1.43362e-05	0.000367775
ENSMUSG00000013858	Tmem259	protein_coding	979.992	-0.12248	0.197659	-0.619653	0.535486	0.767835
ENSMUSG00000014039	Prdm15	protein_coding	504.102	-0.451517	0.223417	-2.02096	0.043284	0.186688
ENSMUSG00000014077	Chp1	protein_coding	5283.98	-0.0567325	0.170749	-0.332257	0.739695	0.885132
ENSMUSG00000014418	Hps5	protein_coding	446.405	-0.318904	0.238164	-1.33901	0.180566	0.44458
ENSMUSG00000014470	Rnf166	protein_coding	530.621	0.651292	0.215796	3.01809	0.00254372	0.0252681
ENSMUSG00000014496	Ankrd28	protein_coding	1300.02	0.0676202	0.201584	0.335444	0.73729	0.883971
ENSMUSG00000014554	Dguok	protein_coding	545.804	-0.0916956	0.240339	-0.381526	0.702813	0.864251
ENSMUSG00000014609	Chrne	protein_coding	34.6994	-2.01428	0.62118	-3.24266	0.00118418	0.0138555
ENSMUSG00000014773	Dll1	protein_coding	167.314	-0.235053	0.315298	-0.745495	0.455972	0.712047
ENSMUSG00000014786	Slc9a5	protein_coding	622.165	-0.185265	0.311807	-0.594165	0.552402	0.778161
ENSMUSG00000014859	E2f4	protein_coding	308.216	0.162421	0.25977	0.62525	0.531807	0.765154
ENSMUSG00000014905	Dnajb9	protein_coding	14672.5	-0.855358	0.182884	-4.67706	2.91022e-06	9.09146e-05
ENSMUSG00000014907	Naf1	protein_coding	242.234	0.586119	0.328369	1.78494	0.0742714	0.261976
ENSMUSG00000014980	Tsen15	protein_coding	437.53	-0.349851	0.240143	-1.45684	0.145159	0.394065
ENSMUSG00000015023	Ddx19a	protein_coding	1178.36	-0.0745441	0.199958	-0.372799	0.709298	0.867361
ENSMUSG00000015083	C8g	protein_coding	122.266	-0.362496	0.344889	-1.05105	0.293236	0.574543
ENSMUSG00000015127	Unkl	protein_coding	1793.52	0.162386	0.180076	0.901759	0.367185	0.640258
ENSMUSG00000015176	Nolc1	protein_coding	8388.29	-0.379758	0.170733	-2.22427	0.02613	0.13342
ENSMUSG00000015214	Mtmr1	protein_coding	438.987	0.239031	0.238443	1.00247	0.316118	0.596109
ENSMUSG00000015312	Gadd45b	protein_coding	6001.79	-1.01274	0.189523	-5.34362	9.11069e-08	4.37816e-06
ENSMUSG00000015335	Zdhhc12	protein_coding	485.856	-0.0966547	0.223071	-0.433291	0.664803	0.84398
ENSMUSG00000015337	Endog	protein_coding	118.43	0.905767	0.348644	2.59797	0.00937766	0.0652561
ENSMUSG00000015363	Trabd	protein_coding	555.054	0.0387245	0.227137	0.17049	0.864625	0.945796
ENSMUSG00000015597	Zfp318	protein_coding	1110.65	-0.209284	0.19789	-1.05758	0.290247	0.571779
ENSMUSG00000015605	Srf	protein_coding	665.682	0.091174	0.30827	0.29576	0.767413	0.898408
ENSMUSG00000015656	Hspa8	protein_coding	220422	-0.447075	0.177077	-2.52475	0.0115782	0.0761935
ENSMUSG00000015745	Plekho1	protein_coding	371.535	-0.193584	0.236344	-0.819076	0.412743	0.678601
ENSMUSG00000015750	Aph1a	protein_coding	1765.41	0.123584	0.252936	0.488598	0.625126	0.821796
ENSMUSG00000015755	Tab2	protein_coding	447.212	0.403685	0.228914	1.76348	0.0778199	0.270003
ENSMUSG00000015790	Surf1	protein_coding	3552.79	0.260477	0.184565	1.4113	0.158155	0.41445
ENSMUSG00000015837	Sqstm1	protein_coding	32415.6	-0.694834	0.172631	-4.02496	5.6986e-05	0.00115829
ENSMUSG00000015854	Cd5l	protein_coding	92.739	1.01962	0.388561	2.6241	0.00868783	0.0618585
ENSMUSG00000015932	Dstn	protein_coding	18482.1	-0.405139	0.180417	-2.24558	0.0247311	0.128309
ENSMUSG00000015970	Chdh	protein_coding	159.761	-0.328189	0.434073	-0.756069	0.449608	0.707193
ENSMUSG00000015981	Stk32c	protein_coding	457.731	0.510957	0.282896	1.80617	0.0708923	0.255483
ENSMUSG00000015994	Fnta	protein_coding	1791.15	0.728437	0.220999	3.29612	0.000980314	0.0119554
ENSMUSG00000016239	Lonrf3	protein_coding	1038.48	-0.270636	0.276499	-0.978796	0.327681	0.605726
ENSMUSG00000016382	Pls3	protein_coding	5276.39	-0.137519	0.182279	-0.754445	0.450582	0.70784
ENSMUSG00000016386	Mpped2	protein_coding	1374.09	0.207927	0.205196	1.01331	0.310911	0.591686
ENSMUSG00000016493	Cd46	protein_coding	51.1912	-0.0353674	0.504059	-0.0701652	0.944062	0.979603
ENSMUSG00000016496	Cd274	protein_coding	213.968	0.432631	0.298964	1.4471	0.147868	0.398523
ENSMUSG00000016510	Mtif3	protein_coding	448.641	-0.132379	0.230368	-0.574641	0.565534	0.785694
ENSMUSG00000016526	Dyrk3	protein_coding	495.215	-0.347839	0.23461	-1.48263	0.138173	0.38318
ENSMUSG00000016534	Lamp2	protein_coding	6431.47	-0.61225	0.172873	-3.54161	0.000397691	0.00573622
ENSMUSG00000016559	H3f3b	protein_coding	71444.8	-0.143487	0.194327	-0.738375	0.460287	0.715818
ENSMUSG00000016619	Nup50	protein_coding	3429.53	-0.2022	0.177591	-1.13857	0.254882	0.534075
ENSMUSG00000016624	Phf21b	protein_coding	189.252	-0.501585	0.322726	-1.55421	0.120133	0.351791
ENSMUSG00000016831	Tox4	protein_coding	10868.5	-0.381474	0.18048	-2.11366	0.0345444	0.160844
ENSMUSG00000016921	Srsf6	protein_coding	4554.71	-0.301187	0.172398	-1.74704	0.0806303	0.276001
ENSMUSG00000016940	Kctd2	protein_coding	260.029	0.861434	0.284187	3.03123	0.00243562	0.0245563
ENSMUSG00000016946	Kctd5	protein_coding	1860.97	1.02025	0.199814	5.10601	3.29031e-07	1.39107e-05
ENSMUSG00000016984	Etaa1	protein_coding	63.7857	0.0589677	0.448317	0.131531	0.895355	0.958392
ENSMUSG00000017132	Cyth1	protein_coding	6662.58	0.833728	0.217454	3.83404	0.000126058	0.00226678
ENSMUSG00000017144	Rnd3	protein_coding	1590.85	0.218849	0.194729	1.12386	0.261071	0.540524
ENSMUSG00000017146	Brca1	protein_coding	480.359	-0.657382	0.251957	-2.60911	0.00907789	0.063753
ENSMUSG00000017309	Cd300lg	protein_coding	227.1	-0.220633	0.319562	-0.690424	0.489928	0.736798
ENSMUSG00000017344	Vtn	protein_coding	127.705	0.0283514	0.337847	0.083918	0.933122	0.974938
ENSMUSG00000017386	Traf4	protein_coding	891.682	0.476805	0.201198	2.36983	0.0177962	0.102925
ENSMUSG00000017400	Stac2	protein_coding	377.012	0.579863	0.282173	2.05499	0.0398798	0.177311
ENSMUSG00000017418	Arl5b	protein_coding	19480.2	-0.459623	0.227726	-2.01832	0.0435582	0.187383
ENSMUSG00000017478	Zc3h18	protein_coding	1025.92	-0.166999	0.244863	-0.682009	0.495233	0.740452
ENSMUSG00000017485	Top2b	protein_coding	2009.2	0.620977	0.182101	3.41006	0.000649475	0.00862868
ENSMUSG00000017499	Cdc6	protein_coding	41.6349	-0.660428	0.564548	-1.16983	0.242068	0.520261
ENSMUSG00000017550	Atad5	protein_coding	177.087	-0.531904	0.324264	-1.64034	0.100934	0.315782
ENSMUSG00000017677	Wsb1	protein_coding	6379.06	-0.550001	0.179902	-3.05723	0.0022339	0.0229481
ENSMUSG00000017707	Serinc3	protein_coding	4915.43	-0.855822	0.193569	-4.42129	9.81155e-06	0.000267045
ENSMUSG00000017713	Tha1	protein_coding	49.9185	0.358956	0.493101	0.727957	0.46664	0.719785
ENSMUSG00000017734	Dbndd2	protein_coding	648.747	0.419733	0.224972	1.86572	0.0620811	0.235606
ENSMUSG00000017764	Zswim1	protein_coding	1414.57	-0.00154179	0.18988	-0.00811978	0.993521	0.997775
ENSMUSG00000017774	Myo1c	protein_coding	681.054	-0.129207	0.232877	-0.554829	0.579011	0.793466
ENSMUSG00000017781	Pitpna	protein_coding	4232.75	-0.083554	0.17696	-0.472163	0.63681	0.827438
ENSMUSG00000017999	Ddx27	protein_coding	2822.25	-0.590933	0.182093	-3.24523	0.00117356	0.0137396
ENSMUSG00000018008	Cyth4	protein_coding	531.162	0.266989	0.223399	1.19512	0.23204	0.510295
ENSMUSG00000018143	Mafk	protein_coding	3788.5	-0.663796	0.176372	-3.76361	0.000167476	0.00286273
ENSMUSG00000018238	Gdf9	protein_coding	148.112	-0.204573	0.32954	-0.620783	0.534742	0.767346
ENSMUSG00000018347	Zkscan6	protein_coding	222.38	-0.517563	0.304149	-1.70168	0.0888159	0.292137
ENSMUSG00000018362	Kpna2	protein_coding	6964.76	-0.244867	0.189401	-1.29285	0.196064	0.466497
ENSMUSG00000018378	Cuedc1	protein_coding	625.378	0.208668	0.209551	0.995788	0.319353	0.598459
ENSMUSG00000018412	Kansl1	protein_coding	2080.01	0.333334	0.198149	1.68224	0.092523	0.298651
ENSMUSG00000018415	Gid4	protein_coding	2919.41	1.67281	0.179927	9.29715	1.44264e-20	1.37231e-17
ENSMUSG00000018425	Dhx40	protein_coding	1100.98	-0.490242	0.204307	-2.39954	0.0164158	0.0969908
ENSMUSG00000018476	Kdm6b	protein_coding	3143.01	-0.463187	0.242656	-1.90882	0.0562853	0.220653
ENSMUSG00000018509	Cenpv	protein_coding	165.677	0.254101	0.316479	0.8029	0.422032	0.686241
ENSMUSG00000018541	Cwc25	protein_coding	12370.7	-0.283954	0.172726	-1.64396	0.100185	0.314316
ENSMUSG00000018543	1700001P01Rik	protein_coding	89.5673	-0.891518	0.388423	-2.29522	0.0217203	0.118009
ENSMUSG00000018559	Ctdnep1	protein_coding	618.032	0.25085	0.21364	1.17417	0.240326	0.518803
ENSMUSG00000018565	Elp5	protein_coding	7769.22	-0.0327132	0.17771	-0.184082	0.853949	0.940946
ENSMUSG00000018569	Cldn7	protein_coding	22.2493	-0.247054	0.711446	-0.347256	0.728399	NA
ENSMUSG00000018589	Glra2	protein_coding	1285.84	0.268468	0.190948	1.40597	0.159732	0.416744
ENSMUSG00000018593	Sparc	protein_coding	9770.33	0.530319	0.196362	2.70073	0.00691881	0.0528636
ENSMUSG00000018599	Mief2	protein_coding	806.4	-0.255135	0.215077	-1.18625	0.235525	0.513096
ENSMUSG00000018634	Crhr1	protein_coding	187.208	0.347507	0.361908	0.960207	0.336951	0.61494
ENSMUSG00000018648	Dusp14	protein_coding	4344.51	-0.1932	0.199699	-0.967452	0.333318	0.61163
ENSMUSG00000018661	Cog1	protein_coding	2520.79	0.0424301	0.180193	0.23547	0.813844	0.922288
ENSMUSG00000018736	Ndel1	protein_coding	19550	-0.195923	0.17525	-1.11797	0.263581	0.54312
ENSMUSG00000018765	Fxr2	protein_coding	1660.7	-0.0940846	0.19624	-0.479437	0.631628	0.825238
ENSMUSG00000018774	Cd68	protein_coding	558.689	-0.035815	0.220203	-0.162645	0.870798	0.947982
ENSMUSG00000018800	Abca5	protein_coding	1350.34	-0.536215	0.191017	-2.80716	0.00499805	0.0416686
ENSMUSG00000018844	Fndc8	protein_coding	73.5282	-0.680438	0.436777	-1.55786	0.119267	0.350108
ENSMUSG00000018861	Fdxr	protein_coding	593.204	-0.33538	0.219148	-1.53038	0.125923	0.36194
ENSMUSG00000018899	Irf1	protein_coding	235.061	-0.254813	0.282781	-0.901098	0.367536	0.64059
ENSMUSG00000018931	Natd1	protein_coding	412.349	0.149533	0.249663	0.598938	0.549214	0.776836
ENSMUSG00000018932	Map2k3	protein_coding	2023.71	-0.968679	0.204775	-4.73047	2.24003e-06	7.32243e-05
ENSMUSG00000018965	Ywhah	protein_coding	57883.8	0.890277	0.176894	5.03282	4.83311e-07	1.92364e-05
ENSMUSG00000018974	Sart3	protein_coding	2044.91	0.245018	0.224548	1.09116	0.275203	0.555012
ENSMUSG00000019087	Atp6ap1	protein_coding	47596.8	-0.476579	0.16286	-2.92631	0.00343008	0.0317708
ENSMUSG00000019143	Hars2	protein_coding	1057.6	-0.05727	0.196816	-0.290983	0.771064	0.900013
ENSMUSG00000019158	Tmem160	protein_coding	3287.31	1.40625	0.207302	6.78358	1.17237e-11	1.40278e-09
ENSMUSG00000019230	Lhx9	protein_coding	558.231	-0.118085	0.246418	-0.479207	0.631792	0.825238
ENSMUSG00000019256	Ahr	protein_coding	167.483	0.290371	0.328729	0.883314	0.377067	0.649203
ENSMUSG00000019295	Tmem129	protein_coding	1078.68	-0.31515	0.224412	-1.40433	0.16022	0.417559
ENSMUSG00000019338	Zfp687	protein_coding	532.138	0.212012	0.276365	0.767144	0.442996	0.702155
ENSMUSG00000019362	D8Ertd738e	protein_coding	7778.95	0.246294	0.171295	1.43783	0.150481	0.402602
ENSMUSG00000019461	Plscr3	protein_coding	517.64	0.184722	0.232966	0.792915	0.427827	0.690855
ENSMUSG00000019518	Ap4m1	protein_coding	243.654	-0.372693	0.29299	-1.27203	0.203361	0.475126
ENSMUSG00000019558	Slc6a8	protein_coding	2203.42	-0.260751	0.183427	-1.42156	0.155155	0.410146
ENSMUSG00000019577	Pdk4	protein_coding	67.4323	-0.271745	0.444142	-0.611843	0.540642	0.770437
ENSMUSG00000019731	Slc35e1	protein_coding	1279.71	-0.333241	0.198779	-1.67644	0.093652	0.301324
ENSMUSG00000019761	Krt10	protein_coding	679.732	0.449548	0.20511	2.19174	0.0283985	0.140698
ENSMUSG00000019763	Rmnd1	protein_coding	941.503	-0.325629	0.215016	-1.51444	0.129914	0.369006
ENSMUSG00000019772	Vip	protein_coding	245.418	-2.09921	0.306717	-6.84411	7.69502e-12	9.50635e-10
ENSMUSG00000019777	Hdac2	protein_coding	1484.42	0.418342	0.191533	2.18417	0.0289495	0.142423
ENSMUSG00000019789	Hey2	protein_coding	31.3569	0.0212189	0.607685	0.0349177	0.972145	0.989994
ENSMUSG00000019791	Hint3	protein_coding	442.364	0.412726	0.228822	1.8037	0.0712786	0.256153
ENSMUSG00000019794	Katna1	protein_coding	710.241	-0.709989	0.210289	-3.37625	0.000734821	0.0095607
ENSMUSG00000019796	Lrp11	protein_coding	14797	0.297219	0.253922	1.17051	0.241795	0.520202
ENSMUSG00000019813	Cep57l1	protein_coding	175.584	-0.55034	0.320142	-1.71905	0.0856055	0.285627
ENSMUSG00000019820	Utrn	protein_coding	1193.7	0.505862	0.19303	2.62063	0.00877667	0.0622349
ENSMUSG00000019826	Zbtb24	protein_coding	399.036	-0.502056	0.236026	-2.12712	0.0334097	0.157293
ENSMUSG00000019831	Wasf1	protein_coding	6187.7	0.941794	0.215811	4.36396	1.27726e-05	0.000336099
ENSMUSG00000019836	Amd-ps4	processed_pseudogene	1161.68	-0.400227	0.204061	-1.96131	0.0498434	0.204928
ENSMUSG00000019838	Slc16a10	protein_coding	494.819	0.127344	0.297053	0.428689	0.668149	0.845463
ENSMUSG00000019845	Tube1	protein_coding	467.932	-0.384645	0.24456	-1.57281	0.115764	0.343461
ENSMUSG00000019857	Asf1a	protein_coding	342.563	0.585586	0.265349	2.20685	0.0273247	0.137418
ENSMUSG00000019861	Gopc	protein_coding	1204.45	0.399883	0.214621	1.86321	0.0624331	0.236326
ENSMUSG00000019877	Serinc1	protein_coding	64020.2	-0.617324	0.164647	-3.74937	0.000177277	0.00299664
ENSMUSG00000019880	Rspo3	protein_coding	673.491	-0.863511	0.290292	-2.97463	0.00293344	0.0281577
ENSMUSG00000019889	Ptprk	protein_coding	1042.75	0.0034909	0.221858	0.0157348	0.987446	0.995758
ENSMUSG00000019891	Dcbld1	protein_coding	637.235	0.236656	0.209673	1.12869	0.259028	0.538462
ENSMUSG00000019906	Lin7a	protein_coding	2101.06	0.514642	0.195181	2.63674	0.00837062	0.0602575
ENSMUSG00000019916	P4ha1	protein_coding	4631.49	-0.612189	0.169097	-3.62035	0.000294203	0.00451021
ENSMUSG00000019947	Arid5b	protein_coding	662.244	-0.265365	0.232772	-1.14002	0.254278	0.533426
ENSMUSG00000019951	Uhrf1bp1l	protein_coding	4070.56	-0.102244	0.171067	-0.59768	0.550053	0.776836
ENSMUSG00000019960	Dusp6	protein_coding	1591.53	-0.379632	0.194626	-1.95057	0.0511082	0.208298
ENSMUSG00000019966	Kitl	protein_coding	4689.6	-0.0755939	0.195752	-0.386171	0.69937	0.862408
ENSMUSG00000019970	Sgk1	protein_coding	3886.21	-0.511947	0.199838	-2.56181	0.0104129	0.0704603
ENSMUSG00000019977	Hbs1l	protein_coding	5501.47	0.0620966	0.177649	0.349547	0.726679	0.87775
ENSMUSG00000019984	Med23	protein_coding	1108.39	-0.498204	0.20887	-2.38523	0.0170685	0.0997796
ENSMUSG00000019992	Mtfr2	protein_coding	87.5349	-0.130529	0.401349	-0.325226	0.74501	0.888289
ENSMUSG00000019997	Ccn2	protein_coding	32.608	0.538943	0.62475	0.862654	0.388328	0.659166
ENSMUSG00000020032	Nuak1	protein_coding	878.191	0.182015	0.241818	0.752695	0.451633	0.708703
ENSMUSG00000020034	Tcp11l2	protein_coding	3618.68	-0.38595	0.176059	-2.19216	0.0283681	0.140621
ENSMUSG00000020037	Rfx4	protein_coding	227.01	0.0191538	0.344196	0.0556479	0.955622	0.983197
ENSMUSG00000020044	Timp3	protein_coding	3442.17	-0.11812	0.175772	-0.672004	0.501581	0.744583
ENSMUSG00000020048	Hsp90b1	protein_coding	15826.7	-0.639241	0.176388	-3.62406	0.00029001	0.00446395
ENSMUSG00000020052	Ascl1	protein_coding	84.766	0.606871	0.425538	1.42613	0.153832	0.408294
ENSMUSG00000020053	Igf1	protein_coding	1330.74	-0.77767	0.21591	-3.60183	0.000315988	0.00477827
ENSMUSG00000020063	Sirt1	protein_coding	385.842	-0.400653	0.276955	-1.44664	0.147999	0.398685
ENSMUSG00000020075	Ddx21	protein_coding	1144.65	-0.321448	0.193711	-1.65942	0.0970316	0.308194
ENSMUSG00000020076	Ddx50	protein_coding	3633.85	-0.581466	0.173954	-3.34264	0.000829869	0.0105678
ENSMUSG00000020079	Supv3l1	protein_coding	421.35	-0.313282	0.228351	-1.37193	0.170084	0.431314
ENSMUSG00000020087	Tysnd1	protein_coding	1962.5	0.569826	0.195483	2.91497	0.00355723	0.0326465
ENSMUSG00000020088	Sar1a	protein_coding	13813.1	-0.101812	0.176371	-0.577261	0.563763	0.784781
ENSMUSG00000020092	Pald1	protein_coding	725.335	-0.134842	0.253428	-0.532072	0.594676	0.80285
ENSMUSG00000020116	Pno1	protein_coding	3152.82	-0.191101	0.201436	-0.948692	0.342777	0.620227
ENSMUSG00000020128	Vps54	protein_coding	269.26	0.11392	0.280653	0.405911	0.684808	0.853396
ENSMUSG00000020130	Tbc1d15	protein_coding	3297.65	-0.403262	0.19028	-2.11931	0.0340644	0.159115
ENSMUSG00000020134	Peli1	protein_coding	7446.42	-0.3645	0.177742	-2.05072	0.0402942	0.178444
ENSMUSG00000020137	Thap2	protein_coding	400.858	-0.39169	0.243867	-1.60616	0.108238	0.329739
ENSMUSG00000020140	Lgr5	protein_coding	698.922	-0.259491	0.295614	-0.877804	0.38005	0.652038
ENSMUSG00000020154	Ptprb	protein_coding	52.4576	-0.121831	0.541933	-0.224808	0.822129	0.926548
ENSMUSG00000020156	Pwwp3a	protein_coding	1744.12	-0.0381216	0.187822	-0.202967	0.839161	0.93401
ENSMUSG00000020166	Cnot2	protein_coding	1210.97	0.0665984	0.193226	0.344666	0.730345	0.879883
ENSMUSG00000020167	Tcf3	protein_coding	732.017	1.22493	0.253033	4.84098	1.292e-06	4.57734e-05
ENSMUSG00000020190	Mknk2	protein_coding	3881.36	-0.23428	0.183912	-1.27387	0.20271	0.474595
ENSMUSG00000020231	Dip2a	protein_coding	1326.59	0.284745	0.208185	1.36775	0.17139	0.43256
ENSMUSG00000020232	Hmg20b	protein_coding	454.845	0.686571	0.249941	2.74693	0.00601552	0.0476855
ENSMUSG00000020255	D10Wsu102e	protein_coding	3464.54	-0.194988	0.172986	-1.12719	0.259661	0.539034
ENSMUSG00000020256	Aldh1l2	protein_coding	546.374	0.279404	0.226237	1.23501	0.216828	0.491863
ENSMUSG00000020271	Fbxw11	protein_coding	7269	0.190247	0.172487	1.10296	0.270043	0.549667
ENSMUSG00000020272	Stk10	protein_coding	509.444	-0.26854	0.218992	-1.22625	0.220103	0.495792
ENSMUSG00000020273	Papolg	protein_coding	565.317	-0.0637608	0.25376	-0.251264	0.80161	0.915558
ENSMUSG00000020275	Rel	protein_coding	404.74	-0.329989	0.290232	-1.13698	0.255545	0.53476
ENSMUSG00000020280	Pus10	protein_coding	255.959	-0.641094	0.269664	-2.37738	0.0174361	0.101289
ENSMUSG00000020282	Rhbdf1	protein_coding	525.139	0.106829	0.227819	0.468919	0.639127	0.828936
ENSMUSG00000020300	Cpeb4	protein_coding	3395.77	-0.0922522	0.206581	-0.446566	0.655188	0.838939
ENSMUSG00000020307	Cdc34	protein_coding	697.44	0.292577	0.217299	1.34643	0.178165	0.441928
ENSMUSG00000020328	Nudcd2	protein_coding	657.664	-0.136364	0.251002	-0.543281	0.586936	0.79749
ENSMUSG00000020329	Polrmt	protein_coding	1724.37	-0.155813	0.220153	-0.707748	0.479102	0.729045
ENSMUSG00000020331	Hcn2	protein_coding	618.955	2.0175	0.239525	8.42293	3.67181e-17	1.70381e-14
ENSMUSG00000020335	Zfp354b	protein_coding	96.364	-0.0260841	0.416727	-0.0625928	0.950091	0.9813
ENSMUSG00000020346	Mgat1	protein_coding	910.248	0.274638	0.206908	1.32734	0.184396	0.450338
ENSMUSG00000020359	Phykpl	protein_coding	613.529	-0.410658	0.215053	-1.90957	0.0561888	0.220598
ENSMUSG00000020361	Hspa4	protein_coding	16401.6	-0.332893	0.191789	-1.73572	0.082613	0.279515
ENSMUSG00000020363	Gfpt2	protein_coding	464.023	-0.327882	0.253944	-1.29116	0.196649	0.467018
ENSMUSG00000020364	Zfp354a	protein_coding	264.253	-0.322385	0.274457	-1.17463	0.240144	0.518704
ENSMUSG00000020375	Rufy1	protein_coding	1269.86	-0.08282	0.187931	-0.440693	0.659435	0.841058
ENSMUSG00000020390	Ube2b	protein_coding	15140.8	-0.321159	0.180935	-1.775	0.0758978	0.265482
ENSMUSG00000020415	Pttg1	protein_coding	1944.01	-0.123999	0.209021	-0.593238	0.553022	0.778299
ENSMUSG00000020419	Hormad2	protein_coding	16.4441	-0.000518883	0.852348	-0.000608769	0.999514	NA
ENSMUSG00000020423	Btg2	protein_coding	28501.9	-0.374205	0.16646	-2.24802	0.0245749	0.128058
ENSMUSG00000020432	Tcn2	protein_coding	333.918	0.411679	0.248911	1.65392	0.098143	0.310161
ENSMUSG00000020436	Gabrg2	protein_coding	3788.05	-0.284611	0.18671	-1.52435	0.127421	0.364485
ENSMUSG00000020437	Myo1g	protein_coding	40.013	-0.13699	0.582526	-0.235165	0.814081	0.922438
ENSMUSG00000020440	Arf5	protein_coding	8598.03	0.920892	0.180709	5.096	3.46908e-07	1.45053e-05
ENSMUSG00000020441	2310033P09Rik	protein_coding	1491.26	-0.159252	0.183092	-0.869795	0.384412	0.655961
ENSMUSG00000020453	Patz1	protein_coding	1033.37	0.155839	0.224	0.695709	0.486611	0.734336
ENSMUSG00000020455	Trim11	protein_coding	1072.23	-0.362299	0.194451	-1.86319	0.0624358	0.236326
ENSMUSG00000020482	Ccdc117	protein_coding	660.623	0.241956	0.220178	1.09891	0.271807	0.551881
ENSMUSG00000020491	2810021J22Rik	protein_coding	177.806	-0.712503	0.302947	-2.35191	0.0186774	0.106457
ENSMUSG00000020495	Smg8	protein_coding	767.783	-0.556927	0.203502	-2.73671	0.00620563	0.0486052
ENSMUSG00000020521	Rnft1	protein_coding	1310.83	-0.585338	0.19002	-3.0804	0.0020672	0.0216309
ENSMUSG00000020527	Myo19	protein_coding	150.699	-0.568714	0.325315	-1.7482	0.08043	0.275758
ENSMUSG00000020536	Llgl1	protein_coding	929.702	0.776318	0.232195	3.34339	0.000827623	0.0105557
ENSMUSG00000020541	Tom1l1	protein_coding	385.459	-0.177346	0.236298	-0.750518	0.452943	0.70956
ENSMUSG00000020544	Cox11	protein_coding	386.598	0.250635	0.252271	0.993515	0.320459	0.599188
ENSMUSG00000020561	Polr1f	protein_coding	459.498	-0.539673	0.267236	-2.01946	0.0434396	0.187062
ENSMUSG00000020580	Rock2	protein_coding	1706.47	-0.270443	0.184725	-1.46403	0.143186	0.391601
ENSMUSG00000020589	Cyria	protein_coding	18203.5	-0.045985	0.173013	-0.26579	0.790401	0.909576
ENSMUSG00000020592	Sdc1	protein_coding	574.221	-0.329809	0.219658	-1.50146	0.133236	0.374197
ENSMUSG00000020598	Nrcam	protein_coding	19024.3	-0.229288	0.182875	-1.2538	0.209916	0.483858
ENSMUSG00000020605	Hs1bp3	protein_coding	143.226	-0.0904739	0.321127	-0.281739	0.778144	0.903411
ENSMUSG00000020607	Lratd1	protein_coding	7593.08	-0.574768	0.167297	-3.43562	0.000591195	0.00801103
ENSMUSG00000020620	Abca8b	protein_coding	410.959	-0.698614	0.276134	-2.52998	0.0114069	0.0753451
ENSMUSG00000020621	Rdh14	protein_coding	1178.84	-0.197385	0.202055	-0.976884	0.328627	0.606767
ENSMUSG00000020623	Map2k6	protein_coding	990.944	-0.0985698	0.198059	-0.497679	0.618711	0.818167
ENSMUSG00000020627	Klhl29	protein_coding	1733.75	0.0912029	0.221168	0.41237	0.680068	0.851316
ENSMUSG00000020630	Rnaseh1	protein_coding	157.289	-0.270846	0.323616	-0.836938	0.402628	0.670635
ENSMUSG00000020642	Rnf144a	protein_coding	996.901	1.07218	0.2033	5.27385	1.33591e-07	6.18388e-06
ENSMUSG00000020644	Id2	protein_coding	6264.9	-0.71345	0.184268	-3.87181	0.00010803	0.002003
ENSMUSG00000020671	Rab10	protein_coding	5917.37	1.03613	0.181415	5.71137	1.12072e-08	6.85586e-07
ENSMUSG00000020692	Nle1	protein_coding	622.68	-0.04507	0.21446	-0.210156	0.833546	0.931784
ENSMUSG00000020694	Tlk2	protein_coding	477.266	0.0272103	0.237559	0.114541	0.908809	0.964095
ENSMUSG00000020701	Tmem132e	protein_coding	406.49	0.0498501	0.238379	0.209121	0.834353	0.931784
ENSMUSG00000020704	Asic2	protein_coding	871.92	-0.0791014	0.222558	-0.355419	0.722275	0.875051
ENSMUSG00000020718	Polg2	protein_coding	534.922	-0.025333	0.235521	-0.107562	0.914343	0.966985
ENSMUSG00000020719	Ddx5	protein_coding	45991.8	-0.651228	0.172498	-3.77528	0.000159828	0.00275429
ENSMUSG00000020728	Cep112	protein_coding	529.297	-0.465282	0.226106	-2.05781	0.0396088	0.176654
ENSMUSG00000020737	Jpt1	protein_coding	27721.9	0.386109	0.165536	2.33248	0.0196755	0.110421
ENSMUSG00000020740	Gga3	protein_coding	2412.12	0.115205	0.211047	0.545872	0.585154	0.797007
ENSMUSG00000020752	Recql5	protein_coding	706.631	-0.463381	0.215336	-2.1519	0.0314053	0.151186
ENSMUSG00000020770	Unk	protein_coding	609.84	0.276004	0.245571	1.12393	0.261044	0.540524
ENSMUSG00000020773	Trim47	protein_coding	167.02	0.925506	0.337756	2.74016	0.00614095	0.0482576
ENSMUSG00000020781	Tsen54	protein_coding	316.54	-0.275744	0.28466	-0.968677	0.332706	0.610815
ENSMUSG00000020793	Galr2	protein_coding	46.209	-1.22497	0.533737	-2.29508	0.0217285	0.118009
ENSMUSG00000020794	Ube2g1	protein_coding	2940.13	0.459226	0.173765	2.6428	0.00822234	0.0595978
ENSMUSG00000020806	Rhbdf2	protein_coding	72.4956	0.0551012	0.420446	0.131054	0.895733	0.958508
ENSMUSG00000020811	Wscd1	protein_coding	5082.96	0.210671	0.191755	1.09864	0.271923	0.551881
ENSMUSG00000020812	Snhg16	lncRNA	182.738	-0.392219	0.320134	-1.22517	0.220511	0.496418
ENSMUSG00000020814	Mxra7	protein_coding	419.947	1.187	0.235703	5.03601	4.75343e-07	1.90707e-05
ENSMUSG00000020821	Kif1c	protein_coding	151.708	0.74017	0.340844	2.17158	0.0298876	0.145574
ENSMUSG00000020827	Mink1	protein_coding	5351.73	0.768822	0.193106	3.98134	6.85273e-05	0.00135947
ENSMUSG00000020832	Eral1	protein_coding	654.057	-0.122078	0.226298	-0.539457	0.589572	0.799302
ENSMUSG00000020846	Rflnb	protein_coding	395.685	1.33029	0.259379	5.12876	2.91664e-07	1.24975e-05
ENSMUSG00000020859	Spag9	protein_coding	6926.9	0.155663	0.170716	0.911824	0.361861	0.635739
ENSMUSG00000020864	Ankrd40	protein_coding	947.016	0.611548	0.193936	3.15335	0.0016141	0.0177709
ENSMUSG00000020868	Xylt2	protein_coding	1078.69	0.248255	0.273397	0.908039	0.363858	0.637362
ENSMUSG00000020886	Dlg4	protein_coding	8853.45	1.2641	0.216285	5.84459	5.07817e-09	3.37901e-07
ENSMUSG00000020888	Dvl2	protein_coding	563.449	-0.287424	0.23814	-1.20695	0.22745	0.504483
ENSMUSG00000020892	Aloxe3	protein_coding	470.189	-0.449588	0.273754	-1.64231	0.100526	0.315252
ENSMUSG00000020893	Per1	protein_coding	5196.43	-0.23366	0.560032	-0.417226	0.676513	0.849605
ENSMUSG00000020899	Pfas	protein_coding	1294.53	0.193549	0.218033	0.887701	0.374702	0.646887
ENSMUSG00000020917	Acly	protein_coding	24875.9	-0.195732	0.168159	-1.16397	0.244437	0.522631
ENSMUSG00000020941	Map3k14	protein_coding	261.287	0.023131	0.30429	0.0760163	0.939406	0.977881
ENSMUSG00000020950	Foxg1	protein_coding	733.981	-0.0201895	0.204383	-0.0987826	0.921311	0.970217
ENSMUSG00000020992	4930512B01Rik	lncRNA	22.9146	-0.0831034	0.707992	-0.117379	0.90656	NA
ENSMUSG00000020993	Trappc6b	protein_coding	2776.96	0.17511	0.173437	1.00965	0.312664	0.593301
ENSMUSG00000020994	Pnn	protein_coding	7566.72	-0.479892	0.177712	-2.70039	0.00692577	0.0528743
ENSMUSG00000021000	Mia2	protein_coding	731.703	0.144771	0.208378	0.694749	0.487212	0.734921
ENSMUSG00000021007	Spata7	protein_coding	669.171	-0.171092	0.220643	-0.775425	0.438088	0.698825
ENSMUSG00000021009	Ptpn21	protein_coding	134.188	0.454782	0.329725	1.37928	0.16781	0.42865
ENSMUSG00000021027	Ralgapa1	protein_coding	1860.53	-0.0427447	0.183286	-0.233213	0.815596	0.923647
ENSMUSG00000021028	Mbip	protein_coding	482.199	-0.503164	0.276404	-1.8204	0.0686988	0.250334
ENSMUSG00000021054	Sgpp1	protein_coding	434.19	-0.247041	0.249975	-0.988262	0.323024	0.601695
ENSMUSG00000021061	Sptb	protein_coding	1095.15	1.15066	0.256285	4.48976	7.13022e-06	0.000201864
ENSMUSG00000021062	Rab15	protein_coding	4865.1	1.1456	0.214933	5.33004	9.81937e-08	4.70563e-06
ENSMUSG00000021066	Atl1	protein_coding	9938.82	-0.562628	0.177656	-3.16696	0.00154044	0.0171549
ENSMUSG00000021102	Glrx5	protein_coding	2263.25	1.52941	0.228081	6.70556	2.00637e-11	2.29947e-09
ENSMUSG00000021111	Papola	protein_coding	6887.75	-0.22157	0.170474	-1.29973	0.193694	0.463701
ENSMUSG00000021113	Snapc1	protein_coding	6170.42	-0.262723	0.180269	-1.45739	0.145008	0.39405
ENSMUSG00000021125	Arg2	protein_coding	512.648	-0.289549	0.219373	-1.31989	0.186872	0.453185
ENSMUSG00000021127	Zfp36l1	protein_coding	621.105	0.822834	0.24905	3.30389	0.000953527	0.0117341
ENSMUSG00000021134	Srsf5	protein_coding	16338.1	-0.628923	0.170595	-3.68665	0.000227226	0.00367843
ENSMUSG00000021135	Slc10a1	protein_coding	91.8819	-0.561058	0.381913	-1.46907	0.141813	0.389545
ENSMUSG00000021190	Lgmn	protein_coding	11184.6	-0.458677	0.166541	-2.75414	0.00588461	0.0469235
ENSMUSG00000021192	Golga5	protein_coding	944.73	-0.0816683	0.214258	-0.381168	0.703079	0.864289
ENSMUSG00000021209	Ppp4r4	protein_coding	590.468	0.267869	0.222389	1.20451	0.228393	0.505841
ENSMUSG00000021215	Net1	protein_coding	1532.31	-0.129588	0.232093	-0.558346	0.576608	0.791942
ENSMUSG00000021226	Acot2	protein_coding	493.508	0.252383	0.224135	1.12603	0.260153	0.539445
ENSMUSG00000021228	Acot3	protein_coding	27.7657	0.284738	0.646147	0.44067	0.659452	0.841058
ENSMUSG00000021245	Mlh3	protein_coding	502.305	-0.000636964	0.221176	-0.00287989	0.997702	0.998962
ENSMUSG00000021250	Fos	protein_coding	122895	-0.69917	0.176383	-3.96392	7.37277e-05	0.00144605
ENSMUSG00000021256	Vash1	protein_coding	99.3287	-0.195077	0.412313	-0.473127	0.636122	0.82722
ENSMUSG00000021258	Ccnk	protein_coding	642.691	-0.400313	0.208508	-1.91989	0.0548719	0.217987
ENSMUSG00000021260	Hhipl1	protein_coding	244.067	0.240031	0.314286	0.763735	0.445025	0.703733
ENSMUSG00000021286	Zfyve21	protein_coding	328.695	-0.0847683	0.259589	-0.326548	0.74401	0.887893
ENSMUSG00000021319	Sfrp4	protein_coding	250.702	-0.646707	0.296296	-2.18264	0.0290623	0.142834
ENSMUSG00000021327	Zkscan3	protein_coding	1184.82	-0.422328	0.19755	-2.13783	0.0325309	0.154686
ENSMUSG00000021337	Scgn	protein_coding	52.0216	-0.254181	0.514302	-0.494225	0.621147	0.81951
ENSMUSG00000021364	Elovl2	protein_coding	1971.94	-0.108168	0.190627	-0.567435	0.570419	0.788621
ENSMUSG00000021365	Nedd9	protein_coding	1368.63	-0.100401	0.196488	-0.510975	0.609369	0.812414
ENSMUSG00000021371	Mcur1	protein_coding	871.744	0.654535	0.198279	3.30108	0.000963135	0.0118141
ENSMUSG00000021373	Cap2	protein_coding	3499.28	0.0164576	0.174121	0.0945181	0.924698	0.971632
ENSMUSG00000021400	Wrnip1	protein_coding	2131.98	0.864954	0.209162	4.13532	3.54454e-05	0.000782308
ENSMUSG00000021408	Ripk1	protein_coding	97.9407	0.231635	0.372222	0.622303	0.533743	0.766583
ENSMUSG00000021428	Riok1	protein_coding	907.331	-0.598221	0.217261	-2.75347	0.00589671	0.0469983
ENSMUSG00000021432	Slc35b3	protein_coding	566.587	-0.617445	0.217826	-2.83457	0.00458871	0.0391481
ENSMUSG00000021451	Sema4d	protein_coding	1923.21	-0.123133	0.232447	-0.529723	0.596304	0.803904
ENSMUSG00000021453	Gadd45g	protein_coding	45582.7	-0.413747	0.174179	-2.37541	0.0175296	0.101739
ENSMUSG00000021470	Ercc6l2	protein_coding	284.225	0.0377678	0.274102	0.137787	0.890408	0.956415
ENSMUSG00000021476	Habp4	protein_coding	3313.71	1.57261	0.1978	7.9505	1.85765e-15	5.52215e-13
ENSMUSG00000021477	Ctsl	protein_coding	8685.61	-0.887593	0.168464	-5.26874	1.3736e-07	6.32754e-06
ENSMUSG00000021494	Ddx41	protein_coding	1554.24	0.0169214	0.189015	0.089524	0.928665	0.973007
ENSMUSG00000021495	Fam193b	protein_coding	770.2	-0.107241	0.233002	-0.460258	0.645331	0.832593
ENSMUSG00000021496	Pcbd2	protein_coding	292.741	1.27963	0.275589	4.64324	3.42982e-06	0.000105139
ENSMUSG00000021508	Cxcl14	protein_coding	2788.13	-1.13702	0.203007	-5.6009	2.13247e-08	1.22199e-06
ENSMUSG00000021510	Zfp729a	protein_coding	279.825	-0.766224	0.281382	-2.72307	0.00646785	0.0502249
ENSMUSG00000021549	Rasa1	protein_coding	344.316	0.233609	0.244889	0.953938	0.340115	0.617752
ENSMUSG00000021585	Cast	protein_coding	149.932	0.659459	0.346875	1.90114	0.0572835	0.222984
ENSMUSG00000021587	Pcsk1	protein_coding	6332.83	-0.340742	0.227973	-1.49466	0.135003	0.377433
ENSMUSG00000021589	Rhobtb3	protein_coding	525.23	0.141379	0.241723	0.584882	0.558627	0.781788
ENSMUSG00000021590	Spata9	protein_coding	17.7556	0.587734	0.807603	0.727751	0.466766	NA
ENSMUSG00000021597	Slf1	protein_coding	245.834	0.207229	0.274042	0.756195	0.449532	0.707193
ENSMUSG00000021608	Lpcat1	protein_coding	1681.21	0.180822	0.180961	0.999234	0.317681	0.597045
ENSMUSG00000021610	Clptm1l	protein_coding	1670.99	0.252172	0.18767	1.3437	0.179047	0.443057
ENSMUSG00000021613	Hapln1	protein_coding	1848.97	-0.478168	0.181079	-2.64066	0.00827459	0.0598299
ENSMUSG00000021635	Rad17	protein_coding	375.284	-0.688584	0.269639	-2.55373	0.0106576	0.0716217
ENSMUSG00000021638	Ocln	protein_coding	939.16	-0.479346	0.236307	-2.02849	0.0425102	0.184244
ENSMUSG00000021647	Cartpt	protein_coding	53.4733	-0.266669	0.501144	-0.53212	0.594643	0.80285
ENSMUSG00000021666	Gfm2	protein_coding	965.184	-0.115625	0.198049	-0.583822	0.55934	0.781956
ENSMUSG00000021670	Hmgcr	protein_coding	38074.5	-0.525161	0.165911	-3.16532	0.00154912	0.017225
ENSMUSG00000021680	Crhbp	protein_coding	592.163	-1.64488	0.219716	-7.48638	7.08e-14	1.26228e-11
ENSMUSG00000021681	Aggf1	protein_coding	2102.19	0.48424	0.188849	2.56416	0.0103425	0.0701735
ENSMUSG00000021684	Pde8b	protein_coding	359.89	0.329123	0.23905	1.37679	0.168576	0.4298
ENSMUSG00000021690	Jmy	protein_coding	1765.19	0.0791984	0.203551	0.389084	0.697214	0.861079
ENSMUSG00000021700	Rab3c	protein_coding	15451.3	0.382857	0.173569	2.2058	0.027398	0.137573
ENSMUSG00000021701	Plk2	protein_coding	49984.9	-0.236439	0.178701	-1.3231	0.185802	0.452088
ENSMUSG00000021706	Zfyve16	protein_coding	476.776	-0.291843	0.227866	-1.28076	0.200277	0.471334
ENSMUSG00000021713	Ppwd1	protein_coding	70.2847	-0.316239	0.429759	-0.735852	0.461821	0.717126
ENSMUSG00000021721	Htr1a	protein_coding	681.673	0.203473	0.241106	0.843913	0.398718	0.667846
ENSMUSG00000021738	Atxn7	protein_coding	1588.16	-0.1488	0.236662	-0.628746	0.529515	0.763763
ENSMUSG00000021747	Cfap20dc	protein_coding	95.4	1.49065	0.410443	3.6318	0.00028145	0.00436397
ENSMUSG00000021748	Pdhb	protein_coding	15838.5	-0.312847	0.18308	-1.7088	0.0874884	0.289876
ENSMUSG00000021754	Map3k1	protein_coding	527.988	-0.344614	0.242589	-1.42056	0.155444	0.410511
ENSMUSG00000021760	Gpx8	protein_coding	359.73	0.294282	0.247294	1.19001	0.234043	0.511742
ENSMUSG00000021786	Oxsm	protein_coding	168.595	0.442656	0.311999	1.41878	0.155964	0.411372
ENSMUSG00000021796	Bmpr1a	protein_coding	535.432	0.0608061	0.223694	0.271827	0.785755	0.907264
ENSMUSG00000021809	Nudt13	protein_coding	411.737	0.02749	0.248846	0.11047	0.912037	0.965618
ENSMUSG00000021815	Mss51	protein_coding	37.6318	-0.189211	0.592351	-0.319423	0.749405	0.89009
ENSMUSG00000021816	Ppp3cb	protein_coding	2508.28	0.606715	0.198634	3.05443	0.0022549	0.0231139
ENSMUSG00000021819	Zswim8	protein_coding	2212.08	0.00442817	0.202711	0.0218448	0.982572	0.993803
ENSMUSG00000021823	Vcl	protein_coding	1307.79	-0.50128	0.185868	-2.69697	0.00699735	0.0533352
ENSMUSG00000021830	Txndc16	protein_coding	5403.85	-0.31901	0.17407	-1.83265	0.0668549	0.246066
ENSMUSG00000021831	Ero1a	protein_coding	2542.66	-0.481321	0.184556	-2.608	0.00910729	0.0638887
ENSMUSG00000021866	Anxa11	protein_coding	141.436	-0.367265	0.33068	-1.11064	0.266724	0.546124
ENSMUSG00000021870	Slmap	protein_coding	877.215	0.708992	0.198727	3.56768	0.00036016	0.0053147
ENSMUSG00000021874	4933413J09Rik	lncRNA	23.6518	-0.038385	0.761396	-0.050414	0.959793	NA
ENSMUSG00000021877	Arf4	protein_coding	18026	-0.330963	0.178896	-1.85003	0.0643089	0.240795
ENSMUSG00000021900	Btd	protein_coding	520.239	-0.456793	0.225444	-2.02619	0.0427453	0.184909
ENSMUSG00000021936	Mapk8	protein_coding	5465.11	-0.173685	0.187655	-0.925557	0.354676	0.63086
ENSMUSG00000021943	Gdf10	protein_coding	824.526	-0.388689	0.212786	-1.82667	0.0677494	0.24811
ENSMUSG00000021959	Lats2	protein_coding	447.722	1.41487	0.248717	5.68867	1.2803e-08	7.6646e-07
ENSMUSG00000021962	Dcp1a	protein_coding	582.858	-0.17599	0.214873	-0.819045	0.41276	0.678601
ENSMUSG00000021963	Sap18	protein_coding	21256.5	-0.526673	0.176978	-2.97593	0.00292103	0.0281238
ENSMUSG00000021965	Ska3	protein_coding	213.893	-0.864072	0.283374	-3.04923	0.00229432	0.0234171
ENSMUSG00000021969	Zdhhc20	protein_coding	3653.15	-0.403419	0.192951	-2.09079	0.036547	0.167463
ENSMUSG00000021986	Amer2	protein_coding	3691.4	0.0217712	0.172135	0.126477	0.899354	0.9599
ENSMUSG00000021993	Mipep	protein_coding	834.023	1.18833	0.233435	5.09064	3.56849e-07	1.48232e-05
ENSMUSG00000022000	Zc3h13	protein_coding	4496.69	-0.15747	0.182892	-0.861001	0.389237	0.659756
ENSMUSG00000022010	Tsc22d1	protein_coding	31793.8	0.148056	0.183686	0.806032	0.420225	0.684543
ENSMUSG00000022018	Rgcc	protein_coding	220.476	0.006731	0.299963	0.0224394	0.982097	0.993481
ENSMUSG00000022020	Naa16	protein_coding	212.32	-0.721707	0.31215	-2.31205	0.0207749	0.115042
ENSMUSG00000022023	Wbp4	protein_coding	1702.86	0.136155	0.190038	0.716462	0.473706	0.724391
ENSMUSG00000022044	Stmn4	protein_coding	44435.3	0.123159	0.178861	0.688576	0.49109	0.737585
ENSMUSG00000022054	Nefm	protein_coding	10525	-0.728444	0.198529	-3.6692	0.000243309	0.00387222
ENSMUSG00000022055	Nefl	protein_coding	61043.7	0.0696979	0.178351	0.390791	0.695951	0.860609
ENSMUSG00000022061	Nkx3-1	protein_coding	16.2284	-1.0117	2.38864	-0.423545	0.671897	NA
ENSMUSG00000022066	Entpd4b	protein_coding	2379.91	0.0474825	0.210542	0.225525	0.821571	0.926204
ENSMUSG00000022075	Rhobtb2	protein_coding	2375.36	1.44385	0.208516	6.92441	4.37809e-12	5.74436e-10
ENSMUSG00000022092	Ppp3cc	protein_coding	92.9286	0.596577	0.442048	1.34957	0.177152	0.441031
ENSMUSG00000022095	Fam160b2	protein_coding	778.171	0.271687	0.298589	0.909903	0.362874	0.636459
ENSMUSG00000022103	Gfra2	protein_coding	3009.95	0.296743	0.212018	1.39961	0.161629	0.419336
ENSMUSG00000022105	Rb1	protein_coding	401.062	0.434671	0.254909	1.7052	0.0881568	0.291077
ENSMUSG00000022114	Spry2	protein_coding	1864.11	-0.000606024	0.257343	-0.00235493	0.998121	0.999077
ENSMUSG00000022119	Rbm26	protein_coding	979.768	-0.00408945	0.199072	-0.0205426	0.983611	0.994113
ENSMUSG00000022120	Obi1	protein_coding	298.529	-0.197269	0.260381	-0.757618	0.44868	0.706699
ENSMUSG00000022125	Cln5	protein_coding	292.587	-0.291587	0.257145	-1.13394	0.256821	0.536201
ENSMUSG00000022130	Tgds	protein_coding	98.6011	-0.415748	0.437431	-0.950432	0.341893	0.619478
ENSMUSG00000022131	Gpr180	protein_coding	3266.88	-0.179244	0.179862	-0.996563	0.318977	0.598037
ENSMUSG00000022139	Mbnl2	protein_coding	10246	-0.123142	0.170851	-0.720755	0.471061	0.722564
ENSMUSG00000022174	Dad1	protein_coding	8172.11	-0.0851116	0.167595	-0.507841	0.611565	0.813661
ENSMUSG00000022175	Lrp10	protein_coding	1636.35	0.651298	0.267561	2.4342	0.0149247	0.0912704
ENSMUSG00000022176	Rem2	protein_coding	572.143	-0.0468539	0.236648	-0.19799	0.843053	0.935715
ENSMUSG00000022179	4931414P19Rik	protein_coding	78.0966	0.110209	0.415997	0.264928	0.791065	0.909916
ENSMUSG00000022184	Fbxo4	protein_coding	64.5626	0.0723481	0.451232	0.160334	0.872618	0.948947
ENSMUSG00000022194	Pabpn1	protein_coding	450.748	-0.687766	0.224895	-3.05817	0.00222693	0.0229013
ENSMUSG00000022195	6030458C11Rik	protein_coding	1066.58	-0.235219	0.198341	-1.18593	0.235649	0.513246
ENSMUSG00000022199	Slc22a17	protein_coding	17971.7	0.695804	0.18117	3.84062	0.000122724	0.0022203
ENSMUSG00000022200	Golph3	protein_coding	1384.56	0.364932	0.18755	1.94579	0.05168	0.209328
ENSMUSG00000022208	Jph4	protein_coding	15185.8	1.4881	0.222658	6.68335	2.33542e-11	2.66056e-09
ENSMUSG00000022211	Carmil3	protein_coding	1257.41	0.314485	0.27485	1.14421	0.252537	0.531294
ENSMUSG00000022214	Dcaf11	protein_coding	6373.69	0.154641	0.172646	0.89571	0.370408	0.643089
ENSMUSG00000022220	Adcy4	protein_coding	12.2503	-0.576572	1.07364	-0.537025	0.59125	NA
ENSMUSG00000022228	Zscan26	protein_coding	907.557	-0.0573208	0.206213	-0.27797	0.781036	0.905234
ENSMUSG00000022236	Ropn1l	protein_coding	86.0404	-0.324815	0.525216	-0.61844	0.536286	0.767996
ENSMUSG00000022237	Ankrd33b	protein_coding	1198.88	-0.802677	0.215806	-3.71944	0.000199661	0.00330885
ENSMUSG00000022246	Rai14	protein_coding	255.096	0.637811	0.275388	2.31604	0.0205559	0.114178
ENSMUSG00000022248	Rad1	protein_coding	508.917	-0.188693	0.223822	-0.843045	0.399203	0.668202
ENSMUSG00000022255	Mtdh	protein_coding	7779.98	-0.117891	0.174138	-0.676996	0.498409	0.742593
ENSMUSG00000022265	Ank	protein_coding	5816.79	0.384104	0.168074	2.28532	0.0222938	0.119892
ENSMUSG00000022286	Grhl2	protein_coding	106.218	-0.284115	0.485041	-0.585756	0.55804	0.781263
ENSMUSG00000022299	Slc25a32	protein_coding	493.512	-0.170696	0.252656	-0.675605	0.499291	0.742937
ENSMUSG00000022303	Dcstamp	protein_coding	10.2263	-1.21907	1.17297	-1.03931	0.298662	NA
ENSMUSG00000022313	Utp23	protein_coding	280.741	0.343378	0.303403	1.13176	0.257737	0.537076
ENSMUSG00000022339	Ebag9	protein_coding	490.445	0.317823	0.223217	1.42383	0.154496	0.409123
ENSMUSG00000022342	Kcnv1	protein_coding	81.3083	-0.554281	0.406603	-1.3632	0.17282	0.434563
ENSMUSG00000022346	Myc	protein_coding	393.73	-0.107223	0.237244	-0.451952	0.651304	0.836329
ENSMUSG00000022351	Sqle	protein_coding	31784.1	-0.444976	0.168885	-2.63478	0.00841917	0.0605582
ENSMUSG00000022359	Wdyhv1	protein_coding	493.659	-0.752248	0.225994	-3.32862	0.000872763	0.0110099
ENSMUSG00000022360	Atad2	protein_coding	364.42	-0.213732	0.264871	-0.806927	0.419709	0.684259
ENSMUSG00000022376	Adcy8	protein_coding	196.776	-0.189204	0.295906	-0.639405	0.52256	0.758985
ENSMUSG00000022378	Cyrib	protein_coding	2448.52	0.417488	0.175574	2.37785	0.0174141	0.101192
ENSMUSG00000022382	Wnt7b	protein_coding	2632.87	0.97525	0.242412	4.02311	5.74339e-05	0.00116615
ENSMUSG00000022386	Trmu	protein_coding	470.48	-0.267573	0.232049	-1.15309	0.248875	0.527089
ENSMUSG00000022389	Tef	protein_coding	10194.1	0.995808	0.170413	5.8435	5.11157e-09	3.38842e-07
ENSMUSG00000022412	Mief1	protein_coding	1823.82	0.490757	0.189175	2.5942	0.00948113	0.0658316
ENSMUSG00000022414	Tab1	protein_coding	1360.93	0.155187	0.184623	0.840563	0.400593	0.669143
ENSMUSG00000022419	Deptor	protein_coding	786.962	0.261953	0.210931	1.24189	0.214276	0.489095
ENSMUSG00000022420	Dnal4	protein_coding	1314.32	0.0637056	0.205211	0.31044	0.756227	0.893338
ENSMUSG00000022425	Enpp2	protein_coding	1229.22	-0.785232	0.229228	-3.42555	0.000613545	0.00827264
ENSMUSG00000022426	Josd1	protein_coding	2072.85	0.0574887	0.187639	0.306379	0.759316	0.894733
ENSMUSG00000022434	Fam118a	protein_coding	3331.82	-0.26627	0.175522	-1.51702	0.129261	0.367757
ENSMUSG00000022436	Sh3bp1	protein_coding	55.086	-0.0545548	0.489348	-0.111485	0.911232	0.965276
ENSMUSG00000022438	Parvb	protein_coding	384.044	1.18725	0.249907	4.75078	2.02629e-06	6.71607e-05
ENSMUSG00000022449	Adamts20	protein_coding	79.2744	-0.644105	0.414296	-1.5547	0.120018	0.351715
ENSMUSG00000022462	Slc38a2	protein_coding	8672.38	-0.862563	0.194271	-4.44001	8.99544e-06	0.000248026
ENSMUSG00000022469	Rapgef3	protein_coding	828.853	0.565669	0.210728	2.68436	0.00726699	0.0546376
ENSMUSG00000022475	Hdac7	protein_coding	368.323	-0.329776	0.265609	-1.24159	0.21439	0.489177
ENSMUSG00000022507	1810013L24Rik	protein_coding	2919.86	-0.128285	0.212705	-0.603112	0.546434	0.774715
ENSMUSG00000022508	Bcl6	protein_coding	297.392	-1.00096	0.290537	-3.44521	0.000570618	0.00779326
ENSMUSG00000022518	4930562C15Rik	protein_coding	217.573	-0.395211	0.382841	-1.03231	0.301926	0.58334
ENSMUSG00000022526	Zfp251	protein_coding	2823.59	0.0429232	0.185404	0.231512	0.816917	0.923886
ENSMUSG00000022528	Hes1	protein_coding	50.6108	0.472197	0.502558	0.939587	0.347429	0.6241
ENSMUSG00000022529	Zfp263	protein_coding	1035.19	-0.444651	0.212313	-2.09432	0.0362316	0.166271
ENSMUSG00000022543	4930451G09Rik	transcribed_unitary_pseudogene	235.614	0.733242	0.273129	2.6846	0.00726165	0.0546376
ENSMUSG00000022550	Adck5	protein_coding	413.545	-0.0940518	0.231663	-0.405986	0.684753	0.853396
ENSMUSG00000022554	Hgh1	protein_coding	721.609	0.596354	0.215498	2.76733	0.00565183	0.0455723
ENSMUSG00000022555	Dgat1	protein_coding	2263.29	-0.0787549	0.183768	-0.428556	0.668246	0.8455
ENSMUSG00000022559	Fbxl6	protein_coding	979.206	-0.645958	0.204675	-3.15601	0.00159943	0.0176298
ENSMUSG00000022580	Rhpn1	protein_coding	732.19	-0.264828	0.228295	-1.16002	0.24604	0.524047
ENSMUSG00000022601	Zbtb11	protein_coding	9529.99	-0.543228	0.17296	-3.14078	0.00168501	0.0184238
ENSMUSG00000022602	Arc	protein_coding	99949.6	0.000678188	0.260148	0.00260694	0.99792	0.999023
ENSMUSG00000022614	Lmf2	protein_coding	1861.88	-0.298028	0.202932	-1.46861	0.141938	0.38968
ENSMUSG00000022641	Bbx	protein_coding	1186.3	0.256608	0.197184	1.30136	0.193134	0.463001
ENSMUSG00000022671	Mzt2	protein_coding	1747.65	-0.186559	0.203486	-0.916812	0.359241	0.633769
ENSMUSG00000022687	Boc	protein_coding	399.227	-0.37337	0.245165	-1.52294	0.127775	0.365222
ENSMUSG00000022702	Hira	protein_coding	258.5	0.598348	0.265172	2.25645	0.0240424	0.126354
ENSMUSG00000022704	Qtrt2	protein_coding	419.09	-0.422293	0.241376	-1.74952	0.0802005	0.275269
ENSMUSG00000022742	Cpox	protein_coding	544.18	-0.1519	0.267143	-0.568607	0.569623	0.788036
ENSMUSG00000022744	Cldnd1	protein_coding	8010.79	-0.185487	0.176837	-1.04891	0.294219	0.57558
ENSMUSG00000022752	Tomm70a	protein_coding	4242.1	0.742543	0.17807	4.16996	3.04649e-05	0.000693295
ENSMUSG00000022760	Thap7	protein_coding	928.041	0.0477366	0.212441	0.224705	0.822209	0.926548
ENSMUSG00000022779	Top3b	protein_coding	1814.11	0.200854	0.188093	1.06784	0.28559	0.566034
ENSMUSG00000022783	Spag6l	protein_coding	1051.24	-0.26596	0.205677	-1.2931	0.195978	0.466467
ENSMUSG00000022787	Wdr53	protein_coding	233.794	-0.32982	0.281719	-1.17074	0.241703	0.520062
ENSMUSG00000022791	Tnk2	protein_coding	2152.52	0.683298	0.239609	2.85173	0.00434827	0.0377055
ENSMUSG00000022792	Yars2	protein_coding	869.264	0.754709	0.209558	3.60144	0.000316458	0.00477827
ENSMUSG00000022793	B4galt4	protein_coding	620.333	-0.21426	0.23849	-0.898402	0.368971	0.641913
ENSMUSG00000022797	Tfrc	protein_coding	6169.5	-0.74158	0.179305	-4.13585	3.53646e-05	0.000781429
ENSMUSG00000022799	Arhgap31	protein_coding	294.133	0.631764	0.293526	2.15233	0.0313716	0.1511
ENSMUSG00000022828	Gtf2e1	protein_coding	776.639	0.171292	0.215136	0.796201	0.425915	0.688858
ENSMUSG00000022843	Clcn2	protein_coding	1005.47	0.231509	0.232159	0.997199	0.318668	0.597923
ENSMUSG00000022858	Tra2b	protein_coding	9325.04	-0.147743	0.173063	-0.853695	0.393274	0.663125
ENSMUSG00000022865	Cxadr	protein_coding	12195	-0.144385	0.176943	-0.815996	0.414503	0.680113
ENSMUSG00000022893	Adamts1	protein_coding	5142.53	-0.391043	0.206169	-1.89671	0.0578667	0.224814
ENSMUSG00000022899	Slc15a2	protein_coding	392.111	-0.429244	0.325196	-1.31996	0.18685	0.453185
ENSMUSG00000022911	Arl13b	protein_coding	616.183	-0.425137	0.216698	-1.96189	0.0497755	0.204708
ENSMUSG00000022945	Chaf1b	protein_coding	273.895	-0.98291	0.305283	-3.21966	0.00128341	0.014807
ENSMUSG00000022948	Setd4	protein_coding	314.906	-0.317733	0.25996	-1.22224	0.221618	0.497775
ENSMUSG00000022961	Son	protein_coding	20637.7	-0.239746	0.174882	-1.3709	0.170406	0.431631
ENSMUSG00000022967	Ifnar1	protein_coding	1599.75	-0.121175	0.195606	-0.619489	0.535595	0.767883
ENSMUSG00000022974	Paxbp1	protein_coding	1939.75	-0.278469	0.182974	-1.5219	0.128034	0.365632
ENSMUSG00000022978	Mis18a	protein_coding	524.949	-0.43566	0.221533	-1.96657	0.0492333	0.203269
ENSMUSG00000022987	Zfp641	protein_coding	144.499	0.299692	0.327653	0.914665	0.360367	0.634843
ENSMUSG00000022992	Kansl2	protein_coding	4616.57	0.302278	0.187872	1.60896	0.107625	0.328662
ENSMUSG00000022994	Adcy6	protein_coding	510.435	-0.297458	0.242517	-1.22654	0.219994	0.495752
ENSMUSG00000022999	Lmbr1l	protein_coding	1007.76	-0.747685	0.194037	-3.85331	0.000116533	0.00212157
ENSMUSG00000023000	Dhh	protein_coding	29.228	-0.00934788	0.687959	-0.0135878	0.989159	0.996386
ENSMUSG00000023007	Prpf40b	protein_coding	1304.67	-0.134206	0.185902	-0.721915	0.470347	0.722367
ENSMUSG00000023017	Asic1	protein_coding	910.523	0.0287518	0.222837	0.129026	0.897337	0.959092
ENSMUSG00000023018	Smarcd1	protein_coding	3142.19	0.644128	0.188195	3.42266	0.000620117	0.00830826
ENSMUSG00000023034	Nr4a1	protein_coding	38887.1	-0.482538	0.181967	-2.65178	0.00800676	0.0585879
ENSMUSG00000023050	Map3k12	protein_coding	7158.31	0.230224	0.188015	1.2245	0.220763	0.49675
ENSMUSG00000023051	Tarbp2	protein_coding	879.125	-0.122195	0.197421	-0.618956	0.535946	0.767931
ENSMUSG00000023067	Cdkn1a	protein_coding	9554.53	-0.318383	0.202604	-1.57145	0.116077	0.34393
ENSMUSG00000023079	Gtf2ird1	protein_coding	1655.92	-0.144655	0.191809	-0.754159	0.450753	0.707893
ENSMUSG00000023143	Nagpa	protein_coding	271.851	0.499149	0.299487	1.66668	0.0955775	0.305043
ENSMUSG00000023150	Ivns1abp	protein_coding	11873	-0.527981	0.191662	-2.75474	0.0058738	0.0468943
ENSMUSG00000023169	Slc38a1	protein_coding	11513.7	-0.675213	0.168035	-4.01828	5.86247e-05	0.00118653
ENSMUSG00000023170	Gps2	protein_coding	638.523	0.109546	0.209743	0.522288	0.60147	0.807847
ENSMUSG00000023186	Vwa5a	protein_coding	1011.5	0.0430977	0.205374	0.20985	0.833785	0.931784
ENSMUSG00000023191	P3h3	protein_coding	147.839	-0.815393	0.341851	-2.38523	0.0170684	0.0997796
ENSMUSG00000023192	Grm2	protein_coding	1667.68	0.479046	0.267229	1.79264	0.0730305	0.259761
ENSMUSG00000023232	Serinc2	protein_coding	421.921	-0.264967	0.243713	-1.08721	0.276944	0.556786
ENSMUSG00000023243	Kcnk5	protein_coding	29.4701	-0.628458	0.653863	-0.961146	0.336479	0.614643
ENSMUSG00000023249	Parp3	protein_coding	133.081	0.261254	0.340595	0.767052	0.44305	0.702155
ENSMUSG00000023284	Zfp605	protein_coding	362.276	-0.247596	0.248838	-0.995012	0.319731	0.598681
ENSMUSG00000023286	Ube2j2	protein_coding	998.008	0.110039	0.195023	0.564237	0.572593	0.789888
ENSMUSG00000023330	Dtwd1	protein_coding	372.293	-0.260996	0.288667	-0.904142	0.36592	0.639222
ENSMUSG00000023439	Gnb3	protein_coding	63.7217	-1.44028	0.504935	-2.8524	0.00433902	0.0376596
ENSMUSG00000023467	Tulp2	protein_coding	88.235	-0.405649	0.397147	-1.02141	0.307062	0.588647
ENSMUSG00000023755	Rhebl1	protein_coding	190.248	-0.376964	0.293173	-1.28581	0.198511	0.469151
ENSMUSG00000023809	Rps6ka2	protein_coding	1787.31	0.921517	0.208713	4.41523	1.00901e-05	0.000273453
ENSMUSG00000023832	Acat2	protein_coding	14332.8	-0.0203423	0.182866	-0.111241	0.911425	0.96531
ENSMUSG00000023882	Zfp54	protein_coding	39.6358	0.0688751	0.556108	0.123852	0.901432	0.960663
ENSMUSG00000023892	Zfp51	protein_coding	135.184	0.138462	0.372364	0.371845	0.710008	0.867783
ENSMUSG00000023905	Tnfrsf12a	protein_coding	1777.81	-1.20842	0.203968	-5.92454	3.13164e-09	2.19042e-07
ENSMUSG00000023909	Paqr4	protein_coding	1800.64	0.0579876	0.198371	0.292318	0.770043	0.899533
ENSMUSG00000023919	Cenpq	protein_coding	765.257	-0.258774	0.203171	-1.27367	0.20278	0.474641
ENSMUSG00000023931	Efhb	protein_coding	61.1625	-1.07251	0.471271	-2.27579	0.0228586	0.122056
ENSMUSG00000023947	Nfkbie	protein_coding	212.329	-0.218716	0.303516	-0.720607	0.471151	0.722564
ENSMUSG00000023960	Enpp5	protein_coding	21801.1	-0.758323	0.166765	-4.54727	5.43473e-06	0.00015907
ENSMUSG00000024006	Stk38	protein_coding	1016.65	-0.149796	0.193426	-0.774433	0.438675	0.698825
ENSMUSG00000024014	Pim1	protein_coding	1196.36	-1.02591	0.655301	-1.56555	0.117455	0.346822
ENSMUSG00000024042	Sik1	protein_coding	1040.03	-0.614252	0.268798	-2.28518	0.0223022	0.119892
ENSMUSG00000024048	Myl12a	protein_coding	1381.34	-0.263881	0.193302	-1.36512	0.172214	0.433712
ENSMUSG00000024063	Lbh	protein_coding	1474.37	0.580972	0.202197	2.8733	0.00406208	0.0359614
ENSMUSG00000024068	Spast	protein_coding	1232.93	0.114573	0.200748	0.570732	0.568182	0.78722
ENSMUSG00000024069	Slc30a6	protein_coding	994.207	-0.680489	0.206402	-3.29691	0.000977537	0.0119445
ENSMUSG00000024084	Qpct	protein_coding	1395.08	-0.680261	0.198657	-3.4243	0.000616378	0.0082932
ENSMUSG00000024095	Hnrnpll	protein_coding	1631.95	1.06263	0.217078	4.89513	9.82405e-07	3.59428e-05
ENSMUSG00000024097	Srsf7	protein_coding	13138.6	-0.540934	0.175544	-3.08148	0.00205975	0.0215667
ENSMUSG00000024131	Slc3a1	protein_coding	17.9212	-0.476969	0.925253	-0.515501	0.606203	NA
ENSMUSG00000024136	Dnase1l2	protein_coding	55.2134	-1.14644	0.497775	-2.30313	0.0212715	0.116659
ENSMUSG00000024142	Mlst8	protein_coding	1162.95	0.69191	0.201009	3.44218	0.000577035	0.00785834
ENSMUSG00000024170	Telo2	protein_coding	1862.04	0.0323865	0.183365	0.176623	0.859805	0.943682
ENSMUSG00000024177	Nme4	protein_coding	82.5893	-0.429123	0.408237	-1.05116	0.293185	0.574503
ENSMUSG00000024180	Pgap6	protein_coding	145.59	0.4326	0.336325	1.28625	0.198354	0.468949
ENSMUSG00000024186	Rgs11	protein_coding	538.381	-0.0574604	0.217674	-0.263975	0.791799	0.910225
ENSMUSG00000024190	Dusp1	protein_coding	36078	-0.574583	0.180301	-3.18679	0.0014386	0.0162622
ENSMUSG00000024201	Kdm4b	protein_coding	7162.28	0.760839	0.261674	2.90758	0.00364233	0.0332352
ENSMUSG00000024215	Spdef	protein_coding	157.627	0.195914	0.34298	0.571213	0.567855	0.787132
ENSMUSG00000024217	Snrpc	protein_coding	4671.28	-0.410235	0.174847	-2.34625	0.0189632	0.107662
ENSMUSG00000024220	Zfp523	protein_coding	1750.76	0.995846	0.184296	5.40352	6.53456e-08	3.28889e-06
ENSMUSG00000024232	Bambi	protein_coding	1083.44	-0.464369	0.193509	-2.39973	0.016407	0.0969908
ENSMUSG00000024234	Mtpap	protein_coding	733.763	-0.25835	0.217775	-1.18631	0.235498	0.513096
ENSMUSG00000024246	Thumpd2	protein_coding	135.267	-0.246913	0.328842	-0.750854	0.45274	0.709339
ENSMUSG00000024247	Pkdcc	protein_coding	105.05	0.407414	0.439953	0.926039	0.354426	0.630772
ENSMUSG00000024260	Sap130	protein_coding	4591.98	-0.0191796	0.207393	-0.0924796	0.926317	0.972273
ENSMUSG00000024261	Syt4	protein_coding	39718.1	0.0247718	0.17216	0.143888	0.885589	0.954309
ENSMUSG00000024273	2700062C07Rik	protein_coding	517.249	-0.111396	0.257567	-0.432492	0.665384	0.84421
ENSMUSG00000024277	Mapre2	protein_coding	25744.6	0.217619	0.167055	1.30268	0.192684	0.462388
ENSMUSG00000024283	Wac	protein_coding	2187.11	0.157909	0.17715	0.891384	0.372723	0.644961
ENSMUSG00000024287	Thoc1	protein_coding	1476.57	-0.40517	0.20965	-1.9326	0.0532851	0.213646
ENSMUSG00000024290	Rock1	protein_coding	560.233	-0.15343	0.227296	-0.675025	0.49966	0.743239
ENSMUSG00000024298	Zfp871	protein_coding	4808.64	-0.167614	0.183984	-0.911029	0.36228	0.635946
ENSMUSG00000024325	Ring1	protein_coding	748.227	0.194394	0.260065	0.747482	0.454773	0.711108
ENSMUSG00000024359	Hspa9	protein_coding	11222.3	-0.340656	0.165276	-2.06113	0.0392911	0.17601
ENSMUSG00000024360	Etf1	protein_coding	4899.13	-0.272224	0.179418	-1.51726	0.1292	0.367679
ENSMUSG00000024378	Stard4	protein_coding	3574.34	0.00139796	0.181624	0.007697	0.993859	0.997775
ENSMUSG00000024379	Tslp	protein_coding	157.659	-0.955185	0.356039	-2.68281	0.0073006	0.0547689
ENSMUSG00000024383	Map3k2	protein_coding	2904.17	0.0804833	0.206371	0.389994	0.696541	0.860911
ENSMUSG00000024384	Iws1	protein_coding	1723.83	-0.20762	0.188173	-1.10335	0.269877	0.549663
ENSMUSG00000024404	Riok3	protein_coding	2351.87	-0.35553	0.179364	-1.98217	0.0474598	0.198444
ENSMUSG00000024423	Impact	protein_coding	17723.9	-0.204855	0.177915	-1.15142	0.249558	0.527629
ENSMUSG00000024424	Ttc39c	protein_coding	1123.46	0.618126	0.210598	2.93509	0.0033345	0.0311127
ENSMUSG00000024427	Spry4	protein_coding	2147.35	-0.0308932	0.187435	-0.164821	0.869085	0.947462
ENSMUSG00000024430	Cabyr	protein_coding	304.249	0.284907	0.283576	1.00469	0.315046	0.595179
ENSMUSG00000024451	Arap3	protein_coding	149.411	-0.376107	0.323676	-1.16199	0.245241	0.523766
ENSMUSG00000024457	Trim26	protein_coding	931.986	0.19189	0.203153	0.944562	0.344883	0.621854
ENSMUSG00000024479	Mal2	protein_coding	800.105	-0.265793	0.210812	-1.2608	0.207379	0.480267
ENSMUSG00000024486	Hbegf	protein_coding	1833.15	-0.523686	0.184667	-2.83584	0.00457053	0.0390806
ENSMUSG00000024497	Pou4f3	protein_coding	61.5877	-0.179276	0.456476	-0.39274	0.694512	0.859628
ENSMUSG00000024515	Smad4	protein_coding	618.358	0.334721	0.238838	1.40145	0.161078	0.418478
ENSMUSG00000024521	Pmaip1	protein_coding	5171.27	0.434837	0.188204	2.31045	0.0208631	0.115262
ENSMUSG00000024524	Gnal	protein_coding	8641.7	1.474	0.18689	7.88701	3.09502e-15	8.17815e-13
ENSMUSG00000024529	Lox	protein_coding	89.2641	1.19329	0.413618	2.88499	0.0039142	0.0350933
ENSMUSG00000024534	Sncaip	protein_coding	188.629	0.382461	0.288317	1.32653	0.184665	0.45082
ENSMUSG00000024553	Galr1	protein_coding	17.0437	-0.908734	0.8403	-1.08144	0.279501	NA
ENSMUSG00000024560	Cxxc1	protein_coding	4662.09	-0.404428	0.210692	-1.91952	0.0549183	0.218101
ENSMUSG00000024576	Csnk1a1	protein_coding	22257.5	-0.251303	0.166532	-1.50903	0.13129	0.371295
ENSMUSG00000024583	Txnl1	protein_coding	4776.74	-0.238128	0.178933	-1.33082	0.183249	0.448769
ENSMUSG00000024587	Nars	protein_coding	24224	-0.207921	0.174644	-1.19054	0.233834	0.511363
ENSMUSG00000024590	Lmnb1	protein_coding	296.057	-0.480436	0.255596	-1.87967	0.0601536	0.23073
ENSMUSG00000024601	Isoc1	protein_coding	952.032	1.02629	0.196489	5.22317	1.75888e-07	7.83671e-06
ENSMUSG00000024604	Rbm22	protein_coding	2249.36	-0.0932137	0.195488	-0.476825	0.633486	0.825971
ENSMUSG00000024621	Csf1r	protein_coding	675.109	0.090426	0.245629	0.36814	0.712768	0.869542
ENSMUSG00000024622	Hmgxb3	protein_coding	1579.85	0.0778055	0.25042	0.3107	0.756029	0.893278
ENSMUSG00000024642	Tle4	protein_coding	1550.62	0.205644	0.205966	0.998432	0.31807	0.597278
ENSMUSG00000024645	Timm21	protein_coding	390.964	-0.265198	0.272868	-0.971889	0.331106	0.60951
ENSMUSG00000024659	Anxa1	protein_coding	231.262	-0.364351	0.311081	-1.17124	0.241502	0.519865
ENSMUSG00000024661	Fth1	protein_coding	250549	1.38025	0.186065	7.41813	1.18788e-13	2.05449e-11
ENSMUSG00000024667	Tmem216	protein_coding	223.907	-0.431642	0.320429	-1.34708	0.177956	0.441714
ENSMUSG00000024750	Zfand5	protein_coding	19487	0.0499547	0.212575	0.234998	0.81421	0.922484
ENSMUSG00000024764	Naa40	protein_coding	1082.87	-0.41825	0.22795	-1.83483	0.0665308	0.245503
ENSMUSG00000024772	Ehd1	protein_coding	4044.9	0.683015	0.230169	2.96745	0.00300276	0.0286641
ENSMUSG00000024790	Sac3d1	protein_coding	1947.43	0.342964	0.203932	1.68176	0.0926151	0.298847
ENSMUSG00000024817	Uhrf2	protein_coding	612.44	0.0945427	0.228272	0.414167	0.678752	0.850507
ENSMUSG00000024831	Ighmbp2	protein_coding	723.817	-0.0740459	0.218675	-0.338612	0.734902	0.882727
ENSMUSG00000024843	Chka	protein_coding	12008.2	-0.367415	0.174088	-2.11051	0.0348145	0.161706
ENSMUSG00000024855	Pacs1	protein_coding	3480.15	0.701957	0.260921	2.6903	0.0071387	0.0541522
ENSMUSG00000024856	Cdk2ap2	protein_coding	4820.29	-0.345074	0.184547	-1.86984	0.0615057	0.234311
ENSMUSG00000024883	Rin1	protein_coding	612.303	1.05406	0.298593	3.53008	0.000415437	0.00592037
ENSMUSG00000024889	Rce1	protein_coding	1608.45	-0.296125	0.196312	-1.50844	0.131441	0.371295
ENSMUSG00000024906	Mus81	protein_coding	962.052	0.127536	0.207042	0.615988	0.537902	0.76893
ENSMUSG00000024907	Gal	protein_coding	205.238	-0.243538	0.302639	-0.804714	0.420985	0.685077
ENSMUSG00000024911	Fibp	protein_coding	1279.5	-0.244558	0.190024	-1.28698	0.198101	0.468624
ENSMUSG00000024912	Fosl1	protein_coding	251.534	-0.688391	0.303531	-2.26794	0.0233326	0.123926
ENSMUSG00000024935	Slc1a1	protein_coding	10503.5	-0.782677	0.165573	-4.72708	2.27773e-06	7.39579e-05
ENSMUSG00000024940	Ltbp3	protein_coding	273.987	-0.205969	0.283626	-0.7262	0.467716	0.720802
ENSMUSG00000024947	Men1	protein_coding	3326.42	-0.281499	0.184792	-1.52333	0.127677	0.365101
ENSMUSG00000024949	Sf1	protein_coding	14379	0.260363	0.20885	1.24665	0.212526	0.487027
ENSMUSG00000024965	Fermt3	protein_coding	114.789	0.547261	0.348132	1.57199	0.115952	0.343772
ENSMUSG00000024968	Rcor2	protein_coding	501.343	0.323576	0.254921	1.26932	0.204327	0.476388
ENSMUSG00000024969	Mark2	protein_coding	2441.49	0.504254	0.175829	2.86787	0.00413242	0.0364823
ENSMUSG00000025010	Ccnj	protein_coding	207.665	0.0436741	0.296352	0.147372	0.882838	0.952694
ENSMUSG00000025025	Mxi1	protein_coding	1500.89	0.266732	0.182703	1.45993	0.14431	0.393078
ENSMUSG00000025050	Pcgf6	protein_coding	651.488	0.00674938	0.217015	0.0311009	0.975189	0.991008
ENSMUSG00000025068	Gsto1	protein_coding	3328.32	-0.380591	0.188749	-2.01638	0.0437602	0.187932
ENSMUSG00000025128	Bhlhe22	protein_coding	991.384	0.807293	0.234635	3.44063	0.000580354	0.00788659
ENSMUSG00000025130	P4hb	protein_coding	14249.1	-0.663029	0.195726	-3.38754	0.000705236	0.00927236
ENSMUSG00000025137	Pcyt2	protein_coding	9933.69	-0.330914	0.177259	-1.86684	0.0619246	0.235294
ENSMUSG00000025138	Sirt7	protein_coding	2072.32	-0.334417	0.195434	-1.71115	0.0870543	0.289193
ENSMUSG00000025140	Pycr1	protein_coding	349.39	0.588457	0.255259	2.30534	0.0211477	0.116148
ENSMUSG00000025141	Myadml2	protein_coding	20.4479	-1.06331	0.804066	-1.32241	0.18603	NA
ENSMUSG00000025145	Lrrc45	protein_coding	1738.46	-0.55516	0.19227	-2.8874	0.00388435	0.0349077
ENSMUSG00000025155	Dus1l	protein_coding	1247.8	-0.212888	0.193693	-1.0991	0.271725	0.551881
ENSMUSG00000025157	Zdhhc16	protein_coding	2126.91	0.299893	0.177846	1.68625	0.0917477	0.297207
ENSMUSG00000025159	Mms19	protein_coding	1586.01	-0.122816	0.185641	-0.661577	0.508242	0.749675
ENSMUSG00000025171	Ubtd1	protein_coding	306.671	0.226224	0.252373	0.896388	0.370046	0.642804
ENSMUSG00000025173	Wdr45b	protein_coding	9415.82	-0.0986344	0.18592	-0.530522	0.59575	0.803498
ENSMUSG00000025178	Pi4k2a	protein_coding	2570.98	-0.344286	0.215517	-1.59749	0.110156	0.333768
ENSMUSG00000025188	Hps1	protein_coding	291.523	0.0479435	0.281072	0.170574	0.864559	0.945796
ENSMUSG00000025195	Dnmbp	protein_coding	152.85	-0.273219	0.345439	-0.790934	0.428983	0.691292
ENSMUSG00000025202	Scd3	protein_coding	167.682	-0.371771	0.308436	-1.20534	0.228071	0.505423
ENSMUSG00000025203	Scd2	protein_coding	24145	-0.101203	0.164295	-0.61598	0.537908	0.76893
ENSMUSG00000025209	Twnk	protein_coding	594.421	-0.232721	0.211643	-1.09959	0.271511	0.551552
ENSMUSG00000025220	Oga	protein_coding	8187.38	-0.0816201	0.179222	-0.455414	0.648812	0.834819
ENSMUSG00000025221	Kcnip2	protein_coding	3359.85	0.851835	0.179688	4.74064	2.1304e-06	7.02441e-05
ENSMUSG00000025224	Gbf1	protein_coding	5643.08	-0.26124	0.168383	-1.55146	0.120792	0.352952
ENSMUSG00000025225	Nfkb2	protein_coding	286.619	0.256103	0.30548	0.838364	0.401827	0.670004
ENSMUSG00000025227	Mfsd13a	protein_coding	1798.02	-0.034218	0.187358	-0.182635	0.855085	0.941643
ENSMUSG00000025231	Sufu	protein_coding	573.807	-0.123844	0.246852	-0.501694	0.615883	0.816033
ENSMUSG00000025234	Arih1	protein_coding	4197.61	-0.267175	0.178025	-1.50077	0.133416	0.374592
ENSMUSG00000025261	Huwe1	protein_coding	7079.13	0.381865	0.200046	1.90889	0.0562767	0.220653
ENSMUSG00000025270	Alas2	protein_coding	21.4344	-0.781034	0.733349	-1.06502	0.286866	NA
ENSMUSG00000025278	Flnb	protein_coding	1921.12	-0.5441	0.234575	-2.31951	0.0203673	0.113367
ENSMUSG00000025283	Sat1	protein_coding	2528.07	-0.197154	0.19019	-1.03662	0.299915	0.581817
ENSMUSG00000025314	Ptprj	protein_coding	1880.31	-0.189599	0.183187	-1.035	0.300669	0.582134
ENSMUSG00000025321	Itgb8	protein_coding	543.033	-0.08269	0.275835	-0.299781	0.764344	0.896803
ENSMUSG00000025323	Sp4	protein_coding	1201.26	-0.113523	0.194372	-0.584049	0.559187	0.781956
ENSMUSG00000025326	Ube3a	protein_coding	3035.79	0.340357	0.177352	1.9191	0.0549711	0.218101
ENSMUSG00000025337	Sbds	protein_coding	5537.84	-0.0345806	0.177722	-0.194577	0.845724	0.936856
ENSMUSG00000025340	Rabgef1	protein_coding	6270.16	-0.09711	0.181489	-0.535074	0.592599	0.80135
ENSMUSG00000025348	Itga7	protein_coding	994.801	0.0438606	0.256302	0.171129	0.864123	0.945639
ENSMUSG00000025354	Dnajc14	protein_coding	2357.28	0.149831	0.178618	0.838838	0.40156	0.669748
ENSMUSG00000025366	Esyt1	protein_coding	293.518	-0.230986	0.290059	-0.796343	0.425833	0.688783
ENSMUSG00000025372	Baiap2	protein_coding	11751.2	-0.484809	0.184881	-2.62228	0.00873444	0.062051
ENSMUSG00000025377	Tepsin	protein_coding	594.152	-0.110076	0.229293	-0.480069	0.631178	0.825077
ENSMUSG00000025409	Mbd6	protein_coding	316.037	-0.124567	0.342085	-0.36414	0.715753	0.871055
ENSMUSG00000025450	Gm9752	lncRNA	155.775	-0.697535	0.31435	-2.21897	0.0264885	0.134528
ENSMUSG00000025470	Zfp511	protein_coding	497.541	0.133263	0.22299	0.59762	0.550094	0.776836
ENSMUSG00000025473	Adam8	protein_coding	278.283	-0.202601	0.283095	-0.715665	0.474198	0.724819
ENSMUSG00000025498	Irf7	protein_coding	63.5102	-0.165384	0.451261	-0.366494	0.713996	0.870476
ENSMUSG00000025507	Pidd1	protein_coding	602.98	0.300927	0.270214	1.11366	0.265425	0.545031
ENSMUSG00000025509	Pnpla2	protein_coding	334.5	-0.38479	0.281566	-1.36661	0.171748	0.433046
ENSMUSG00000025512	Chid1	protein_coding	2781.17	-0.418595	0.182792	-2.29001	0.0220207	0.119018
ENSMUSG00000025521	Tmem192	protein_coding	665.493	0.407768	0.224659	1.81505	0.069516	0.252297
ENSMUSG00000025529	Zfp711	protein_coding	5128.45	0.167497	0.189451	0.884118	0.376633	0.648995
ENSMUSG00000025537	Phkg1	protein_coding	299.365	0.00643388	0.270356	0.0237978	0.981014	0.993072
ENSMUSG00000025544	Tm9sf2	protein_coding	11224.4	-0.665	0.165002	-4.03025	5.57172e-05	0.0011435
ENSMUSG00000025571	Tnrc6c	protein_coding	3675.23	0.159427	0.174744	0.912342	0.361589	0.63567
ENSMUSG00000025572	Tmc6	protein_coding	92.7682	-0.601508	0.410586	-1.465	0.142921	0.3915
ENSMUSG00000025577	Cbx2	protein_coding	97.2472	-0.242551	0.407538	-0.595162	0.551735	0.777999
ENSMUSG00000025578	Cbx8	protein_coding	1246.21	-0.167066	0.191419	-0.872775	0.382786	0.654724
ENSMUSG00000025580	Eif4a3	protein_coding	3903.15	-0.487207	0.180921	-2.69293	0.00708275	0.0538352
ENSMUSG00000025586	Cpeb1	protein_coding	1407.06	-0.686033	0.187465	-3.65952	0.000252684	0.00397956
ENSMUSG00000025602	Zfp202	protein_coding	102.148	-0.663746	0.408665	-1.62418	0.104337	0.322214
ENSMUSG00000025608	Podxl	protein_coding	414.803	-0.52344	0.251377	-2.08229	0.037316	0.170167
ENSMUSG00000025612	Bach1	protein_coding	806.225	-0.533224	0.239367	-2.22764	0.0259047	0.132686
ENSMUSG00000025616	Usp16	protein_coding	1952.91	-0.543302	0.182418	-2.97834	0.00289815	0.0279177
ENSMUSG00000025645	Ccdc51	protein_coding	129.146	-0.462051	0.358688	-1.28817	0.197687	0.468192
ENSMUSG00000025666	Tmem47	protein_coding	3877.87	0.486164	0.190642	2.55014	0.010768	0.0721124
ENSMUSG00000025730	Rab40c	protein_coding	1460.61	0.335168	0.183929	1.82227	0.0684146	0.249633
ENSMUSG00000025735	Rhbdl1	protein_coding	245.001	1.85576	0.302295	6.13888	8.3104e-10	6.80517e-08
ENSMUSG00000025747	Tyms	protein_coding	344.246	0.464851	0.249145	1.86579	0.0620714	0.235606
ENSMUSG00000025780	Itih5	protein_coding	187.058	0.339541	0.306909	1.10633	0.268585	0.548079
ENSMUSG00000025815	Dhtkd1	protein_coding	88.468	-0.808261	0.502054	-1.60991	0.107418	0.32824
ENSMUSG00000025816	Sec61a2	protein_coding	6556.1	-0.435977	0.174173	-2.50313	0.0123102	0.0798358
ENSMUSG00000025821	Zfp282	protein_coding	1112.26	0.161783	0.22687	0.713109	0.475778	0.726082
ENSMUSG00000025857	Dnaaf5	protein_coding	232.279	-0.0409182	0.313738	-0.130421	0.896233	0.958666
ENSMUSG00000025858	Get4	protein_coding	3934.1	0.422594	0.17054	2.47798	0.0132128	0.0838194
ENSMUSG00000025876	Unc5a	protein_coding	1775.73	0.63338	0.192058	3.29785	0.000974272	0.0119183
ENSMUSG00000025880	Smad7	protein_coding	275.628	-0.58669	0.259611	-2.25988	0.0238285	0.125717
ENSMUSG00000025898	Cwf19l2	protein_coding	562.811	-0.0870279	0.22833	-0.381149	0.703093	0.864289
ENSMUSG00000025921	Rdh10	protein_coding	2603.34	0.153841	0.209147	0.735565	0.461995	0.717191
ENSMUSG00000025930	Msc	protein_coding	26.9085	0.407845	0.647818	0.629567	0.528978	0.763657
ENSMUSG00000025935	Tram1	protein_coding	3230.43	0.503307	0.188299	2.67291	0.00751969	0.0559055
ENSMUSG00000025956	Mettl21a	protein_coding	317.944	-0.303272	0.251121	-1.20767	0.227174	0.504167
ENSMUSG00000025959	Klf7	protein_coding	6936.77	0.155574	0.207674	0.749125	0.453782	0.710259
ENSMUSG00000025971	Maip1	protein_coding	497.963	-0.0449964	0.249952	-0.18002	0.857137	0.942452
ENSMUSG00000025981	Coq10b	protein_coding	2675.44	-0.418195	0.18658	-2.24137	0.0250021	0.129433
ENSMUSG00000025982	Sf3b1	protein_coding	15939.4	-0.515086	0.170261	-3.02528	0.00248404	0.0248731
ENSMUSG00000026014	Raph1	protein_coding	1162.87	0.282053	0.197918	1.4251	0.154128	0.408624
ENSMUSG00000026020	Nop58	protein_coding	3867.02	-0.0173846	0.178452	-0.0974186	0.922394	0.970673
ENSMUSG00000026027	Stradb	protein_coding	2169.03	0.996162	0.183672	5.42359	5.84122e-08	2.95556e-06
ENSMUSG00000026034	Clk1	protein_coding	6487.11	-0.818598	0.202375	-4.04495	5.23349e-05	0.00108698
ENSMUSG00000026043	Col3a1	protein_coding	232.355	0.537481	0.346747	1.55007	0.121126	0.353547
ENSMUSG00000026049	Tex30	protein_coding	757.799	-0.462311	0.208012	-2.22252	0.0262483	0.133773
ENSMUSG00000026064	Ptp4a1	protein_coding	727.734	-1.21783	0.22996	-5.29585	1.18467e-07	5.57881e-06
ENSMUSG00000026072	Il1r1	protein_coding	47.2	0.184999	0.596689	0.310043	0.756528	0.893473
ENSMUSG00000026080	Chst10	protein_coding	3720.41	0.323139	0.197265	1.6381	0.101401	0.316463
ENSMUSG00000026082	Rev1	protein_coding	548.6	0.164602	0.238272	0.690816	0.489681	0.736748
ENSMUSG00000026088	Mitd1	protein_coding	177.618	0.0504875	0.307052	0.164426	0.869396	0.947494
ENSMUSG00000026090	Cracdl	protein_coding	2943.82	0.608038	0.174401	3.48644	0.000489492	0.00683242
ENSMUSG00000026094	Stk17b	protein_coding	95.5665	0.611646	0.373112	1.63931	0.101149	0.316039
ENSMUSG00000026096	Osgepl1	protein_coding	277.785	0.138793	0.29145	0.476217	0.63392	0.826049
ENSMUSG00000026107	Nabp1	protein_coding	717.141	-0.673382	0.241357	-2.78998	0.00527107	0.0434122
ENSMUSG00000026155	Smap1	protein_coding	748.466	0.507648	0.221059	2.29644	0.0216509	0.117909
ENSMUSG00000026175	Vil1	protein_coding	176.264	-0.526708	0.369386	-1.4259	0.153897	0.408297
ENSMUSG00000026176	Ctdsp1	protein_coding	92.1564	1.09236	0.384732	2.83926	0.00452177	0.0387507
ENSMUSG00000026193	Fn1	protein_coding	422.175	0.463886	0.288771	1.60642	0.108182	0.329676
ENSMUSG00000026199	Ankzf1	protein_coding	468.763	-0.245112	0.224813	-1.09029	0.275584	0.555219
ENSMUSG00000026203	Dnajb2	protein_coding	2437.58	-0.131581	0.17977	-0.731941	0.464205	0.7183
ENSMUSG00000026207	Speg	protein_coding	2629.57	0.583586	0.219178	2.66261	0.00775368	0.0571488
ENSMUSG00000026220	Slc16a14	protein_coding	760.651	-0.212192	0.206544	-1.02735	0.304257	0.585915
ENSMUSG00000026227	2810459M11Rik	protein_coding	662.739	0.0800019	0.249782	0.320287	0.748751	0.8897
ENSMUSG00000026241	Nppc	protein_coding	443.858	-0.603236	0.226397	-2.6645	0.00771028	0.0569065
ENSMUSG00000026248	Mrpl44	protein_coding	799.634	-0.341888	0.240951	-1.41891	0.155924	0.411335
ENSMUSG00000026259	Ngef	protein_coding	2944.85	0.0353442	0.182685	0.193471	0.84659	0.937275
ENSMUSG00000026269	Rnpepl1	protein_coding	320.611	0.284459	0.282771	1.00597	0.314431	0.594543
ENSMUSG00000026270	Capn10	protein_coding	7789.71	0.14502	0.168945	0.858382	0.390681	0.660744
ENSMUSG00000026271	Gpr35	protein_coding	510.007	-0.339329	0.808098	-0.419911	0.67455	0.848596
ENSMUSG00000026273	Mterf4	protein_coding	540.879	-0.388131	0.215738	-1.79909	0.072005	0.257596
ENSMUSG00000026279	Thap4	protein_coding	561.906	-0.272725	0.228262	-1.19479	0.232169	0.510364
ENSMUSG00000026315	Serpinb8	protein_coding	64.5749	-0.129321	0.442588	-0.292193	0.770139	0.899547
ENSMUSG00000026317	Cln8	protein_coding	5616.93	-0.327125	0.170164	-1.92241	0.0545546	0.216914
ENSMUSG00000026333	Gin1	protein_coding	199.533	-0.645837	0.310481	-2.08012	0.0375145	0.170827
ENSMUSG00000026349	Ccnt2	protein_coding	2789.76	-0.262423	0.18849	-1.39223	0.163852	0.422854
ENSMUSG00000026360	Rgs2	protein_coding	4117.91	-0.931837	0.187745	-4.96331	6.93029e-07	2.63697e-05
ENSMUSG00000026365	Cfh	protein_coding	33.5927	-0.101714	0.605078	-0.168101	0.866504	0.94613
ENSMUSG00000026380	Tfcp2l1	protein_coding	63.4327	-0.918734	0.458711	-2.00286	0.0451923	0.19226
ENSMUSG00000026384	Ptpn4	protein_coding	1159.53	0.607619	0.212359	2.86128	0.00421934	0.0368393
ENSMUSG00000026429	Ube2t	protein_coding	517.069	-0.0452967	0.22563	-0.200757	0.840889	0.935036
ENSMUSG00000026436	Elk4	protein_coding	548.311	0.0960009	0.220536	0.435308	0.663339	0.843246
ENSMUSG00000026443	Lrrn2	protein_coding	6058.45	0.0198055	0.21749	0.0910638	0.927442	0.972845
ENSMUSG00000026457	Adipor1	protein_coding	6175.7	0.821293	0.172151	4.77078	1.83516e-06	6.21245e-05
ENSMUSG00000026466	Tor1aip1	protein_coding	1625.95	-0.361032	0.194916	-1.85224	0.0639914	0.239936
ENSMUSG00000026470	Stx6	protein_coding	4874.85	0.534411	0.172126	3.10476	0.00190434	0.0202195
ENSMUSG00000026475	Rgs16	protein_coding	1235.01	-0.453685	0.1898	-2.39034	0.016833	0.0987809
ENSMUSG00000026478	Lamc1	protein_coding	422.644	-0.0721968	0.23021	-0.313612	0.753815	0.892064
ENSMUSG00000026480	Ncf2	protein_coding	128.844	0.01275	0.386696	0.0329717	0.973697	0.990374
ENSMUSG00000026490	Cdc42bpa	protein_coding	5171.95	0.410032	0.177261	2.31316	0.020714	0.114759
ENSMUSG00000026502	Desi2	protein_coding	498.066	0.465905	0.227047	2.05202	0.0401681	0.177969
ENSMUSG00000026510	Trp53bp2	protein_coding	1444.15	-0.131786	0.198777	-0.662987	0.507339	0.749144
ENSMUSG00000026514	Cnih3	protein_coding	3311.61	0.510425	0.188314	2.7105	0.00671814	0.0516206
ENSMUSG00000026516	Nvl	protein_coding	2434.23	-0.120889	0.175506	-0.688802	0.490948	0.73753
ENSMUSG00000026584	Scyl3	protein_coding	571.582	-0.0353778	0.227037	-0.155824	0.876172	0.950626
ENSMUSG00000026600	Soat1	protein_coding	1113.22	-0.0100224	0.192778	-0.0519893	0.958537	0.983931
ENSMUSG00000026608	Kctd3	protein_coding	3778.06	0.737922	0.188889	3.90664	9.35868e-05	0.00177339
ENSMUSG00000026615	Eprs	protein_coding	34864.9	-0.0719007	0.173241	-0.415034	0.678117	0.85041
ENSMUSG00000026628	Atf3	protein_coding	11661.8	-1.1678	0.205059	-5.69492	1.23431e-08	7.47861e-07
ENSMUSG00000026634	Angel2	protein_coding	2063.56	0.105469	0.196373	0.537085	0.591209	0.800211
ENSMUSG00000026655	Fam107b	protein_coding	4197.84	-0.35901	0.175349	-2.04741	0.0406182	0.17916
ENSMUSG00000026674	Ddr2	protein_coding	264.701	0.116399	0.284676	0.408882	0.682627	0.852759
ENSMUSG00000026675	Hsd17b7	protein_coding	3874.32	-0.0731665	0.19796	-0.369602	0.711679	0.868679
ENSMUSG00000026676	Ccdc3	protein_coding	126.451	1.27233	0.345018	3.68772	0.000226271	0.00367418
ENSMUSG00000026678	Rgs5	protein_coding	3534.4	1.54288	0.19557	7.88913	3.04293e-15	8.15377e-13
ENSMUSG00000026698	Pigc	protein_coding	352.066	-0.581136	0.253711	-2.29054	0.0219898	0.11894
ENSMUSG00000026708	Cenpl	protein_coding	350.863	-0.205098	0.245341	-0.83597	0.403172	0.671189
ENSMUSG00000026730	Pter	protein_coding	776.614	-0.225801	0.214873	-1.05086	0.293325	0.574583
ENSMUSG00000026739	Bmi1	protein_coding	780.181	-0.166305	0.208242	-0.798612	0.424516	0.687986
ENSMUSG00000026740	Dnajc1	protein_coding	1074.88	-0.116539	0.227998	-0.511139	0.609254	0.812335
ENSMUSG00000026743	Mllt10	protein_coding	447.993	0.147483	0.233895	0.630551	0.528334	0.763454
ENSMUSG00000026753	Ppp6c	protein_coding	4229.68	-0.370425	0.179792	-2.0603	0.0393703	0.176228
ENSMUSG00000026764	Kif5c	protein_coding	195392	1.28565	0.169107	7.60258	2.90274e-14	5.63516e-12
ENSMUSG00000026768	Itga8	protein_coding	814.165	-0.611207	0.203098	-3.00942	0.00261744	0.0258148
ENSMUSG00000026787	Gad2	protein_coding	8972.58	-0.386664	0.168981	-2.28822	0.0221249	0.119364
ENSMUSG00000026788	Zbtb43	protein_coding	822.194	-0.233302	0.224721	-1.03818	0.299184	0.581407
ENSMUSG00000026791	Slc2a8	protein_coding	764.933	-0.328265	0.20368	-1.61168	0.107033	0.327589
ENSMUSG00000026803	Ttf1	protein_coding	203.646	-0.451108	0.292509	-1.5422	0.123025	0.357009
ENSMUSG00000026820	Ptges2	protein_coding	1037.28	0.795651	0.204771	3.88558	0.000102088	0.00191302
ENSMUSG00000026826	Nr4a2	protein_coding	37144	-0.368067	0.19604	-1.87751	0.060448	0.23144
ENSMUSG00000026831	1700007K13Rik	protein_coding	310.829	0.350736	0.264955	1.32376	0.185583	0.451904
ENSMUSG00000026843	Fubp3	protein_coding	1081.65	-0.270222	0.197309	-1.36953	0.170833	0.431751
ENSMUSG00000026849	Tor1a	protein_coding	2709.07	-0.125026	0.186338	-0.670961	0.502246	0.745163
ENSMUSG00000026853	Crat	protein_coding	1301.13	0.340865	0.197472	1.72614	0.0843214	0.282713
ENSMUSG00000026864	Hspa5	protein_coding	177899	-0.590636	0.166014	-3.55776	0.000374032	0.00546282
ENSMUSG00000026890	Lhx6	protein_coding	4802.93	0.410264	0.179523	2.28531	0.0222949	0.119892
ENSMUSG00000026893	Gca	protein_coding	363.141	0.349663	0.258328	1.35356	0.175876	0.438941
ENSMUSG00000026896	Ifih1	protein_coding	81.6198	0.378879	0.397038	0.954263	0.33995	0.617715
ENSMUSG00000026927	Entr1	protein_coding	2600.97	0.330187	0.188062	1.75573	0.079134	0.272987
ENSMUSG00000026928	Card9	protein_coding	36.1763	-0.808298	0.596088	-1.356	0.175098	0.438009
ENSMUSG00000026959	Grin1	protein_coding	9650.86	-0.680897	0.200096	-3.40286	0.000666851	0.00882871
ENSMUSG00000026961	Lrrc26	protein_coding	109.293	-0.332446	0.498474	-0.666926	0.504819	0.747233
ENSMUSG00000026963	Tmem210	protein_coding	177.954	-0.45449	0.415976	-1.09259	0.274575	0.554799
ENSMUSG00000026969	Fam166a	protein_coding	59.565	-1.10897	0.473524	-2.34194	0.0191838	0.108397
ENSMUSG00000026975	Dph7	protein_coding	708.587	0.0475618	0.242056	0.196491	0.844226	0.936252
ENSMUSG00000026994	Galnt3	protein_coding	80.6424	-0.0481584	0.401872	-0.119835	0.904614	0.962274
ENSMUSG00000027011	Ube2e3	protein_coding	3790.56	0.476502	0.175051	2.72208	0.00648724	0.0503343
ENSMUSG00000027012	Dync1i2	protein_coding	6794.77	-0.0818439	0.173142	-0.472697	0.636429	0.82728
ENSMUSG00000027014	Cwc22	protein_coding	391.504	-0.338113	0.247418	-1.36657	0.171762	0.433046
ENSMUSG00000027018	Hat1	protein_coding	747.029	-0.4585	0.211292	-2.16998	0.0300085	0.145938
ENSMUSG00000027087	Itgav	protein_coding	688.554	0.291924	0.218895	1.33363	0.182327	0.447245
ENSMUSG00000027109	Sp3	protein_coding	902.02	0.0289483	0.199332	0.145227	0.884532	0.953764
ENSMUSG00000027115	Kif18a	protein_coding	738.388	-0.364801	0.226521	-1.61045	0.1073	0.328038
ENSMUSG00000027122	Arl14ep	protein_coding	1869.12	0.0724831	0.204863	0.353813	0.723479	0.875807
ENSMUSG00000027134	Lpcat4	protein_coding	365.853	-0.394031	0.25964	-1.51761	0.129114	0.367668
ENSMUSG00000027164	Traf6	protein_coding	386.089	0.0631762	0.284709	0.221897	0.824394	0.92779
ENSMUSG00000027175	Tcp11l1	protein_coding	387.329	0.924147	0.25867	3.57268	0.000353344	0.00523141
ENSMUSG00000027176	Cstf3	protein_coding	5369.83	-0.345604	0.180811	-1.91141	0.0559519	0.220299
ENSMUSG00000027195	Hsd17b12	protein_coding	3971.43	0.0230519	0.178862	0.128881	0.897452	0.95912
ENSMUSG00000027201	Myef2	protein_coding	2028.71	0.101193	0.181297	0.55816	0.576735	0.792014
ENSMUSG00000027221	Chst1	protein_coding	2052.09	0.293841	0.178024	1.65057	0.0988269	0.311288
ENSMUSG00000027284	Cdan1	protein_coding	228.436	-0.0418392	0.281171	-0.148804	0.881709	0.952261
ENSMUSG00000027293	Ehd4	protein_coding	999.264	-0.232749	0.202322	-1.15039	0.249984	0.52797
ENSMUSG00000027296	Itpka	protein_coding	358.12	0.717666	0.265202	2.70611	0.00680764	0.0521608
ENSMUSG00000027300	Ubox5	protein_coding	378.618	-0.0362182	0.253122	-0.143086	0.886222	0.954505
ENSMUSG00000027303	Ptpra	protein_coding	2732.7	-0.101198	0.185539	-0.545428	0.585459	0.797044
ENSMUSG00000027313	Chac1	protein_coding	371.111	-0.654308	0.241519	-2.70914	0.00674572	0.0517489
ENSMUSG00000027316	Gfra4	protein_coding	3319.83	0.944534	0.184854	5.10962	3.22812e-07	1.37087e-05
ENSMUSG00000027324	Rpusd2	protein_coding	84.6733	-0.597605	0.447321	-1.33596	0.181561	0.446048
ENSMUSG00000027329	Spef1	protein_coding	743.556	0.186776	0.2218	0.842092	0.399737	0.668377
ENSMUSG00000027330	Cdc25b	protein_coding	219.465	-0.403338	0.284894	-1.41575	0.156848	0.412922
ENSMUSG00000027333	Smox	protein_coding	681.718	-0.00747206	0.207704	-0.0359745	0.971303	0.989931
ENSMUSG00000027335	Adra1d	protein_coding	56.347	-0.220573	0.469703	-0.469601	0.63864	0.828851
ENSMUSG00000027342	Pcna	protein_coding	3489.89	-0.329062	0.179824	-1.82991	0.0672631	0.246947
ENSMUSG00000027350	Chgb	protein_coding	16510.1	-0.461257	0.178375	-2.58589	0.00971292	0.0669765
ENSMUSG00000027351	Spred1	protein_coding	784.754	0.406504	0.207338	1.96058	0.0499275	0.204934
ENSMUSG00000027355	Tmco5	protein_coding	19.2806	-1.7123	0.82314	-2.0802	0.0375067	NA
ENSMUSG00000027365	Trpm7	protein_coding	1483.15	-0.347648	0.201496	-1.72534	0.0844663	0.282917
ENSMUSG00000027367	Stard7	protein_coding	8834.21	0.280026	0.166399	1.68286	0.0924019	0.298512
ENSMUSG00000027368	Dusp2	protein_coding	39.032	0.175983	0.58521	0.300717	0.76363	0.896447
ENSMUSG00000027381	Bcl2l11	protein_coding	737.035	-0.328915	0.226536	-1.45193	0.14652	0.396578
ENSMUSG00000027397	Slc20a1	protein_coding	3907.98	-0.574547	0.180383	-3.18515	0.00144679	0.0163354
ENSMUSG00000027400	Pdyn	protein_coding	447.117	-0.70831	0.255557	-2.77163	0.00557766	0.0451553
ENSMUSG00000027405	Nop56	protein_coding	13424.9	-0.629921	0.17587	-3.58174	0.000341318	0.005093
ENSMUSG00000027423	Snx5	protein_coding	3163.86	-0.306308	0.176352	-1.73691	0.0824033	0.279103
ENSMUSG00000027427	Polr3f	protein_coding	700.168	-0.228349	0.225729	-1.01161	0.311726	0.592467
ENSMUSG00000027428	Rbbp9	protein_coding	1069.75	-0.244593	0.224054	-1.09167	0.274978	0.554812
ENSMUSG00000027465	Tbc1d20	protein_coding	2203.23	1.14009	0.195684	5.82618	5.67099e-09	3.70758e-07
ENSMUSG00000027479	Mapre1	protein_coding	21589.7	0.0382844	0.170648	0.224347	0.822487	0.926619
ENSMUSG00000027488	Snta1	protein_coding	712.412	0.7592	0.208266	3.64533	0.000267047	0.00417466
ENSMUSG00000027498	Cstf1	protein_coding	1172.6	-0.126538	0.204959	-0.61738	0.536984	0.768331
ENSMUSG00000027510	Rbm38	protein_coding	959.137	-0.351549	0.284464	-1.23583	0.216522	0.491641
ENSMUSG00000027520	Zdbf2	protein_coding	4399.69	-0.508083	0.258805	-1.96319	0.0496241	0.204252
ENSMUSG00000027540	Ptpn1	protein_coding	7516.92	0.455403	0.170043	2.67816	0.00740281	0.0553393
ENSMUSG00000027569	Mrgbp	protein_coding	171.995	0.0270869	0.334852	0.0808921	0.935528	0.976004
ENSMUSG00000027575	Arfgap1	protein_coding	3875.33	-0.145163	0.174815	-0.830382	0.406323	0.673917
ENSMUSG00000027577	Chrna4	protein_coding	1040.03	0.037976	0.223283	0.17008	0.864947	0.945878
ENSMUSG00000027580	Helz2	protein_coding	52.5496	-0.475943	0.506708	-0.939285	0.347584	0.624203
ENSMUSG00000027582	Zgpat	protein_coding	1535.73	-0.467826	0.219742	-2.12898	0.0332562	0.156881
ENSMUSG00000027583	Zbtb46	protein_coding	1197.87	0.450599	0.198125	2.27432	0.0229469	0.122393
ENSMUSG00000027601	Mtfr1	protein_coding	478.924	0.230218	0.246894	0.932455	0.351101	0.627381
ENSMUSG00000027628	Aar2	protein_coding	2189.63	-0.0103591	0.192001	-0.0539534	0.956972	0.983492
ENSMUSG00000027635	Dsn1	protein_coding	173.736	-0.131969	0.299184	-0.441098	0.659142	0.840978
ENSMUSG00000027646	Src	protein_coding	1894.61	0.727886	0.20864	3.48871	0.000485352	0.00678875
ENSMUSG00000027654	Fam83d	protein_coding	871.061	-0.385535	0.197366	-1.9534	0.0507719	0.207282
ENSMUSG00000027655	Dhx35	protein_coding	619.227	-0.235064	0.209453	-1.12227	0.261746	0.541215
ENSMUSG00000027660	Skil	protein_coding	4619.3	-0.0574876	0.172796	-0.33269	0.739368	0.885113
ENSMUSG00000027667	Zfp639	protein_coding	646.829	-0.418712	0.234038	-1.78908	0.0736016	0.26074
ENSMUSG00000027668	Mfn1	protein_coding	1131.57	-0.0771344	0.200649	-0.384424	0.700664	0.862909
ENSMUSG00000027671	Actl6a	protein_coding	386.119	-0.356459	0.249157	-1.43066	0.152528	0.406006
ENSMUSG00000027674	Pex5l	protein_coding	602.542	0.0196885	0.217499	0.0905225	0.927872	0.972942
ENSMUSG00000027677	Ttc14	protein_coding	1744.26	-0.397515	0.20229	-1.96508	0.0494052	0.203744
ENSMUSG00000027690	Slc2a2	protein_coding	48.0959	0.0929475	0.594758	0.156278	0.875814	0.950603
ENSMUSG00000027709	Mccc1	protein_coding	974.284	-0.265715	0.199458	-1.33218	0.182801	0.448168
ENSMUSG00000027712	Anxa5	protein_coding	2166.1	0.305366	0.180615	1.6907	0.0908943	0.295853
ENSMUSG00000027750	Postn	protein_coding	191.157	-0.554801	0.296565	-1.87076	0.0613785	0.233928
ENSMUSG00000027763	Mbnl1	protein_coding	7369.41	0.217568	0.177844	1.22336	0.221192	0.497303
ENSMUSG00000027765	P2ry1	protein_coding	138.603	-0.185936	0.323375	-0.574987	0.5653	0.785598
ENSMUSG00000027782	Kpna4	protein_coding	1410.08	0.384967	0.191321	2.01215	0.0442042	0.189368
ENSMUSG00000027797	Dclk1	protein_coding	29193.2	-0.0918653	0.19205	-0.478339	0.632409	0.825623
ENSMUSG00000027806	Tsc22d2	protein_coding	3986.92	-0.00374518	0.255604	-0.0146523	0.98831	0.99604
ENSMUSG00000027829	Ccnl1	protein_coding	6773.18	-0.878912	0.170786	-5.14628	2.65704e-07	1.15412e-05
ENSMUSG00000027834	Serpini1	protein_coding	8591.74	-0.73742	0.181856	-4.05497	5.01398e-05	0.00104825
ENSMUSG00000027845	Dclre1b	protein_coding	121.802	-0.314086	0.339403	-0.925407	0.354754	0.63086
ENSMUSG00000027860	Vangl1	protein_coding	133.226	-0.453664	0.330463	-1.37281	0.16981	0.431119
ENSMUSG00000027881	Prpf38b	protein_coding	2507.47	-0.454775	0.177525	-2.56175	0.0104146	0.0704603
ENSMUSG00000027895	Kcnc4	protein_coding	1670.69	0.784657	0.201246	3.89899	9.65963e-05	0.00181955
ENSMUSG00000027896	Slc16a4	protein_coding	93.7628	-0.798287	0.390176	-2.04597	0.0407598	0.179545
ENSMUSG00000027932	Slc27a3	protein_coding	907.619	0.405112	0.25671	1.57809	0.114544	0.341129
ENSMUSG00000027936	Crtc2	protein_coding	380.215	-0.102504	0.245998	-0.416686	0.676908	0.849775
ENSMUSG00000027952	Pmvk	protein_coding	4314.83	0.286949	0.179674	1.59705	0.110254	0.334011
ENSMUSG00000027957	Slc35a3	protein_coding	348.058	0.102799	0.240323	0.427754	0.66883	0.845611
ENSMUSG00000027968	Larp7	protein_coding	1030.77	-0.0548777	0.192699	-0.284785	0.775809	0.902407
ENSMUSG00000027983	Cyp2u1	protein_coding	296.287	-0.129203	0.253312	-0.510057	0.610012	0.812676
ENSMUSG00000027999	Pla2g12a	protein_coding	535.89	-0.0257169	0.219399	-0.117215	0.90669	0.96319
ENSMUSG00000028010	Gar1	protein_coding	407.368	0.340413	0.275763	1.23444	0.217039	0.492212
ENSMUSG00000028011	Tdo2	protein_coding	64.9125	-0.215793	0.46029	-0.46882	0.639199	0.828954
ENSMUSG00000028028	Alpk1	protein_coding	213.077	0.632541	0.279236	2.26525	0.0234971	0.124591
ENSMUSG00000028034	Fubp1	protein_coding	5946.17	0.0261201	0.184374	0.141669	0.887341	0.954713
ENSMUSG00000028035	Dnajb4	protein_coding	3553.3	0.089959	0.182073	0.494083	0.621248	0.819528
ENSMUSG00000028039	Efna3	protein_coding	2274.68	0.246507	0.206329	1.19473	0.232192	0.510364
ENSMUSG00000028042	Zbtb7b	protein_coding	89.8641	0.627785	0.498593	1.25911	0.20799	0.481329
ENSMUSG00000028051	Hcn3	protein_coding	1264.44	0.547247	0.212437	2.57604	0.00999387	0.0684426
ENSMUSG00000028059	Arhgef2	protein_coding	4493.61	0.0654489	0.188329	0.347524	0.728198	0.878514
ENSMUSG00000028060	Khdc4	protein_coding	6228.1	-0.580488	0.190992	-3.03933	0.00237107	0.0239817
ENSMUSG00000028063	Lmna	protein_coding	10619.1	-0.705746	0.174363	-4.04757	5.17521e-05	0.00107723
ENSMUSG00000028101	Pias3	protein_coding	911.662	0.508902	0.218086	2.33349	0.0196222	0.110252
ENSMUSG00000028108	Ecm1	protein_coding	581.415	-0.00140652	0.29165	-0.00482263	0.996152	0.998304
ENSMUSG00000028124	Gclm	protein_coding	1662.59	0.513754	0.207283	2.47852	0.0131928	0.0837204
ENSMUSG00000028133	Rwdd3	protein_coding	633.429	-0.18764	0.231532	-0.810426	0.417696	0.682421
ENSMUSG00000028152	Tspan5	protein_coding	2715.07	0.422815	0.176002	2.40232	0.0162914	0.0964954
ENSMUSG00000028173	Wls	protein_coding	1055.02	-0.53155	0.205437	-2.58741	0.00967	0.0668259
ENSMUSG00000028179	Cth	protein_coding	537.695	-1.07188	0.251318	-4.26501	1.99891e-05	0.000488031
ENSMUSG00000028194	Ddah1	protein_coding	4013.81	0.294215	0.194315	1.51412	0.129997	0.369132
ENSMUSG00000028195	Ccn1	protein_coding	11456.5	-0.699973	0.168635	-4.15081	3.31307e-05	0.000738935
ENSMUSG00000028211	Trp53inp1	protein_coding	2580.76	-0.534736	0.213951	-2.49933	0.0124427	0.0802179
ENSMUSG00000028212	Ccne2	protein_coding	210.147	-0.416554	0.285189	-1.46062	0.144119	0.393043
ENSMUSG00000028214	Gem	protein_coding	318.721	-0.652146	0.255458	-2.55286	0.0106844	0.0717201
ENSMUSG00000028222	Calb1	protein_coding	9449.13	0.44329	0.180001	2.46271	0.0137893	0.0861365
ENSMUSG00000028233	Tgs1	protein_coding	1262.45	-0.245733	0.211678	-1.16088	0.24569	0.524047
ENSMUSG00000028245	Nsmaf	protein_coding	279.184	0.103927	0.25696	0.40445	0.685882	0.854028
ENSMUSG00000028249	Sdcbp	protein_coding	26104.2	-0.0745586	0.187987	-0.396616	0.691651	0.85797
ENSMUSG00000028300	C9orf72	protein_coding	3292.61	-0.177064	0.179099	-0.988638	0.32284	0.601511
ENSMUSG00000028309	Rnf20	protein_coding	4550.01	-0.438586	0.170081	-2.57869	0.00991753	0.0679686
ENSMUSG00000028322	Exosc3	protein_coding	215.103	-0.251077	0.290205	-0.865171	0.386945	0.658111
ENSMUSG00000028331	Trmo	protein_coding	71.2621	-0.580568	0.497271	-1.16751	0.243005	0.521331
ENSMUSG00000028333	Anp32b	protein_coding	1282.74	0.388067	0.20744	1.87074	0.0613808	0.233928
ENSMUSG00000028339	Col15a1	protein_coding	210.394	0.619731	0.315989	1.96124	0.0498506	0.204928
ENSMUSG00000028341	Nr4a3	protein_coding	7752.68	0.0448804	0.258808	0.173412	0.862328	0.944841
ENSMUSG00000028351	Brinp1	protein_coding	2296.56	-0.337656	0.177063	-1.90699	0.0565222	0.221308
ENSMUSG00000028360	Slc44a5	protein_coding	1306.62	-0.199512	0.196429	-1.0157	0.309774	0.590644
ENSMUSG00000028364	Tnc	protein_coding	265.223	0.186393	0.279155	0.667705	0.504322	0.746857
ENSMUSG00000028382	Ptbp3	protein_coding	702.004	-0.0190925	0.233956	-0.0816071	0.934959	0.975756
ENSMUSG00000028385	Snx30	protein_coding	2264.87	0.519628	0.189584	2.74089	0.00612726	0.0481898
ENSMUSG00000028389	Zfp37	protein_coding	859.346	-0.249559	0.251924	-0.990612	0.321875	0.600411
ENSMUSG00000028397	Kdm4c	protein_coding	689.407	-0.333609	0.219586	-1.51926	0.128697	0.366756
ENSMUSG00000028410	Dnaja1	protein_coding	33800.2	-0.206559	0.167522	-1.23302	0.217567	0.492822
ENSMUSG00000028412	Slc44a1	protein_coding	400.724	-0.43015	0.275674	-1.56036	0.118676	0.348857
ENSMUSG00000028416	Bag1	protein_coding	3283.64	2.13432	0.176386	12.1003	1.05232e-33	1.00102e-29
ENSMUSG00000028420	Tmem38b	protein_coding	259.396	-0.311027	0.296007	-1.05074	0.293377	0.574583
ENSMUSG00000028423	Nfx1	protein_coding	4213.53	-0.41056	0.176251	-2.3294	0.0198378	0.11101
ENSMUSG00000028426	Rad23b	protein_coding	5528.54	0.829524	0.257803	3.21767	0.00129238	0.0148835
ENSMUSG00000028437	Ubap1	protein_coding	4545.71	-0.120744	0.175631	-0.68749	0.491774	0.738174
ENSMUSG00000028444	Cntfr	protein_coding	1944.66	0.107269	0.224683	0.477422	0.633062	0.825667
ENSMUSG00000028451	1700022I11Rik	protein_coding	17.6858	-1.53726	0.850169	-1.80818	0.0705786	NA
ENSMUSG00000028467	Gba2	protein_coding	2016.13	0.05565	0.183234	0.30371	0.761349	0.89533
ENSMUSG00000028476	Reck	protein_coding	97.9709	0.060663	0.371447	0.163315	0.87027	0.947841
ENSMUSG00000028479	Gne	protein_coding	3972.48	0.0333501	0.188428	0.176991	0.859515	0.943528
ENSMUSG00000028521	Slc35d1	protein_coding	722.067	-0.0909676	0.243101	-0.374196	0.708258	0.866925
ENSMUSG00000028522	Mier1	protein_coding	720.276	-0.101284	0.211149	-0.479681	0.631454	0.825238
ENSMUSG00000028523	Dynlt5	protein_coding	54.6438	-0.427193	0.540614	-0.790201	0.42941	0.691711
ENSMUSG00000028525	Pde4b	protein_coding	1539.22	0.200521	0.216136	0.927756	0.353534	0.629843
ENSMUSG00000028530	Jak1	protein_coding	12255.4	-0.297619	0.170427	-1.74631	0.0807564	0.276031
ENSMUSG00000028540	Dph2	protein_coding	770.436	0.04809	0.210253	0.228724	0.819083	0.924646
ENSMUSG00000028546	Elavl4	protein_coding	2217.34	0.0849331	0.204516	0.415288	0.677931	0.850375
ENSMUSG00000028553	Angptl3	protein_coding	14.2351	-0.506746	0.916058	-0.553181	0.58014	NA
ENSMUSG00000028559	Osbpl9	protein_coding	3140.47	-0.275519	0.18904	-1.45747	0.144988	0.39405
ENSMUSG00000028560	Usp1	protein_coding	283.508	0.235725	0.271344	0.868731	0.384994	0.656507
ENSMUSG00000028572	Hook1	protein_coding	1398.97	-0.325494	0.199525	-1.63135	0.102817	0.319517
ENSMUSG00000028578	Caap1	protein_coding	76.7559	0.60886	0.407611	1.49373	0.135247	0.377781
ENSMUSG00000028582	Cc2d1b	protein_coding	389.875	-0.336887	0.262666	-1.28257	0.199644	0.470603
ENSMUSG00000028587	Orc1	protein_coding	316.682	-1.18105	0.29485	-4.00558	6.18654e-05	0.00124286
ENSMUSG00000028609	Magoh	protein_coding	1581.2	-0.600877	0.206383	-2.91146	0.00359741	0.0328884
ENSMUSG00000028617	Lrrc42	protein_coding	780.372	-0.581587	0.231556	-2.51165	0.0120169	0.078349
ENSMUSG00000028629	Exo5	protein_coding	180.916	-0.139301	0.366377	-0.380213	0.703787	0.864735
ENSMUSG00000028636	Ppcs	protein_coding	356.258	-0.459102	0.27624	-1.66197	0.0965194	0.307379
ENSMUSG00000028637	Ccdc30	protein_coding	786.617	-0.360038	0.2145	-1.6785	0.0932505	0.300337
ENSMUSG00000028639	Ybx1	protein_coding	20090.3	2.33666	0.171313	13.6397	2.32574e-42	4.42472e-38
ENSMUSG00000028641	P3h1	protein_coding	402.962	-0.369351	0.233892	-1.57915	0.114302	0.340872
ENSMUSG00000028645	Slc2a1	protein_coding	8613.47	-0.924894	0.170408	-5.42751	5.71448e-08	2.92252e-06
ENSMUSG00000028654	Mycl	protein_coding	658.311	0.401079	0.218807	1.83303	0.066798	0.246027
ENSMUSG00000028657	Ppt1	protein_coding	6669.25	-0.443642	0.170364	-2.60409	0.00921181	0.0643372
ENSMUSG00000028661	Epha8	protein_coding	347.165	0.404778	0.265068	1.52707	0.126743	0.363366
ENSMUSG00000028671	Gale	protein_coding	519.238	0.0128666	0.229572	0.0560459	0.955305	0.983197
ENSMUSG00000028680	Plk3	protein_coding	2846.58	0.632797	0.237202	2.66776	0.00763597	0.056549
ENSMUSG00000028688	Toe1	protein_coding	170.48	-0.351717	0.318545	-1.10414	0.269533	0.549164
ENSMUSG00000028700	Pomgnt1	protein_coding	883.753	0.407146	0.200582	2.02983	0.042374	0.183804
ENSMUSG00000028701	Lurap1	protein_coding	349.008	0.510862	0.240689	2.1225	0.0337959	0.158393
ENSMUSG00000028709	Mob3c	protein_coding	104.191	-0.667149	0.393082	-1.69723	0.089654	0.293415
ENSMUSG00000028718	Stil	protein_coding	363.924	0.319158	0.25383	1.25737	0.208619	0.482321
ENSMUSG00000028744	Slc66a1	protein_coding	755.452	-0.613107	0.202388	-3.02937	0.00245068	0.0246559
ENSMUSG00000028747	Htr6	protein_coding	77.4658	0.244721	0.43419	0.563628	0.573008	0.789888
ENSMUSG00000028756	Pink1	protein_coding	6320.12	1.59718	0.233356	6.84437	7.68119e-12	9.50635e-10
ENSMUSG00000028758	Kif17	protein_coding	823.486	0.0638047	0.202221	0.315519	0.752367	0.891704
ENSMUSG00000028771	Ptpn12	protein_coding	535.892	0.0528867	0.23561	0.224467	0.822394	0.926602
ENSMUSG00000028778	Hcrtr1	protein_coding	494.248	0.599533	0.227048	2.64055	0.00827712	0.0598299
ENSMUSG00000028780	Sema3c	protein_coding	1394.84	-0.106336	0.18605	-0.571543	0.567631	0.787056
ENSMUSG00000028782	Adgrb2	protein_coding	4018.32	0.664063	0.247419	2.68396	0.00727562	0.0546529
ENSMUSG00000028789	Azin2	protein_coding	401.011	0.219454	0.232535	0.943744	0.345301	0.622002
ENSMUSG00000028790	Khdrbs1	protein_coding	2391.15	0.574344	0.210809	2.72447	0.00644042	0.0500732
ENSMUSG00000028796	Phc2	protein_coding	755.1	0.484206	0.221248	2.18852	0.0286316	0.141338
ENSMUSG00000028799	Zfp362	protein_coding	284.605	0.259187	0.321011	0.80741	0.41943	0.683949
ENSMUSG00000028804	Csmd2	protein_coding	3091.35	-0.33043	0.19936	-1.65746	0.0974273	0.30872
ENSMUSG00000028807	Zbtb8a	protein_coding	191.509	0.0189867	0.300271	0.063232	0.949582	0.981263
ENSMUSG00000028821	Syf2	protein_coding	2275.14	-0.245297	0.186417	-1.31586	0.188222	0.454837
ENSMUSG00000028840	Zfp593	protein_coding	126.083	-0.196972	0.348316	-0.565496	0.571736	0.789399
ENSMUSG00000028841	Cnksr1	protein_coding	87.2033	-0.648534	0.468604	-1.38397	0.166368	0.426562
ENSMUSG00000028842	Ago3	protein_coding	2072.45	-0.0965014	0.216344	-0.446056	0.655557	0.838946
ENSMUSG00000028848	Gpn2	protein_coding	218.243	0.189596	0.289776	0.654285	0.512928	0.753161
ENSMUSG00000028850	Gpatch3	protein_coding	176.654	0.0615261	0.319861	0.192352	0.847466	0.937604
ENSMUSG00000028873	Cdca8	protein_coding	518.981	-0.155211	0.227464	-0.682354	0.495015	0.740377
ENSMUSG00000028889	Yrdc	protein_coding	426.331	0.0673079	0.226636	0.296987	0.766477	0.897951
ENSMUSG00000028893	Sesn2	protein_coding	8835.38	-0.288855	0.188503	-1.53236	0.125433	0.360924
ENSMUSG00000028917	Plekhm2	protein_coding	1204.21	1.10433	0.202632	5.44994	5.0386e-08	2.64076e-06
ENSMUSG00000028945	Rheb	protein_coding	16976.4	0.183946	0.176179	1.04408	0.296447	0.578393
ENSMUSG00000028948	Nol9	protein_coding	1119.46	0.107461	0.19629	0.54746	0.584063	0.796516
ENSMUSG00000028959	Fastk	protein_coding	3564.81	0.752444	0.223174	3.37155	0.000747453	0.00969346
ENSMUSG00000028967	Errfi1	protein_coding	9099.75	-0.23165	0.175103	-1.32294	0.185857	0.452164
ENSMUSG00000028979	Masp2	protein_coding	59.0368	-0.428186	0.474024	-0.903302	0.366366	0.639694
ENSMUSG00000028980	H6pd	protein_coding	61.1834	-0.00717112	0.490863	-0.0146092	0.988344	0.99604
ENSMUSG00000028982	Slc25a33	protein_coding	739.781	0.211817	0.211774	1.0002	0.317212	0.596634
ENSMUSG00000029022	Miip	protein_coding	246.884	-0.788888	0.283591	-2.78178	0.0054061	0.0441231
ENSMUSG00000029027	Dffb	protein_coding	907.694	-0.870919	0.199817	-4.35858	1.30911e-05	0.000341643
ENSMUSG00000029030	Tprgl	protein_coding	1298.86	1.15081	0.206492	5.57318	2.50134e-08	1.40793e-06
ENSMUSG00000029036	Atad3a	protein_coding	3022.56	-0.113606	0.186533	-0.609039	0.542499	0.771831
ENSMUSG00000029054	Gabrd	protein_coding	733.886	-0.618027	0.214836	-2.87674	0.00401806	0.0357714
ENSMUSG00000029061	Mmp23	protein_coding	35.7759	-0.335676	0.702427	-0.47788	0.632735	0.825623
ENSMUSG00000029062	Cdk11b	protein_coding	25350.4	-0.696215	0.180032	-3.86717	0.000110107	0.00202982
ENSMUSG00000029068	Ccnl2	protein_coding	13166.8	-0.605728	0.184958	-3.27495	0.00105681	0.0126293
ENSMUSG00000029089	5730480H06Rik	protein_coding	296.281	0.373759	0.255481	1.46296	0.143477	0.392024
ENSMUSG00000029094	Afap1	protein_coding	7224.83	0.352267	0.171441	2.05474	0.0399045	0.177338
ENSMUSG00000029097	Trmt44	protein_coding	287.058	0.316362	0.253046	1.25022	0.211221	0.485324
ENSMUSG00000029120	Ppp2r2c	protein_coding	13233.1	1.14775	0.176257	6.51179	7.42606e-11	7.47518e-09
ENSMUSG00000029127	Zbtb49	protein_coding	205.716	-0.509503	0.282394	-1.80423	0.0711959	0.255953
ENSMUSG00000029128	Rab28	protein_coding	2110.78	0.427131	0.187143	2.28238	0.0224671	0.120417
ENSMUSG00000029135	Fosl2	protein_coding	9980.94	-0.152091	0.520728	-0.292074	0.77023	0.899547
ENSMUSG00000029149	Krtcap3	protein_coding	91.0766	-0.374569	0.464703	-0.80604	0.42022	0.684543
ENSMUSG00000029151	Slc30a3	protein_coding	2099	-0.0573038	0.182584	-0.313849	0.753636	0.892064
ENSMUSG00000029162	Khk	protein_coding	365.355	-0.496675	0.237096	-2.09483	0.0361863	0.166211
ENSMUSG00000029173	Sepsecs	protein_coding	327.087	-0.0885791	0.252486	-0.350828	0.725718	0.877401
ENSMUSG00000029174	Tbc1d1	protein_coding	931.095	0.0271657	0.256546	0.10589	0.915669	0.967668
ENSMUSG00000029177	Cenpa	protein_coding	149.499	-0.693858	0.336166	-2.06403	0.0390146	0.175167
ENSMUSG00000029178	Klf3	protein_coding	255.485	0.513859	0.270062	1.90274	0.057074	0.22237
ENSMUSG00000029179	Zcchc4	protein_coding	237.956	-0.163295	0.280104	-0.58298	0.559907	0.782511
ENSMUSG00000029195	Klb	protein_coding	35.2295	-0.236241	0.581599	-0.406192	0.684601	0.853285
ENSMUSG00000029208	Guf1	protein_coding	363.816	0.738445	0.238882	3.09125	0.00199316	0.0210083
ENSMUSG00000029211	Gabra4	protein_coding	3410.09	-0.0593822	0.180872	-0.328311	0.742677	0.886754
ENSMUSG00000029221	Slc30a9	protein_coding	5563.56	0.668501	0.179216	3.73014	0.000191372	0.00319373
ENSMUSG00000029229	Chic2	protein_coding	330.022	-0.0249541	0.252967	-0.0986457	0.92142	0.970224
ENSMUSG00000029234	Tmem165	protein_coding	248.276	-0.455064	0.269732	-1.68709	0.0915851	0.296934
ENSMUSG00000029246	Ppat	protein_coding	1867.4	-0.671209	0.208492	-3.21935	0.00128481	0.0148143
ENSMUSG00000029254	Stap1	protein_coding	68.8385	0.0609438	0.444619	0.13707	0.890976	0.956767
ENSMUSG00000029263	Pigg	protein_coding	1302.21	-0.477382	0.189838	-2.51468	0.0119139	0.0778909
ENSMUSG00000029267	Mtf2	protein_coding	980.769	-0.283598	0.219671	-1.29101	0.1967	0.467018
ENSMUSG00000029279	Brdt	protein_coding	498.735	-0.0756033	0.224323	-0.337029	0.736095	0.883547
ENSMUSG00000029283	Cdc7	protein_coding	373.835	-0.510933	0.258679	-1.97516	0.0482496	0.20053
ENSMUSG00000029290	Zfp326	protein_coding	918.011	-0.102606	0.202592	-0.506466	0.612529	0.814124
ENSMUSG00000029298	Gbp9	protein_coding	243.022	-0.876847	0.272128	-3.22219	0.00127215	0.014695
ENSMUSG00000029309	Sparcl1	protein_coding	22484.5	-0.662207	0.177246	-3.73609	0.000186906	0.00313017
ENSMUSG00000029310	Nudt9	protein_coding	1096.39	0.116787	0.190887	0.611812	0.540662	0.770437
ENSMUSG00000029312	Klhl8	protein_coding	1178.48	0.194506	0.198212	0.981303	0.326443	0.604672
ENSMUSG00000029313	Aff1	protein_coding	496.31	-0.292846	0.251058	-1.16645	0.243434	0.521733
ENSMUSG00000029319	Coq2	protein_coding	1123.66	1.46645	0.218246	6.71927	1.82636e-11	2.10585e-09
ENSMUSG00000029337	Fgf5	protein_coding	138.03	-1.08499	0.335381	-3.23508	0.0012161	0.0141853
ENSMUSG00000029344	Tpst2	protein_coding	1415.68	-0.0852724	0.195044	-0.437195	0.66197	0.84232
ENSMUSG00000029345	Tfip11	protein_coding	2952.66	-0.442674	0.192807	-2.29594	0.0216793	0.117936
ENSMUSG00000029348	Asphd2	protein_coding	1987.81	0.205437	0.185733	1.10609	0.268689	0.548181
ENSMUSG00000029376	Mthfd2l	protein_coding	57.786	0.668685	0.461938	1.44756	0.147739	0.398347
ENSMUSG00000029378	Areg	protein_coding	52.7429	-1.02261	0.520185	-1.96586	0.0493147	0.203517
ENSMUSG00000029380	Cxcl1	protein_coding	78.0646	-0.556787	0.457426	-1.21722	0.223522	0.500178
ENSMUSG00000029387	Gtf2h3	protein_coding	655.441	-0.153329	0.22255	-0.688964	0.490846	0.73751
ENSMUSG00000029389	Ddx55	protein_coding	665.142	-0.226082	0.223987	-1.00936	0.312804	0.593402
ENSMUSG00000029394	Cdk2ap1	protein_coding	440.06	0.0183037	0.235104	0.0778537	0.937944	0.977255
ENSMUSG00000029407	Uso1	protein_coding	1178.38	0.124342	0.189804	0.655106	0.512399	0.75294
ENSMUSG00000029409	U90926	lncRNA	46.8454	0.082645	0.528414	0.156402	0.875716	0.950603
ENSMUSG00000029427	Zcchc8	protein_coding	967.845	-0.166601	0.20428	-0.815552	0.414756	0.680471
ENSMUSG00000029428	Stx2	protein_coding	273.912	0.202823	0.262877	0.771548	0.440382	0.6999
ENSMUSG00000029438	Bcl7a	protein_coding	3927.48	0.478426	0.186048	2.57153	0.0101251	0.0692095
ENSMUSG00000029439	Sfswap	protein_coding	2419.11	-0.104846	0.194746	-0.538373	0.59032	0.799761
ENSMUSG00000029446	Psph	protein_coding	1205.71	-0.581152	0.198697	-2.92481	0.00344667	0.031847
ENSMUSG00000029458	Brap	protein_coding	4697.11	0.442043	0.209671	2.10827	0.0350074	0.162362
ENSMUSG00000029477	Morn3	protein_coding	31.15	-1.13853	0.630002	-1.80719	0.0707334	0.255061
ENSMUSG00000029504	Ddx51	protein_coding	788.585	0.46726	0.249477	1.87296	0.0610741	0.233168
ENSMUSG00000029534	St7	protein_coding	3065.75	-0.347257	0.181159	-1.91686	0.0552558	0.218644
ENSMUSG00000029538	Srsf9	protein_coding	743.326	0.004552	0.209528	0.021725	0.982667	0.993846
ENSMUSG00000029544	Cabp1	protein_coding	592.953	0.0226733	0.211965	0.106967	0.914815	0.967171
ENSMUSG00000029550	Sppl3	protein_coding	1183.88	-0.236372	0.200672	-1.17791	0.238834	0.51732
ENSMUSG00000029557	Mrm2	protein_coding	301.266	-0.140263	0.270476	-0.518578	0.604055	0.808607
ENSMUSG00000029570	Lfng	protein_coding	57.5354	-0.741763	0.51261	-1.44703	0.147888	0.398523
ENSMUSG00000029576	Radil	protein_coding	301.668	-0.303757	0.318648	-0.953268	0.340454	0.617996
ENSMUSG00000029587	Zfp12	protein_coding	292.902	0.146786	0.259125	0.566468	0.571075	0.788889
ENSMUSG00000029592	Usp30	protein_coding	695.646	0.223442	0.206181	1.08372	0.278491	0.557891
ENSMUSG00000029595	Lhx5	protein_coding	351.631	1.87983	0.257122	7.31102	2.65115e-13	4.34811e-11
ENSMUSG00000029617	Ccz1	protein_coding	411.215	0.331605	0.229293	1.4462	0.14812	0.398865
ENSMUSG00000029627	Zkscan14	protein_coding	340.102	-0.458169	0.261938	-1.74915	0.0802654	0.275395
ENSMUSG00000029635	Cdk8	protein_coding	422.973	-0.405562	0.230083	-1.76268	0.0779546	0.270167
ENSMUSG00000029641	Rasl11a	protein_coding	1071.86	-0.746644	0.225913	-3.30501	0.000949742	0.0117178
ENSMUSG00000029647	Pan3	protein_coding	760.169	0.00418894	0.219913	0.0190482	0.984803	0.994843
ENSMUSG00000029656	C8b	protein_coding	25.0971	-0.340935	0.786594	-0.433432	0.664701	NA
ENSMUSG00000029670	Ing3	protein_coding	2149.88	-0.170526	0.18856	-0.904359	0.365805	0.639222
ENSMUSG00000029672	Fam3c	protein_coding	2892.25	0.247426	0.208886	1.1845	0.236214	0.513802
ENSMUSG00000029674	Limk1	protein_coding	2216.84	1.20133	0.19584	6.13428	8.5547e-10	6.95527e-08
ENSMUSG00000029681	Bcl7b	protein_coding	932.405	-0.0789656	0.205574	-0.384122	0.700888	0.862909
ENSMUSG00000029713	Gnb2	protein_coding	9744.85	0.918669	0.230066	3.99308	6.52218e-05	0.00130341
ENSMUSG00000029714	Gigyf1	protein_coding	1956.14	-0.0528102	0.179418	-0.294343	0.768496	0.899175
ENSMUSG00000029715	Pop7	protein_coding	792.637	-0.204199	0.226237	-0.90259	0.366743	0.640001
ENSMUSG00000029720	Gm20605	protein_coding	19.4303	-0.18012	0.805507	-0.223611	0.82306	NA
ENSMUSG00000029722	Agfg2	protein_coding	2156.24	-0.24628	0.214462	-1.14836	0.250819	0.529087
ENSMUSG00000029723	Tsc22d4	protein_coding	1296.16	0.274459	0.20522	1.33739	0.181096	0.445252
ENSMUSG00000029725	Ppp1r35	protein_coding	503.149	1.11325	0.235764	4.72191	2.33646e-06	7.54687e-05
ENSMUSG00000029729	Zkscan1	protein_coding	2115.85	-0.224395	0.177815	-1.26196	0.206962	0.479723
ENSMUSG00000029755	Dlx5	protein_coding	1035.32	-0.814659	0.206781	-3.93972	8.15758e-05	0.00157561
ENSMUSG00000029767	Calu	protein_coding	6714.29	-0.486365	0.188841	-2.57553	0.0100085	0.0685182
ENSMUSG00000029816	Gpnmb	protein_coding	1292.21	0.0288983	0.192068	0.150459	0.880403	0.951914
ENSMUSG00000029817	Tra2a	protein_coding	4980.72	-0.685934	0.170929	-4.01299	5.9955e-05	0.00120831
ENSMUSG00000029819	Npy	protein_coding	1617.04	-0.856713	0.248724	-3.44442	0.000572276	0.00781029
ENSMUSG00000029823	Luc7l2	protein_coding	1114.07	0.0345638	0.197148	0.175319	0.860829	0.9441
ENSMUSG00000029830	Svopl	protein_coding	47.7991	-0.758935	0.513032	-1.47931	0.139057	0.384807
ENSMUSG00000029833	Trim24	protein_coding	439.139	0.0229692	0.232414	0.0988288	0.921274	0.970217
ENSMUSG00000029861	Fam131b	protein_coding	768.973	0.639186	0.207568	3.07941	0.00207412	0.0216695
ENSMUSG00000029875	Ccdc184	protein_coding	1448.38	-0.210831	0.185027	-1.13946	0.254511	0.533797
ENSMUSG00000029878	Dbpht2	lncRNA	5845.97	-0.0372168	0.200359	-0.185751	0.85264	0.940254
ENSMUSG00000029917	Qrfprl	protein_coding	140.929	0.0752783	0.36217	0.207854	0.835343	0.931887
ENSMUSG00000029919	Hpgds	protein_coding	213.923	-0.00206494	0.302694	-0.00682189	0.994557	0.997978
ENSMUSG00000029923	Rab19	protein_coding	13.9892	-0.457482	0.950955	-0.481076	0.630462	NA
ENSMUSG00000029999	Tgfa	protein_coding	1826.31	0.458833	0.186057	2.46609	0.0136597	0.0856546
ENSMUSG00000030008	Pradc1	protein_coding	262.537	0.560785	0.263819	2.12564	0.0335329	0.157704
ENSMUSG00000030019	Fbxl14	protein_coding	122.547	-0.10824	0.348644	-0.310461	0.756211	0.893338
ENSMUSG00000030022	Adamts9	protein_coding	167.539	-0.0405292	0.3204	-0.126495	0.89934	0.9599
ENSMUSG00000030031	Kbtbd8	protein_coding	52.6077	-0.271943	0.529126	-0.513948	0.607289	0.811239
ENSMUSG00000030036	Mogs	protein_coding	283.936	-0.339462	0.293465	-1.15674	0.247379	0.52515
ENSMUSG00000030055	Rab43	protein_coding	114.374	0.0764719	0.4341	0.176162	0.860167	0.943916
ENSMUSG00000030056	Isy1	protein_coding	1370.33	-0.0795298	0.195087	-0.407663	0.683521	0.852759
ENSMUSG00000030057	Cnbp	protein_coding	26649.6	-0.352194	0.191626	-1.83793	0.0660729	0.244798
ENSMUSG00000030069	Prok2	protein_coding	197.047	-0.288642	0.285702	-1.01029	0.312356	0.592953
ENSMUSG00000030082	Sec61a1	protein_coding	12173.3	-0.559978	0.175776	-3.18575	0.0014438	0.0163114
ENSMUSG00000030083	Abtb1	protein_coding	1126.93	0.0927502	0.195531	0.474351	0.63525	0.826763
ENSMUSG00000030087	Klf15	protein_coding	372.226	0.60398	0.245882	2.45638	0.0140345	0.0873139
ENSMUSG00000030093	Wnt7a	protein_coding	993.9	-0.524921	0.221657	-2.36817	0.0178763	0.103341
ENSMUSG00000030095	Tmem43	protein_coding	5191.32	-0.461551	0.168738	-2.73532	0.00623203	0.0487362
ENSMUSG00000030096	Slc6a6	protein_coding	18781.4	-0.203504	0.175536	-1.15933	0.246323	0.52439
ENSMUSG00000030098	Grip2	protein_coding	733.385	0.215575	0.251431	0.857393	0.391228	0.661191
ENSMUSG00000030103	Bhlhe40	protein_coding	698.349	-0.396402	0.205404	-1.92986	0.0536236	0.214235
ENSMUSG00000030111	A2m	protein_coding	525.409	-0.360999	0.226808	-1.59165	0.111463	0.336428
ENSMUSG00000030122	Ptms	protein_coding	6033.89	1.11431	0.167784	6.64133	3.10857e-11	3.45851e-09
ENSMUSG00000030124	Lag3	protein_coding	41.7442	-1.08718	0.571007	-1.90397	0.0569143	0.222294
ENSMUSG00000030134	Rasgef1a	protein_coding	3283.51	0.147509	0.175006	0.842879	0.399296	0.668202
ENSMUSG00000030145	Zfp248	protein_coding	1848.05	-0.0486558	0.180197	-0.270014	0.787149	0.908226
ENSMUSG00000030166	Rad52	protein_coding	534.204	-0.163005	0.235636	-0.691767	0.489084	0.736374
ENSMUSG00000030180	Kdm5a	protein_coding	4735.06	-0.379868	0.188912	-2.01082	0.0443449	0.189715
ENSMUSG00000030188	Magohb	protein_coding	101.064	-0.15062	0.407487	-0.369632	0.711656	0.868679
ENSMUSG00000030189	Ybx3	protein_coding	154.983	0.560478	0.321084	1.74558	0.080884	0.276247
ENSMUSG00000030203	Dusp16	protein_coding	507.942	-0.0690126	0.22	-0.313693	0.753754	0.892064
ENSMUSG00000030208	Emp1	protein_coding	274.734	-1.05477	0.280495	-3.76037	0.000169661	0.00289489
ENSMUSG00000030223	Ptpro	protein_coding	6801.29	0.242303	0.171058	1.41649	0.156631	0.412616
ENSMUSG00000030224	Strap	protein_coding	11301.3	-0.283877	0.172632	-1.6444	0.100093	0.314132
ENSMUSG00000030232	Aebp2	protein_coding	943.654	-0.27248	0.206458	-1.31979	0.186906	0.45321
ENSMUSG00000030235	Slco1c1	protein_coding	425.436	0.25649	0.279312	0.918292	0.358466	0.633106
ENSMUSG00000030256	Bhlhe41	protein_coding	887.415	0.145734	0.205095	0.710566	0.477353	0.727507
ENSMUSG00000030269	Mtmr14	protein_coding	1684.56	0.151595	0.186461	0.81301	0.416212	0.681237
ENSMUSG00000030309	Caprin2	protein_coding	273.19	-0.651281	0.338994	-1.92122	0.0547041	0.217365
ENSMUSG00000030319	Cand2	protein_coding	180.606	0.385275	0.398824	0.966028	0.33403	0.612346
ENSMUSG00000030322	Mbd4	protein_coding	632.939	-0.506511	0.242973	-2.08464	0.0371023	0.169436
ENSMUSG00000030324	Rho	protein_coding	22.5068	-0.384474	0.715132	-0.537627	0.590835	NA
ENSMUSG00000030329	Pianp	protein_coding	3003.39	0.065231	0.213557	0.305451	0.760023	0.894767
ENSMUSG00000030330	Ing4	protein_coding	54.4817	-0.617608	0.475803	-1.29803	0.194276	0.464446
ENSMUSG00000030337	Vamp1	protein_coding	1694.93	-0.389536	0.197221	-1.97513	0.0482537	0.20053
ENSMUSG00000030350	Prmt8	protein_coding	1574.94	0.53402	0.204173	2.61553	0.00890898	0.0628684
ENSMUSG00000030374	Strn4	protein_coding	3894.91	0.711223	0.171405	4.14938	3.33372e-05	0.000741801
ENSMUSG00000030380	Mzf1	protein_coding	695.351	0.462848	0.204749	2.26056	0.0237868	0.125588
ENSMUSG00000030386	Zfp606	protein_coding	481.544	-0.100976	0.243999	-0.413837	0.678994	0.850584
ENSMUSG00000030393	Zik1	protein_coding	616.832	-0.383181	0.255911	-1.49732	0.134309	0.376157
ENSMUSG00000030399	Ckm	protein_coding	22.5688	-1.04055	0.741267	-1.40375	0.160393	NA
ENSMUSG00000030400	Ercc2	protein_coding	906.609	-0.00358289	0.222256	-0.0161205	0.987138	0.995669
ENSMUSG00000030402	Ppm1n	protein_coding	38.6318	-0.607547	0.575884	-1.05498	0.291434	0.572722
ENSMUSG00000030403	Vasp	protein_coding	2327.14	0.105245	0.209964	0.501251	0.616194	0.816191
ENSMUSG00000030407	Qpctl	protein_coding	4146.2	0.0206681	0.187265	0.110368	0.912117	0.965618
ENSMUSG00000030421	Uri1	protein_coding	1794.37	0.884014	0.191234	4.62267	3.78829e-06	0.000114948
ENSMUSG00000030423	Pop4	protein_coding	3893.33	0.0813848	0.183234	0.444157	0.656929	0.839887
ENSMUSG00000030424	Zfp939	transcribed_unprocessed_pseudogene	277.435	-0.300527	0.259507	-1.15807	0.246835	0.524719
ENSMUSG00000030446	Zfp273	protein_coding	34.2193	-0.43658	0.641339	-0.680733	0.496041	0.741042
ENSMUSG00000030469	Zfp719	protein_coding	456.322	-0.577763	0.240306	-2.40428	0.0162045	0.0961603
ENSMUSG00000030471	Zdhhc13	protein_coding	1458.4	-0.676447	0.194969	-3.46951	0.000521413	0.00720922
ENSMUSG00000030486	Zfp108	protein_coding	126.09	0.122714	0.348475	0.352145	0.72473	0.876819
ENSMUSG00000030491	Tdrd12	protein_coding	45.8854	0.471815	0.535144	0.881659	0.377961	0.650331
ENSMUSG00000030515	Tarsl2	protein_coding	955.42	0.525783	0.223717	2.35022	0.0187624	0.106873
ENSMUSG00000030522	Mtmr10	protein_coding	267.904	0.284209	0.261327	1.08756	0.276788	0.556647
ENSMUSG00000030527	Crtc3	protein_coding	1591.56	0.864011	0.262981	3.28545	0.0010182	0.0122712
ENSMUSG00000030533	Unc45a	protein_coding	7474.53	-0.167771	0.182387	-0.919863	0.357644	0.632917
ENSMUSG00000030539	Sema4b	protein_coding	222.237	-0.165517	0.276141	-0.599392	0.548912	0.776836
ENSMUSG00000030541	Idh2	protein_coding	719.014	-0.0166248	0.220541	-0.0753818	0.939911	0.977881
ENSMUSG00000030557	Mef2a	protein_coding	3951.78	0.522036	0.179622	2.90631	0.0036572	0.0333389
ENSMUSG00000030560	Ctsc	protein_coding	491.711	0.758981	0.314165	2.41587	0.0156978	0.0941224
ENSMUSG00000030583	Sipa1l3	protein_coding	738.294	0.340057	0.215533	1.57775	0.114624	0.341163
ENSMUSG00000030587	2200002D01Rik	protein_coding	21.2874	-0.493575	0.802632	-0.614945	0.538591	NA
ENSMUSG00000030600	Lrfn1	protein_coding	222.486	0.307129	0.27785	1.10538	0.268997	0.548517
ENSMUSG00000030602	Pak4	protein_coding	404.303	0.119164	0.246848	0.482743	0.629278	0.823796
ENSMUSG00000030604	Zfp626	protein_coding	264.578	-0.00301948	0.258602	-0.0116762	0.990684	0.997006
ENSMUSG00000030610	Det1	protein_coding	134.794	0.742359	0.336613	2.20538	0.0274277	0.137573
ENSMUSG00000030660	Pik3c2a	protein_coding	1608.2	-0.406251	0.182235	-2.22928	0.0257955	0.132379
ENSMUSG00000030699	Tbx6	protein_coding	68.6685	-0.924828	0.548356	-1.68655	0.0916906	0.297088
ENSMUSG00000030707	Coro1a	protein_coding	4290.28	-0.365968	0.179701	-2.03654	0.0416964	0.181901
ENSMUSG00000030718	Ppme1	protein_coding	14054.4	0.0645992	0.17573	0.367606	0.713167	0.869855
ENSMUSG00000030725	Lipt2	protein_coding	160.647	-0.106736	0.321114	-0.332393	0.739593	0.88512
ENSMUSG00000030727	Rabep2	protein_coding	425.09	-0.151366	0.231346	-0.654282	0.51293	0.753161
ENSMUSG00000030753	Thap12	protein_coding	609.673	0.406471	0.216137	1.88062	0.0600241	0.230356
ENSMUSG00000030757	Zkscan2	protein_coding	353.084	-0.720708	0.256167	-2.81343	0.00490167	0.0410812
ENSMUSG00000030759	Far1	protein_coding	3618.1	0.070299	0.17929	0.392097	0.694987	0.860143
ENSMUSG00000030772	Dkk3	protein_coding	6657.85	0.418803	0.169444	2.47163	0.0134498	0.0847576
ENSMUSG00000030779	Rbbp6	protein_coding	3261.41	-0.344801	0.184804	-1.86577	0.0620738	0.235606
ENSMUSG00000030781	Slc5a2	protein_coding	12.8171	-1.93214	1.06661	-1.81148	0.0700673	NA
ENSMUSG00000030790	Adm	protein_coding	92.6364	-0.711632	0.382208	-1.8619	0.0626177	0.236839
ENSMUSG00000030805	Stx4a	protein_coding	710.878	-0.318847	0.21308	-1.49637	0.134557	0.376573
ENSMUSG00000030811	Fbxl19	protein_coding	294.302	0.781418	0.27323	2.85993	0.00423732	0.0369624
ENSMUSG00000030815	Phkg2	protein_coding	1244.59	-0.0622297	0.192412	-0.323418	0.746378	0.888744
ENSMUSG00000030822	Prr14	protein_coding	738.337	-0.216206	0.221013	-0.978253	0.327949	0.606069
ENSMUSG00000030823	9130019O22Rik	protein_coding	71.5332	-0.309577	0.435706	-0.710519	0.477382	0.727507
ENSMUSG00000030847	Bag3	protein_coding	259.007	0.786773	0.291641	2.69775	0.00698107	0.0532324
ENSMUSG00000030849	Fgfr2	protein_coding	662.452	-0.457338	0.209059	-2.1876	0.0286985	0.141558
ENSMUSG00000030870	Ubfd1	protein_coding	5113.14	0.643948	0.169954	3.78895	0.000151284	0.00263087
ENSMUSG00000030872	Gga2	protein_coding	1815.27	0.448796	0.222593	2.01621	0.0437778	0.187965
ENSMUSG00000030876	Mettl9	protein_coding	2144.66	0.430864	0.178988	2.40722	0.0160745	0.0956573
ENSMUSG00000030878	Cdr2	protein_coding	79.7448	0.0358806	0.426518	0.0841244	0.932957	0.974873
ENSMUSG00000030924	Rexo5	protein_coding	95.3123	-0.921768	0.439278	-2.09837	0.0358722	0.165047
ENSMUSG00000030929	Eri2	protein_coding	160.358	-0.212364	0.308666	-0.688004	0.49145	0.737951
ENSMUSG00000030930	Chst15	protein_coding	1298.7	-0.598026	0.228676	-2.61516	0.00891853	0.0628892
ENSMUSG00000030934	Oat	protein_coding	4349.42	0.103487	0.189727	0.545456	0.58544	0.797044
ENSMUSG00000030956	Fam53b	protein_coding	706.867	0.571518	0.227331	2.51404	0.0119357	0.0779799
ENSMUSG00000030965	Abraxas2	protein_coding	1047.63	-0.185655	0.204768	-0.906662	0.364585	0.63805
ENSMUSG00000030978	Rrm1	protein_coding	1946.74	-0.156432	0.194271	-0.805224	0.420691	0.684891
ENSMUSG00000031007	Atp6ap2	protein_coding	29561.4	-0.755698	0.168032	-4.49735	6.88057e-06	0.000195962
ENSMUSG00000031022	BC051019	protein_coding	60.9322	-1.03925	0.566017	-1.83607	0.0663474	0.245322
ENSMUSG00000031060	Rbm10	protein_coding	1773.19	-0.180933	0.181919	-0.994575	0.319943	0.598693
ENSMUSG00000031079	Zfp300	protein_coding	82.0656	-0.38118	0.399104	-0.95509	0.339532	0.617671
ENSMUSG00000031090	Nadsyn1	protein_coding	69.8346	-0.307113	0.431494	-0.711743	0.476624	0.726642
ENSMUSG00000031103	Elf4	protein_coding	31.8055	-0.804656	0.678249	-1.18637	0.235475	0.513096
ENSMUSG00000031129	Slc9a9	protein_coding	584.578	-0.32776	0.214656	-1.5269	0.126785	0.36343
ENSMUSG00000031134	Rbmx	protein_coding	2971.98	-0.0971732	0.182085	-0.53367	0.59357	0.801894
ENSMUSG00000031144	Syp	protein_coding	8857.08	-0.766056	0.200959	-3.81201	0.000137842	0.00245318
ENSMUSG00000031154	Otud5	protein_coding	1909.17	-0.496477	0.181547	-2.7347	0.00624365	0.0487425
ENSMUSG00000031157	Pqbp1	protein_coding	6592.83	-0.199459	0.1832	-1.08875	0.276264	0.555711
ENSMUSG00000031160	Eras	protein_coding	21.6158	-0.563009	0.734748	-0.766262	0.44352	NA
ENSMUSG00000031167	Rbm3	protein_coding	6374.58	-0.607601	0.176125	-3.44982	0.000560956	0.0076889
ENSMUSG00000031168	Ebp	protein_coding	1942.85	-0.516124	0.20936	-2.46525	0.0136917	0.0857748
ENSMUSG00000031171	Ftsj1	protein_coding	1814.75	-0.280376	0.187204	-1.49771	0.13421	0.376044
ENSMUSG00000031174	Rpgr	protein_coding	653.28	-0.293884	0.221956	-1.32407	0.185481	0.451904
ENSMUSG00000031226	Pbdc1	protein_coding	1400.75	-0.0304743	0.204439	-0.149063	0.881504	0.952261
ENSMUSG00000031245	Hmgn5	protein_coding	470.908	0.410961	0.221452	1.85576	0.0634877	0.238967
ENSMUSG00000031266	Gla	protein_coding	8169.06	-0.723905	0.171366	-4.22432	2.3966e-05	0.00056923
ENSMUSG00000031278	Acsl4	protein_coding	10387.9	-0.36078	0.165419	-2.18101	0.029183	0.143168
ENSMUSG00000031293	Rs1	protein_coding	22.7826	-0.104451	0.728648	-0.143349	0.886015	NA
ENSMUSG00000031297	Slc7a3	protein_coding	924.701	-1.96929	0.216654	-9.08954	9.94561e-20	6.52466e-17
ENSMUSG00000031314	Taf1	protein_coding	5704.65	-0.283644	0.191318	-1.48258	0.138187	0.38318
ENSMUSG00000031328	Flna	protein_coding	6496.45	-0.205686	0.257935	-0.797432	0.4252	0.688498
ENSMUSG00000031342	Gpm6b	protein_coding	52682.7	0.11768	0.164829	0.713951	0.475257	0.725806
ENSMUSG00000031343	Gabra3	protein_coding	1510.43	-0.340057	0.189761	-1.79203	0.0731277	0.259813
ENSMUSG00000031344	Gabrq	protein_coding	60.7207	-0.974324	0.48929	-1.9913	0.0464476	0.196022
ENSMUSG00000031375	Bgn	protein_coding	197.243	0.632284	0.324416	1.94899	0.0512962	0.208647
ENSMUSG00000031381	Piga	protein_coding	741.183	-0.774332	0.212315	-3.64709	0.000265228	0.00415305
ENSMUSG00000031382	Asb11	protein_coding	25.9479	-0.432852	0.696576	-0.6214	0.534337	NA
ENSMUSG00000031391	L1cam	protein_coding	18000.7	-0.239421	0.177117	-1.35177	0.176449	0.439851
ENSMUSG00000031397	Tktl1	protein_coding	81.0969	-0.717341	0.491612	-1.45916	0.14452	0.393404
ENSMUSG00000031409	Tceal6	protein_coding	2277.96	0.361879	0.184565	1.96071	0.0499129	0.204934
ENSMUSG00000031431	Tsc22d3	protein_coding	1849.98	-0.00900419	0.198975	-0.0452528	0.963906	0.986567
ENSMUSG00000031438	Rnf128	protein_coding	2728.91	-0.264804	0.173844	-1.52323	0.127701	0.365101
ENSMUSG00000031482	Slc25a15	protein_coding	265.138	0.653273	0.265405	2.46142	0.0138388	0.0863789
ENSMUSG00000031485	Plpbp	protein_coding	3351.83	-0.480849	0.192122	-2.50284	0.0123202	0.0798611
ENSMUSG00000031487	Brf2	protein_coding	735.234	-0.0803817	0.219264	-0.366598	0.713919	0.870438
ENSMUSG00000031529	Tnks	protein_coding	4762.97	0.18328	0.169081	1.08398	0.278373	0.557773
ENSMUSG00000031530	Dusp4	protein_coding	4778.05	-0.543631	0.216312	-2.51318	0.0119648	0.0781164
ENSMUSG00000031532	Saraf	protein_coding	32230.7	-0.341501	0.164419	-2.07702	0.0377997	0.171581
ENSMUSG00000031538	Plat	protein_coding	10862.4	-0.618985	0.227707	-2.71834	0.00656106	0.0507488
ENSMUSG00000031557	Plekha2	protein_coding	55.4556	0.373481	0.480827	0.776747	0.437308	0.698496
ENSMUSG00000031558	Slit2	protein_coding	1893.75	0.527106	0.196027	2.68895	0.00716762	0.0542601
ENSMUSG00000031565	Fgfr1	protein_coding	7363.43	0.326487	0.189974	1.71859	0.0856886	0.285813
ENSMUSG00000031568	Rwdd4a	protein_coding	1372.24	-0.326304	0.19685	-1.65763	0.0973927	0.308662
ENSMUSG00000031575	Ash2l	protein_coding	2933.44	0.687945	0.220686	3.11731	0.00182513	0.0196064
ENSMUSG00000031577	Tti2	protein_coding	658.558	0.0191395	0.230605	0.0829973	0.933854	0.97534
ENSMUSG00000031578	Mak16	protein_coding	609.592	-0.438331	0.229903	-1.90659	0.0565732	0.221462
ENSMUSG00000031584	Gsr	protein_coding	1527.42	0.332808	0.245842	1.35375	0.175817	0.438851
ENSMUSG00000031591	Asah1	protein_coding	3180.37	-0.485728	0.174991	-2.77574	0.00550764	0.0447485
ENSMUSG00000031595	Pdgfrl	protein_coding	52.0832	-0.0326658	0.508994	-0.0641772	0.948829	0.981263
ENSMUSG00000031604	Msmo1	protein_coding	20407.3	-0.595607	0.165378	-3.60149	0.000316404	0.00477827
ENSMUSG00000031610	Scrg1	protein_coding	624.195	0.406237	0.250682	1.62052	0.10512	0.323626
ENSMUSG00000031618	Nr3c2	protein_coding	2428.26	0.399031	0.180826	2.20671	0.0273345	0.137431
ENSMUSG00000031628	Casp3	protein_coding	3424.85	-0.116083	0.190856	-0.608221	0.543041	0.772091
ENSMUSG00000031631	Cfap97	protein_coding	598.092	-0.18092	0.246513	-0.733916	0.463	0.717758
ENSMUSG00000031644	Nek1	protein_coding	2160.43	0.215606	0.212342	1.01537	0.309929	0.590701
ENSMUSG00000031671	Setd6	protein_coding	264.471	0.292887	0.282979	1.03501	0.300663	0.582134
ENSMUSG00000031673	Cdh11	protein_coding	1148.69	-0.166598	0.192954	-0.863408	0.387913	0.658972
ENSMUSG00000031710	Ucp1	protein_coding	101.841	-0.922055	0.386632	-2.38484	0.0170865	0.0998371
ENSMUSG00000031751	Amfr	protein_coding	6693.12	0.0922028	0.184184	0.500602	0.616652	0.81662
ENSMUSG00000031770	Herpud1	protein_coding	24041.7	-0.00321742	0.172039	-0.0187016	0.985079	0.994969
ENSMUSG00000031772	Cntnap4	protein_coding	3070.61	-0.617763	0.202358	-3.05282	0.00226699	0.0232128
ENSMUSG00000031776	Arl2bp	protein_coding	2124.4	0.930948	0.182413	5.10352	3.33387e-07	1.40636e-05
ENSMUSG00000031780	Ccl17	protein_coding	52.9402	-0.836665	0.537373	-1.55695	0.119482	0.350576
ENSMUSG00000031781	Ciapin1	protein_coding	7430.82	-0.0697084	0.168457	-0.413806	0.679016	0.850584
ENSMUSG00000031786	Drc7	protein_coding	147.083	-0.775558	0.324337	-2.39121	0.0167931	0.0986382
ENSMUSG00000031792	Usb1	protein_coding	825.373	0.0100569	0.224813	0.0447346	0.964319	0.986604
ENSMUSG00000031796	Cfap20	protein_coding	8190.95	-0.536801	0.176462	-3.04202	0.00234994	0.0238187
ENSMUSG00000031799	Tpm4	protein_coding	1458.43	0.26906	0.19182	1.40267	0.160715	0.418054
ENSMUSG00000031802	Phxr4	TEC	12.6548	0.101581	0.932796	0.1089	0.913282	NA
ENSMUSG00000031813	Mvb12a	protein_coding	783.909	0.00438503	0.212585	0.0206272	0.983543	0.994113
ENSMUSG00000031822	Gse1	protein_coding	424.505	0.969408	0.263428	3.67997	0.000233257	0.00374491
ENSMUSG00000031823	Zdhhc7	protein_coding	1667.09	0.357656	0.184322	1.94038	0.052333	0.210895
ENSMUSG00000031824	6430548M08Rik	protein_coding	6194.07	1.09136	0.183978	5.932	2.9926e-09	2.10867e-07
ENSMUSG00000031832	Taf1c	protein_coding	234.016	-0.221786	0.276478	-0.802183	0.422447	0.686529
ENSMUSG00000031835	Mbtps1	protein_coding	2866.4	-0.0668795	0.178292	-0.375112	0.707577	0.866593
ENSMUSG00000031837	Necab2	protein_coding	3042.57	0.647063	0.17534	3.69033	0.000223967	0.00364809
ENSMUSG00000031842	Pde4c	protein_coding	29.3707	-0.636366	0.690807	-0.921191	0.35695	0.632249
ENSMUSG00000031843	Mphosph6	protein_coding	530.964	-0.0724485	0.258633	-0.280121	0.779385	0.904189
ENSMUSG00000031853	Map3k21	protein_coding	49.2906	0.419947	0.493869	0.850321	0.395147	0.664285
ENSMUSG00000031880	Rrad	protein_coding	536.165	-0.9103	0.241117	-3.77535	0.000159781	0.00275429
ENSMUSG00000031883	Car7	protein_coding	117.412	0.197371	0.342711	0.57591	0.564676	0.785249
ENSMUSG00000031885	Cbfb	protein_coding	624.886	0.630544	0.218471	2.88616	0.0038997	0.0350292
ENSMUSG00000031887	Tradd	protein_coding	736.239	0.380953	0.208	1.83151	0.0670252	0.246454
ENSMUSG00000031902	Nfatc3	protein_coding	107.888	0.146199	0.36216	0.403685	0.686444	0.85443
ENSMUSG00000031916	Cog8	protein_coding	2101.85	-0.203837	0.179974	-1.13259	0.257386	0.536749
ENSMUSG00000031931	Ankrd49	protein_coding	327.411	0.0541818	0.292671	0.185129	0.853128	0.940455
ENSMUSG00000031932	Gpr83	protein_coding	271.409	-0.31002	0.260246	-1.19126	0.233552	0.511139
ENSMUSG00000031951	Tmem231	protein_coding	467.265	-0.361987	0.23803	-1.52076	0.128319	0.366172
ENSMUSG00000031953	Tmem170	protein_coding	96.3627	0.0981736	0.371707	0.264116	0.791691	0.910225
ENSMUSG00000031955	Bcar1	protein_coding	2215.53	0.123146	0.182921	0.67322	0.500807	0.743957
ENSMUSG00000031960	Aars	protein_coding	14125.7	-0.381784	0.173742	-2.19743	0.0279901	0.139501
ENSMUSG00000031962	Cdh15	protein_coding	206.547	-0.0562344	0.301927	-0.186252	0.852247	0.940051
ENSMUSG00000031963	Bmper	protein_coding	434.036	-0.228564	0.23557	-0.970261	0.331916	0.60994
ENSMUSG00000031971	Ccsap	protein_coding	445.407	0.319539	0.228681	1.39731	0.162319	0.420497
ENSMUSG00000031974	Abcb10	protein_coding	936.334	0.551586	0.196268	2.81037	0.00494847	0.0414005
ENSMUSG00000031979	Cog2	protein_coding	1138.53	-0.39896	0.196536	-2.02997	0.0423601	0.183804
ENSMUSG00000031980	Agt	protein_coding	383.767	-1.02638	0.254956	-4.0257	5.68065e-05	0.00115621
ENSMUSG00000031982	Arv1	protein_coding	255.891	-0.25317	0.263344	-0.961367	0.336368	0.614617
ENSMUSG00000031983	2310022B05Rik	protein_coding	1198.63	1.32715	0.259606	5.11215	3.18508e-07	1.35562e-05
ENSMUSG00000031986	Sprtn	protein_coding	463.571	-0.590607	0.250994	-2.35307	0.0186192	0.106248
ENSMUSG00000031996	Aplp2	protein_coding	68516	-0.612785	0.169354	-3.61838	0.000296453	0.00453013
ENSMUSG00000032010	Usp2	protein_coding	8413.52	-0.353338	0.16708	-2.11478	0.0344485	0.160438
ENSMUSG00000032014	Oaf	protein_coding	106.009	2.13202	0.381895	5.58274	2.36763e-08	1.3446e-06
ENSMUSG00000032018	Sc5d	protein_coding	11223.9	-0.440303	0.168858	-2.60753	0.00911982	0.0639294
ENSMUSG00000032021	Crtam	protein_coding	20.8674	-1.09844	0.827166	-1.32795	0.184194	NA
ENSMUSG00000032034	Kcnj5	protein_coding	202.943	1.02605	0.286791	3.5777	0.000346627	0.00514397
ENSMUSG00000032041	Tirap	protein_coding	105.45	-0.474587	0.399632	-1.18756	0.235007	0.512878
ENSMUSG00000032042	Srpr	protein_coding	3581.48	-0.332755	0.171235	-1.94326	0.0519844	0.209935
ENSMUSG00000032051	Fdx1	protein_coding	404.374	-0.0669729	0.258487	-0.259096	0.795561	0.9126
ENSMUSG00000032059	Alg9	protein_coding	710.211	0.583881	0.206848	2.82276	0.00476123	0.0402052
ENSMUSG00000032076	Cadm1	protein_coding	29684.1	-0.425235	0.166925	-2.54747	0.0108509	0.0725871
ENSMUSG00000032077	Bud13	protein_coding	195.513	-0.543975	0.296272	-1.83606	0.0663481	0.245322
ENSMUSG00000032083	Apoa1	protein_coding	81.2395	-0.225096	0.42551	-0.529004	0.596802	0.804233
ENSMUSG00000032113	Chek1	protein_coding	474.371	-0.512926	0.243401	-2.10733	0.0350893	0.162495
ENSMUSG00000032116	Stt3a	protein_coding	8753.56	-0.439103	0.165583	-2.65187	0.00800482	0.0585879
ENSMUSG00000032131	Abcg4	protein_coding	2781.04	-0.0195321	0.220101	-0.0887415	0.929287	0.973409
ENSMUSG00000032175	Tyk2	protein_coding	659.24	0.120298	0.253471	0.474601	0.635071	0.826763
ENSMUSG00000032177	Pde4a	protein_coding	6223.62	0.0894145	0.176217	0.50741	0.611867	0.8138
ENSMUSG00000032181	Scg3	protein_coding	6951.3	-0.247429	0.17185	-1.43979	0.149926	0.401353
ENSMUSG00000032193	Ldlr	protein_coding	3863.03	-0.575941	0.185445	-3.10572	0.00189817	0.020196
ENSMUSG00000032217	Rnf111	protein_coding	1618.3	0.312318	0.194393	1.60664	0.108134	0.329634
ENSMUSG00000032220	Myo1e	protein_coding	963.684	0.0373478	0.210391	0.177517	0.859103	0.943397
ENSMUSG00000032224	Fam81a	protein_coding	14076.4	1.36463	0.166827	8.1799	2.84083e-16	1.10299e-13
ENSMUSG00000032228	Tcf12	protein_coding	1895.77	0.31926	0.179728	1.77635	0.075675	0.264996
ENSMUSG00000032231	Anxa2	protein_coding	687.529	0.0902758	0.204795	0.44081	0.659351	0.841042
ENSMUSG00000032235	Ice2	protein_coding	125.163	-0.679209	0.376427	-1.80436	0.0711753	0.255927
ENSMUSG00000032238	Rora	protein_coding	914.352	-0.101029	0.201168	-0.502213	0.615518	0.816033
ENSMUSG00000032243	Itga11	protein_coding	124.038	-0.0626753	0.364615	-0.171894	0.863521	0.945511
ENSMUSG00000032245	Cln6	protein_coding	246.682	-0.365776	0.271457	-1.34745	0.177835	0.441684
ENSMUSG00000032252	Glce	protein_coding	1315	-0.271639	0.19216	-1.41361	0.157477	0.413698
ENSMUSG00000032257	Ankk1	protein_coding	23.6403	-0.245876	0.728857	-0.337345	0.735857	NA
ENSMUSG00000032258	Lca5	protein_coding	153.107	-0.0848159	0.349372	-0.242767	0.808186	0.919477
ENSMUSG00000032261	Sh3bgrl2	protein_coding	1310.76	-0.175891	0.18766	-0.937285	0.348612	0.624907
ENSMUSG00000032262	Elovl4	protein_coding	14167.5	-0.425901	0.17007	-2.50427	0.0122703	0.079646
ENSMUSG00000032264	Zw10	protein_coding	696.302	-0.323285	0.208165	-1.55302	0.120417	0.352181
ENSMUSG00000032267	Usp28	protein_coding	2201.89	-0.611057	0.199663	-3.06045	0.00221007	0.0227734
ENSMUSG00000032269	Htr3a	protein_coding	2392.78	-1.27383	0.191988	-6.63493	3.24667e-11	3.59115e-09
ENSMUSG00000032281	Acsbg1	protein_coding	2259.53	0.91544	0.201714	4.53831	5.67059e-06	0.000164959
ENSMUSG00000032290	Ptpn9	protein_coding	750.118	0.781055	0.201756	3.87129	0.000108263	0.0020036
ENSMUSG00000032291	Crabp1	protein_coding	147.932	-1.07424	0.324042	-3.31512	0.000916043	0.011428
ENSMUSG00000032298	Neil1	protein_coding	934.422	-0.252777	0.225787	-1.11954	0.262911	0.54226
ENSMUSG00000032300	1700017B05Rik	protein_coding	433.238	-0.0252293	0.241359	-0.10453	0.916748	0.968092
ENSMUSG00000032306	Mpi	protein_coding	3064.4	-0.012468	0.197836	-0.0630216	0.949749	0.981263
ENSMUSG00000032308	Ulk3	protein_coding	290.544	-0.085596	0.252711	-0.338711	0.734827	0.882727
ENSMUSG00000032311	Nrg4	protein_coding	34.519	0.539806	0.579407	0.931651	0.351517	0.627772
ENSMUSG00000032312	Csk	protein_coding	639.924	0.294937	0.207231	1.42323	0.154671	0.409378
ENSMUSG00000032316	Clk3	protein_coding	1944.11	0.0571923	0.182147	0.313991	0.753528	0.892064
ENSMUSG00000032320	Rcn2	protein_coding	14377.5	-0.353439	0.17119	-2.0646	0.0389608	0.175066
ENSMUSG00000032329	Hmg20a	protein_coding	2397.73	0.247545	0.180834	1.36891	0.171028	0.432055
ENSMUSG00000032349	Elovl5	protein_coding	11381	-0.483746	0.165771	-2.91816	0.00352103	0.0323456
ENSMUSG00000032350	Gclc	protein_coding	1860.89	-0.668852	0.195138	-3.42758	0.000608989	0.0082287
ENSMUSG00000032355	Mlip	protein_coding	560.481	-0.484881	0.225276	-2.15238	0.0313673	0.1511
ENSMUSG00000032363	Adamts7	protein_coding	71.1828	0.722831	0.48366	1.4945	0.135044	0.377493
ENSMUSG00000032370	Lactb	protein_coding	113.273	0.136725	0.368699	0.37083	0.710764	0.868119
ENSMUSG00000032374	Plod2	protein_coding	363.346	-0.44023	0.281818	-1.56211	0.118263	0.348116
ENSMUSG00000032392	Parp16	protein_coding	45.5289	-0.0372046	0.58602	-0.0634869	0.949379	0.981263
ENSMUSG00000032393	Dpp8	protein_coding	3232.32	1.14671	0.1868	6.1387	8.32009e-10	6.80517e-08
ENSMUSG00000032394	Igdcc3	protein_coding	48.5411	0.238122	0.499557	0.476667	0.633599	0.825971
ENSMUSG00000032402	Smad3	protein_coding	620.462	-0.176488	0.212	-0.832492	0.405131	0.672675
ENSMUSG00000032403	2300009A05Rik	protein_coding	100.712	0.00454919	0.371662	0.0122401	0.990234	0.99673
ENSMUSG00000032409	Atr	protein_coding	161.567	-0.419886	0.337559	-1.24389	0.21354	0.487942
ENSMUSG00000032412	Atp1b3	protein_coding	4514.77	-0.234908	0.171647	-1.36855	0.17114	0.43218
ENSMUSG00000032422	Snx14	protein_coding	3540.67	-0.522633	0.174556	-2.99408	0.00275275	0.0268294
ENSMUSG00000032425	Zfp949	protein_coding	612.521	-0.485378	0.251768	-1.92788	0.0538706	0.214884
ENSMUSG00000032437	Stt3b	protein_coding	1688.13	0.260175	0.192126	1.35419	0.175677	0.438557
ENSMUSG00000032449	Slc25a36	protein_coding	4896.71	-0.170269	0.17592	-0.967878	0.333105	0.611298
ENSMUSG00000032463	Faim	protein_coding	2114.23	-0.180916	0.201254	-0.898943	0.368683	0.641728
ENSMUSG00000032469	Dbr1	protein_coding	467.55	-0.616201	0.252182	-2.44347	0.0145466	0.0896203
ENSMUSG00000032481	Smarcc1	protein_coding	3092.22	0.742053	0.174858	4.24375	2.19819e-05	0.000526376
ENSMUSG00000032487	Ptgs2	protein_coding	286.299	-0.069757	0.29394	-0.237318	0.81241	0.921597
ENSMUSG00000032491	Nradd	protein_coding	41.197	0.257626	0.536018	0.480629	0.63078	0.824726
ENSMUSG00000032500	Dclk3	protein_coding	289.227	0.668604	0.314663	2.12482	0.0336015	0.157844
ENSMUSG00000032501	Trib1	protein_coding	4275.38	-0.934348	0.257502	-3.62851	0.00028506	0.00440558
ENSMUSG00000032503	Arpp21	protein_coding	5064.14	-0.782233	0.189874	-4.11974	3.79295e-05	0.000828483
ENSMUSG00000032515	Csrnp1	protein_coding	2881.26	-0.743213	0.26184	-2.83843	0.00453365	0.0388176
ENSMUSG00000032525	Nktr	protein_coding	4712.28	-0.550598	0.187176	-2.9416	0.00326522	0.0306618
ENSMUSG00000032526	Ss18l2	protein_coding	5561.5	-0.293493	0.190275	-1.54247	0.12296	0.356929
ENSMUSG00000032528	Vipr1	protein_coding	315.545	-0.54194	0.312447	-1.7345	0.0828287	0.27986
ENSMUSG00000032547	Ryk	protein_coding	253.08	0.127569	0.310649	0.410654	0.681326	0.851972
ENSMUSG00000032557	Uba5	protein_coding	2203.68	0.543486	0.21358	2.54465	0.0109386	0.0730048
ENSMUSG00000032558	Nphp3	protein_coding	45.5352	0.0779919	0.523564	0.148964	0.881582	0.952261
ENSMUSG00000032565	Nudt16	protein_coding	449.174	0.306586	0.240817	1.27311	0.202979	0.47489
ENSMUSG00000032567	Aste1	protein_coding	531.151	-0.673885	0.273157	-2.46702	0.0136241	0.085525
ENSMUSG00000032580	Rbm5	protein_coding	5742.55	-0.504239	0.173031	-2.91415	0.00356662	0.0326854
ENSMUSG00000032593	Amigo3	protein_coding	695.966	0.0542691	0.240651	0.225509	0.821583	0.926204
ENSMUSG00000032594	Ip6k1	protein_coding	7170.63	0.314012	0.173252	1.81245	0.0699162	0.253315
ENSMUSG00000032611	1700102P08Rik	protein_coding	178.189	-0.36415	0.360306	-1.01067	0.312175	0.592917
ENSMUSG00000032633	Flcn	protein_coding	7279.65	-0.427595	0.173589	-2.46326	0.013768	0.0861066
ENSMUSG00000032640	Chsy1	protein_coding	417.522	0.141288	0.258724	0.546094	0.585001	0.796958
ENSMUSG00000032641	Gpr19	protein_coding	4159.74	-0.479991	0.17876	-2.68512	0.00725047	0.0546376
ENSMUSG00000032649	Colgalt2	protein_coding	89.548	-0.550035	0.391076	-1.40646	0.159586	0.416479
ENSMUSG00000032656	Marchf3	protein_coding	97.9896	-0.960789	0.404849	-2.3732	0.0176345	0.102192
ENSMUSG00000032679	Cd59a	protein_coding	313.502	-0.176687	0.304041	-0.581131	0.561152	0.783295
ENSMUSG00000032698	Lmo2	protein_coding	438.186	0.688941	0.244469	2.81811	0.00483065	0.0406912
ENSMUSG00000032712	Resf1	protein_coding	505.331	-0.215911	0.252637	-0.854632	0.392755	0.662601
ENSMUSG00000032726	Bmp8a	protein_coding	37.4186	-0.12531	0.57694	-0.217198	0.828054	0.929415
ENSMUSG00000032727	Mier3	protein_coding	648.634	-0.465086	0.214153	-2.17175	0.0298749	0.145549
ENSMUSG00000032740	Ccdc88a	protein_coding	3354.5	0.741308	0.178889	4.14394	3.41383e-05	0.000757855
ENSMUSG00000032773	Chrm1	protein_coding	6990.05	-0.197876	0.18079	-1.09451	0.273733	0.553914
ENSMUSG00000032806	Slc10a3	protein_coding	93.3541	-0.0343122	0.379398	-0.0904386	0.927939	0.972942
ENSMUSG00000032816	Igdcc4	protein_coding	1075.35	0.303658	0.213496	1.42231	0.154936	0.409738
ENSMUSG00000032826	Ank2	protein_coding	34871.7	0.483336	0.193507	2.49777	0.0124978	0.080382
ENSMUSG00000032834	Pwp2	protein_coding	1052.72	-0.373456	0.192348	-1.94156	0.0521904	0.210535
ENSMUSG00000032846	Zswim6	protein_coding	3012.02	-0.430129	0.176953	-2.43076	0.0150674	0.0918478
ENSMUSG00000032855	Pkd1	protein_coding	1956.66	-0.15016	0.250659	-0.599059	0.549133	0.776836
ENSMUSG00000032872	Cyb5r4	protein_coding	1121.52	0.464128	0.189348	2.45119	0.0142384	0.0881288
ENSMUSG00000032902	Slc16a1	protein_coding	7585.09	-0.943129	0.185925	-5.07263	3.92354e-07	1.61221e-05
ENSMUSG00000032913	Lrig2	protein_coding	2740.06	-0.199855	0.188408	-1.06076	0.2888	0.570244
ENSMUSG00000032915	Adgre4	protein_coding	10.9549	-1.76331	1.11238	-1.58517	0.112927	NA
ENSMUSG00000032968	Inha	protein_coding	527.574	0.731544	0.282555	2.58903	0.00962472	0.0665613
ENSMUSG00000033014	Trim33	protein_coding	886.899	0.155191	0.200008	0.775922	0.437795	0.698825
ENSMUSG00000033031	Cip2a	protein_coding	305.981	0.076418	0.273112	0.279805	0.779627	0.904299
ENSMUSG00000033075	Senp1	protein_coding	475.237	0.470041	0.226198	2.078	0.0377093	0.171303
ENSMUSG00000033099	Nol12	protein_coding	798.135	0.503522	0.216694	2.32365	0.0201441	0.112354
ENSMUSG00000033102	Cdc14b	protein_coding	259.168	-0.295856	0.292616	-1.01107	0.311982	0.59274
ENSMUSG00000033105	Lss	protein_coding	3560.46	-0.150153	0.183879	-0.816584	0.414166	0.679913
ENSMUSG00000033126	Ybey	protein_coding	134.711	0.126126	0.327916	0.384629	0.700512	0.862909
ENSMUSG00000033161	Atp1a1	protein_coding	25554.3	-0.0379979	0.202477	-0.187665	0.851139	0.939265
ENSMUSG00000033214	Slitrk5	protein_coding	1483.8	0.0799075	0.191774	0.416674	0.676917	0.849775
ENSMUSG00000033249	Hsf4	protein_coding	246.973	0.147995	0.28258	0.523728	0.600468	0.806886
ENSMUSG00000033268	Duox1	protein_coding	40.4357	-0.447783	0.560824	-0.798438	0.424616	0.687986
ENSMUSG00000033306	Lpp	protein_coding	768.065	0.0859277	0.206439	0.416238	0.677236	0.849895
ENSMUSG00000033316	Galnt9	protein_coding	815.411	0.505795	0.209165	2.41817	0.0155988	0.0938247
ENSMUSG00000033326	Kdm4a	protein_coding	1738.93	-0.140397	0.19692	-0.712961	0.47587	0.726082
ENSMUSG00000033335	Dnm2	protein_coding	2950.25	0.125914	0.195947	0.642593	0.520488	0.757113
ENSMUSG00000033352	Map2k4	protein_coding	4679.53	0.722148	0.176023	4.10258	4.08571e-05	0.000885776
ENSMUSG00000033364	Usp37	protein_coding	17883.2	0.238639	0.171178	1.3941	0.163287	0.42187
ENSMUSG00000033416	Gucd1	protein_coding	505.939	0.296118	0.218087	1.3578	0.174527	0.437494
ENSMUSG00000033423	Eri3	protein_coding	10704.1	0.901362	0.166125	5.42581	5.76929e-08	2.93478e-06
ENSMUSG00000033434	Gtpbp6	protein_coding	870.4	0.628909	0.207012	3.03804	0.00238125	0.0240719
ENSMUSG00000033439	Trmt13	protein_coding	181.8	-0.512709	0.297049	-1.72601	0.0843458	0.282713
ENSMUSG00000033444	Specc1l	protein_coding	1862.62	0.279671	0.200547	1.39454	0.163155	0.421686
ENSMUSG00000033460	Armcx1	protein_coding	5236.79	-0.282539	0.175838	-1.60681	0.108096	0.329634
ENSMUSG00000033478	Fam160b1	protein_coding	517.128	-0.245535	0.237198	-1.03515	0.3006	0.582134
ENSMUSG00000033576	Apol6	protein_coding	26.8499	-0.354891	0.656906	-0.540247	0.589027	0.798791
ENSMUSG00000033581	Igf2bp2	protein_coding	148.517	-0.565095	0.4007	-1.41027	0.158461	0.415021
ENSMUSG00000033589	Reep4	protein_coding	115.902	-0.778604	0.356374	-2.18479	0.0289039	0.142248
ENSMUSG00000033595	Lgi3	protein_coding	1923.35	-0.701849	0.194105	-3.61582	0.000299402	0.0045642
ENSMUSG00000033618	Map3k13	protein_coding	1076.96	0.0129007	0.213246	0.0604969	0.95176	0.982327
ENSMUSG00000033623	Pcgf3	protein_coding	1546.07	0.359337	0.209211	1.71758	0.0858731	0.286118
ENSMUSG00000033658	Ddx19b	protein_coding	2041.83	-0.31762	0.199323	-1.59349	0.11105	0.335781
ENSMUSG00000033669	Zfp7	protein_coding	209.753	-0.512499	0.292238	-1.7537	0.0794813	0.273689
ENSMUSG00000033697	Arhgap39	protein_coding	2453.47	0.819332	0.253977	3.22601	0.0012553	0.014518
ENSMUSG00000033703	Fcsk	protein_coding	356.849	0.315782	0.298143	1.05916	0.289525	0.57103
ENSMUSG00000033713	Foxn3	protein_coding	4134.59	0.0459681	0.187572	0.245069	0.806403	0.917902
ENSMUSG00000033726	Emx1	protein_coding	1518.04	0.812585	0.221108	3.67506	0.000237792	0.00379929
ENSMUSG00000033730	Egr3	protein_coding	6431.27	0.0445802	0.190447	0.234082	0.814921	0.92307
ENSMUSG00000033739	Fkbpl	protein_coding	279.285	-0.354757	0.266772	-1.32981	0.18358	0.449326
ENSMUSG00000033740	St18	protein_coding	1926.4	-0.983783	0.187528	-5.24606	1.55387e-07	7.03865e-06
ENSMUSG00000033760	Rbm4b	protein_coding	2801.73	-0.236039	0.213078	-1.10776	0.267965	0.547293
ENSMUSG00000033762	Recql4	protein_coding	290.293	-0.202852	0.328466	-0.617574	0.536856	0.768331
ENSMUSG00000033774	Npbwr1	protein_coding	15.6393	-2.97073	0.992768	-2.99237	0.00276822	NA
ENSMUSG00000033790	Tubgcp5	protein_coding	1003.25	-0.37983	0.214761	-1.76862	0.0769577	0.268351
ENSMUSG00000033792	Atp7a	protein_coding	911.697	-0.175914	0.198293	-0.887142	0.375002	0.647348
ENSMUSG00000033819	Ppp1r16a	protein_coding	3676.15	1.33414	0.246834	5.40502	6.47995e-08	3.27005e-06
ENSMUSG00000033849	B3galt2	protein_coding	5429.37	-0.226339	0.18171	-1.24561	0.212909	0.487435
ENSMUSG00000033857	Engase	protein_coding	244.827	0.659994	0.329736	2.00158	0.0453298	0.192629
ENSMUSG00000033863	Klf9	protein_coding	4127.58	0.171358	0.177876	0.963359	0.335368	0.613615
ENSMUSG00000033871	Ppargc1b	protein_coding	608.81	0.272667	0.235874	1.15598	0.247688	0.525511
ENSMUSG00000033900	Map9	protein_coding	6261.47	-0.0344064	0.171441	-0.20069	0.840941	0.935036
ENSMUSG00000033909	Usp36	protein_coding	13595.5	-0.299199	0.204034	-1.46642	0.142534	0.390791
ENSMUSG00000033948	Zswim5	protein_coding	89.0202	0.0946318	0.394692	0.239761	0.810516	0.920336
ENSMUSG00000033949	Trim36	protein_coding	446.533	-0.937813	0.258309	-3.63059	0.000282778	0.00437742
ENSMUSG00000034006	Slc66a2	protein_coding	5341.83	0.133055	0.168503	0.789627	0.429746	0.692053
ENSMUSG00000034032	Rpap1	protein_coding	440.37	0.321358	0.290703	1.10545	0.268964	0.548517
ENSMUSG00000034059	Ypel4	protein_coding	2563.66	-0.406806	0.214934	-1.8927	0.0583982	0.226324
ENSMUSG00000034063	4930590J08Rik	protein_coding	431.678	-0.32779	0.271606	-1.20686	0.227488	0.504483
ENSMUSG00000034064	Poglut1	protein_coding	2517.95	-0.398792	0.186562	-2.13759	0.0325502	0.154697
ENSMUSG00000034071	Zfp551	protein_coding	104.977	0.464341	0.425316	1.09175	0.274941	0.554812
ENSMUSG00000034083	Ccdc174	protein_coding	4353.39	-0.322991	0.183402	-1.76111	0.0782192	0.270764
ENSMUSG00000034098	Fstl5	protein_coding	723.343	-0.30814	0.211259	-1.45859	0.144678	0.3937
ENSMUSG00000034101	Ctnnd1	protein_coding	1508.87	-0.0617595	0.203058	-0.304148	0.761015	0.895105
ENSMUSG00000034105	Meak7	protein_coding	481.389	-0.0726172	0.223808	-0.324463	0.745588	0.888459
ENSMUSG00000034120	Srsf2	protein_coding	3567.65	-0.22524	0.183842	-1.22518	0.220507	0.496418
ENSMUSG00000034121	Mks1	protein_coding	168.688	-0.571143	0.303928	-1.8792	0.0602169	0.230834
ENSMUSG00000034135	Sik3	protein_coding	1726.36	0.206692	0.202248	1.02197	0.306794	0.588443
ENSMUSG00000034157	Cipc	protein_coding	2848.13	0.0906439	0.183163	0.494882	0.620683	0.819238
ENSMUSG00000034165	Ccnd3	protein_coding	1733.32	0.236647	0.182756	1.29488	0.195362	0.465789
ENSMUSG00000034190	Chmp7	protein_coding	6297.5	0.609478	0.20878	2.91924	0.00350881	0.0322801
ENSMUSG00000034201	Gas2l1	protein_coding	1468.19	1.43817	0.239234	6.01156	1.83752e-09	1.36558e-07
ENSMUSG00000034206	Polq	protein_coding	207.715	-0.148643	0.341686	-0.435028	0.663542	0.843335
ENSMUSG00000034209	Rasl10a	protein_coding	933.855	-0.0242563	0.210902	-0.115012	0.908436	0.963968
ENSMUSG00000034216	Vps18	protein_coding	4019.75	-0.135053	0.181886	-0.742516	0.457775	0.713457
ENSMUSG00000034220	Gpc1	protein_coding	1884.43	0.665069	0.21264	3.12768	0.00176193	0.0190784
ENSMUSG00000034226	Rhov	protein_coding	499.763	-0.109486	0.245763	-0.445493	0.655963	0.839141
ENSMUSG00000034254	Agpat1	protein_coding	3982.47	0.359018	0.229252	1.56604	0.117339	0.346587
ENSMUSG00000034259	Exosc4	protein_coding	1292.29	0.0561584	0.2218	0.253193	0.800119	0.91502
ENSMUSG00000034269	Setd5	protein_coding	1832.59	0.34313	0.227188	1.51033	0.130959	0.370911
ENSMUSG00000034275	Igsf9b	protein_coding	5973.75	-0.405586	0.182407	-2.22352	0.0261806	0.133591
ENSMUSG00000034311	Kif4	protein_coding	448.752	0.971048	0.251016	3.86848	0.000109517	0.00202287
ENSMUSG00000034321	Exosc1	protein_coding	742.433	-0.194617	0.226474	-0.859336	0.390155	0.660484
ENSMUSG00000034333	Zbed4	protein_coding	216.682	0.200905	0.274826	0.731026	0.464763	0.718872
ENSMUSG00000034379	Wdr5b	protein_coding	136.066	-0.491752	0.32966	-1.4917	0.135779	0.378878
ENSMUSG00000034394	Lif	protein_coding	12.0303	0.374829	1.07421	0.348934	0.727139	NA
ENSMUSG00000034403	Pja1	protein_coding	29712.6	-0.304388	0.178533	-1.70494	0.0882052	0.291186
ENSMUSG00000034412	Tbc1d10a	protein_coding	1540.58	0.0382152	0.19989	0.191181	0.848384	0.937801
ENSMUSG00000034437	Gm9761	processed_pseudogene	818.678	-0.398781	0.218127	-1.8282	0.0675189	0.247552
ENSMUSG00000034462	Pkd2	protein_coding	247.677	0.238835	0.270327	0.883503	0.376965	0.649192
ENSMUSG00000034472	Rasd2	protein_coding	880.847	1.56161	0.207623	7.52137	5.42066e-14	1.00124e-11
ENSMUSG00000034473	Sec22a	protein_coding	962.558	-0.364117	0.223103	-1.63206	0.102667	0.319157
ENSMUSG00000034488	Edil3	protein_coding	1681.01	-0.268569	0.186977	-1.43638	0.150895	0.403257
ENSMUSG00000034509	Mad2l1bp	protein_coding	376.97	-0.407887	0.258958	-1.57511	0.115232	0.34249
ENSMUSG00000034518	Hmgxb4	protein_coding	379.773	0.0584076	0.270598	0.215847	0.829107	0.930002
ENSMUSG00000034522	Zfp395	protein_coding	185.939	0.703867	0.315944	2.22782	0.0258926	0.132686
ENSMUSG00000034551	Hdx	protein_coding	425.575	0.424792	0.228164	1.86178	0.062634	0.236854
ENSMUSG00000034563	Ccpg1	protein_coding	585.923	-0.667557	0.215013	-3.10473	0.00190451	0.0202195
ENSMUSG00000034575	Tent4a	protein_coding	607.949	0.149339	0.21041	0.709752	0.477858	0.727882
ENSMUSG00000034614	Pik3ip1	protein_coding	2573.19	-0.0845553	0.195838	-0.431762	0.665915	0.844517
ENSMUSG00000034639	Setmar	protein_coding	49.0299	0.151416	0.548136	0.276238	0.782365	0.905824
ENSMUSG00000034640	Tiparp	protein_coding	14411.5	-0.361466	0.185721	-1.94628	0.0516205	0.209278
ENSMUSG00000034653	Ythdc2	protein_coding	457.667	0.373568	0.228959	1.6316	0.102764	0.319407
ENSMUSG00000034659	Tmem109	protein_coding	1857.72	-0.399519	0.18297	-2.18352	0.0289974	0.142589
ENSMUSG00000034673	Pbx2	protein_coding	214.216	0.36994	0.2981	1.24099	0.214608	0.489499
ENSMUSG00000034683	Ppp1r1c	protein_coding	23.6982	-0.251634	0.702055	-0.358424	0.720026	NA
ENSMUSG00000034685	Fam171a2	protein_coding	451.508	0.438144	0.242979	1.80322	0.0713542	0.256266
ENSMUSG00000034701	Neurod1	protein_coding	2269.8	-0.299183	0.189386	-1.57975	0.114163	0.340852
ENSMUSG00000034708	Grn	protein_coding	6604.17	-0.573151	0.172592	-3.32085	0.000897445	0.011255
ENSMUSG00000034738	Nostrin	protein_coding	39.1148	-0.381778	0.573849	-0.665294	0.505863	0.748043
ENSMUSG00000034751	Mast4	protein_coding	1056.62	-0.27139	0.2357	-1.15142	0.24956	0.527629
ENSMUSG00000034761	Map4k5	protein_coding	1240.12	0.387807	0.193371	2.00551	0.0449085	0.191566
ENSMUSG00000034765	Dusp5	protein_coding	515.712	0.393239	0.222997	1.76342	0.0778289	0.270003
ENSMUSG00000034771	Tle2	protein_coding	774.035	-0.045342	0.291164	-0.155727	0.876248	0.950626
ENSMUSG00000034789	Rab24	protein_coding	669.821	1.15669	0.266918	4.33352	1.46744e-05	0.000375243
ENSMUSG00000034800	Zfp661	protein_coding	235.398	0.374032	0.306173	1.22164	0.221845	0.497946
ENSMUSG00000034825	Nrip3	protein_coding	28256.2	0.374627	0.168108	2.22849	0.0258477	0.13256
ENSMUSG00000034837	Gnat1	protein_coding	85.3331	0.0249128	0.406281	0.0613193	0.951105	0.981864
ENSMUSG00000034839	Larp6	protein_coding	1157.61	0.351962	0.216267	1.62744	0.103643	0.320932
ENSMUSG00000034848	Ttc21b	protein_coding	341.068	-0.69471	0.257628	-2.69657	0.00700583	0.0533784
ENSMUSG00000034863	Ano8	protein_coding	90.5585	0.240567	0.381211	0.631059	0.528002	0.763142
ENSMUSG00000034889	Cactin	protein_coding	845.614	0.388634	0.21505	1.80719	0.0707334	0.255061
ENSMUSG00000034892	Rps29	protein_coding	13084.8	0.992338	0.191882	5.17161	2.32086e-07	1.01271e-05
ENSMUSG00000034893	Cog3	protein_coding	769.21	0.0802413	0.212998	0.376723	0.706379	0.865875
ENSMUSG00000034903	Cobll1	protein_coding	270.948	-0.246844	0.272057	-0.907323	0.364236	0.63757
ENSMUSG00000034906	Ncaph	protein_coding	111.628	-0.00382761	0.361464	-0.0105892	0.991551	0.997212
ENSMUSG00000034908	Sidt2	protein_coding	2980.84	-0.334241	0.175026	-1.90966	0.0561769	0.220598
ENSMUSG00000034911	Ushbp1	protein_coding	105.049	-0.624976	0.370921	-1.68493	0.0920022	0.297677
ENSMUSG00000034917	Tjp3	protein_coding	179.083	-0.301206	0.300629	-1.00192	0.316383	0.596134
ENSMUSG00000034918	Cdhr2	protein_coding	70.224	-0.408332	0.454029	-0.899351	0.368466	0.641594
ENSMUSG00000034936	Arl4d	protein_coding	432.479	-0.531134	0.273151	-1.94447	0.0518384	0.209694
ENSMUSG00000034947	Tmem106a	protein_coding	117.38	-0.238579	0.35693	-0.668419	0.503866	0.746613
ENSMUSG00000034974	Dapk3	protein_coding	155.773	0.410509	0.318402	1.28928	0.197301	0.467782
ENSMUSG00000034998	Foxn2	protein_coding	376.468	0.124538	0.259844	0.479278	0.631741	0.825238
ENSMUSG00000035011	Zbtb7a	protein_coding	2542.17	0.502623	0.223986	2.24399	0.024833	0.128733
ENSMUSG00000035031	C8a	protein_coding	39.2497	-0.382293	0.622682	-0.613946	0.539251	0.769463
ENSMUSG00000035033	Tbr1	protein_coding	911.068	1.59825	0.199721	8.00238	1.22039e-15	3.86965e-13
ENSMUSG00000035041	Creb3l3	protein_coding	100.302	-0.330937	0.366052	-0.90407	0.365958	0.639222
ENSMUSG00000035045	Zc3h12b	protein_coding	564.608	-0.426282	0.220808	-1.93056	0.0535379	0.214073
ENSMUSG00000035047	Kri1	protein_coding	285.085	-0.94787	0.26328	-3.60024	0.000317921	0.00478896
ENSMUSG00000035064	Eef2k	protein_coding	863.645	0.0530633	0.209938	0.252757	0.800456	0.91502
ENSMUSG00000035109	Shc4	protein_coding	262.929	0.121267	0.803472	0.150929	0.880032	0.951914
ENSMUSG00000035125	Gcfc2	protein_coding	36.4528	-0.343671	0.59872	-0.574009	0.565962	0.786001
ENSMUSG00000035151	Elmod2	protein_coding	1904.93	-0.534998	0.184406	-2.9012	0.00371739	0.0338228
ENSMUSG00000035161	Ints6	protein_coding	419.642	0.210234	0.239497	0.877812	0.380046	0.652038
ENSMUSG00000035168	Tanc1	protein_coding	629.943	-0.00959064	0.241241	-0.0397554	0.968288	0.988545
ENSMUSG00000035172	Plekhh3	protein_coding	273.344	1.2842	0.304113	4.22278	2.41306e-05	0.000572425
ENSMUSG00000035183	Slc24a5	protein_coding	96.8426	0.633431	0.406243	1.55924	0.118939	0.349415
ENSMUSG00000035232	Pdk3	protein_coding	1612.62	-0.373214	0.183181	-2.0374	0.0416097	0.181671
ENSMUSG00000035234	Abraxas1	protein_coding	170.138	-0.496509	0.312303	-1.58983	0.111873	0.336997
ENSMUSG00000035235	Trim13	protein_coding	471.179	-0.282113	0.248836	-1.13373	0.256908	0.536214
ENSMUSG00000035242	Oaz1	protein_coding	46614.9	0.274928	0.165964	1.65655	0.0976108	0.309147
ENSMUSG00000035266	Helq	protein_coding	335.072	-0.730538	0.258331	-2.82791	0.00468531	0.0397052
ENSMUSG00000035298	Klhl35	protein_coding	70.9231	-0.709608	0.424196	-1.67283	0.0943608	0.302559
ENSMUSG00000035311	Gnptab	protein_coding	1397.95	0.0523779	0.185286	0.282687	0.777417	0.903007
ENSMUSG00000035329	Fbxo33	protein_coding	3455.49	-0.460135	0.180343	-2.55145	0.0107277	0.0719654
ENSMUSG00000035351	Nup37	protein_coding	75.0579	-0.547212	0.490353	-1.11596	0.264441	0.543767
ENSMUSG00000035356	Nfkbiz	protein_coding	656.586	-1.01186	0.25103	-4.03085	5.55763e-05	0.00114183
ENSMUSG00000035357	Pdzrn3	protein_coding	589.675	-0.0105428	0.227116	-0.0464202	0.962975	0.986278
ENSMUSG00000035367	Rmi1	protein_coding	491.433	-0.192232	0.229491	-0.837648	0.402228	0.670192
ENSMUSG00000035372	1810055G02Rik	protein_coding	3239.22	0.0159561	0.18622	0.0856842	0.931717	0.974417
ENSMUSG00000035382	Pcsk7	protein_coding	856.607	-0.19311	0.202209	-0.955002	0.339577	0.617686
ENSMUSG00000035397	Klf16	protein_coding	1451.13	0.121323	0.187002	0.648778	0.516482	0.754748
ENSMUSG00000035399	Oser1	protein_coding	3115.66	-0.618412	0.189398	-3.26515	0.00109408	0.0129849
ENSMUSG00000035401	Emsy	protein_coding	1077.03	-0.205949	0.201217	-1.02352	0.306062	0.58763
ENSMUSG00000035431	Sstr1	protein_coding	1917.91	-0.554241	0.236634	-2.34219	0.019171	0.108357
ENSMUSG00000035529	Prdm4	protein_coding	532.812	0.48557	0.219744	2.20971	0.0271254	0.136886
ENSMUSG00000035530	Eif1	protein_coding	26155.7	-0.0839014	0.163085	-0.514464	0.606927	0.810927
ENSMUSG00000035566	Pcdh17	protein_coding	4301.86	-0.525912	0.233538	-2.25194	0.0243263	0.12726
ENSMUSG00000035569	Ankrd11	protein_coding	9059.67	-0.0597858	0.167781	-0.356332	0.721592	0.874733
ENSMUSG00000035595	Fam174c	protein_coding	65.5335	-0.225879	0.440299	-0.513013	0.607942	0.811575
ENSMUSG00000035597	Prpf39	protein_coding	2244.36	-0.503636	0.192677	-2.61389	0.00895174	0.0630461
ENSMUSG00000035615	Frmpd1	protein_coding	141.962	0.347533	0.352047	0.987179	0.323555	0.601904
ENSMUSG00000035649	Zcchc7	protein_coding	765.383	-0.545823	0.20577	-2.65259	0.00798762	0.0585154
ENSMUSG00000035666	Gtf3c4	protein_coding	1659.03	0.647067	0.214327	3.01906	0.00253557	0.0252353
ENSMUSG00000035671	Zswim4	protein_coding	659.322	-0.174186	0.210258	-0.828438	0.407422	0.674723
ENSMUSG00000035673	Sbno2	protein_coding	431.97	0.107288	0.270568	0.396529	0.691715	0.85797
ENSMUSG00000035681	Kcnc2	protein_coding	2857.57	-0.702092	0.174005	-4.03491	5.46239e-05	0.00112592
ENSMUSG00000035725	Prkx	protein_coding	1482.84	-0.444235	0.18543	-2.3957	0.0165887	0.0976186
ENSMUSG00000035757	Selenoo	protein_coding	568.92	1.08786	0.256303	4.24442	2.19163e-05	0.000525798
ENSMUSG00000035772	Mrps2	protein_coding	672.327	-0.0995715	0.231852	-0.429462	0.667587	0.845288
ENSMUSG00000035828	Pim3	protein_coding	3251.44	-0.534382	0.211542	-2.52613	0.0115326	0.0759723
ENSMUSG00000035829	Ppp1r26	protein_coding	485.022	0.1996	0.250904	0.795523	0.426309	0.689223
ENSMUSG00000035840	Lysmd3	protein_coding	3707.34	-0.432038	0.177852	-2.4292	0.0151324	0.0921258
ENSMUSG00000035851	Ythdc1	protein_coding	4481.06	-0.0341651	0.176307	-0.193782	0.846347	0.937129
ENSMUSG00000035863	Palm	protein_coding	39133.7	2.08142	0.227746	9.13921	6.29114e-20	4.43293e-17
ENSMUSG00000035898	Uba6	protein_coding	1672.98	-0.169516	0.194509	-0.871504	0.383479	0.655217
ENSMUSG00000035900	Gramd4	protein_coding	497.072	-0.247693	0.232153	-1.06694	0.286	0.56655
ENSMUSG00000035914	Cd276	protein_coding	293.423	0.31356	0.274677	1.14156	0.253636	0.532784
ENSMUSG00000035953	Pip4p1	protein_coding	2455.07	0.87331	0.240187	3.63596	0.000276951	0.00430474
ENSMUSG00000035967	Ints6l	protein_coding	836.039	-0.817207	0.204481	-3.9965	6.42871e-05	0.00128879
ENSMUSG00000035992	Fnip1	protein_coding	2304.31	-0.510269	0.183479	-2.78107	0.00541796	0.0441821
ENSMUSG00000036002	Fam214b	protein_coding	1488.44	0.162436	0.24577	0.660928	0.508659	0.750038
ENSMUSG00000036023	Parp2	protein_coding	1118.78	-0.153697	0.204382	-0.752009	0.452046	0.709117
ENSMUSG00000036036	Zfp57	protein_coding	1238.71	0.181462	0.194272	0.934065	0.35027	0.626703
ENSMUSG00000036052	Dnajb5	protein_coding	4098.18	-0.250083	0.192666	-1.29802	0.194282	0.464446
ENSMUSG00000036078	Sigmar1	protein_coding	1476.96	-0.517244	0.190519	-2.71492	0.00662918	0.0510729
ENSMUSG00000036087	Slain2	protein_coding	315.52	0.733699	0.251791	2.91392	0.00356923	0.0326936
ENSMUSG00000036097	Slf2	protein_coding	1479.09	-0.343626	0.188658	-1.82142	0.0685429	0.250039
ENSMUSG00000036111	Lmo1	protein_coding	926.113	0.450945	0.212553	2.12157	0.0338739	0.158539
ENSMUSG00000036138	Acaa1a	protein_coding	2312.19	0.0317615	0.178559	0.177877	0.85882	0.943309
ENSMUSG00000036158	Prickle1	protein_coding	809.419	0.0314355	0.232122	0.135426	0.892275	0.957518
ENSMUSG00000036181	H1f2	protein_coding	633.616	0.298964	0.211607	1.41282	0.157707	0.414017
ENSMUSG00000036186	Dipk1b	protein_coding	1514.03	0.501823	0.202194	2.48189	0.0130686	0.0831264
ENSMUSG00000036192	Rorb	protein_coding	255.21	0.545655	0.263494	2.07085	0.0383732	0.173203
ENSMUSG00000036206	Sh3bp4	protein_coding	675.825	0.017116	0.209891	0.0815472	0.935007	0.975756
ENSMUSG00000036208	Nepro	protein_coding	115.657	-0.0471967	0.344719	-0.136914	0.891099	0.956804
ENSMUSG00000036214	Polr1has	protein_coding	81.8445	0.174852	0.442542	0.395109	0.692763	0.858451
ENSMUSG00000036216	Leap2	protein_coding	27.8762	-0.538322	0.649333	-0.829038	0.407083	0.674571
ENSMUSG00000036225	Kctd1	protein_coding	477.559	0.590644	0.226876	2.60338	0.00923102	0.0644241
ENSMUSG00000036281	Snapc4	protein_coding	1459.22	-0.234666	0.189818	-1.23627	0.216359	0.491608
ENSMUSG00000036282	Naa30	protein_coding	412.625	0.277265	0.23105	1.20003	0.23013	0.508
ENSMUSG00000036295	Lrrn3	protein_coding	2732.61	-0.450239	0.192924	-2.33376	0.0196081	0.110205
ENSMUSG00000036304	Zdhhc23	protein_coding	455.295	0.642639	0.233835	2.74825	0.0059914	0.0476058
ENSMUSG00000036306	Lzts1	protein_coding	6209	1.03778	0.182366	5.69061	1.2659e-08	7.62143e-07
ENSMUSG00000036315	Polr1h	protein_coding	914.172	-0.612586	0.209543	-2.92344	0.00346186	0.0319717
ENSMUSG00000036327	Qsox2	protein_coding	1001.82	-0.128659	0.209675	-0.613611	0.539472	0.769472
ENSMUSG00000036330	Slc18a1	protein_coding	49.6432	-0.426906	0.506986	-0.842047	0.399762	0.668377
ENSMUSG00000036333	Kidins220	protein_coding	12435	-0.320999	0.175392	-1.83018	0.0672234	0.246897
ENSMUSG00000036334	Igsf10	protein_coding	330.704	0.0377846	0.248322	0.15216	0.879061	0.951695
ENSMUSG00000036339	Tmem260	protein_coding	473.171	0.0668149	0.244948	0.272772	0.785029	0.907106
ENSMUSG00000036352	Ubac1	protein_coding	886.918	0.319186	0.198785	1.60568	0.108344	0.329904
ENSMUSG00000036357	Gpr101	protein_coding	85.3201	-0.657861	0.484773	-1.35705	0.174766	0.43772
ENSMUSG00000036376	Abt1	protein_coding	3804.39	-0.0635788	0.195796	-0.32472	0.745393	0.888459
ENSMUSG00000036381	P2ry14	protein_coding	98.1639	0.0799411	0.387384	0.206361	0.836509	0.932222
ENSMUSG00000036390	Gadd45a	protein_coding	115.029	-0.235667	0.357005	-0.660122	0.509175	0.750411
ENSMUSG00000036411	9530077C05Rik	protein_coding	550.937	-0.489097	0.222016	-2.20298	0.0275964	0.138164
ENSMUSG00000036422	Pcdh8	protein_coding	24511.6	-0.464111	0.561662	-0.826319	0.408623	0.675742
ENSMUSG00000036430	Tbcc	protein_coding	1177.42	-0.0515346	0.192109	-0.268257	0.788502	0.908946
ENSMUSG00000036432	Siah2	protein_coding	751.651	0.153577	0.207111	0.74152	0.458378	0.714104
ENSMUSG00000036437	Npy1r	protein_coding	573.622	-1.2725	0.253771	-5.01436	5.3209e-07	2.10021e-05
ENSMUSG00000036442	Thap11	protein_coding	1460.41	-0.0782818	0.202056	-0.387427	0.69844	0.861838
ENSMUSG00000036459	Wtip	protein_coding	73.2222	0.186919	0.419111	0.445989	0.655605	0.838946
ENSMUSG00000036478	Btg1	protein_coding	8530.63	-0.192575	0.183875	-1.04731	0.294955	0.576308
ENSMUSG00000036545	Adamts2	protein_coding	448.984	0.105031	0.266735	0.393765	0.693755	0.859209
ENSMUSG00000036555	Iqce	protein_coding	941.524	0.129054	0.26518	0.486666	0.626495	0.822118
ENSMUSG00000036557	Stpg4	protein_coding	22.2259	0.42652	0.708458	0.602041	0.547147	NA
ENSMUSG00000036565	Ttyh3	protein_coding	4003.82	0.660051	0.231784	2.8477	0.00440358	0.0380421
ENSMUSG00000036568	Bicral	protein_coding	847.608	-0.00700577	0.21189	-0.0330632	0.973624	0.990374
ENSMUSG00000036572	Upf3b	protein_coding	830.276	-0.0694187	0.203751	-0.340704	0.733326	0.881777
ENSMUSG00000036580	Spg20	protein_coding	416.668	0.15465	0.237156	0.652102	0.514336	0.75358
ENSMUSG00000036599	Chst12	protein_coding	1304.91	-0.249182	0.18662	-1.33524	0.181799	0.446461
ENSMUSG00000036620	Mgat4b	protein_coding	2010.23	1.0169	0.201406	5.04904	4.44045e-07	1.79362e-05
ENSMUSG00000036646	Man1b1	protein_coding	10920.4	-0.113643	0.19746	-0.575525	0.564937	0.785351
ENSMUSG00000036693	Nop14	protein_coding	2941.74	-0.316748	0.192184	-1.64815	0.0993213	0.312535
ENSMUSG00000036699	Zcchc12	protein_coding	27300.1	-0.301803	0.167209	-1.80494	0.0710846	0.255843
ENSMUSG00000036721	Zscan12	protein_coding	195.826	-0.0418893	0.295756	-0.141635	0.887368	0.954713
ENSMUSG00000036737	Oxsr1	protein_coding	715.787	-0.203841	0.205607	-0.991411	0.321485	0.600162
ENSMUSG00000036766	Dner	protein_coding	33641.6	-0.407839	0.174827	-2.33281	0.0196583	0.110389
ENSMUSG00000036782	Klhl13	protein_coding	965.08	0.254291	0.205445	1.23776	0.215806	0.491112
ENSMUSG00000036800	Fam135b	protein_coding	2227.78	-0.334393	0.204772	-1.63301	0.102467	0.318693
ENSMUSG00000036817	Sun1	protein_coding	5317.94	-0.61969	0.16837	-3.68052	0.00023276	0.00374008
ENSMUSG00000036822	Topors	protein_coding	2301.85	-0.668148	0.190113	-3.51447	0.000440632	0.00623737
ENSMUSG00000036825	Ssx2ip	protein_coding	2187.9	0.178203	0.178451	0.998607	0.317985	0.597278
ENSMUSG00000036840	Siah1a	protein_coding	227.366	0.0122073	0.289437	0.042176	0.966358	0.987696
ENSMUSG00000036862	Dchs1	protein_coding	1296.26	0.184435	0.287505	0.641501	0.521197	0.757739
ENSMUSG00000036867	Smad6	protein_coding	1069.04	-0.550302	0.191374	-2.87553	0.00403348	0.0358249
ENSMUSG00000036894	Rap2b	protein_coding	1319.93	0.560069	0.218822	2.55947	0.0104832	0.0707744
ENSMUSG00000036898	Zfp157	protein_coding	339.702	-0.280322	0.302816	-0.925716	0.354594	0.630835
ENSMUSG00000036907	C1ql2	protein_coding	4054.17	0.0235815	0.194543	0.121215	0.903521	0.961811
ENSMUSG00000036915	Kirrel2	protein_coding	467.728	0.643159	0.22474	2.86178	0.00421263	0.0368292
ENSMUSG00000036928	Stag3	protein_coding	93.9532	-0.517223	0.386773	-1.33728	0.181132	0.445281
ENSMUSG00000036931	Nfkbid	protein_coding	779.357	-0.710309	0.22332	-3.18068	0.00146928	0.016511
ENSMUSG00000036941	Elac1	protein_coding	564.584	-0.170567	0.222386	-0.766985	0.443091	0.702155
ENSMUSG00000036948	Map11	protein_coding	310.753	1.35459	0.265556	5.10094	3.37977e-07	1.42257e-05
ENSMUSG00000036949	Slc39a12	protein_coding	669.468	-0.186692	0.230069	-0.811462	0.4171	0.681905
ENSMUSG00000036955	Kifbp	protein_coding	2447.73	0.519129	0.179154	2.89766	0.00375954	0.0340921
ENSMUSG00000036957	Lrfn3	protein_coding	911.089	0.00150635	0.279117	0.00539685	0.995694	0.998265
ENSMUSG00000036964	Trim17	protein_coding	776.318	-0.2024	0.207291	-0.976407	0.328863	0.60712
ENSMUSG00000036975	Tmem177	protein_coding	324.357	0.0566533	0.275258	0.205819	0.836932	0.932457
ENSMUSG00000036980	Taf6	protein_coding	1134.42	0.174764	0.196706	0.888453	0.374297	0.646355
ENSMUSG00000036990	Otud4	protein_coding	1016.79	0.105729	0.194308	0.544134	0.58635	0.797397
ENSMUSG00000036995	Asap3	protein_coding	151.185	0.495065	0.380402	1.30143	0.193113	0.463001
ENSMUSG00000037001	Zfp39	protein_coding	145.054	0.00512223	0.385151	0.0132993	0.989389	0.996503
ENSMUSG00000037007	Zfp113	protein_coding	169.728	-0.39891	0.299728	-1.33091	0.18322	0.448769
ENSMUSG00000037013	Ss18	protein_coding	707.457	0.0766294	0.203592	0.376387	0.706629	0.865875
ENSMUSG00000037014	Sstr4	protein_coding	283.474	-0.401433	0.273155	-1.46962	0.141665	0.389308
ENSMUSG00000037029	Zfp146	protein_coding	202.805	-0.29487	0.287931	-1.0241	0.30579	0.587226
ENSMUSG00000037035	Inhbb	protein_coding	93.9007	0.152269	0.376583	0.404343	0.68596	0.854028
ENSMUSG00000037071	Scd1	protein_coding	2208.53	0.513241	0.184284	2.78505	0.00535196	0.0438694
ENSMUSG00000037075	Rnf139	protein_coding	411.503	-0.893829	0.240634	-3.71448	0.000203623	0.00337157
ENSMUSG00000037085	Trmt12	protein_coding	365.245	-0.0137444	0.271758	-0.0505758	0.959664	0.9848
ENSMUSG00000037095	Lrg1	protein_coding	39.1876	-1.02516	0.644234	-1.59129	0.111545	0.336444
ENSMUSG00000037103	Dcaf15	protein_coding	896.852	0.135129	0.206556	0.654202	0.512982	0.753161
ENSMUSG00000037112	Sik2	protein_coding	2218.61	-0.321329	0.243175	-1.32139	0.186372	0.452821
ENSMUSG00000037134	Prmt9	protein_coding	341.402	-0.0265177	0.257323	-0.103052	0.917922	0.968609
ENSMUSG00000037166	Ppp1r14a	protein_coding	529.371	-0.0366443	0.29919	-0.122478	0.90252	0.961284
ENSMUSG00000037169	Mycn	protein_coding	1316.61	-0.168913	0.187068	-0.902954	0.36655	0.63988
ENSMUSG00000037172	Dennd11	protein_coding	2042.54	0.864222	0.204222	4.23178	2.3185e-05	0.000552058
ENSMUSG00000037174	Elf2	protein_coding	639.6	-0.212154	0.222625	-0.952963	0.340609	0.618152
ENSMUSG00000037204	Atg101	protein_coding	9983.8	-0.0633195	0.1852	-0.341898	0.732428	0.881034
ENSMUSG00000037206	Islr	protein_coding	1223.66	0.00756061	0.214342	0.0352736	0.971862	0.989975
ENSMUSG00000037211	Spry1	protein_coding	342.634	-0.726839	0.248863	-2.92064	0.00349317	0.032214
ENSMUSG00000037221	Mospd3	protein_coding	2475.64	1.43774	0.213428	6.73642	1.6234e-11	1.91833e-09
ENSMUSG00000037235	Mxd4	protein_coding	1592.07	1.31696	0.190134	6.9265	4.31383e-12	5.7392e-10
ENSMUSG00000037242	Clic4	protein_coding	847.446	0.595687	0.199732	2.98243	0.00285966	0.0276028
ENSMUSG00000037262	Kin	protein_coding	457.625	-0.320907	0.245964	-1.30469	0.191997	0.461497
ENSMUSG00000037266	Rsrp1	protein_coding	29333.7	-0.632221	0.177813	-3.55554	0.000377201	0.00549905
ENSMUSG00000037270	4932438A13Rik	protein_coding	4531.92	-0.406581	0.224857	-1.80818	0.0705791	0.254746
ENSMUSG00000037306	Man1c1	protein_coding	493.245	0.172472	0.272594	0.632706	0.526926	0.762629
ENSMUSG00000037315	Jade3	protein_coding	209.664	-0.190744	0.327361	-0.582671	0.560115	0.782601
ENSMUSG00000037316	Bag4	protein_coding	4079.89	0.455481	0.194092	2.34672	0.0189393	0.107558
ENSMUSG00000037341	Slc9a7	protein_coding	2185.27	-0.385096	0.189102	-2.03644	0.0417058	0.181901
ENSMUSG00000037355	Uvssa	protein_coding	858.051	-0.113065	0.197357	-0.572898	0.566714	0.786293
ENSMUSG00000037369	Kdm6a	protein_coding	880.758	0.0969259	0.198594	0.488061	0.625507	0.821996
ENSMUSG00000037373	Ctbp1	protein_coding	3919.77	0.764053	0.170142	4.49069	7.09927e-06	0.000201587
ENSMUSG00000037376	Trmt6	protein_coding	1071.9	-0.0302676	0.203053	-0.149063	0.881504	0.952261
[truncated: 20,589 more rows]

## Sheet: 3.2 KCl_Neurite_enriched
List of genes enriched in neurites of WT hippocampal neurons treated with KCl (DESeq2 FCN/S > 1.5, FDR-p.value <0.05)
ensembl_gene_id	external_gene_name	gene_biotype	baseMean	log2FoldChange	lfcSE	stat	pvalue	padj
ENSMUSG00000001794	Capns1	protein_coding	1395.17	0.88379	0.192268	4.59666	4.29311e-06	0.000128827
ENSMUSG00000001910	Nacc1	protein_coding	1052.67	0.661564	0.225225	2.93735	0.00331029	0.0309494
ENSMUSG00000002006	Pdzd4	protein_coding	559.304	0.827861	0.240273	3.4455	0.00057001	0.00779055
ENSMUSG00000002997	Prkar2b	protein_coding	1472.04	0.912896	0.19881	4.59181	4.39417e-06	0.000131033
ENSMUSG00000003068	Stk11	protein_coding	5568.87	0.807786	0.185617	4.3519	1.34964e-05	0.000351257
ENSMUSG00000003235	Eif2b5	protein_coding	2894.39	1.23269	0.209006	5.89786	3.6824e-09	2.53832e-07
ENSMUSG00000003308	Keap1	protein_coding	2951.79	0.924777	0.188698	4.90083	9.54325e-07	3.49827e-05
ENSMUSG00000003573	Homer3	protein_coding	943.03	1.16015	0.221273	5.24308	1.57916e-07	7.11932e-06
ENSMUSG00000003644	Rps6ka1	protein_coding	346.169	0.849238	0.240466	3.53163	0.000412999	0.00589888
ENSMUSG00000003948	Mmd	protein_coding	5261.59	0.69063	0.168715	4.09346	4.24974e-05	0.000917227
ENSMUSG00000004798	Ulk2	protein_coding	1714	0.709063	0.199883	3.54739	0.000389067	0.00563747
ENSMUSG00000005360	Slc1a3	protein_coding	15436.8	0.629562	0.180632	3.48533	0.000491536	0.0068509
ENSMUSG00000006058	Snf8	protein_coding	477.347	0.899275	0.222299	4.04535	5.22456e-05	0.00108631
ENSMUSG00000006362	Cbfa2t3	protein_coding	1346.02	1.01309	0.225155	4.49952	6.81079e-06	0.000194266
ENSMUSG00000006651	Aplp1	protein_coding	21344	0.652517	0.1731	3.76959	0.000163517	0.00280263
ENSMUSG00000007655	Cav1	protein_coding	189.035	1.0186	0.312815	3.25623	0.001129	0.0133081
ENSMUSG00000007682	Dio2	protein_coding	1008.7	1.04648	0.211945	4.93749	7.91332e-07	2.95778e-05
ENSMUSG00000008140	Emc10	protein_coding	6331	0.899363	0.185628	4.84498	1.26624e-06	4.49443e-05
ENSMUSG00000008393	Carhsp1	protein_coding	6077.43	0.895249	0.181604	4.92968	8.23631e-07	3.06645e-05
ENSMUSG00000009075	Cabp7	protein_coding	710.653	1.4069	0.21797	6.45456	1.08536e-10	1.06438e-08
ENSMUSG00000009216	Fam163b	protein_coding	12236.6	1.04321	0.195227	5.34358	9.11302e-08	4.37816e-06
ENSMUSG00000009394	Syn2	protein_coding	14826.7	0.742303	0.165897	4.47448	7.6598e-06	0.000215893
ENSMUSG00000010517	Faf1	protein_coding	1111.6	0.959489	0.225798	4.24934	2.14406e-05	0.000515035
ENSMUSG00000012429	Mplkip	protein_coding	237.755	0.870749	0.311713	2.79344	0.00521513	0.0430446
ENSMUSG00000013419	Zfp651	protein_coding	2122.17	0.990184	0.199566	4.9617	6.988e-07	2.65363e-05
ENSMUSG00000013787	Ehmt2	protein_coding	4009.21	0.782326	0.180316	4.33865	1.43362e-05	0.000367775
ENSMUSG00000014470	Rnf166	protein_coding	530.621	0.651292	0.215796	3.01809	0.00254372	0.0252681
ENSMUSG00000015994	Fnta	protein_coding	1791.15	0.728437	0.220999	3.29612	0.000980314	0.0119554
ENSMUSG00000016940	Kctd2	protein_coding	260.029	0.861434	0.284187	3.03123	0.00243562	0.0245563
ENSMUSG00000016946	Kctd5	protein_coding	1860.97	1.02025	0.199814	5.10601	3.29031e-07	1.39107e-05
ENSMUSG00000017132	Cyth1	protein_coding	6662.58	0.833728	0.217454	3.83404	0.000126058	0.00226678
ENSMUSG00000017485	Top2b	protein_coding	2009.2	0.620977	0.182101	3.41006	0.000649475	0.00862868
ENSMUSG00000018415	Gid4	protein_coding	2919.41	1.67281	0.179927	9.29715	1.44264e-20	1.37231e-17
ENSMUSG00000018965	Ywhah	protein_coding	57883.8	0.890277	0.176894	5.03282	4.83311e-07	1.92364e-05
ENSMUSG00000019158	Tmem160	protein_coding	3287.31	1.40625	0.207302	6.78358	1.17237e-11	1.40278e-09
ENSMUSG00000019831	Wasf1	protein_coding	6187.7	0.941794	0.215811	4.36396	1.27726e-05	0.000336099
ENSMUSG00000020167	Tcf3	protein_coding	732.017	1.22493	0.253033	4.84098	1.292e-06	4.57734e-05
ENSMUSG00000020232	Hmg20b	protein_coding	454.845	0.686571	0.249941	2.74693	0.00601552	0.0476855
ENSMUSG00000020331	Hcn2	protein_coding	618.955	2.0175	0.239525	8.42293	3.67181e-17	1.70381e-14
ENSMUSG00000020440	Arf5	protein_coding	8598.03	0.920892	0.180709	5.096	3.46908e-07	1.45053e-05
ENSMUSG00000020536	Llgl1	protein_coding	929.702	0.776318	0.232195	3.34339	0.000827623	0.0105557
ENSMUSG00000020642	Rnf144a	protein_coding	996.901	1.07218	0.2033	5.27385	1.33591e-07	6.18388e-06
ENSMUSG00000020671	Rab10	protein_coding	5917.37	1.03613	0.181415	5.71137	1.12072e-08	6.85586e-07
ENSMUSG00000020773	Trim47	protein_coding	167.02	0.925506	0.337756	2.74016	0.00614095	0.0482576
ENSMUSG00000020814	Mxra7	protein_coding	419.947	1.187	0.235703	5.03601	4.75343e-07	1.90707e-05
ENSMUSG00000020827	Mink1	protein_coding	5351.73	0.768822	0.193106	3.98134	6.85273e-05	0.00135947
ENSMUSG00000020846	Rflnb	protein_coding	395.685	1.33029	0.259379	5.12876	2.91664e-07	1.24975e-05
ENSMUSG00000020864	Ankrd40	protein_coding	947.016	0.611548	0.193936	3.15335	0.0016141	0.0177709
ENSMUSG00000020886	Dlg4	protein_coding	8853.45	1.2641	0.216285	5.84459	5.07817e-09	3.37901e-07
ENSMUSG00000021061	Sptb	protein_coding	1095.15	1.15066	0.256285	4.48976	7.13022e-06	0.000201864
ENSMUSG00000021062	Rab15	protein_coding	4865.1	1.1456	0.214933	5.33004	9.81937e-08	4.70563e-06
ENSMUSG00000021102	Glrx5	protein_coding	2263.25	1.52941	0.228081	6.70556	2.00637e-11	2.29947e-09
ENSMUSG00000021127	Zfp36l1	protein_coding	621.105	0.822834	0.24905	3.30389	0.000953527	0.0117341
ENSMUSG00000021371	Mcur1	protein_coding	871.744	0.654535	0.198279	3.30108	0.000963135	0.0118141
ENSMUSG00000021400	Wrnip1	protein_coding	2131.98	0.864954	0.209162	4.13532	3.54454e-05	0.000782308
ENSMUSG00000021476	Habp4	protein_coding	3313.71	1.57261	0.1978	7.9505	1.85765e-15	5.52215e-13
ENSMUSG00000021496	Pcbd2	protein_coding	292.741	1.27963	0.275589	4.64324	3.42982e-06	0.000105139
ENSMUSG00000021747	Cfap20dc	protein_coding	95.4	1.49065	0.410443	3.6318	0.00028145	0.00436397
ENSMUSG00000021816	Ppp3cb	protein_coding	2508.28	0.606715	0.198634	3.05443	0.0022549	0.0231139
ENSMUSG00000021870	Slmap	protein_coding	877.215	0.708992	0.198727	3.56768	0.00036016	0.0053147
ENSMUSG00000021959	Lats2	protein_coding	447.722	1.41487	0.248717	5.68867	1.2803e-08	7.6646e-07
ENSMUSG00000021993	Mipep	protein_coding	834.023	1.18833	0.233435	5.09064	3.56849e-07	1.48232e-05
ENSMUSG00000022075	Rhobtb2	protein_coding	2375.36	1.44385	0.208516	6.92441	4.37809e-12	5.74436e-10
ENSMUSG00000022199	Slc22a17	protein_coding	17971.7	0.695804	0.18117	3.84062	0.000122724	0.0022203
ENSMUSG00000022208	Jph4	protein_coding	15185.8	1.4881	0.222658	6.68335	2.33542e-11	2.66056e-09
ENSMUSG00000022382	Wnt7b	protein_coding	2632.87	0.97525	0.242412	4.02311	5.74339e-05	0.00116615
ENSMUSG00000022389	Tef	protein_coding	10194.1	0.995808	0.170413	5.8435	5.11157e-09	3.38842e-07
ENSMUSG00000022438	Parvb	protein_coding	384.044	1.18725	0.249907	4.75078	2.02629e-06	6.71607e-05
ENSMUSG00000022554	Hgh1	protein_coding	721.609	0.596354	0.215498	2.76733	0.00565183	0.0455723
ENSMUSG00000022752	Tomm70a	protein_coding	4242.1	0.742543	0.17807	4.16996	3.04649e-05	0.000693295
ENSMUSG00000022791	Tnk2	protein_coding	2152.52	0.683298	0.239609	2.85173	0.00434827	0.0377055
ENSMUSG00000022792	Yars2	protein_coding	869.264	0.754709	0.209558	3.60144	0.000316458	0.00477827
ENSMUSG00000023018	Smarcd1	protein_coding	3142.19	0.644128	0.188195	3.42266	0.000620117	0.00830826
ENSMUSG00000023809	Rps6ka2	protein_coding	1787.31	0.921517	0.208713	4.41523	1.00901e-05	0.000273453
ENSMUSG00000024095	Hnrnpll	protein_coding	1631.95	1.06263	0.217078	4.89513	9.82405e-07	3.59428e-05
ENSMUSG00000024142	Mlst8	protein_coding	1162.95	0.69191	0.201009	3.44218	0.000577035	0.00785834
ENSMUSG00000024201	Kdm4b	protein_coding	7162.28	0.760839	0.261674	2.90758	0.00364233	0.0332352
ENSMUSG00000024220	Zfp523	protein_coding	1750.76	0.995846	0.184296	5.40352	6.53456e-08	3.28889e-06
ENSMUSG00000024424	Ttc39c	protein_coding	1123.46	0.618126	0.210598	2.93509	0.0033345	0.0311127
ENSMUSG00000024524	Gnal	protein_coding	8641.7	1.474	0.18689	7.88701	3.09502e-15	8.17815e-13
ENSMUSG00000024529	Lox	protein_coding	89.2641	1.19329	0.413618	2.88499	0.0039142	0.0350933
ENSMUSG00000024601	Isoc1	protein_coding	952.032	1.02629	0.196489	5.22317	1.75888e-07	7.83671e-06
ENSMUSG00000024661	Fth1	protein_coding	250549	1.38025	0.186065	7.41813	1.18788e-13	2.05449e-11
ENSMUSG00000024772	Ehd1	protein_coding	4044.9	0.683015	0.230169	2.96745	0.00300276	0.0286641
ENSMUSG00000024883	Rin1	protein_coding	612.303	1.05406	0.298593	3.53008	0.000415437	0.00592037
ENSMUSG00000025128	Bhlhe22	protein_coding	991.384	0.807293	0.234635	3.44063	0.000580354	0.00788659
ENSMUSG00000025221	Kcnip2	protein_coding	3359.85	0.851835	0.179688	4.74064	2.1304e-06	7.02441e-05
ENSMUSG00000025735	Rhbdl1	protein_coding	245.001	1.85576	0.302295	6.13888	8.3104e-10	6.80517e-08
ENSMUSG00000025876	Unc5a	protein_coding	1775.73	0.63338	0.192058	3.29785	0.000974272	0.0119183
ENSMUSG00000026027	Stradb	protein_coding	2169.03	0.996162	0.183672	5.42359	5.84122e-08	2.95556e-06
ENSMUSG00000026090	Cracdl	protein_coding	2943.82	0.608038	0.174401	3.48644	0.000489492	0.00683242
ENSMUSG00000026176	Ctdsp1	protein_coding	92.1564	1.09236	0.384732	2.83926	0.00452177	0.0387507
ENSMUSG00000026384	Ptpn4	protein_coding	1159.53	0.607619	0.212359	2.86128	0.00421934	0.0368393
ENSMUSG00000026457	Adipor1	protein_coding	6175.7	0.821293	0.172151	4.77078	1.83516e-06	6.21245e-05
ENSMUSG00000026608	Kctd3	protein_coding	3778.06	0.737922	0.188889	3.90664	9.35868e-05	0.00177339
ENSMUSG00000026676	Ccdc3	protein_coding	126.451	1.27233	0.345018	3.68772	0.000226271	0.00367418
ENSMUSG00000026678	Rgs5	protein_coding	3534.4	1.54288	0.19557	7.88913	3.04293e-15	8.15377e-13
ENSMUSG00000026764	Kif5c	protein_coding	195392	1.28565	0.169107	7.60258	2.90274e-14	5.63516e-12
ENSMUSG00000026820	Ptges2	protein_coding	1037.28	0.795651	0.204771	3.88558	0.000102088	0.00191302
ENSMUSG00000027175	Tcp11l1	protein_coding	387.329	0.924147	0.25867	3.57268	0.000353344	0.00523141
ENSMUSG00000027316	Gfra4	protein_coding	3319.83	0.944534	0.184854	5.10962	3.22812e-07	1.37087e-05
ENSMUSG00000027465	Tbc1d20	protein_coding	2203.23	1.14009	0.195684	5.82618	5.67099e-09	3.70758e-07
ENSMUSG00000027488	Snta1	protein_coding	712.412	0.7592	0.208266	3.64533	0.000267047	0.00417466
ENSMUSG00000027646	Src	protein_coding	1894.61	0.727886	0.20864	3.48871	0.000485352	0.00678875
ENSMUSG00000027895	Kcnc4	protein_coding	1670.69	0.784657	0.201246	3.89899	9.65963e-05	0.00181955
ENSMUSG00000028416	Bag1	protein_coding	3283.64	2.13432	0.176386	12.1003	1.05232e-33	1.00102e-29
ENSMUSG00000028426	Rad23b	protein_coding	5528.54	0.829524	0.257803	3.21767	0.00129238	0.0148835
ENSMUSG00000028639	Ybx1	protein_coding	20090.3	2.33666	0.171313	13.6397	2.32574e-42	4.42472e-38
ENSMUSG00000028756	Pink1	protein_coding	6320.12	1.59718	0.233356	6.84437	7.68119e-12	9.50635e-10
ENSMUSG00000028917	Plekhm2	protein_coding	1204.21	1.10433	0.202632	5.44994	5.0386e-08	2.64076e-06
ENSMUSG00000028959	Fastk	protein_coding	3564.81	0.752444	0.223174	3.37155	0.000747453	0.00969346
ENSMUSG00000029030	Tprgl	protein_coding	1298.86	1.15081	0.206492	5.57318	2.50134e-08	1.40793e-06
ENSMUSG00000029120	Ppp2r2c	protein_coding	13233.1	1.14775	0.176257	6.51179	7.42606e-11	7.47518e-09
ENSMUSG00000029208	Guf1	protein_coding	363.816	0.738445	0.238882	3.09125	0.00199316	0.0210083
ENSMUSG00000029221	Slc30a9	protein_coding	5563.56	0.668501	0.179216	3.73014	0.000191372	0.00319373
ENSMUSG00000029319	Coq2	protein_coding	1123.66	1.46645	0.218246	6.71927	1.82636e-11	2.10585e-09
ENSMUSG00000029595	Lhx5	protein_coding	351.631	1.87983	0.257122	7.31102	2.65115e-13	4.34811e-11
ENSMUSG00000029674	Limk1	protein_coding	2216.84	1.20133	0.19584	6.13428	8.5547e-10	6.95527e-08
ENSMUSG00000029713	Gnb2	protein_coding	9744.85	0.918669	0.230066	3.99308	6.52218e-05	0.00130341
ENSMUSG00000029725	Ppp1r35	protein_coding	503.149	1.11325	0.235764	4.72191	2.33646e-06	7.54687e-05
ENSMUSG00000029861	Fam131b	protein_coding	768.973	0.639186	0.207568	3.07941	0.00207412	0.0216695
ENSMUSG00000030122	Ptms	protein_coding	6033.89	1.11431	0.167784	6.64133	3.10857e-11	3.45851e-09
ENSMUSG00000030374	Strn4	protein_coding	3894.91	0.711223	0.171405	4.14938	3.33372e-05	0.000741801
ENSMUSG00000030421	Uri1	protein_coding	1794.37	0.884014	0.191234	4.62267	3.78829e-06	0.000114948
ENSMUSG00000030527	Crtc3	protein_coding	1591.56	0.864011	0.262981	3.28545	0.0010182	0.0122712
ENSMUSG00000030811	Fbxl19	protein_coding	294.302	0.781418	0.27323	2.85993	0.00423732	0.0369624
ENSMUSG00000030870	Ubfd1	protein_coding	5113.14	0.643948	0.169954	3.78895	0.000151284	0.00263087
ENSMUSG00000031575	Ash2l	protein_coding	2933.44	0.687945	0.220686	3.11731	0.00182513	0.0196064
ENSMUSG00000031776	Arl2bp	protein_coding	2124.4	0.930948	0.182413	5.10352	3.33387e-07	1.40636e-05
ENSMUSG00000031822	Gse1	protein_coding	424.505	0.969408	0.263428	3.67997	0.000233257	0.00374491
ENSMUSG00000031824	6430548M08Rik	protein_coding	6194.07	1.09136	0.183978	5.932	2.9926e-09	2.10867e-07
ENSMUSG00000031837	Necab2	protein_coding	3042.57	0.647063	0.17534	3.69033	0.000223967	0.00364809
ENSMUSG00000031885	Cbfb	protein_coding	624.886	0.630544	0.218471	2.88616	0.0038997	0.0350292
ENSMUSG00000031983	2310022B05Rik	protein_coding	1198.63	1.32715	0.259606	5.11215	3.18508e-07	1.35562e-05
ENSMUSG00000032014	Oaf	protein_coding	106.009	2.13202	0.381895	5.58274	2.36763e-08	1.3446e-06
ENSMUSG00000032034	Kcnj5	protein_coding	202.943	1.02605	0.286791	3.5777	0.000346627	0.00514397
ENSMUSG00000032224	Fam81a	protein_coding	14076.4	1.36463	0.166827	8.1799	2.84083e-16	1.10299e-13
ENSMUSG00000032281	Acsbg1	protein_coding	2259.53	0.91544	0.201714	4.53831	5.67059e-06	0.000164959
ENSMUSG00000032290	Ptpn9	protein_coding	750.118	0.781055	0.201756	3.87129	0.000108263	0.0020036
ENSMUSG00000032393	Dpp8	protein_coding	3232.32	1.14671	0.1868	6.1387	8.32009e-10	6.80517e-08
ENSMUSG00000032481	Smarcc1	protein_coding	3092.22	0.742053	0.174858	4.24375	2.19819e-05	0.000526376
ENSMUSG00000032698	Lmo2	protein_coding	438.186	0.688941	0.244469	2.81811	0.00483065	0.0406912
ENSMUSG00000032740	Ccdc88a	protein_coding	3354.5	0.741308	0.178889	4.14394	3.41383e-05	0.000757855
ENSMUSG00000033352	Map2k4	protein_coding	4679.53	0.722148	0.176023	4.10258	4.08571e-05	0.000885776
ENSMUSG00000033423	Eri3	protein_coding	10704.1	0.901362	0.166125	5.42581	5.76929e-08	2.93478e-06
ENSMUSG00000033434	Gtpbp6	protein_coding	870.4	0.628909	0.207012	3.03804	0.00238125	0.0240719
ENSMUSG00000033697	Arhgap39	protein_coding	2453.47	0.819332	0.253977	3.22601	0.0012553	0.014518
ENSMUSG00000033726	Emx1	protein_coding	1518.04	0.812585	0.221108	3.67506	0.000237792	0.00379929
ENSMUSG00000033819	Ppp1r16a	protein_coding	3676.15	1.33414	0.246834	5.40502	6.47995e-08	3.27005e-06
ENSMUSG00000034190	Chmp7	protein_coding	6297.5	0.609478	0.20878	2.91924	0.00350881	0.0322801
ENSMUSG00000034201	Gas2l1	protein_coding	1468.19	1.43817	0.239234	6.01156	1.83752e-09	1.36558e-07
ENSMUSG00000034220	Gpc1	protein_coding	1884.43	0.665069	0.21264	3.12768	0.00176193	0.0190784
ENSMUSG00000034311	Kif4	protein_coding	448.752	0.971048	0.251016	3.86848	0.000109517	0.00202287
ENSMUSG00000034472	Rasd2	protein_coding	880.847	1.56161	0.207623	7.52137	5.42066e-14	1.00124e-11
ENSMUSG00000034789	Rab24	protein_coding	669.821	1.15669	0.266918	4.33352	1.46744e-05	0.000375243
ENSMUSG00000034892	Rps29	protein_coding	13084.8	0.992338	0.191882	5.17161	2.32086e-07	1.01271e-05
ENSMUSG00000035033	Tbr1	protein_coding	911.068	1.59825	0.199721	8.00238	1.22039e-15	3.86965e-13
ENSMUSG00000035172	Plekhh3	protein_coding	273.344	1.2842	0.304113	4.22278	2.41306e-05	0.000572425
ENSMUSG00000035666	Gtf3c4	protein_coding	1659.03	0.647067	0.214327	3.01906	0.00253557	0.0252353
ENSMUSG00000035757	Selenoo	protein_coding	568.92	1.08786	0.256303	4.24442	2.19163e-05	0.000525798
ENSMUSG00000035863	Palm	protein_coding	39133.7	2.08142	0.227746	9.13921	6.29114e-20	4.43293e-17
ENSMUSG00000035953	Pip4p1	protein_coding	2455.07	0.87331	0.240187	3.63596	0.000276951	0.00430474
ENSMUSG00000036087	Slain2	protein_coding	315.52	0.733699	0.251791	2.91392	0.00356923	0.0326936
ENSMUSG00000036304	Zdhhc23	protein_coding	455.295	0.642639	0.233835	2.74825	0.0059914	0.0476058
ENSMUSG00000036306	Lzts1	protein_coding	6209	1.03778	0.182366	5.69061	1.2659e-08	7.62143e-07
ENSMUSG00000036565	Ttyh3	protein_coding	4003.82	0.660051	0.231784	2.8477	0.00440358	0.0380421
ENSMUSG00000036620	Mgat4b	protein_coding	2010.23	1.0169	0.201406	5.04904	4.44045e-07	1.79362e-05
ENSMUSG00000036915	Kirrel2	protein_coding	467.728	0.643159	0.22474	2.86178	0.00421263	0.0368292
ENSMUSG00000036948	Map11	protein_coding	310.753	1.35459	0.265556	5.10094	3.37977e-07	1.42257e-05
ENSMUSG00000037172	Dennd11	protein_coding	2042.54	0.864222	0.204222	4.23178	2.3185e-05	0.000552058
ENSMUSG00000037221	Mospd3	protein_coding	2475.64	1.43774	0.213428	6.73642	1.6234e-11	1.91833e-09
ENSMUSG00000037235	Mxd4	protein_coding	1592.07	1.31696	0.190134	6.9265	4.31383e-12	5.7392e-10
ENSMUSG00000037242	Clic4	protein_coding	847.446	0.595687	0.199732	2.98243	0.00285966	0.0276028
ENSMUSG00000037373	Ctbp1	protein_coding	3919.77	0.764053	0.170142	4.49069	7.09927e-06	0.000201587
ENSMUSG00000037509	Arhgef4	protein_coding	5901.8	1.06429	0.184041	5.78288	7.34316e-09	4.65679e-07
ENSMUSG00000037514	Pank2	protein_coding	324.073	0.709479	0.247957	2.8613	0.00421911	0.0368393
ENSMUSG00000037643	Prkci	protein_coding	1400.55	0.620333	0.195773	3.16864	0.00153156	0.0170797
ENSMUSG00000037843	Vstm2l	protein_coding	1048.51	0.794188	0.243731	3.25846	0.0011202	0.0132207
ENSMUSG00000037855	Zfp365	protein_coding	2765.95	1.2519	0.19018	6.58274	4.61863e-11	4.85466e-09
ENSMUSG00000037887	Dusp8	protein_coding	14211.7	0.69131	0.191696	3.60628	0.000310622	0.00470883
ENSMUSG00000037907	Ankrd13b	protein_coding	2366.44	1.0561	0.178733	5.90885	3.44499e-09	2.38331e-07
ENSMUSG00000037979	Ccdc92	protein_coding	4890.36	0.70329	0.196629	3.57674	0.000347908	0.00515897
ENSMUSG00000038020	Rapgefl1	protein_coding	1920.45	0.698456	0.192362	3.63094	0.000282392	0.00437501
ENSMUSG00000038324	Trpc4ap	protein_coding	3460.31	0.648999	0.187496	3.4614	0.000537382	0.00740312
ENSMUSG00000038375	Trp53inp2	protein_coding	9747.25	0.900341	0.223652	4.02563	5.68228e-05	0.00115621
ENSMUSG00000038390	Gpr162	protein_coding	1694.12	0.797557	0.214938	3.71064	0.000206733	0.00341118
ENSMUSG00000038453	Srcin1	protein_coding	6563.73	1.00456	0.216534	4.63928	3.49633e-06	0.00010677
ENSMUSG00000038587	Akap12	protein_coding	4051.43	1.30591	0.183182	7.12903	1.01075e-12	1.51414e-10
ENSMUSG00000038642	Ctss	protein_coding	154.99	1.3441	0.367052	3.66188	0.000250374	0.00395958
ENSMUSG00000038696	Mapkap1	protein_coding	1889.87	0.985986	0.206949	4.76439	1.89422e-06	6.33377e-05
ENSMUSG00000039481	Nrtn	protein_coding	281.526	2.5714	0.367004	7.00647	2.44414e-12	3.49623e-10
ENSMUSG00000039781	Cep131	protein_coding	624.525	0.641678	0.233555	2.74743	0.00600637	0.0476527
ENSMUSG00000039850	Endov	protein_coding	1170.02	1.3741	0.21401	6.42073	1.35625e-10	1.29013e-08
ENSMUSG00000040502	Marchf9	protein_coding	305.812	0.911317	0.253518	3.59468	0.000324785	0.0048769
ENSMUSG00000040659	Efhd2	protein_coding	962.511	0.847529	0.196947	4.30333	1.68247e-05	0.000422841
ENSMUSG00000040699	Limd2	protein_coding	5545.21	0.674928	0.170146	3.96675	7.28601e-05	0.00143199
ENSMUSG00000040725	Hnrnpul1	protein_coding	2226.98	0.736	0.192849	3.81646	0.000135381	0.00241617
ENSMUSG00000041115	Iqsec2	protein_coding	2163.04	1.25311	0.195016	6.42567	1.3129e-10	1.25517e-08
ENSMUSG00000041203	Trir	protein_coding	1623.84	1.4092	0.243001	5.79917	6.66443e-09	4.29799e-07
ENSMUSG00000041205	Map6d1	protein_coding	2934.51	1.05297	0.179999	5.84986	4.91978e-09	3.30738e-07
ENSMUSG00000041453	Rpl21	protein_coding	11676.1	0.662042	0.179872	3.68064	0.000232652	0.00374008
ENSMUSG00000041530	Ago1	protein_coding	1109.9	0.675313	0.194035	3.48037	0.000500726	0.00696368
ENSMUSG00000041607	Mbp	protein_coding	1930.56	0.781179	0.213178	3.66445	0.00024787	0.00392977
ENSMUSG00000041773	Enc1	protein_coding	29092.9	0.691714	0.195815	3.53249	0.000411671	0.00588875
ENSMUSG00000042066	Tmcc2	protein_coding	12382	1.79989	0.170338	10.5666	4.25675e-26	8.99829e-23
ENSMUSG00000042115	Klhdc8a	protein_coding	310.153	1.9517	0.261853	7.4534	9.09675e-14	1.58776e-11
ENSMUSG00000042182	Bend6	protein_coding	2567.68	1.70914	0.183778	9.30004	1.40392e-20	1.37231e-17
ENSMUSG00000042203	Tbc1d22b	protein_coding	1904.75	0.829306	0.205052	4.04436	5.24663e-05	0.00108852
ENSMUSG00000042372	Dmrt3	protein_coding	119.768	1.51967	0.373206	4.07194	4.66231e-05	0.000987755
ENSMUSG00000042453	Reln	protein_coding	7881.14	0.924469	0.172065	5.37279	7.75261e-08	3.831e-06
ENSMUSG00000042675	Ypel3	protein_coding	2570.53	1.46458	0.231751	6.31962	2.62209e-10	2.36423e-08
ENSMUSG00000042804	Gpr153	protein_coding	831.654	1.28737	0.203818	6.31627	2.67955e-10	2.40465e-08
ENSMUSG00000043079	Synpo	protein_coding	2905.31	0.825294	0.250928	3.28896	0.00100557	0.0121808
ENSMUSG00000043165	Lor	protein_coding	329.84	1.2561	0.311752	4.02915	5.59791e-05	0.0011464
ENSMUSG00000043460	Elfn2	protein_coding	4861.74	0.858304	0.250623	3.42468	0.000615517	0.00828947
ENSMUSG00000043614	Vps37d	protein_coding	223.172	1.20176	0.294453	4.08131	4.47822e-05	0.000956208
ENSMUSG00000044024	Rell2	protein_coding	1197.3	1.74838	0.25071	6.97371	3.08693e-12	4.28678e-10
ENSMUSG00000044141	E130201H02Rik	processed_pseudogene	104.639	3.39834	0.418381	8.1226	4.5629e-16	1.63791e-13
ENSMUSG00000044352	Sowaha	protein_coding	3393.74	2.1425	0.214848	9.97215	2.01818e-23	2.25859e-20
ENSMUSG00000044434	Gm9791	processed_pseudogene	646.785	0.846912	0.229235	3.69452	0.000220306	0.00360698
ENSMUSG00000044674	Fzd1	protein_coding	583.139	0.772197	0.236745	3.26173	0.00110734	0.0131015
ENSMUSG00000044949	Ubtd2	protein_coding	226.102	0.886957	0.292985	3.02731	0.00246737	0.0247583
ENSMUSG00000045767	B230219D22Rik	protein_coding	4359.78	0.869513	0.184361	4.71637	2.40089e-06	7.70269e-05
ENSMUSG00000045912	C2cd4c	protein_coding	527.203	0.806058	0.253823	3.17567	0.00149491	0.0167506
ENSMUSG00000045994	B3gat1	protein_coding	2928.53	0.995588	0.199981	4.9784	6.41106e-07	2.46405e-05
ENSMUSG00000046449	Nexmif	protein_coding	2757.89	0.737245	0.187062	3.94119	8.10799e-05	0.00156922
ENSMUSG00000046574	Prr12	protein_coding	1269.82	0.745331	0.227932	3.26997	0.00107558	0.0127893
ENSMUSG00000046658	Zfp316	protein_coding	498.972	1.23769	0.268339	4.61242	3.98015e-06	0.000120511
ENSMUSG00000046791	Riox1	protein_coding	111.542	1.01786	0.363571	2.79961	0.00511636	0.0424134
ENSMUSG00000046792	Zfp787	protein_coding	431.629	1.13893	0.248809	4.57753	4.70491e-06	0.000138992
ENSMUSG00000047044	D030056L22Rik	protein_coding	864.177	0.74418	0.225755	3.29641	0.0009793	0.0119554
ENSMUSG00000047264	Zfp358	protein_coding	955.67	1.05197	0.2203	4.77517	1.7956e-06	6.08935e-05
ENSMUSG00000047417	Rexo1	protein_coding	3982.1	0.917068	0.227193	4.03651	5.42528e-05	0.00112069
ENSMUSG00000047539	Fbxo28	protein_coding	762.438	0.626193	0.217121	2.88407	0.00392573	0.0351634
ENSMUSG00000047810	Ccdc88b	protein_coding	243.334	0.901044	0.313951	2.87002	0.00410452	0.0363034
ENSMUSG00000047824	Pygo2	protein_coding	1999.14	0.759912	0.275917	2.75413	0.00588485	0.0469235
ENSMUSG00000047843	Bri3	protein_coding	308.878	0.682172	0.248175	2.74876	0.00598213	0.0475595
ENSMUSG00000048022	Tmem229a	protein_coding	238.294	1.08943	0.288731	3.77318	0.000161182	0.0027726
ENSMUSG00000048027	Rgmb	protein_coding	2822.47	0.610643	0.195418	3.1248	0.00177924	0.0192221
ENSMUSG00000048251	Bcl11b	protein_coding	4362.91	0.750612	0.186694	4.02055	5.80617e-05	0.00117764
ENSMUSG00000048481	Mypop	protein_coding	845.319	1.04862	0.271187	3.86679	0.000110278	0.00203102
ENSMUSG00000048540	Nhlh2	protein_coding	680.078	0.691229	0.21573	3.20414	0.00135468	0.0154421
ENSMUSG00000048826	Dact2	protein_coding	696.195	0.966758	0.30618	3.15749	0.00159135	0.0175714
ENSMUSG00000048895	Cdk5r1	protein_coding	5612.86	1.05755	0.196461	5.38299	7.32587e-08	3.64855e-06
ENSMUSG00000049001	Ndnf	protein_coding	2771.02	0.756819	0.198829	3.80638	0.000141016	0.00249333
ENSMUSG00000049551	Fzd9	protein_coding	387.241	1.09464	0.299476	3.65518	0.000256997	0.00404414
ENSMUSG00000049969	Plekhf2	protein_coding	220.082	0.895417	0.306145	2.92481	0.00344667	0.031847
ENSMUSG00000050138	Kcnk12	protein_coding	570.48	1.1044	0.305088	3.61994	0.000294675	0.00451021
ENSMUSG00000050148	Ubqln2	protein_coding	6922.05	0.772801	0.179986	4.29368	1.75739e-05	0.000435911
ENSMUSG00000050357	Carmil2	protein_coding	1104.46	0.632933	0.231407	2.73515	0.00623516	0.0487362
ENSMUSG00000050708	Ftl1	protein_coding	141296	1.63407	0.187979	8.69285	3.53461e-18	1.76963e-15
ENSMUSG00000050822	Slc29a4	protein_coding	5959.75	0.790074	0.227553	3.47205	0.000516509	0.00715702
ENSMUSG00000050896	Rtn4rl2	protein_coding	407.473	1.3102	0.319539	4.10028	4.12654e-05	0.000893145
ENSMUSG00000051817	Sox12	protein_coding	174.235	0.896597	0.32145	2.78923	0.00528342	0.0434387
ENSMUSG00000052301	Doc2a	protein_coding	452.743	0.89045	0.229033	3.88787	0.000101126	0.00189737
ENSMUSG00000052727	Map1b	protein_coding	353181	0.638773	0.170754	3.7409	0.000183364	0.00308171
ENSMUSG00000052751	Repin1	protein_coding	1296.55	0.591155	0.212562	2.78109	0.0054176	0.0441821
ENSMUSG00000052915	Msl1	protein_coding	4776.93	0.932403	0.176706	5.27657	1.31626e-07	6.13407e-06
ENSMUSG00000052934	Fbxo31	protein_coding	7737.92	1.78447	0.195771	9.11508	7.86109e-20	5.34133e-17
ENSMUSG00000054057	A930004D18Rik	protein_coding	315.754	0.732164	0.257216	2.8465	0.00442028	0.0381387
ENSMUSG00000054452	Tle5	protein_coding	11595.4	1.17124	0.177158	6.61127	3.81034e-11	4.11885e-09
ENSMUSG00000054455	Vapb	protein_coding	4349.58	0.846351	0.194512	4.35115	1.35423e-05	0.000351971
ENSMUSG00000054871	Tmem158	protein_coding	239.678	0.864353	0.275701	3.13511	0.0017179	0.0187403
ENSMUSG00000055675	Kbtbd11	protein_coding	2116.12	1.03431	0.191747	5.39414	6.88512e-08	3.44709e-06
ENSMUSG00000055805	Fmnl1	protein_coding	2495.83	0.869878	0.202704	4.29137	1.77576e-05	0.000439893
ENSMUSG00000056076	Eif3b	protein_coding	3267.08	0.943761	0.189966	4.96805	6.76294e-07	2.59405e-05
ENSMUSG00000056612	Ppp1r14b	protein_coding	405.922	1.45976	0.241096	6.05468	1.40699e-09	1.08372e-07
ENSMUSG00000056947	Mab21l1	protein_coding	169.755	1.1966	0.309621	3.86471	0.00011122	0.00204242
ENSMUSG00000057614	Gnai1	protein_coding	7253.15	0.825907	0.169584	4.87019	1.1149e-06	4.03251e-05
ENSMUSG00000058056	Palld	protein_coding	381.02	0.640764	0.235123	2.72523	0.00642569	0.0499995
ENSMUSG00000058542	Gm15590	processed_pseudogene	44649.5	1.67038	0.18119	9.21895	3.00019e-20	2.48168e-17
ENSMUSG00000058756	Thra	protein_coding	22776.2	1.05221	0.169754	6.19847	5.70155e-10	4.8425e-08
ENSMUSG00000059064	Gm10059	processed_pseudogene	2359.29	1.00042	0.207823	4.81381	1.48081e-06	5.15034e-05
ENSMUSG00000059824	Dbp	protein_coding	495.171	1.64513	0.302309	5.44188	5.27208e-08	2.74047e-06
ENSMUSG00000061353	Cxcl12	protein_coding	1581.15	0.84054	0.201993	4.16124	3.16519e-05	0.000712636
ENSMUSG00000062098	Btbd3	protein_coding	14347.9	1.60597	0.175564	9.14749	5.82697e-20	4.26377e-17
ENSMUSG00000062382	Ftl1-ps1	protein_coding	54518.8	1.65702	0.179492	9.2317	2.66374e-20	2.30353e-17
ENSMUSG00000063531	Sema3e	protein_coding	933.924	0.960804	0.204375	4.70119	2.58645e-06	8.24242e-05
ENSMUSG00000063632	Sox11	protein_coding	28825.7	0.943215	0.173237	5.44464	5.19094e-08	2.71312e-06
ENSMUSG00000066407	Gm10263	processed_pseudogene	2760.79	0.764427	0.193372	3.95314	7.71317e-05	0.00150506
ENSMUSG00000066607	Insyn1	protein_coding	1379.77	0.709869	0.214815	3.30456	0.000951261	0.0117229
ENSMUSG00000066900	Suds3	protein_coding	1231.18	0.634943	0.187115	3.39333	0.000690495	0.00909112
ENSMUSG00000067889	Sptbn2	protein_coding	14041.7	1.10489	0.253396	4.36031	1.29879e-05	0.000339883
ENSMUSG00000068205	Macrod2	protein_coding	1394.8	0.930398	0.204825	4.5424	5.56171e-06	0.000162288
ENSMUSG00000068243	Gm7079	processed_pseudogene	1665.53	0.936273	0.22549	4.15217	3.29337e-05	0.000735403
ENSMUSG00000068267	Cenpb	protein_coding	1372.76	1.28232	0.193999	6.60994	3.84467e-11	4.13248e-09
ENSMUSG00000069188	Gm13192	processed_pseudogene	2197.63	0.771582	0.199217	3.87307	0.000107471	0.00199477
ENSMUSG00000070003	Ssbp4	protein_coding	4514.08	1.17532	0.188972	6.21954	4.98607e-10	4.31182e-08
ENSMUSG00000070462	Tlnrd1	protein_coding	611.734	1.92151	0.290918	6.60498	3.97566e-11	4.22553e-09
ENSMUSG00000071073	Lrrc73	protein_coding	1587.93	0.948395	0.240139	3.94936	7.8362e-05	0.00152282
ENSMUSG00000071253	Slc25a16	protein_coding	529.219	0.709706	0.216837	3.27299	0.00106415	0.0127011
ENSMUSG00000071636	Rimbp3	protein_coding	77.2128	1.34458	0.421786	3.18782	0.00143351	0.0162337
ENSMUSG00000071637	Cebpd	protein_coding	343.136	1.31751	0.26734	4.92824	8.2974e-07	3.07715e-05
ENSMUSG00000072214	Septin5	protein_coding	4862.25	0.924413	0.189011	4.8908	1.00428e-06	3.66025e-05
ENSMUSG00000072437	Nanos1	protein_coding	870.083	0.987274	0.21028	4.69504	2.66548e-06	8.42372e-05
ENSMUSG00000072875	Gpr27	protein_coding	1082.25	0.730109	0.207036	3.52648	0.000421128	0.00599249
ENSMUSG00000074064	Mlycd	protein_coding	672.68	0.941273	0.247778	3.79885	0.000145366	0.00255128
ENSMUSG00000074238	Ap1ar	protein_coding	1284.47	1.07677	0.186723	5.76667	8.0854e-09	5.07672e-07
ENSMUSG00000074923	Pak6	protein_coding	11925.1	1.12293	0.245878	4.56701	4.94737e-06	0.000145702
ENSMUSG00000078235	Fam43b	protein_coding	592.936	0.824912	0.28234	2.9217	0.00348126	0.0321198
ENSMUSG00000078652	Psme3	protein_coding	2989.79	1.0461	0.217735	4.80447	1.55162e-06	5.3672e-05
ENSMUSG00000079557	Marchf2	protein_coding	632.93	1.17065	0.211057	5.54662	2.91243e-08	1.61072e-06
ENSMUSG00000081043	Gm11512	processed_pseudogene	1739.39	1.56608	0.199764	7.83965	4.51805e-15	1.14608e-12
ENSMUSG00000081344	Gm14303	processed_pseudogene	7480.88	1.03579	0.205734	5.03461	4.78825e-07	1.90978e-05
ENSMUSG00000082062	Ftl2-ps	processed_pseudogene	45520	1.64453	0.18257	9.00768	2.10463e-19	1.25127e-16
ENSMUSG00000082185	Gm12428	processed_pseudogene	9251.73	0.907173	0.182679	4.96595	6.83648e-07	2.61173e-05
ENSMUSG00000082884	Gm13339	unprocessed_pseudogene	7399.88	0.869913	0.169493	5.13243	2.86029e-07	1.22838e-05
ENSMUSG00000084289	Fth1-ps	processed_pseudogene	3060.18	1.39841	0.184468	7.58077	3.43512e-14	6.51374e-12
ENSMUSG00000086040	Wipf3	protein_coding	1862.55	1.10458	0.196073	5.6335	1.76591e-08	1.02428e-06
ENSMUSG00000086688	Gm11560	processed_pseudogene	799.923	2.38897	0.213696	11.1793	5.14974e-29	1.6329e-25
ENSMUSG00000087211	Lhx1os	lncRNA	104.341	1.55406	0.388439	4.00077	6.31365e-05	0.00126706
ENSMUSG00000090363	Gm3512	protein_coding	160.798	0.866507	0.30648	2.82729	0.00469434	0.0397463
ENSMUSG00000094189	Gm6134	processed_pseudogene	315.633	1.04461	0.252355	4.13943	3.48167e-05	0.000772014
ENSMUSG00000095288	Gm7618	processed_pseudogene	1894.29	0.956597	0.218327	4.38148	1.17875e-05	0.000314085
ENSMUSG00000098449	Gm7467	lncRNA	46.2018	1.95156	0.535336	3.64548	0.000266894	0.00417466
ENSMUSG00000103400	Gm15853	lncRNA	56.4463	1.54367	0.502722	3.07063	0.00213607	0.0222069
ENSMUSG00000105031	Gm3511	processed_pseudogene	1332.1	0.700544	0.197565	3.54588	0.000391302	0.00565693
ENSMUSG00000107035	Ybx1-ps2	processed_pseudogene	761.31	2.51006	0.22406	11.2026	3.95855e-29	1.50623e-25
ENSMUSG00000108591	Particl	TEC	335.721	0.988372	0.272481	3.62731	0.000286387	0.00441891
ENSMUSG00000109171	Gm5735	processed_pseudogene	802.259	1.01581	0.231027	4.39692	1.09798e-05	0.000294627
ENSMUSG00000109715	Gm45606	lncRNA	335.754	1.13135	0.253213	4.46796	7.89705e-06	0.000221595
ENSMUSG00000113109	Gm7712	transcribed_processed_pseudogene	198.239	1.7995	0.302721	5.94442	2.77435e-09	1.97685e-07
ENSMUSG00000113337	Gm19220	processed_pseudogene	112.191	1.37732	0.419156	3.28595	0.0010164	0.0122618
ENSMUSG00000113923	Gm10126	processed_pseudogene	1026.08	0.916179	0.222334	4.12073	3.77666e-05	0.000827382
ENSMUSG00000115000	Gm49192	lncRNA	1318.49	2.10848	0.255782	8.24328	1.67559e-16	6.93001e-14
ENSMUSG00000116165	Pdxp	protein_coding	5136.34	1.3016	0.170736	7.62347	2.46952e-14	4.89402e-12
ENSMUSG00000000085	Scmh1	protein_coding	1929.68	0.765949	0.183636	4.17102	3.0324e-05	0.000691743
ENSMUSG00000000184	Ccnd2	protein_coding	20218.4	0.636425	0.167955	3.78926	0.000151099	0.00263041
ENSMUSG00000001062	Vps9d1	protein_coding	2040.52	0.763913	0.204693	3.732	0.000189969	0.00317588
ENSMUSG00000001761	Smo	protein_coding	131.31	1.50177	0.343041	4.37783	1.19866e-05	0.00031761
ENSMUSG00000002221	Paxip1	protein_coding	1582.3	0.650562	0.184924	3.518	0.000434813	0.00616417
ENSMUSG00000002233	Rhoc	protein_coding	268.758	0.941664	0.263969	3.56732	0.000360645	0.0053147
ENSMUSG00000002393	Nr2f6	protein_coding	316.321	0.869184	0.25368	3.42631	0.000611848	0.00826146
ENSMUSG00000002602	Axl	protein_coding	428.976	0.752015	0.254453	2.95541	0.0031225	0.0295992
ENSMUSG00000003199	Mpnd	protein_coding	770.885	0.834807	0.204854	4.07513	4.59884e-05	0.000975394
ENSMUSG00000003352	Cacnb3	protein_coding	10445.6	0.907817	0.170584	5.32181	1.02742e-07	4.88665e-06
ENSMUSG00000003378	Grik5	protein_coding	777.697	0.588791	0.207772	2.83383	0.00459932	0.0391859
ENSMUSG00000003531	Dgcr6	protein_coding	3917.81	0.836645	0.179047	4.67277	2.97171e-06	9.26834e-05
ENSMUSG00000003873	Bax	protein_coding	5025.24	0.591583	0.186626	3.16988	0.00152501	0.0170166
ENSMUSG00000004044	Cavin1	protein_coding	608.537	0.834674	0.218906	3.81293	0.000137331	0.00244636
ENSMUSG00000004187	Kifc2	protein_coding	17522.6	1.5029	0.250972	5.98831	2.12037e-09	1.54559e-07
ENSMUSG00000004263	Atn1	protein_coding	787.439	0.85093	0.21815	3.90067	9.59268e-05	0.00181232
ENSMUSG00000004707	Ly9	protein_coding	53.7056	1.7464	0.506574	3.44747	0.000565872	0.00775069
ENSMUSG00000004730	Adgre1	protein_coding	442.866	1.64102	0.301514	5.44259	5.25102e-08	2.737e-06
ENSMUSG00000004891	Nes	protein_coding	394.394	1.29086	0.276433	4.6697	3.01642e-06	9.37702e-05
ENSMUSG00000005951	Shpk	protein_coding	111.415	1.0941	0.366586	2.98455	0.00283993	0.0274401
ENSMUSG00000006218	Fam131c	protein_coding	210.286	0.85397	0.290855	2.93607	0.00332403	0.0310608
ENSMUSG00000006435	Neurl1a	protein_coding	5181.53	1.48322	0.178838	8.29364	1.0983e-16	4.74892e-14
ENSMUSG00000006740	Kif5b	protein_coding	45193.3	1.32435	0.214607	6.17103	6.78463e-10	5.62735e-08
ENSMUSG00000006932	Ctnnb1	protein_coding	18993.2	1.14388	0.166075	6.88776	5.66788e-12	7.28591e-10
ENSMUSG00000007659	Bcl2l1	protein_coding	9517.15	0.724586	0.167286	4.33143	1.48144e-05	0.000378313
ENSMUSG00000007892	Rplp1	protein_coding	18503.6	1.3015	0.195198	6.66757	2.60065e-11	2.94508e-09
ENSMUSG00000007944	Ttc9b	protein_coding	12796.8	1.35802	0.184997	7.34077	2.1237e-13	3.60745e-11
ENSMUSG00000011257	Pabpc4	protein_coding	2607.89	1.28957	0.178514	7.22393	5.05049e-13	7.87587e-11
ENSMUSG00000011884	Gltp	protein_coding	478.488	0.794874	0.222106	3.57881	0.000345163	0.00513025
ENSMUSG00000013663	Pten	protein_coding	1550.26	0.599137	0.188005	3.18682	0.00143846	0.0162622
ENSMUSG00000013833	Med16	protein_coding	2882.32	0.772418	0.183446	4.21059	2.54699e-05	0.000598229
ENSMUSG00000014313	Cox6c	protein_coding	20751.7	0.848725	0.187034	4.53782	5.68395e-06	0.000165095
ENSMUSG00000015095	Fbxw5	protein_coding	8487.22	0.757553	0.165918	4.56583	4.97531e-06	0.000146299
ENSMUSG00000015222	Map2	protein_coding	55234.5	1.35416	0.167837	8.06833	7.12676e-16	2.46521e-13
ENSMUSG00000015599	Ttbk1	protein_coding	4093.99	0.967667	0.263074	3.67831	0.000234785	0.00376309
ENSMUSG00000016256	Ctsz	protein_coding	615.377	0.842392	0.226293	3.72257	0.000197204	0.00327669
ENSMUSG00000016427	Ndufa1	protein_coding	9557.24	0.919842	0.169308	5.43295	5.54288e-08	2.84241e-06
ENSMUSG00000018459	Slc13a3	protein_coding	525.266	1.4026	0.265841	5.27609	1.31973e-07	6.13407e-06
ENSMUSG00000018672	Copz2	protein_coding	131.827	2.02141	0.385122	5.24876	1.53127e-07	7.00298e-06
ENSMUSG00000019370	Calm3	protein_coding	97675	0.901505	0.194254	4.64086	3.46963e-06	0.000106125
ENSMUSG00000019874	Fabp7	protein_coding	3224.84	0.789142	0.195381	4.03899	5.3681e-05	0.00111009
ENSMUSG00000020389	Cdkl3	protein_coding	309.998	0.74551	0.254582	2.92837	0.00340741	0.0316225
ENSMUSG00000020848	Doc2b	protein_coding	1796.27	1.03062	0.187588	5.49405	3.92824e-08	2.10521e-06
ENSMUSG00000020932	Gfap	protein_coding	53707.9	1.14711	0.173437	6.61401	3.74052e-11	4.07172e-09
ENSMUSG00000021262	Evl	protein_coding	2500.49	0.975956	0.185144	5.27134	1.35434e-07	6.25398e-06
ENSMUSG00000021303	Gng4	protein_coding	2815.52	1.10026	0.17438	6.30952	2.79909e-10	2.47687e-08
ENSMUSG00000021448	Shc3	protein_coding	932.902	1.12852	0.215235	5.24321	1.5781e-07	7.11932e-06
ENSMUSG00000021798	Ldb3	protein_coding	457.001	0.783974	0.247756	3.1643	0.00155459	0.0172757
ENSMUSG00000022283	Pabpc1	protein_coding	45440.6	1.03546	0.171907	6.02337	1.70818e-09	1.28076e-07
ENSMUSG00000022296	Baalc	protein_coding	1916.5	0.764946	0.206013	3.71309	0.000204742	0.00338714
ENSMUSG00000022323	Rida	protein_coding	2353.22	1.07285	0.204478	5.24678	1.54779e-07	7.02785e-06
ENSMUSG00000022456	Septin3	protein_coding	20270.2	0.791736	0.166031	4.76861	1.85501e-06	6.25739e-05
ENSMUSG00000022490	Ppp1r1a	protein_coding	7554.71	1.483	0.16906	8.77208	1.75389e-18	9.53364e-16
ENSMUSG00000022568	Scrib	protein_coding	1782.47	0.995032	0.224852	4.42527	9.63208e-06	0.000262536
ENSMUSG00000022715	Tmem114	protein_coding	218.968	0.986862	0.307838	3.20578	0.00134698	0.0153727
ENSMUSG00000022840	Adcy5	protein_coding	4200.81	1.14401	0.173645	6.58817	4.45273e-11	4.70629e-09
ENSMUSG00000022951	Rcan1	protein_coding	986.771	0.635813	0.200374	3.17313	0.00150805	0.0168472
ENSMUSG00000023118	Sympk	protein_coding	1455.26	0.618549	0.22515	2.74728	0.0060092	0.0476553
ENSMUSG00000023885	Thbs2	protein_coding	215.12	1.00472	0.327865	3.06443	0.00218084	0.0225124
ENSMUSG00000024268	Celf4	protein_coding	59643.4	0.758335	0.178313	4.25284	2.11079e-05	0.00050897
ENSMUSG00000024286	Ccny	protein_coding	2908.02	0.687721	0.176734	3.89128	9.97155e-05	0.00187413
ENSMUSG00000024300	Myo1f	protein_coding	93.5451	1.24501	0.405013	3.07401	0.00211201	0.0220049
ENSMUSG00000024501	Dpysl3	protein_coding	27940.3	0.7497	0.16354	4.5842	4.55722e-06	0.000135429
ENSMUSG00000024526	Cidea	protein_coding	266.823	0.729235	0.26538	2.74789	0.00599795	0.0476058
ENSMUSG00000024672	Ms4a7	protein_coding	133.645	1.20219	0.365817	3.28631	0.00101511	0.0122541
ENSMUSG00000024845	Tmem134	protein_coding	2291.19	1.49451	0.191453	7.80612	5.89768e-15	1.43851e-12
ENSMUSG00000024858	Grk2	protein_coding	4114.51	0.748457	0.172248	4.34523	1.39129e-05	0.000359636
ENSMUSG00000024873	Cnih2	protein_coding	4445.03	1.39845	0.178121	7.85115	4.12243e-15	1.05985e-12
ENSMUSG00000024897	Apba1	protein_coding	5585.67	1.29475	0.202588	6.39106	1.64743e-10	1.53639e-08
ENSMUSG00000024962	Vegfb	protein_coding	1779.44	1.76195	0.191513	9.20015	3.57465e-20	2.83365e-17
ENSMUSG00000024985	Tcf7l2	protein_coding	458.932	0.818485	0.227464	3.5983	0.000320298	0.00481714
ENSMUSG00000025218	Poll	protein_coding	556.894	1.11691	0.219751	5.08259	3.72318e-07	1.54048e-05
ENSMUSG00000025237	Parp6	protein_coding	7863.31	0.813916	0.170712	4.76776	1.86285e-06	6.27268e-05
ENSMUSG00000025241	Fyco1	protein_coding	1461.45	1.08537	0.240184	4.51891	6.21574e-06	0.000179992
ENSMUSG00000025318	Jph3	protein_coding	49670.5	1.78144	0.224925	7.92013	2.37267e-15	6.83941e-13
ENSMUSG00000025499	Hras	protein_coding	645.063	0.598168	0.214174	2.79291	0.00522359	0.0430771
ENSMUSG00000025576	Rbfox3	protein_coding	11881.4	0.796629	0.173912	4.58064	4.63553e-06	0.000137155
ENSMUSG00000025592	Dach2	protein_coding	172.402	0.980404	0.313788	3.12442	0.00178157	0.0192363
ENSMUSG00000025739	Gng13	protein_coding	681.463	1.60588	0.238147	6.74326	1.54877e-11	1.84158e-09
ENSMUSG00000025743	Sdc3	protein_coding	7317.54	0.684988	0.227689	3.00844	0.00262594	0.0258712
ENSMUSG00000025867	Cplx2	protein_coding	108041	1.60294	0.197292	8.12471	4.48447e-16	1.63791e-13
ENSMUSG00000025875	Tspan17	protein_coding	4518.47	1.20804	0.169632	7.12152	1.06744e-12	1.57427e-10
ENSMUSG00000026018	Ica1l	protein_coding	624.09	0.607628	0.209023	2.907	0.00364917	0.0332816
ENSMUSG00000026028	Trak2	protein_coding	12161.6	1.17057	0.205777	5.68856	1.28113e-08	7.6646e-07
ENSMUSG00000026494	Kif26b	protein_coding	1928.57	1.01469	0.203355	4.98976	6.04534e-07	2.34455e-05
ENSMUSG00000026605	Cenpf	protein_coding	350.435	0.973914	0.252029	3.8643	0.000111409	0.00204332
ENSMUSG00000026667	Uhmk1	protein_coding	5000.78	0.854838	0.16899	5.0585	4.22557e-07	1.71777e-05
ENSMUSG00000026728	Vim	protein_coding	1556.98	0.612468	0.18807	3.2566	0.00112756	0.0132994
ENSMUSG00000026796	Niban2	protein_coding	1482.03	0.980559	0.218391	4.48993	7.12481e-06	0.000201864
ENSMUSG00000026811	St6galnac6	protein_coding	3213.02	1.32494	0.213733	6.19905	5.68066e-10	4.8425e-08
ENSMUSG00000026821	Ralgds	protein_coding	4293.46	0.652366	0.193818	3.36587	0.000763014	0.00987236
ENSMUSG00000027466	Rbck1	protein_coding	3450.62	0.73414	0.176231	4.16579	3.10277e-05	0.000701905
ENSMUSG00000027495	Fam210b	protein_coding	2429.22	0.594204	0.196516	3.0237	0.00249705	0.0249458
ENSMUSG00000027612	Mmp24	protein_coding	1734.15	0.928301	0.184868	5.02142	5.12919e-07	2.03298e-05
ENSMUSG00000027637	Rab5if	protein_coding	1453.64	1.3293	0.280439	4.74006	2.13659e-06	7.03264e-05
ENSMUSG00000027832	Ptx3	protein_coding	71.4098	1.70904	0.445144	3.8393	0.000123384	0.002225
ENSMUSG00000028136	Snx27	protein_coding	7238.16	0.974356	0.169116	5.76148	8.33811e-09	5.21818e-07
ENSMUSG00000028176	Lrrc7	protein_coding	1823.28	0.920618	0.22663	4.0622	4.86115e-05	0.00102192
ENSMUSG00000028459	Cd72	protein_coding	111.913	1.21854	0.392414	3.10524	0.00190127	0.0202077
ENSMUSG00000028494	Plin2	protein_coding	297.841	0.868072	0.264299	3.28443	0.00102191	0.0122971
ENSMUSG00000028552	Eps15	protein_coding	8275.17	0.844817	0.171635	4.92216	8.55932e-07	3.16196e-05
ENSMUSG00000028753	Vwa5b1	protein_coding	2189.63	1.74573	0.216629	8.05862	7.71616e-16	2.59775e-13
ENSMUSG00000028773	Fabp3	protein_coding	4000.49	0.665021	0.180497	3.68439	0.000229255	0.00370252
ENSMUSG00000028838	Extl1	protein_coding	652.386	0.906741	0.239295	3.78922	0.000151119	0.00263041
ENSMUSG00000028849	Map7d1	protein_coding	8256.92	0.943618	0.258402	3.65174	0.000260467	0.00408861
ENSMUSG00000028988	Ctnnbip1	protein_coding	4779.48	1.01398	0.175263	5.78548	7.23076e-09	4.60084e-07
ENSMUSG00000029304	Spp1	protein_coding	1123.05	2.16123	0.770406	2.80532	0.00502674	0.0417979
ENSMUSG00000029406	Pitpnm2	protein_coding	4904.67	0.967866	0.238514	4.0579	4.95162e-05	0.00103864
ENSMUSG00000029577	Ube3b	protein_coding	9224.2	1.62987	0.2564	6.35673	2.06089e-10	1.89412e-08
ENSMUSG00000029622	Arpc1b	protein_coding	672.718	0.997062	0.208625	4.77921	1.75985e-06	5.98949e-05
ENSMUSG00000029860	Zyx	protein_coding	3286.48	0.653393	0.189742	3.44359	0.000574036	0.00782407
ENSMUSG00000030030	1700003E16Rik	protein_coding	1788.53	1.14042	0.19698	5.7895	7.05948e-09	4.52211e-07
ENSMUSG00000030701	Plekhb1	protein_coding	1964.69	0.830603	0.194771	4.26451	2.00343e-05	0.000488031
ENSMUSG00000030706	Mrpl48	protein_coding	2038.94	0.839376	0.177541	4.7278	2.26968e-06	7.39396e-05
ENSMUSG00000031065	Cdk16	protein_coding	25984.8	1.65031	0.241669	6.82878	8.56385e-12	1.04676e-09
ENSMUSG00000031137	Fgf13	protein_coding	14638.4	1.92355	0.16903	11.3799	5.26514e-30	2.50423e-26
ENSMUSG00000031207	Msn	protein_coding	1364.3	0.8537	0.202859	4.20834	2.57254e-05	0.000602
ENSMUSG00000031392	Irak1	protein_coding	581.668	0.753415	0.226151	3.33147	0.000863878	0.010921
ENSMUSG00000031749	St3gal2	protein_coding	1523.96	0.741486	0.193811	3.82581	0.000130341	0.00233937
ENSMUSG00000031834	Pik3r2	protein_coding	10756.4	0.72535	0.219502	3.30452	0.000951387	0.0117229
ENSMUSG00000032060	Cryab	protein_coding	1385.19	1.32293	0.206529	6.40552	1.49853e-10	1.40744e-08
ENSMUSG00000032305	Fam219b	protein_coding	2003.32	0.670258	0.179582	3.73233	0.000189719	0.0031745
ENSMUSG00000032470	Mras	protein_coding	2849.34	0.605548	0.177499	3.41156	0.000645918	0.00858741
ENSMUSG00000032737	Inppl1	protein_coding	193.057	1.20402	0.412505	2.91881	0.00351374	0.0323018
ENSMUSG00000032867	Fbxw8	protein_coding	876.26	0.775222	0.200302	3.87027	0.000108713	0.00200998
ENSMUSG00000032875	Arhgef17	protein_coding	3131.06	0.819413	0.173531	4.722	2.33532e-06	7.54687e-05
ENSMUSG00000033287	Kctd17	protein_coding	1208.02	0.98676	0.219554	4.49438	6.97729e-06	0.00019842
ENSMUSG00000034087	Nlrp4b	protein_coding	358.506	1.87796	0.297371	6.31519	2.69829e-10	2.41009e-08
ENSMUSG00000034457	Eda2r	protein_coding	278.982	0.783145	0.281467	2.78237	0.00539634	0.0440624
ENSMUSG00000034993	Vat1	protein_coding	4468.77	0.755283	0.244722	3.08629	0.0020267	0.0213028
ENSMUSG00000035203	Epn1	protein_coding	18348.5	1.4002	0.247392	5.65983	1.51526e-08	8.92503e-07
ENSMUSG00000035228	Ccdc106	protein_coding	1695.13	0.692316	0.203864	3.39597	0.000683849	0.0090161
ENSMUSG00000035268	Pkig	protein_coding	4510.03	1.24485	0.178748	6.9643	3.30041e-12	4.54759e-10
ENSMUSG00000035674	Ndufa3	protein_coding	10870.6	1.05695	0.18665	5.66275	1.48968e-08	8.80163e-07
ENSMUSG00000035885	Cox8a	protein_coding	51416.8	1.09952	0.174152	6.31353	2.72738e-10	2.42469e-08
ENSMUSG00000036095	Dgkb	protein_coding	2988.22	0.81959	0.174538	4.69577	2.65602e-06	8.42179e-05
ENSMUSG00000036256	Igfbp7	protein_coding	95.3623	1.64335	0.435721	3.77157	0.000162221	0.00278795
ENSMUSG00000036402	Gng12	protein_coding	1131.84	0.702737	0.19122	3.67501	0.000237843	0.00379929
ENSMUSG00000036644	Tbc1d9b	protein_coding	10254.8	1.25871	0.203985	6.1706	6.80311e-10	5.62735e-08
ENSMUSG00000036751	Cox6b1	protein_coding	29145.8	0.690988	0.195646	3.53182	0.00041271	0.00589888
ENSMUSG00000036885	Arhgef26	protein_coding	631.581	0.612801	0.209319	2.92759	0.00341601	0.0316559
ENSMUSG00000036887	C1qa	protein_coding	191.425	1.88948	0.332749	5.67838	1.35974e-08	8.08407e-07
ENSMUSG00000036896	C1qc	protein_coding	486.24	1.04052	0.259124	4.01554	5.93087e-05	0.00119782
ENSMUSG00000036905	C1qb	protein_coding	307.115	1.53193	0.324674	4.71835	2.37764e-06	7.65391e-05
ENSMUSG00000036908	Unc93b1	protein_coding	160.864	1.07606	0.333072	3.2307	0.00123487	0.0143427
ENSMUSG00000037541	Shank2	protein_coding	7864.26	0.890826	0.207039	4.30269	1.68734e-05	0.000423504
ENSMUSG00000037622	Wdtc1	protein_coding	1910.55	1.4266	0.200228	7.12487	1.04181e-12	1.54848e-10
ENSMUSG00000038025	Phf2	protein_coding	835.147	0.893341	0.227925	3.91945	8.875e-05	0.00169394
ENSMUSG00000038065	Mturn	protein_coding	11152.3	1.16311	0.168996	6.88249	5.88141e-12	7.50965e-10
ENSMUSG00000038351	Sgsm2	protein_coding	3821.26	1.28542	0.19821	6.48515	8.8641e-11	8.8293e-09
ENSMUSG00000038437	Mllt6	protein_coding	5983.32	1.79863	0.200853	8.95496	3.39847e-19	1.95927e-16
ENSMUSG00000038489	Polr2l	protein_coding	6290	0.611762	0.170718	3.58347	0.00033906	0.00506726
ENSMUSG00000038517	Tbkbp1	protein_coding	1177.72	0.906419	0.24131	3.75624	0.000172483	0.00293777
ENSMUSG00000038740	Mvb12b	protein_coding	4315.52	1.02711	0.234446	4.381	1.18137e-05	0.000314344
ENSMUSG00000038803	Ost4	protein_coding	1271.83	0.598048	0.210369	2.84286	0.0044711	0.038403
ENSMUSG00000038807	Rap1gap2	protein_coding	6771.4	1.16912	0.228902	5.10753	3.26398e-07	1.38301e-05
ENSMUSG00000038976	Ppp1r9b	protein_coding	13993.3	1.78345	0.174595	10.2148	1.70273e-24	2.54459e-21
ENSMUSG00000039001	Rps21	protein_coding	5293.72	0.608105	0.19742	3.08027	0.00206815	0.0216309
ENSMUSG00000039278	Pcsk1n	protein_coding	43558.8	0.781932	0.179374	4.35922	1.30525e-05	0.000341104
ENSMUSG00000039372	Marchf4	protein_coding	1321.61	0.68423	0.219989	3.11029	0.00186902	0.0199765
ENSMUSG00000039621	Prex1	protein_coding	959.31	0.817923	0.208712	3.91891	8.89486e-05	0.00169394
ENSMUSG00000039741	Bahcc1	protein_coding	687.221	0.743365	0.26863	2.76725	0.00565312	0.0455723
ENSMUSG00000040209	Zfp704	protein_coding	7575.66	0.727581	0.18283	3.97954	6.9048e-05	0.00136837
ENSMUSG00000040479	Dgkz	protein_coding	2895.95	0.83679	0.173653	4.81876	1.44454e-06	5.0334e-05
ENSMUSG00000040552	C3ar1	protein_coding	193.502	1.58769	0.331094	4.79527	1.62458e-06	5.57898e-05
ENSMUSG00000040867	Begain	protein_coding	853.883	1.16324	0.203728	5.70977	1.1313e-08	6.89837e-07
ENSMUSG00000040952	Rps19	protein_coding	22718.4	0.973692	0.19492	4.99535	5.87298e-07	2.28494e-05
ENSMUSG00000041120	Nbl1	protein_coding	2861.64	1.35168	0.235383	5.74248	9.33023e-09	5.78201e-07
ENSMUSG00000041164	Zmiz2	protein_coding	5023.01	1.08736	0.180374	6.0284	1.6559e-09	1.25523e-07
ENSMUSG00000041571	Selenow	protein_coding	185287	1.73212	0.190817	9.07737	1.11234e-19	7.05412e-17
ENSMUSG00000041609	Bicdl1	protein_coding	1574.57	0.58967	0.189711	3.10825	0.00188198	0.0200699
ENSMUSG00000041697	Cox6a1	protein_coding	79920.8	1.00488	0.172233	5.83441	5.3981e-09	3.54134e-07
ENSMUSG00000041841	Rpl37	protein_coding	9984.03	0.96164	0.190319	5.05277	4.3545e-07	1.76265e-05
ENSMUSG00000042249	Grk3	protein_coding	3634.85	0.67782	0.178308	3.8014	0.000143879	0.00253404
ENSMUSG00000042404	Dennd4b	protein_coding	1130.97	0.949735	0.279	3.40407	0.000663891	0.00879563
ENSMUSG00000042594	Sh2b3	protein_coding	1478.42	1.08647	0.236005	4.60357	4.1531e-06	0.00012502
ENSMUSG00000042613	Pbxip1	protein_coding	1595.96	0.694573	0.182827	3.79907	0.000145242	0.00255128
ENSMUSG00000042797	Aqp11	protein_coding	1322.77	0.847588	0.191061	4.43621	9.15545e-06	0.000252073
ENSMUSG00000043391	2510009E07Rik	protein_coding	3414.68	0.69924	0.189632	3.68735	0.000226605	0.00367418
ENSMUSG00000043670	Diras1	protein_coding	6922.19	0.781814	0.209157	3.73793	0.000185542	0.00311281
ENSMUSG00000043857	Mgat5b	protein_coding	2787.25	0.679267	0.175236	3.8763	0.000106057	0.00197623
ENSMUSG00000044576	Garem2	protein_coding	629.97	1.35367	0.28218	4.79718	1.60913e-06	5.53592e-05
ENSMUSG00000045128	Rpl18a	protein_coding	24520.8	1.11319	0.190466	5.84454	5.07961e-09	3.37901e-07
ENSMUSG00000046229	Scand1	protein_coding	2023.56	0.605704	0.193593	3.12875	0.0017555	0.0190304
ENSMUSG00000046329	Slc25a23	protein_coding	3890.06	1.18587	0.17945	6.60836	3.88607e-11	4.15351e-09
ENSMUSG00000046330	Rpl37a	protein_coding	10711.7	0.838425	0.205533	4.07927	4.5178e-05	0.000961423
ENSMUSG00000046562	Unc119b	protein_coding	2619.65	0.799735	0.191767	4.17035	3.0413e-05	0.000692943
ENSMUSG00000046834	Krt1	protein_coding	672.018	1.24505	0.253658	4.90836	9.18402e-07	3.37309e-05
ENSMUSG00000047181	Samd14	protein_coding	9180.27	1.38982	0.254936	5.45165	4.99041e-08	2.62272e-06
ENSMUSG00000047965	Rpl9-ps7	processed_pseudogene	3508.46	0.616096	0.207085	2.97509	0.00292904	0.0281439
ENSMUSG00000047990	C2cd4a	protein_coding	104.517	1.22063	0.365457	3.34001	0.000837748	0.0106454
ENSMUSG00000048578	Mlec	protein_coding	3368.78	0.675902	0.204298	3.30841	0.000938257	0.0116365
ENSMUSG00000049037	Clec4a1	protein_coding	46.0126	1.75015	0.624745	2.80139	0.00508835	0.0422549
ENSMUSG00000049130	C5ar1	protein_coding	48.1011	1.80889	0.530592	3.40919	0.000651563	0.00864434
ENSMUSG00000050010	Shisa3	protein_coding	157.131	1.15102	0.382877	3.00624	0.00264497	0.0260054
ENSMUSG00000050621	Rps27rt	protein_coding	6187.93	0.838943	0.220326	3.80774	0.000140242	0.00248427
ENSMUSG00000051853	Arf3	protein_coding	14817.4	0.845407	0.170769	4.95058	7.39932e-07	2.78205e-05
ENSMUSG00000052160	Pld4	protein_coding	175.4	0.912035	0.29713	3.06948	0.0021443	0.0222682
ENSMUSG00000052192	Gm5963	processed_pseudogene	505.468	0.766784	0.236979	3.23566	0.00121363	0.0141652
ENSMUSG00000053080	2700081O15Rik	protein_coding	2452.88	1.27417	0.177734	7.169	7.55502e-13	1.16857e-10
ENSMUSG00000053963	Stum	protein_coding	1593.83	0.630298	0.198552	3.17448	0.00150106	0.0167987
ENSMUSG00000054256	Msi1	protein_coding	297.959	1.26828	0.316204	4.01095	6.0476e-05	0.00121752
ENSMUSG00000054850	Smim10l2a	protein_coding	3257.64	0.935516	0.172165	5.43383	5.5156e-08	2.83606e-06
ENSMUSG00000055633	Zfp580	protein_coding	1771.18	0.689998	0.207728	3.32164	0.000894907	0.0112344
ENSMUSG00000055897	Ppp4r1l-ps	transcribed_unprocessed_pseudogene	625.248	0.830668	0.225513	3.68347	0.000230083	0.00371275
ENSMUSG00000056413	Adap1	protein_coding	3971.34	0.686696	0.178553	3.8459	0.000120111	0.00218045
ENSMUSG00000056692	Ilrun	protein_coding	3951.15	0.761651	0.176159	4.32365	1.53472e-05	0.000390348
ENSMUSG00000057322	Rpl38	protein_coding	9196.36	0.667704	0.188793	3.5367	0.000405164	0.00581893
ENSMUSG00000058239	Usf2	protein_coding	911.423	0.596253	0.21719	2.7453	0.00604548	0.0478112
ENSMUSG00000059159	Gm8129	processed_pseudogene	2054.49	0.641908	0.193558	3.31636	0.000911967	0.0113846
ENSMUSG00000060019	Gm10073	processed_pseudogene	3881.2	1.3544	0.193386	7.00362	2.4943e-12	3.54135e-10
ENSMUSG00000060143	Gm10076	lncRNA	13324	1.15609	0.182378	6.33898	2.31292e-10	2.10542e-08
ENSMUSG00000060600	Eno3	protein_coding	208.488	0.952188	0.284253	3.34979	0.000808739	0.0103541
ENSMUSG00000060657	Marf1	protein_coding	3304.84	1.08599	0.237668	4.56935	4.89248e-06	0.000144309
ENSMUSG00000061242	Gm9104	processed_pseudogene	525.761	0.886138	0.216484	4.09333	4.25227e-05	0.000917227
ENSMUSG00000061436	Hipk2	protein_coding	2853.55	0.71493	0.193895	3.68721	0.000226727	0.00367418
ENSMUSG00000061603	Akap6	protein_coding	14803.4	0.835947	0.174865	4.78053	1.74836e-06	5.96103e-05
ENSMUSG00000061684	Rpl21-ps8	processed_pseudogene	721.662	0.842203	0.206852	4.07153	4.67062e-05	0.000988415
ENSMUSG00000062093	Gm10110	transcribed_processed_pseudogene	1038.77	1.24703	0.19469	6.4052	1.50176e-10	1.40744e-08
ENSMUSG00000062151	Unc13c	protein_coding	299.032	1.60168	0.260928	6.13843	8.33432e-10	6.80517e-08
ENSMUSG00000062393	Dgkk	protein_coding	336.774	0.814026	0.281749	2.88919	0.00386235	0.0347922
ENSMUSG00000062456	Rpl9-ps6	protein_coding	5779.02	0.613736	0.203828	3.01104	0.00260352	0.0257042
ENSMUSG00000062760	Shisal1	protein_coding	3687.28	0.71348	0.184482	3.86747	0.000109969	0.00202926
ENSMUSG00000062896	Rpl31-ps11	processed_pseudogene	1451.59	1.01694	0.190139	5.34838	8.87468e-08	4.2962e-06
ENSMUSG00000063015	Ccni	protein_coding	4118.55	1.14785	0.175937	6.52421	6.83617e-11	6.95498e-09
ENSMUSG00000063065	Mapk3	protein_coding	3303.21	0.676142	0.175947	3.84286	0.000121607	0.0022055
ENSMUSG00000063328	Gm9396	processed_pseudogene	1202.86	1.04527	0.201389	5.19032	2.0993e-07	9.20257e-06
ENSMUSG00000063382	Bcl9l	protein_coding	1079.77	0.788401	0.248232	3.17606	0.00149289	0.0167466
ENSMUSG00000063556	Gm10132	processed_pseudogene	4843.61	0.854075	0.202875	4.20986	2.55529e-05	0.000599438
ENSMUSG00000063696	Gm8730	processed_pseudogene	10501.2	1.18963	0.183764	6.47367	9.56494e-11	9.47776e-09
ENSMUSG00000064125	Prr36	protein_coding	1019.61	0.910116	0.211378	4.30562	1.66515e-05	0.000419042
ENSMUSG00000066491	Cox6c2	processed_pseudogene	2260.8	0.951871	0.190899	4.98625	6.15625e-07	2.38054e-05
ENSMUSG00000066809	Gm10180	processed_pseudogene	4483.06	1.15304	0.209821	5.49532	3.90004e-08	2.09599e-06
ENSMUSG00000067274	Rplp0	protein_coding	49807	1.15922	0.17972	6.45012	1.1176e-10	1.08481e-08
ENSMUSG00000067288	Rps28	protein_coding	6781.15	0.803257	0.179778	4.46806	7.89333e-06	0.000221595
ENSMUSG00000068101	Cenpm	protein_coding	535.303	1.06929	0.220298	4.85383	1.21099e-06	4.32252e-05
ENSMUSG00000069516	Lyz2	protein_coding	1224.54	1.57861	0.270098	5.84456	5.07912e-09	3.37901e-07
ENSMUSG00000071419	Rps15-ps2	processed_pseudogene	1244.68	0.850774	0.204614	4.15794	3.21124e-05	0.000720416
ENSMUSG00000071757	Zhx2	protein_coding	2147.79	0.872085	0.18715	4.65983	3.16477e-06	9.77431e-05
ENSMUSG00000072576	Gm16020	processed_pseudogene	527.053	0.937695	0.225528	4.15777	3.21376e-05	0.000720416
ENSMUSG00000072692	Rpl37rt	transcribed_processed_pseudogene	4880.23	0.944406	0.201322	4.69102	2.71847e-06	8.57692e-05
ENSMUSG00000072940	Gm10443	processed_pseudogene	4041.99	0.801236	0.189033	4.2386	2.2492e-05	0.000536902
ENSMUSG00000073433	Arhgdig	protein_coding	6544.32	0.649515	0.173189	3.75033	0.000176601	0.00298917
ENSMUSG00000073478	D730003I15Rik	lncRNA	169.126	1.53121	0.305704	5.0088	5.47692e-07	2.15286e-05
ENSMUSG00000073787	Gm10575	lncRNA	115.155	1.82735	0.398641	4.58394	4.56293e-06	0.000135429
ENSMUSG00000074102	Rbm15b	protein_coding	830.841	0.620272	0.211415	2.93391	0.00334724	0.0312163
ENSMUSG00000074129	Rpl13a	protein_coding	3214.16	1.00757	0.187323	5.37879	7.49879e-08	3.71522e-06
ENSMUSG00000074235	Gm10649	lncRNA	115.578	0.964957	0.351366	2.7463	0.00602712	0.0477178
ENSMUSG00000074800	Gm4149	processed_pseudogene	4173.21	0.902048	0.223309	4.03946	5.35741e-05	0.00110908
ENSMUSG00000076218	Mir692-1	miRNA	635.215	1.64428	0.213159	7.71386	1.22064e-14	2.66928e-12
ENSMUSG00000076431	Sox4	protein_coding	846.348	0.693049	0.205228	3.37698	0.000732876	0.00954998
ENSMUSG00000078180	Gm20900	processed_pseudogene	2771.03	0.850248	0.197851	4.29742	1.72798e-05	0.000430298
ENSMUSG00000078350	Smim1	protein_coding	140.021	1.37324	0.347126	3.95604	7.62035e-05	0.00149
ENSMUSG00000078480	Mrpl48-ps	processed_pseudogene	318.88	0.797814	0.252305	3.1621	0.00156636	0.0173559
ENSMUSG00000078786	BC024978	protein_coding	979.934	1.22055	0.202953	6.01396	1.81041e-09	1.35071e-07
ENSMUSG00000079283	2310009B15Rik	protein_coding	660.182	1.20567	0.219377	5.4959	3.88717e-08	2.095e-06
ENSMUSG00000080006	Rps19-ps7	processed_pseudogene	1804.3	1.11677	0.200792	5.56184	2.66949e-08	1.49373e-06
ENSMUSG00000080875	Gm7332	processed_pseudogene	137.855	1.55003	0.340981	4.5458	5.47266e-06	0.000159935
ENSMUSG00000080921	Rpl38-ps2	processed_pseudogene	4049.63	0.637934	0.203638	3.13269	0.00173215	0.0188309
ENSMUSG00000081051	Gm15427	processed_pseudogene	12623	1.14549	0.190019	6.02826	1.65731e-09	1.25523e-07
ENSMUSG00000081170	Gm12922	processed_pseudogene	638.671	1.54915	0.230529	6.71998	1.81753e-11	2.10585e-09
ENSMUSG00000081251	Gm12164	processed_pseudogene	4509.89	1.75847	0.175688	10.009	1.39089e-23	1.65386e-20
ENSMUSG00000081382	Rpl18-ps1	processed_pseudogene	4886.54	1.16115	0.190329	6.10077	1.0556e-09	8.43812e-08
ENSMUSG00000081640	Rplp0-ps1	processed_pseudogene	1468.9	1.17224	0.193206	6.06733	1.30051e-09	1.01402e-07
ENSMUSG00000082196	Gm14231	processed_pseudogene	225.244	0.804175	0.277748	2.89534	0.0037875	0.034264
ENSMUSG00000082220	Gm12943	processed_pseudogene	295.275	0.816042	0.272164	2.99834	0.00271454	0.0265708
ENSMUSG00000082475	Gm7206	processed_pseudogene	1828.69	0.612626	0.196153	3.12321	0.00178893	0.0192938
ENSMUSG00000082762	Gm12366	processed_pseudogene	4761.63	1.46974	0.196331	7.48602	7.09931e-14	1.26228e-11
ENSMUSG00000082978	Rpsa-ps11	processed_pseudogene	430.202	1.33386	0.237249	5.62219	1.88549e-08	1.08701e-06
ENSMUSG00000083536	Gm15808	processed_pseudogene	86.0571	1.79625	0.400294	4.48733	7.212e-06	0.000203573
ENSMUSG00000083563	Gm13340	unprocessed_pseudogene	135388	1.46107	0.217072	6.73079	1.68748e-11	1.98175e-09
ENSMUSG00000083596	Rpl21-ps15	processed_pseudogene	696.06	0.703613	0.231643	3.03748	0.00238562	0.0241032
ENSMUSG00000083911	Gm4342	processed_pseudogene	3168.67	1.19655	0.198233	6.03607	1.57909e-09	1.20651e-07
ENSMUSG00000083992	Gm11478	processed_pseudogene	3061.7	0.971461	0.185384	5.24026	1.6035e-07	7.19493e-06
ENSMUSG00000084124	Gm13588	processed_pseudogene	840.027	0.895858	0.219187	4.08719	4.36626e-05	0.000935452
ENSMUSG00000084185	Rplp1-ps1	processed_pseudogene	88.2052	1.16632	0.392479	2.97166	0.00296193	0.0283739
ENSMUSG00000084383	Gm13370	processed_pseudogene	568.64	0.753786	0.227964	3.3066	0.000944366	0.0116666
ENSMUSG00000084883	Ccdc85c	protein_coding	1431.45	1.46352	0.184895	7.91541	2.46436e-15	6.89478e-13
ENSMUSG00000087651	1500009L16Rik	protein_coding	1976.71	1.08644	0.18651	5.8251	5.70781e-09	3.71888e-07
ENSMUSG00000089715	Cbx6	protein_coding	35851	1.42335	0.252066	5.64672	1.63536e-08	9.54377e-07
ENSMUSG00000089800	Rps19-ps10	processed_pseudogene	615.708	0.843115	0.282385	2.98569	0.00282942	0.0273803
ENSMUSG00000089883	Gm3355	processed_pseudogene	341.335	0.83863	0.248357	3.37671	0.00073358	0.00955261
ENSMUSG00000090071	Cdk5r2	protein_coding	802.777	1.05081	0.256961	4.08936	4.3257e-05	0.000929904
ENSMUSG00000090137	Uba52	protein_coding	4193.66	1.46812	0.172379	8.51679	1.64038e-17	7.80207e-15
ENSMUSG00000090386	Mir99ahg	lncRNA	803.485	0.833301	0.209542	3.97678	6.98547e-05	0.00138292
ENSMUSG00000090460	Gm17511	processed_pseudogene	573.001	1.29939	0.219011	5.93297	2.975e-09	2.10406e-07
ENSMUSG00000090467	Gm4613	processed_pseudogene	1460.77	0.865502	0.224322	3.85831	0.000114175	0.00208463
ENSMUSG00000090733	Rps27	protein_coding	12415.6	0.795543	0.217834	3.65205	0.000260151	0.00408702
ENSMUSG00000090753	Rpl31-ps4	processed_pseudogene	456.352	1.03082	0.23362	4.4124	1.02232e-05	0.000276273
ENSMUSG00000091418	Gm3164	protein_coding	180.289	1.13502	0.318479	3.56387	0.000365429	0.00536028
ENSMUSG00000091449	Gm10269	processed_pseudogene	8714.7	1.19439	0.197102	6.05976	1.36326e-09	1.05431e-07
ENSMUSG00000091754	Gm3636	protein_coding	319.928	0.959983	0.268239	3.57884	0.000345129	0.00513025
ENSMUSG00000092505	Gm19246	processed_pseudogene	792.815	0.891508	0.257069	3.46797	0.000524399	0.00723998
ENSMUSG00000093674	Rpl41	protein_coding	37963.5	1.10828	0.184764	5.99836	1.99323e-09	1.46414e-07
ENSMUSG00000093910	Zfp853	protein_coding	49.5904	1.55228	0.509283	3.04797	0.00230392	0.0234898
ENSMUSG00000093979	Gm2237	protein_coding	374.901	0.781187	0.262216	2.97918	0.00289024	0.0278556
ENSMUSG00000094191	Rpl31-ps14	processed_pseudogene	1258.17	1.00668	0.192896	5.21878	1.80106e-07	7.98722e-06
ENSMUSG00000094344	Gm11942	processed_pseudogene	1336.98	1.43003	0.204076	7.00733	2.42902e-12	3.49623e-10
ENSMUSG00000094392	Gm3788	processed_pseudogene	7757.39	0.692653	0.208668	3.3194	0.000902121	0.0112839
ENSMUSG00000094955	Gm3699	processed_pseudogene	2633.91	1.04124	0.221419	4.70256	2.56925e-06	8.22894e-05
ENSMUSG00000094974	Rps19-ps2	processed_pseudogene	4961.31	1.00333	0.203559	4.92892	8.26846e-07	3.07241e-05
ENSMUSG00000094989	Rpl9-ps4	processed_pseudogene	4690.47	0.626358	0.206716	3.03005	0.00244517	0.0246188
ENSMUSG00000095524	Gm15682	processed_pseudogene	447.761	0.762215	0.243546	3.12965	0.00175013	0.0189831
ENSMUSG00000095847	Gm5451	processed_pseudogene	2141.37	0.609933	0.218267	2.79444	0.005199	0.0429857
ENSMUSG00000096681	Rps19-ps1	processed_pseudogene	4957.54	1.00056	0.203675	4.91251	8.9916e-07	3.30881e-05
ENSMUSG00000096699	Rps19-ps4	processed_pseudogene	3972.28	0.994821	0.204809	4.85731	1.18994e-06	4.26339e-05
ENSMUSG00000096755	Ftl1-ps2	processed_pseudogene	7024.14	1.72463	0.168081	10.2607	1.05919e-24	1.83192e-21
ENSMUSG00000096842	Gm10736	processed_pseudogene	5743.82	1.109	0.204451	5.42425	5.81976e-08	2.95256e-06
ENSMUSG00000096847	Tmem151b	protein_coding	5643.39	1.3191	0.192122	6.86595	6.60503e-12	8.26716e-10
ENSMUSG00000096942	Rps19-ps6	processed_pseudogene	8605.47	1.01198	0.21431	4.72202	2.33508e-06	7.54687e-05
ENSMUSG00000097906	Gm9625	processed_pseudogene	5645.69	1.20304	0.173731	6.92473	4.368e-12	5.74436e-10
ENSMUSG00000099696	2900052N01Rik	lncRNA	222.055	1.49055	0.294361	5.06369	4.11209e-07	1.68242e-05
ENSMUSG00000101249	Gm29216	unprocessed_pseudogene	535220	1.51522	0.247163	6.13045	8.76326e-10	7.09451e-08
ENSMUSG00000102869	Norad	lncRNA	105265	0.702598	0.177434	3.95976	7.50249e-05	0.00146847
ENSMUSG00000104222	Gm7292	lncRNA	24663.9	0.638031	0.168661	3.78291	0.000155005	0.00268822
ENSMUSG00000104280	Rps2-ps11	processed_pseudogene	445.41	1.24196	0.23325	5.32456	1.01196e-07	4.82862e-06
ENSMUSG00000105233	Gm20568	processed_pseudogene	744.452	0.790777	0.22374	3.53436	0.000408763	0.00585596
ENSMUSG00000105832	Gm43841	processed_pseudogene	256.143	1.74843	0.267507	6.53602	6.31788e-11	6.53248e-09
ENSMUSG00000106736	Gm42573	processed_pseudogene	324.953	0.711721	0.249611	2.85132	0.00435386	0.0377229
ENSMUSG00000106743	Gm42847	TEC	87.4285	1.13507	0.398606	2.8476	0.00440508	0.0380421
ENSMUSG00000107747	Gm5881	processed_pseudogene	391.005	0.878295	0.268311	3.27343	0.00106252	0.0126895
ENSMUSG00000107952	Gm6352	processed_pseudogene	217.453	1.2732	0.305395	4.16902	3.0591e-05	0.000694806
ENSMUSG00000110020	Gm45441	lncRNA	82.1083	1.38676	0.40442	3.42901	0.000605789	0.00819711
ENSMUSG00000111897	Gm19810	processed_pseudogene	392.223	0.816969	0.256156	3.18934	0.00142596	0.016177
ENSMUSG00000111990	Gm47033	lncRNA	40.1259	1.88224	0.574023	3.27902	0.00104167	0.0124797
ENSMUSG00000113555	Gm10095	processed_pseudogene	766.137	0.844299	0.226248	3.73175	0.000190157	0.00317624
ENSMUSG00000114278	Gm49027	protein_coding	240.006	1.49302	0.271369	5.50182	3.75901e-08	2.04329e-06
ENSMUSG00000114500	Gm8983	processed_pseudogene	144.437	1.17181	0.327417	3.57896	0.000344958	0.00513025
ENSMUSG00000115938	Gm17241	processed_pseudogene	3212.97	0.853417	0.222272	3.83952	0.000123274	0.002225
ENSMUSG00000116138	C030006K11Rik	protein_coding	1026.37	1.07572	0.216722	4.96357	6.92075e-07	2.63697e-05
ENSMUSG00000116529	Gm4600	processed_pseudogene	1181.01	0.616175	0.220029	2.80043	0.00510347	0.042325
ENSMUSG00000116547	Gm7667	processed_pseudogene	265.692	0.988574	0.284357	3.47653	0.000507956	0.00705392
ENSMUSG00000116648	Rpl31-ps12	processed_pseudogene	2055.64	1.04293	0.183463	5.6847	1.31039e-08	7.8151e-07
ENSMUSG00000116694	Gm6440	processed_pseudogene	175.681	0.996959	0.315117	3.16378	0.00155736	0.0172964
ENSMUSG00000116972	Gm6278	processed_pseudogene	4526.22	1.22631	0.172008	7.12941	1.008e-12	1.51414e-10
ENSMUSG00000117049	Gm6540	processed_pseudogene	238.815	2.18973	0.278636	7.85875	3.87976e-15	1.01113e-12
ENSMUSG00000117113	Gm49883	TEC	595.648	0.888753	0.265497	3.34751	0.00081542	0.0104256
ENSMUSG00000117278	Gm36684	lncRNA	435.655	0.691411	0.241794	2.8595	0.00424304	0.0369784
ENSMUSG00000117465	Gm49980	lncRNA	654.181	0.906584	0.212836	4.25955	2.0484e-05	0.000497077
ENSMUSG00000117775	Gm50462	lncRNA	1507.07	0.802871	0.193977	4.139	3.48827e-05	0.000772577
ENSMUSG00000118052	Gm50432	transcribed_processed_pseudogene	3376.13	1.07349	0.18944	5.66668	1.45595e-08	8.62909e-07
ENSMUSG00000118264	Rps15-ps3	transcribed_processed_pseudogene	788.86	0.671593	0.204136	3.28993	0.00100212	0.0121529
ENSMUSG00000000740	Rpl13	protein_coding	29707.1	0.988191	0.199827	4.94523	7.60543e-07	2.85391e-05
ENSMUSG00000001313	Rnd2	protein_coding	2309.7	1.04823	0.188059	5.57394	2.4904e-08	1.40593e-06
ENSMUSG00000001911	Nfix	protein_coding	23140.2	1.12491	0.163677	6.87278	6.29644e-12	7.94225e-10
ENSMUSG00000002763	Pex6	protein_coding	1160.1	0.733786	0.19521	3.75895	0.000170626	0.00290875
ENSMUSG00000003344	Btbd2	protein_coding	1241.51	0.7589	0.206375	3.6773	0.00023572	0.0037749
ENSMUSG00000003346	Abhd17a	protein_coding	2212	1.19134	0.205518	5.79675	6.76137e-09	4.34578e-07
ENSMUSG00000004151	Etv1	protein_coding	334.692	0.696846	0.244803	2.84656	0.00441951	0.0381387
ENSMUSG00000004558	Ndrg2	protein_coding	10222.8	0.911844	0.181618	5.02066	5.14945e-07	2.03676e-05
ENSMUSG00000004633	Chn2	protein_coding	3031.32	0.691126	0.186674	3.70231	0.000213646	0.00350397
ENSMUSG00000006476	Nsmf	protein_coding	84727.6	1.6892	0.184522	9.15449	5.46177e-20	4.15641e-17
ENSMUSG00000007279	Scube2	protein_coding	180.118	0.921236	0.302264	3.04779	0.00230532	0.0234915
ENSMUSG00000009073	Nf2	protein_coding	5122.06	0.999014	0.209684	4.76439	1.8943e-06	6.33377e-05
ENSMUSG00000009614	Sardh	protein_coding	520.458	0.883511	0.277844	3.17989	0.00147333	0.0165467
ENSMUSG00000009739	Pou6f1	protein_coding	1372.25	1.05235	0.190862	5.51366	3.51452e-08	1.93248e-06
ENSMUSG00000011877	Git1	protein_coding	3788.63	0.803583	0.173232	4.63876	3.5051e-06	0.000106866
ENSMUSG00000014602	Kif1a	protein_coding	127356	1.0919	0.219823	4.9672	6.79278e-07	2.60025e-05
ENSMUSG00000015484	Fam163a	protein_coding	739.862	1.20061	0.202867	5.91821	3.25471e-09	2.25988e-07
ENSMUSG00000015852	Fcrls	protein_coding	175.476	1.49638	0.327846	4.56428	5.0121e-06	0.000147153
ENSMUSG00000016252	Atp5e	protein_coding	5815.94	0.650682	0.208973	3.11372	0.00184745	0.0198015
ENSMUSG00000017390	Aldoc	protein_coding	11959.8	0.708189	0.185061	3.82679	0.000129825	0.00233231
ENSMUSG00000017715	Pgs1	protein_coding	5367.73	0.759585	0.192791	3.93993	8.1505e-05	0.00157561
ENSMUSG00000017843	Ppp2r5c	protein_coding	9300.87	0.603405	0.201189	2.99919	0.00270697	0.0265191
ENSMUSG00000018042	Cyb5r3	protein_coding	7950.09	0.67311	0.167617	4.01576	5.92537e-05	0.00119782
ENSMUSG00000018698	Lhx1	protein_coding	118.004	1.75938	0.369198	4.76541	1.8847e-06	6.33377e-05
ENSMUSG00000019803	Nr2e1	protein_coding	470.204	1.08441	0.243856	4.4469	8.71171e-06	0.000241252
ENSMUSG00000020163	Uqcr11	protein_coding	28843.3	1.09015	0.178923	6.09284	1.10922e-09	8.79288e-08
ENSMUSG00000020262	Adarb1	protein_coding	4627.47	0.845441	0.231313	3.65497	0.000257216	0.00404424
ENSMUSG00000020444	Guk1	protein_coding	16276.7	0.886674	0.174133	5.09193	3.54435e-07	1.47876e-05
ENSMUSG00000020635	Fkbp1b	protein_coding	2035.98	0.931679	0.179295	5.19635	2.03243e-07	8.93003e-06
ENSMUSG00000020657	Dnajc27	protein_coding	4844.65	0.687563	0.179029	3.84052	0.000122773	0.0022203
ENSMUSG00000021143	Pacs2	protein_coding	2611.22	0.848415	0.174516	4.86153	1.16481e-06	4.19708e-05
ENSMUSG00000021709	Erbin	protein_coding	569.242	0.63354	0.214805	2.94937	0.00318423	0.0300795
ENSMUSG00000022146	Osmr	protein_coding	186.295	0.855348	0.309518	2.76348	0.00571885	0.0459464
ENSMUSG00000022197	Pdzd2	protein_coding	785.585	0.784591	0.245147	3.20049	0.00137195	0.0156108
ENSMUSG00000022240	Ctnnd2	protein_coding	4404.37	0.823544	0.189923	4.3362	1.44965e-05	0.000371192
ENSMUSG00000022314	Rad21	protein_coding	4417.18	0.712261	0.169367	4.20544	2.60578e-05	0.000607536
ENSMUSG00000022439	Parvg	protein_coding	769.395	1.73924	0.225193	7.72333	1.13329e-14	2.56677e-12
ENSMUSG00000022594	Lynx1	protein_coding	8230.15	0.632886	0.213352	2.96639	0.00301318	0.0287491
ENSMUSG00000022770	Dlg1	protein_coding	292.694	0.733865	0.251323	2.92001	0.00350019	0.0322475
ENSMUSG00000023015	Racgap1	protein_coding	928.437	0.586785	0.200997	2.91936	0.00350746	0.0322801
ENSMUSG00000023495	Pcbp4	protein_coding	7168.7	0.780622	0.199884	3.90537	9.40815e-05	0.001781
ENSMUSG00000024012	Mtch1	protein_coding	7374.25	0.764428	0.168314	4.54167	5.58109e-06	0.000162604
ENSMUSG00000024079	Eif2ak2	protein_coding	226.588	0.886186	0.282901	3.1325	0.00173327	0.0188324
ENSMUSG00000024109	Nrxn1	protein_coding	27714.4	0.619487	0.185774	3.33462	0.000854158	0.0108191
ENSMUSG00000024205	Rpl36-ps2	processed_pseudogene	1722.36	0.849677	0.200997	4.22732	2.36496e-05	0.000562417
ENSMUSG00000024212	Mllt1	protein_coding	2450.75	1.20611	0.189485	6.3652	1.95035e-10	1.80686e-08
ENSMUSG00000024456	Diaph1	protein_coding	1507.61	0.746234	0.207957	3.58841	0.000332704	0.00497617
ENSMUSG00000024480	Ap3s1	protein_coding	1684.29	0.826984	0.186599	4.43188	9.34165e-06	0.000255556
ENSMUSG00000024617	Camk2a	protein_coding	208792	1.77937	0.174231	10.2127	1.73874e-24	2.54459e-21
ENSMUSG00000024777	Ppp2r5b	protein_coding	14548.2	0.632921	0.188073	3.3653	0.000764601	0.00988215
ENSMUSG00000025404	R3hdm2	protein_coding	1466.8	0.657719	0.185407	3.54744	0.000388993	0.00563747
ENSMUSG00000025519	Tktl2	protein_coding	47.3733	1.95066	0.669246	2.91471	0.00356023	0.0326583
ENSMUSG00000025728	Pigq	protein_coding	4901.57	0.754583	0.181537	4.15663	3.22983e-05	0.000722911
ENSMUSG00000025732	Mcrip2	protein_coding	888.837	0.787275	0.201308	3.91079	9.19958e-05	0.00174847
ENSMUSG00000026177	Slc11a1	protein_coding	84.9542	1.37864	0.447198	3.08285	0.00205026	0.0215029
ENSMUSG00000026390	Marco	protein_coding	205.913	2.0982	0.321865	6.51889	7.08315e-11	7.16792e-09
ENSMUSG00000026414	Tnnt2	protein_coding	65.0095	2.18461	0.4648	4.7001	2.6003e-06	8.27268e-05
ENSMUSG00000026932	Nacc2	protein_coding	2304.96	0.640813	0.180685	3.54657	0.000390286	0.00564653
ENSMUSG00000027015	Cybrd1	protein_coding	147.932	1.37213	0.378922	3.62114	0.000293313	0.00450644
ENSMUSG00000027288	Zfp106	protein_coding	3346.74	0.837177	0.173264	4.83181	1.35299e-06	4.75799e-05
ENSMUSG00000027499	Pkia	protein_coding	18968	0.605031	0.184678	3.27614	0.00105237	0.0125841
ENSMUSG00000027694	Gm8325	transcribed_processed_pseudogene	6281.06	0.807095	0.186861	4.31924	1.5657e-05	0.000397165
ENSMUSG00000028234	Rps20	protein_coding	5286.13	1.05871	0.19337	5.47502	4.37451e-08	2.32472e-06
ENSMUSG00000028565	Nfia	protein_coding	10083.9	1.05691	0.177373	5.9587	2.54259e-09	1.82539e-07
ENSMUSG00000028643	Svbp	protein_coding	1943.78	0.597025	0.208471	2.86383	0.00418549	0.0367123
ENSMUSG00000028833	Ncdn	protein_coding	68883.3	0.677855	0.22997	2.94759	0.00320265	0.0301934
ENSMUSG00000028926	Cdk14	protein_coding	4064.13	0.784471	0.176634	4.44123	8.94474e-06	0.000246986
ENSMUSG00000028931	Kcnab2	protein_coding	27637.4	1.62585	0.233487	6.96336	3.32255e-12	4.54759e-10
ENSMUSG00000029026	Trp73	protein_coding	639.757	1.61178	0.243699	6.61382	3.74534e-11	4.07172e-09
ENSMUSG00000029084	Cd38	protein_coding	98.6502	1.49246	0.393323	3.79448	0.000147952	0.00258713
ENSMUSG00000029364	Wsb2	protein_coding	4675.17	1.08079	0.177812	6.0783	1.21461e-09	9.50945e-08
ENSMUSG00000029471	Camkk2	protein_coding	4094.52	0.805344	0.186628	4.31524	1.59429e-05	0.000402806
ENSMUSG00000029781	Fkbp9	protein_coding	1421.37	0.688316	0.183986	3.74114	0.000183186	0.00308144
ENSMUSG00000029814	Igf2bp3	protein_coding	396.697	0.662241	0.233619	2.8347	0.00458687	0.0391481
ENSMUSG00000029838	Ptn	protein_coding	4071.65	0.603854	0.180786	3.34016	0.000837301	0.0106454
ENSMUSG00000030220	Arhgdib	protein_coding	128.864	1.25979	0.368052	3.42286	0.000619664	0.00830826
ENSMUSG00000030401	Rtn2	protein_coding	1566	0.990781	0.198015	5.00357	5.62785e-07	2.20763e-05
ENSMUSG00000030410	Dmwd	protein_coding	2134.36	0.689899	0.177116	3.89518	9.81261e-05	0.00184654
ENSMUSG00000030465	Psd3	protein_coding	5706.81	1.20877	0.173786	6.95549	3.51338e-12	4.74057e-10
ENSMUSG00000030688	Stard10	protein_coding	147.017	1.03601	0.334313	3.09891	0.00194233	0.0205865
ENSMUSG00000031029	Eif3f	protein_coding	7358.31	0.943875	0.168777	5.59243	2.23907e-08	1.2754e-06
ENSMUSG00000031109	Enox2	protein_coding	586.716	0.718716	0.255827	2.80939	0.00496361	0.0414542
ENSMUSG00000032199	Polr2m	protein_coding	10847.5	0.655158	0.165968	3.9475	7.89704e-05	0.00153307
ENSMUSG00000032518	Rpsa	protein_coding	17027.9	1.30499	0.178069	7.32856	2.32645e-13	3.90839e-11
ENSMUSG00000032549	Rab6b	protein_coding	28922.1	0.871257	0.17925	4.86058	1.17042e-06	4.2093e-05
ENSMUSG00000032735	Ablim3	protein_coding	5264.12	0.983236	0.182398	5.39062	7.0217e-08	3.50624e-06
ENSMUSG00000033174	Mgll	protein_coding	7624.09	1.27129	0.196699	6.4631	1.02578e-10	1.01117e-08
ENSMUSG00000033350	Chst2	protein_coding	7597.64	0.735492	0.175704	4.18597	2.83953e-05	0.000655608
ENSMUSG00000033545	Znrf1	protein_coding	2742.72	0.985387	0.197058	5.00048	5.71878e-07	2.23083e-05
ENSMUSG00000033685	Ucp2	protein_coding	563.686	0.833539	0.281097	2.96531	0.00302383	0.0288218
ENSMUSG00000033763	Mtss2	protein_coding	5444.74	0.791987	0.188029	4.21206	2.53055e-05	0.000595102
ENSMUSG00000034932	Mrpl54	protein_coding	1840.82	0.656821	0.179408	3.66106	0.000251177	0.00396567
ENSMUSG00000035095	Fam167a	protein_coding	461.354	0.803366	0.239337	3.35663	0.000788998	0.010163
ENSMUSG00000035246	Pcyt1b	protein_coding	1701.21	0.741182	0.181298	4.0882	4.34731e-05	0.000932442
ENSMUSG00000035781	R3hdm4	protein_coding	26498.8	0.676881	0.17035	3.97346	7.08353e-05	0.00139942
ENSMUSG00000036062	Phf24	protein_coding	2273.67	0.612775	0.182115	3.36477	0.000766086	0.00988791
ENSMUSG00000036103	Colec12	protein_coding	96.519	1.62292	0.402878	4.02831	5.61787e-05	0.00114825
ENSMUSG00000036372	Tmem258	protein_coding	2616.12	0.608487	0.192781	3.15636	0.0015975	0.0176188
ENSMUSG00000037754	Ppp1r16b	protein_coding	16591.5	2.05725	0.186733	11.0171	3.1623e-28	7.52035e-25
ENSMUSG00000038070	Cntln	protein_coding	225.687	0.802469	0.285953	2.8063	0.00501142	0.0417257
ENSMUSG00000038085	Cnbd2	protein_coding	755.451	0.877541	0.203306	4.31635	1.58628e-05	0.000401851
ENSMUSG00000038690	Atp5j2	protein_coding	11470	0.615001	0.183747	3.347	0.000816925	0.0104379
ENSMUSG00000038738	Shank1	protein_coding	5118.65	1.95943	0.226803	8.63934	5.65395e-18	2.75811e-15
ENSMUSG00000039168	Dap	protein_coding	572.936	0.706572	0.218512	3.23356	0.00122259	0.0142453
ENSMUSG00000039450	Dcxr	protein_coding	433.117	0.68214	0.235764	2.89331	0.00381201	0.0344529
ENSMUSG00000039630	Hnrnpu	protein_coding	14116	0.642656	0.216748	2.96499	0.00302696	0.0288372
ENSMUSG00000039717	Ralyl	protein_coding	2072.27	0.696741	0.19962	3.49034	0.000482408	0.00675917
ENSMUSG00000040128	Pnrc1	protein_coding	2207.58	0.693926	0.212087	3.27189	0.00106832	0.0127188
ENSMUSG00000040390	Map3k10	protein_coding	2160.71	1.04937	0.179608	5.84252	5.14157e-09	3.39647e-07
ENSMUSG00000040631	Dok4	protein_coding	2033.17	0.677392	0.178204	3.80121	0.000143993	0.00253404
ENSMUSG00000040761	Spen	protein_coding	2010.68	0.681843	0.22785	2.99252	0.00276689	0.0268983
ENSMUSG00000041617	Ccdc74a	protein_coding	513.673	1.23293	0.224616	5.48909	4.04009e-08	2.15906e-06
ENSMUSG00000041881	Ndufa7	protein_coding	8412.22	0.623313	0.191898	3.24815	0.00116157	0.0136244
ENSMUSG00000042045	Sln	protein_coding	1286.17	1.05986	0.19786	5.35659	8.48053e-08	4.13697e-06
ENSMUSG00000042109	Csdc2	protein_coding	24283.2	0.997976	0.167255	5.96681	2.41936e-09	1.75013e-07
ENSMUSG00000042129	Rassf4	protein_coding	365.103	1.08474	0.244677	4.43335	9.27808e-06	0.000254345
ENSMUSG00000042156	Dzip1	protein_coding	5558.24	1.23297	0.21575	5.71481	1.09826e-08	6.76193e-07
ENSMUSG00000042388	Dlgap3	protein_coding	6887.56	1.67709	0.607839	2.7591	0.00579599	0.0463704
ENSMUSG00000042423	Fbrs	protein_coding	1367.09	0.752683	0.237937	3.16337	0.00155952	0.0173103
ENSMUSG00000042429	Adora1	protein_coding	10102.4	0.830748	0.173459	4.7893	1.67362e-06	5.71644e-05
ENSMUSG00000042532	Golga7b	protein_coding	6169.52	1.05799	0.185163	5.71383	1.10459e-08	6.77897e-07
ENSMUSG00000043633	Fam221b	protein_coding	2251.57	0.765741	0.201397	3.80214	0.000143451	0.00253169
ENSMUSG00000044361	BC024139	protein_coding	1592.23	2.48661	0.212021	11.7281	9.14415e-32	5.79891e-28
ENSMUSG00000044424	Gm9493	processed_pseudogene	5316.63	0.693407	0.205111	3.38064	0.000723181	0.00946691
ENSMUSG00000044533	Rps2	protein_coding	49031.6	1.46119	0.183576	7.95961	1.72582e-15	5.2117e-13
ENSMUSG00000045055	Rpsa-ps2	processed_pseudogene	3580.62	1.43597	0.179307	8.00845	1.16159e-15	3.81023e-13
ENSMUSG00000045333	Zfp423	protein_coding	671.896	0.92856	0.217235	4.27444	1.91617e-05	0.000469784
ENSMUSG00000046607	Hrk	protein_coding	4540.87	1.07985	0.22241	4.85522	1.20251e-06	4.30032e-05
ENSMUSG00000046691	Chtf8	protein_coding	193.052	0.893739	0.300535	2.97383	0.00294111	0.0282029
ENSMUSG00000046711	Hmga1	protein_coding	2575.37	0.704517	0.195775	3.5986	0.000319935	0.00481548
ENSMUSG00000046718	Bst2	protein_coding	105.216	1.02747	0.371066	2.76896	0.00562349	0.0454683
ENSMUSG00000047013	Fbxo41	protein_coding	3719.3	0.898257	0.189223	4.74708	2.06372e-06	6.82822e-05
ENSMUSG00000047261	Gap43	protein_coding	31717.8	0.948323	0.169036	5.61019	2.02104e-08	1.16164e-06
ENSMUSG00000047496	Rnf152	protein_coding	1150.97	0.664743	0.216886	3.06495	0.0021771	0.0224982
ENSMUSG00000047557	Lxn	protein_coding	1461.89	0.715861	0.222811	3.21287	0.00131416	0.0150704
ENSMUSG00000047676	Rpsa-ps10	processed_pseudogene	5342.89	1.39205	0.180565	7.70937	1.26444e-14	2.70292e-12
ENSMUSG00000047721	Bola2	protein_coding	3582.33	0.909159	0.179097	5.07635	3.84754e-07	1.58441e-05
ENSMUSG00000048385	Scrt1	protein_coding	282.099	1.12839	0.352516	3.20096	0.00136969	0.0155944
ENSMUSG00000048978	Nrsn1	protein_coding	13905.4	0.832362	0.17995	4.62551	3.73684e-06	0.000113568
ENSMUSG00000049517	Rps23	protein_coding	8279.08	0.709476	0.192685	3.68206	0.000231361	0.00373021
ENSMUSG00000049521	Cdc42ep1	protein_coding	69.4881	1.63947	0.470581	3.48392	0.000494121	0.00687685
ENSMUSG00000049577	Zfpm1	protein_coding	240.002	0.949693	0.270407	3.51208	0.000444607	0.00628428
ENSMUSG00000051335	Gfod1	protein_coding	1635.48	0.915099	0.184476	4.96052	7.03042e-07	2.65912e-05
ENSMUSG00000051439	Cd14	protein_coding	62.3656	1.38595	0.483798	2.86473	0.00417368	0.0366763
ENSMUSG00000051723	Rpl31-ps13	processed_pseudogene	1220.36	1.11184	0.194071	5.72902	1.01012e-08	6.23947e-07
ENSMUSG00000052557	Gan	protein_coding	1634.38	0.803859	0.188769	4.25843	2.0587e-05	0.000497672
ENSMUSG00000052949	Rnf157	protein_coding	3422.64	0.818009	0.194002	4.21651	2.48113e-05	0.000587107
ENSMUSG00000053310	Nrgn	protein_coding	3154.51	0.879311	0.182858	4.80871	1.51905e-06	5.27371e-05
ENSMUSG00000054728	Phactr1	protein_coding	13716.8	1.1446	0.188019	6.08768	1.14558e-09	9.04346e-08
ENSMUSG00000055013	Agap1	protein_coding	11120.4	1.02243	0.174215	5.8688	4.38967e-09	2.98262e-07
ENSMUSG00000055817	Mta3	protein_coding	1540.37	0.770823	0.20574	3.74659	0.000179258	0.00302607
ENSMUSG00000056366	Fabp3-ps1	processed_pseudogene	1698.83	0.644872	0.189709	3.39927	0.000675654	0.00892661
ENSMUSG00000056596	Trnp1	protein_coding	1912.59	1.43378	0.181128	7.91585	2.45574e-15	6.89478e-13
ENSMUSG00000056608	Chd9	protein_coding	16340.1	1.6313	0.175834	9.27751	1.73487e-20	1.57171e-17
ENSMUSG00000057036	Gm7536	processed_pseudogene	3234.39	0.624892	0.203372	3.07266	0.00212159	0.0220685
ENSMUSG00000057829	Gm5278	processed_pseudogene	511.908	1.76863	0.269332	6.56672	5.1434e-11	5.37654e-09
ENSMUSG00000058318	Phf21a	protein_coding	1819.85	0.652152	0.180223	3.61859	0.000296212	0.00453009
ENSMUSG00000058546	Rpl23a	protein_coding	4789.23	0.843588	0.203035	4.15489	3.2545e-05	0.000727578
ENSMUSG00000058886	Deaf1	protein_coding	13120.4	1.29334	0.172527	7.49646	6.55619e-14	1.18792e-11
ENSMUSG00000059033	Rpl18a-ps1	processed_pseudogene	1307.55	1.24424	0.192886	6.45065	1.11374e-10	1.08481e-08
ENSMUSG00000059213	Ddn	protein_coding	4699.02	1.91214	0.187656	10.1896	2.20584e-24	2.99757e-21
ENSMUSG00000059534	Uqcr10	protein_coding	15662.7	0.732328	0.189401	3.86654	0.000110388	0.00203108
ENSMUSG00000059776	Rpl13-ps6	processed_pseudogene	10933.5	1.02526	0.201383	5.09111	3.55974e-07	1.48193e-05
ENSMUSG00000059835	Rpl13-ps3	processed_pseudogene	6712.6	1.01151	0.194254	5.20716	1.91748e-07	8.46403e-06
ENSMUSG00000060371	Caln1	protein_coding	5366.66	0.64506	0.169244	3.81143	0.000138166	0.00245665
ENSMUSG00000060424	Pantr1	lncRNA	1321.86	0.754208	0.195274	3.8623	0.000112323	0.00205476
ENSMUSG00000061272	Gm14173	processed_pseudogene	1032.34	0.983796	0.239382	4.10973	3.96127e-05	0.000862279
ENSMUSG00000061477	Rps7	protein_coding	14893.6	0.643983	0.200862	3.2061	0.00134545	0.0153645
ENSMUSG00000061518	Cox5b	protein_coding	23654.7	0.78585	0.180786	4.34686	1.381e-05	0.000357463
ENSMUSG00000061689	Dlgap4	protein_coding	6445.34	0.610447	0.167324	3.6483	0.000263981	0.00413694
ENSMUSG00000061833	Gm6311	processed_pseudogene	2960.55	1.42372	0.194306	7.32719	2.35026e-13	3.90839e-11
ENSMUSG00000062461	Rpl27a-ps4	processed_pseudogene	1109.35	0.635761	0.219537	2.89592	0.0037805	0.0342401
ENSMUSG00000062997	Rpl35	protein_coding	18565.5	1.22866	0.198548	6.18824	6.08381e-10	5.12144e-08
ENSMUSG00000063063	Ctnna2	protein_coding	5649.72	0.812338	0.170576	4.76233	1.91373e-06	6.38748e-05
ENSMUSG00000063457	Rps15	protein_coding	10299.2	0.739468	0.18721	3.94995	7.81687e-05	0.00152061
ENSMUSG00000063816	Gm4987	processed_pseudogene	674.949	1.00515	0.216159	4.65003	3.31887e-06	0.000102336
ENSMUSG00000066068	Gm13611	processed_pseudogene	1361.22	0.874469	0.201357	4.34288	1.40625e-05	0.00036252
ENSMUSG00000066315	Gm12918	processed_pseudogene	17156.7	1.01272	0.202455	5.00222	5.66747e-07	2.21859e-05
ENSMUSG00000066389	Rpl31-ps1	processed_pseudogene	163.668	1.31534	0.310475	4.23654	2.26991e-05	0.000541166
ENSMUSG00000066438	Plekhd1	protein_coding	585.782	0.782241	0.228801	3.41887	0.000628823	0.00839534
ENSMUSG00000066443	Gm10163	processed_pseudogene	493.567	0.799235	0.2372	3.36945	0.000753178	0.0097544
ENSMUSG00000067736	Gm10222	unprocessed_pseudogene	52447.7	0.865831	0.178007	4.86401	1.15028e-06	4.15259e-05
ENSMUSG00000067847	Romo1	protein_coding	8820.05	0.794813	0.185476	4.28527	1.82517e-05	0.000449791
ENSMUSG00000067870	Rpl31-ps8	processed_pseudogene	5173.9	1.11258	0.178769	6.2236	4.85886e-10	4.221e-08
ENSMUSG00000068014	Gm14648	processed_pseudogene	278.495	0.763508	0.276092	2.76541	0.00568512	0.0457333
ENSMUSG00000068397	Gm10240	processed_pseudogene	508.129	0.87084	0.232733	3.7418	0.000182705	0.0030776
ENSMUSG00000068604	Gm8225	processed_pseudogene	3246.58	1.47533	0.191681	7.69677	1.39546e-14	2.92592e-12
ENSMUSG00000069682	Gm10275	transcribed_processed_pseudogene	2122.81	1.10626	0.199809	5.5366	3.084e-08	1.70067e-06
ENSMUSG00000070604	Vsig10l	protein_coding	258.23	1.30405	0.337341	3.86567	0.000110787	0.00203645
ENSMUSG00000070834	Gm13015	processed_pseudogene	367.923	0.69677	0.252055	2.76436	0.00570353	0.0458506
ENSMUSG00000071532	Gm10335	processed_pseudogene	4768.76	0.847229	0.202381	4.1863	2.83534e-05	0.000655435
ENSMUSG00000071613	Gm10340	protein_coding	196.578	1.11992	0.300602	3.7256	0.000194853	0.00324898
ENSMUSG00000072789	Gm10420	processed_pseudogene	2068.66	1.37357	0.199862	6.87261	6.3037e-12	7.94225e-10
ENSMUSG00000072978	Gm5830	processed_pseudogene	2959.63	0.805174	0.192112	4.19118	2.77506e-05	0.000643064
ENSMUSG00000073600	Prob1	protein_coding	178.261	1.14098	0.30917	3.69048	0.000223834	0.00364809
ENSMUSG00000073702	Rpl31	protein_coding	10116.8	1.2647	0.173125	7.30516	2.76927e-13	4.48486e-11
ENSMUSG00000074034	Gm5921	processed_pseudogene	5066.15	1.51194	0.189441	7.98105	1.45092e-15	4.52522e-13
ENSMUSG00000074092	Gm6181	processed_pseudogene	694.901	0.844057	0.207377	4.07016	4.69806e-05	0.000992016
ENSMUSG00000074250	Gm10653	transcribed_processed_pseudogene	385.166	1.48841	0.243562	6.111	9.90115e-10	7.94808e-08
ENSMUSG00000074412	Gm10689	processed_pseudogene	1420.58	0.714742	0.202283	3.53337	0.000410291	0.00587342
ENSMUSG00000074825	Itpripl1	protein_coding	361.234	0.978067	0.279055	3.50493	0.000456727	0.00642694
ENSMUSG00000074872	Ctxn2	protein_coding	797.693	0.89307	0.202374	4.41296	1.01967e-05	0.000275948
ENSMUSG00000074884	Serf2	protein_coding	10484.7	0.708293	0.179561	3.94458	7.9939e-05	0.0015503
ENSMUSG00000074918	Inafm2	protein_coding	4643.03	0.8509	0.181656	4.68412	2.8117e-06	8.82716e-05
ENSMUSG00000075112	Olfr1211	protein_coding	59.7791	2.37013	0.514213	4.60923	4.04159e-06	0.000121856
ENSMUSG00000075227	Znhit2	protein_coding	1954.28	0.747814	0.211446	3.53667	0.000405213	0.00581893
ENSMUSG00000075296	Aldh3b2	protein_coding	408.377	1.12287	0.24955	4.49958	6.80888e-06	0.000194266
ENSMUSG00000075585	6330403L08Rik	lncRNA	396.788	0.672315	0.232713	2.88903	0.00386437	0.0347939
ENSMUSG00000076617	Ighm	IG_C_gene	54.7345	1.62074	0.566109	2.86295	0.00419718	0.036764
ENSMUSG00000078126	Rpl23a-ps3	processed_pseudogene	4802.68	0.843427	0.198027	4.25915	2.05209e-05	0.000497338
ENSMUSG00000078192	Gm7290	processed_pseudogene	965.855	1.13565	0.199458	5.6937	1.24317e-08	7.50835e-07
ENSMUSG00000078193	Gm2000	protein_coding	14808.3	1.20456	0.194641	6.18862	6.06935e-10	5.12144e-08
ENSMUSG00000078249	Hmga1b	protein_coding	1863.27	0.738577	0.193351	3.81987	0.000133523	0.00238971
ENSMUSG00000078291	Gm3940	processed_pseudogene	526.488	0.828584	0.256749	3.22721	0.00125003	0.0144746
ENSMUSG00000079003	Samd1	protein_coding	305.188	1.06372	0.280577	3.79118	0.000149932	0.00261453
ENSMUSG00000079391	Gm2974	protein_coding	408.548	0.860247	0.246288	3.49285	0.000477901	0.00670506
ENSMUSG00000079598	Clec2l	protein_coding	1234.46	0.789265	0.194132	4.06562	4.79052e-05	0.0010093
ENSMUSG00000079941	Cox5b-ps	protein_coding	8106.85	0.780649	0.180874	4.31597	1.58901e-05	0.000402007
ENSMUSG00000080059	Rps19-ps3	processed_pseudogene	1800.5	0.966441	0.224033	4.31384	1.60445e-05	0.000404837
ENSMUSG00000080746	Rpsa-ps12	processed_pseudogene	2114.83	1.27146	0.183923	6.91301	4.74479e-12	6.18285e-10
ENSMUSG00000080972	Gm16061	processed_pseudogene	99.1703	1.18688	0.405644	2.9259	0.0034346	0.0317818
ENSMUSG00000081076	Rpsa-ps4	processed_pseudogene	877.71	1.34583	0.197981	6.79775	1.06263e-11	1.27953e-09
ENSMUSG00000081210	Gm12933	processed_pseudogene	272.636	1.5265	0.284665	5.36247	8.20928e-08	4.01495e-06
ENSMUSG00000081421	Gm13445	processed_pseudogene	26.2569	1.93301	0.68113	2.83794	0.00454052	0.0388414
ENSMUSG00000081434	Gm14165	processed_pseudogene	2957.2	1.25382	0.18042	6.94945	3.66715e-12	4.91321e-10
ENSMUSG00000081485	Gm12338	processed_pseudogene	9674.08	0.788913	0.18366	4.29551	1.74291e-05	0.00043345
ENSMUSG00000081559	Gm12411	processed_pseudogene	560.381	0.813499	0.213825	3.8045	0.000142091	0.00251001
ENSMUSG00000081684	Rps2-ps13	processed_pseudogene	4808.49	1.46722	0.199084	7.36985	1.70816e-13	2.92772e-11
ENSMUSG00000081695	Rpsa-ps5	processed_pseudogene	706.993	1.60119	0.208574	7.67684	1.63063e-14	3.30029e-12
ENSMUSG00000081703	Gm6285	processed_pseudogene	226.111	1.22201	0.276694	4.41646	1.00329e-05	0.000272292
ENSMUSG00000081751	Gm14251	processed_pseudogene	421.111	0.984868	0.254874	3.86414	0.000111483	0.00204332
ENSMUSG00000082128	Gm11824	processed_pseudogene	1013.06	1.63074	0.196805	8.28605	1.1707e-16	4.94948e-14
ENSMUSG00000082190	Gm13641	processed_pseudogene	101.355	1.07792	0.382665	2.81687	0.00484945	0.0408053
ENSMUSG00000082204	Gm7722	unprocessed_pseudogene	155.705	1.80107	0.318681	5.65162	1.58942e-08	9.33292e-07
ENSMUSG00000082419	Gm11425	processed_pseudogene	737.039	1.15676	0.215037	5.37936	7.47508e-08	3.71314e-06
ENSMUSG00000082474	Gm8213	processed_pseudogene	545.801	0.609805	0.218981	2.78474	0.00535711	0.0438738
ENSMUSG00000082480	Gm11687	processed_pseudogene	1902.56	1.50045	0.215548	6.96107	3.37698e-12	4.58907e-10
ENSMUSG00000082487	Gm11628	processed_pseudogene	997.505	1.08136	0.214365	5.04449	4.54734e-07	1.8329e-05
ENSMUSG00000082634	Gm12900	processed_pseudogene	157.823	1.24957	0.311235	4.01488	5.9477e-05	0.00119995
ENSMUSG00000082806	Rpl13-ps1	processed_pseudogene	1256.66	1.02873	0.193553	5.31496	1.06683e-07	5.06147e-06
ENSMUSG00000082895	Rpsa-ps9	processed_pseudogene	2173.75	1.42368	0.181996	7.82262	5.1736e-15	1.2951e-12
ENSMUSG00000083007	Gm13623	processed_pseudogene	1311.34	1.04122	0.191566	5.4353	5.47042e-08	2.82045e-06
ENSMUSG00000083033	Gm9083	processed_pseudogene	819.046	1.64352	0.201861	8.14184	3.89319e-16	1.45231e-13
ENSMUSG00000083087	Gm11249	processed_pseudogene	2457.99	1.49429	0.195396	7.64748	2.04953e-14	4.10445e-12
ENSMUSG00000083326	Rpl38-ps1	processed_pseudogene	1128.71	0.67813	0.206763	3.27974	0.00103902	0.0124558
ENSMUSG00000083382	Gm6433	processed_pseudogene	826.075	1.29328	0.216946	5.96131	2.50228e-09	1.80326e-07
ENSMUSG00000083863	Gm13341	unprocessed_pseudogene	63198.4	0.756917	0.171355	4.41725	9.99651e-06	0.000271691
ENSMUSG00000084093	Gm16418	processed_pseudogene	6727.54	1.06996	0.185406	5.77093	7.88342e-09	4.9663e-07
ENSMUSG00000084111	Gm15710	processed_pseudogene	13892.1	1.01142	0.204185	4.95346	7.29062e-07	2.75206e-05
ENSMUSG00000084149	Gm12944	processed_pseudogene	363.927	0.728476	0.236942	3.07449	0.00210861	0.0219815
ENSMUSG00000084368	Gm11572	processed_pseudogene	424.11	0.900323	0.294985	3.0521	0.00227247	0.0232564
ENSMUSG00000085442	Gm3362	processed_pseudogene	2990.81	0.869055	0.199164	4.36351	1.2799e-05	0.000336328
ENSMUSG00000085893	Gm12091	processed_pseudogene	1891.85	1.46635	0.200144	7.3265	2.36249e-13	3.90839e-11
ENSMUSG00000085998	AW822252	transcribed_unprocessed_pseudogene	283.638	0.836096	0.26298	3.17931	0.00147625	0.0165697
ENSMUSG00000086191	Zfp652os	lncRNA	313.022	1.51375	0.263419	5.74656	9.10768e-09	5.6811e-07
ENSMUSG00000086316	Nbdy	protein_coding	750.106	0.633806	0.211897	2.99111	0.00277968	0.0270038
ENSMUSG00000087286	Gm9013	processed_pseudogene	159.577	1.33883	0.314377	4.25868	2.05642e-05	0.000497672
ENSMUSG00000087336	Gm15860	lncRNA	175.126	1.67267	0.315609	5.29981	1.1592e-07	5.47242e-06
ENSMUSG00000087370	Tmem170b	protein_coding	11861.7	0.600057	0.180301	3.32809	0.000874426	0.0110099
ENSMUSG00000087466	A330041J22Rik	lncRNA	29.0101	2.21035	0.699696	3.15901	0.00158305	0.0175
ENSMUSG00000087679	Tmem250-ps	protein_coding	4596.01	1.36939	0.17652	7.75768	8.64947e-15	2.05695e-12
ENSMUSG00000089665	Fcor	protein_coding	429.485	0.796007	0.249673	3.1882	0.00143162	0.0162219
ENSMUSG00000089764	Gm16580	processed_pseudogene	3352.38	1.09589	0.184393	5.9432	2.79517e-09	1.98426e-07
ENSMUSG00000089768	Tmsb15b1	protein_coding	214.393	1.14483	0.294772	3.88379	0.000102839	0.00192381
ENSMUSG00000090544	Gm6576	processed_pseudogene	1048.53	1.46262	0.20179	7.24823	4.22264e-13	6.63931e-11
ENSMUSG00000091472	Gm3739	protein_coding	139.851	0.945098	0.331235	2.85325	0.00432739	0.0375758
ENSMUSG00000091563	Gm8108	protein_coding	281.01	1.07227	0.266225	4.02769	5.63275e-05	0.00114982
ENSMUSG00000091617	Gm3752	protein_coding	263.899	1.16531	0.276623	4.21263	2.52412e-05	0.000594325
ENSMUSG00000091732	Gm17541	processed_pseudogene	721.779	1.21606	0.216188	5.62503	1.85474e-08	1.07253e-06
ENSMUSG00000091957	Rps2-ps10	transcribed_processed_pseudogene	8565.48	1.48024	0.191343	7.73604	1.02562e-14	2.37957e-12
ENSMUSG00000092167	Gm3696	protein_coding	324.849	0.783172	0.281753	2.77964	0.00544197	0.0443128
ENSMUSG00000092375	A730060N03Rik	lncRNA	276.69	0.926804	0.282541	3.28024	0.00103718	0.0124415
ENSMUSG00000094122	Rpl31-ps9	processed_pseudogene	3787.71	1.14004	0.177687	6.41601	1.39893e-10	1.32411e-08
ENSMUSG00000094910	D430019H16Rik	protein_coding	13782	1.44974	0.176784	8.20065	2.39088e-16	9.67799e-14
ENSMUSG00000095427	Rps2-ps6	processed_pseudogene	6055.64	1.48811	0.18836	7.90033	2.78169e-15	7.56024e-13
ENSMUSG00000095597	Rps7-ps3	transcribed_processed_pseudogene	6765.37	0.663722	0.205301	3.23293	0.00122528	0.0142609
ENSMUSG00000095681	Gm8281	protein_coding	428.584	1.16296	0.23802	4.88598	1.02914e-06	3.74368e-05
ENSMUSG00000096574	Gm2956	protein_coding	322.845	0.936908	0.259157	3.61522	0.000300095	0.0045711
ENSMUSG00000096904	Lamtor3-ps	protein_coding	212.951	1.12896	0.297018	3.80099	0.000144117	0.00253404
ENSMUSG00000097048	1600020E01Rik	lncRNA	737.913	0.585451	0.20276	2.88741	0.00388428	0.0349077
ENSMUSG00000097288	Gm2155	lncRNA	85.7364	1.23923	0.399514	3.10185	0.00192316	0.0204061
ENSMUSG00000097304	Rpl31-ps15	processed_pseudogene	373.155	1.16177	0.243186	4.77728	1.77682e-06	6.03644e-05
ENSMUSG00000097679	Rps19-ps5	processed_pseudogene	495.902	1.14851	0.223737	5.13329	2.84728e-07	1.22838e-05
ENSMUSG00000097803	Rpl31-ps16	processed_pseudogene	1360.44	1.19108	0.187524	6.3516	2.13082e-10	1.94898e-08
ENSMUSG00000097908	4933404O12Rik	lncRNA	735.292	0.672262	0.20219	3.3249	0.000884489	0.0111292
ENSMUSG00000098087	Gm17750	lncRNA	598.444	0.874153	0.251493	3.47585	0.000509237	0.00706655
ENSMUSG00000098181	Rps12-ps24	processed_pseudogene	474.449	1.29715	0.235934	5.49796	3.84206e-08	2.07657e-06
ENSMUSG00000098292	Gm27194	lncRNA	208.755	1.28169	0.292746	4.37815	1.19692e-05	0.000317592
ENSMUSG00000100696	Gm8419	processed_pseudogene	225.335	0.80097	0.277648	2.88484	0.00391607	0.0350933
ENSMUSG00000100922	Gm8520	processed_pseudogene	1163.12	1.38566	0.194143	7.13732	9.51707e-13	1.4485e-10
ENSMUSG00000101219	Gm20302	processed_pseudogene	450.895	0.98967	0.258851	3.82332	0.000131667	0.00236095
ENSMUSG00000101452	Gm28530	processed_pseudogene	948.493	0.685324	0.208104	3.29318	0.000990597	0.0120435
ENSMUSG00000101875	Gm6028	processed_pseudogene	572.571	0.806639	0.243525	3.31235	0.000925155	0.011519
ENSMUSG00000102070	Gm28661	unprocessed_pseudogene	348000	0.761564	0.175051	4.35054	1.35805e-05	0.000352482
ENSMUSG00000102117	Rpsa-ps1	processed_pseudogene	1680.44	1.4648	0.189962	7.71102	1.24812e-14	2.69834e-12
ENSMUSG00000102550	Gm8276	processed_pseudogene	542.467	1.11924	0.231706	4.83044	1.3623e-06	4.77307e-05
ENSMUSG00000102666	Gm8599	processed_pseudogene	200.967	1.1435	0.300063	3.81087	0.000138478	0.00245989
ENSMUSG00000105144	Rpl21-ps11	processed_pseudogene	316.976	0.816158	0.246802	3.30694	0.000943208	0.0116666
ENSMUSG00000105388	Rpl36a-ps2	processed_pseudogene	1697.64	0.880715	0.234558	3.75478	0.000173491	0.00295229
ENSMUSG00000105703	Gm43305	lncRNA	5029.32	1.81673	0.222832	8.15292	3.55242e-16	1.3517e-13
ENSMUSG00000105914	Gm19243	processed_pseudogene	406.576	1.02371	0.235665	4.3439	1.39977e-05	0.000361337
ENSMUSG00000105944	Gm5075	processed_pseudogene	2296.6	1.0699	0.184888	5.78672	7.17733e-09	4.58217e-07
ENSMUSG00000106105	Gm4525	processed_pseudogene	468.074	1.10004	0.25582	4.30006	1.7075e-05	0.000425757
ENSMUSG00000106813	Gm7181	processed_pseudogene	227.05	0.806827	0.280143	2.88005	0.0039761	0.0354809
ENSMUSG00000106918	Mrpl33	protein_coding	2021.72	0.88923	0.197305	4.50688	6.57869e-06	0.000188778
ENSMUSG00000106930	Gm6450	processed_pseudogene	1461.01	0.606193	0.207566	2.92048	0.00349489	0.0322143
ENSMUSG00000107008	Gm2762	lncRNA	125.044	1.0591	0.369784	2.86411	0.00418183	0.0367123
ENSMUSG00000107369	Gstm2-ps1	processed_pseudogene	870.57	0.591819	0.211887	2.79309	0.0052207	0.0430719
ENSMUSG00000107578	Gm32536	processed_pseudogene	186.81	0.867613	0.316723	2.73934	0.0061562	0.0483375
ENSMUSG00000107788	Gm6266	processed_pseudogene	835.24	1.38369	0.223173	6.20008	5.64359e-10	4.83646e-08
ENSMUSG00000107810	Gm18609	processed_pseudogene	46.9036	1.46389	0.528507	2.76985	0.00560815	0.0453636
ENSMUSG00000107879	9330102E08Rik	translated_unprocessed_pseudogene	422.711	1.2769	0.230113	5.54901	2.87294e-08	1.59352e-06
ENSMUSG00000108496	Gm44768	processed_pseudogene	129.611	1.15819	0.338679	3.41971	0.000626872	0.00837517
ENSMUSG00000109206	Gm45137	TEC	142.463	0.971082	0.324677	2.99092	0.00278142	0.0270038
ENSMUSG00000109610	Gm7432	processed_pseudogene	3472.13	1.52569	0.198235	7.6964	1.39952e-14	2.92592e-12
ENSMUSG00000109812	Gm45640	TEC	327.215	1.09081	0.266799	4.08853	4.34116e-05	0.000932173
ENSMUSG00000110611	Gm20163	lncRNA	233.884	0.827784	0.28562	2.8982	0.00375316	0.0340504
ENSMUSG00000110686	Gm45855	processed_pseudogene	5412.88	1.49471	0.186696	8.00613	1.18379e-15	3.81721e-13
ENSMUSG00000111515	Gm5055	processed_pseudogene	375.376	0.819457	0.245562	3.33706	0.00084669	0.0107388
ENSMUSG00000112145	Gm6218	processed_pseudogene	1956.27	1.06455	0.191658	5.55442	2.78537e-08	1.54946e-06
ENSMUSG00000112632	Gm4510	processed_pseudogene	257.608	1.23169	0.287074	4.2905	1.78267e-05	0.000441032
ENSMUSG00000112673	Gm7413	processed_pseudogene	943.535	0.744834	0.220619	3.3761	0.000735206	0.0095607
ENSMUSG00000112941	Gm48623	lncRNA	1090.35	1.18629	0.196087	6.04983	1.44998e-09	1.11233e-07
ENSMUSG00000113368	Gm10054	processed_pseudogene	975.784	0.774292	0.219044	3.53487	0.000407968	0.00584898
ENSMUSG00000113756	Gm18025	processed_pseudogene	249.26	1.40584	0.287877	4.88346	1.04239e-06	3.78464e-05
ENSMUSG00000114184	Gm7143	processed_pseudogene	5835.82	1.52541	0.189314	8.05756	7.783e-16	2.59775e-13
ENSMUSG00000114688	Gm47381	lncRNA	581.954	0.917212	0.223167	4.10998	3.95694e-05	0.000862279
ENSMUSG00000116825	Rps2-ps7	processed_pseudogene	1496.14	1.44317	0.198376	7.27492	3.46636e-13	5.5418e-11
ENSMUSG00000117438	Rpsa-ps7	processed_pseudogene	2940.99	1.31699	0.184112	7.15323	8.47595e-13	1.30044e-10
ENSMUSG00000117804	Gm6252	processed_pseudogene	3238.46	0.655445	0.199672	3.2826	0.00102853	0.012369
ENSMUSG00000117910	Gm50174	processed_pseudogene	1021.53	1.23821	0.209207	5.91857	3.24746e-09	2.25988e-07
ENSMUSG00000118161	Rps2-ps8	processed_pseudogene	4492.73	1.50808	0.198957	7.57991	3.45802e-14	6.51374e-12
ENSMUSG00000000378	Ccm2	protein_coding	3386.13	0.897449	0.17528	5.12008	3.05403e-07	1.30275e-05
ENSMUSG00000001175	Calm1	protein_coding	142037	0.709803	0.186401	3.80793	0.000140136	0.00248427
ENSMUSG00000001289	Pfdn5	protein_coding	6531.73	0.80361	0.207391	3.87486	0.000106686	0.00198458
ENSMUSG00000001729	Akt1	protein_coding	2841.1	0.762587	0.186927	4.0796	4.51135e-05	0.000961126
ENSMUSG00000003410	Elavl3	protein_coding	25528.5	0.814684	0.220631	3.69251	0.000222048	0.00362898
ENSMUSG00000003518	Dusp3	protein_coding	7280.16	0.817414	0.172326	4.7434	2.10159e-06	6.94144e-05
ENSMUSG00000003810	Mast2	protein_coding	1752.07	0.846228	0.182947	4.62553	3.73649e-06	0.000113568
ENSMUSG00000006519	Cyba	protein_coding	262.997	0.982272	0.313313	3.13512	0.00171785	0.0187403
ENSMUSG00000006575	Rundc3a	protein_coding	3245.62	0.873583	0.187892	4.64939	3.32925e-06	0.00010249
ENSMUSG00000007415	Gatad1	protein_coding	3340.92	1.09587	0.187137	5.85595	4.74304e-09	3.21126e-07
ENSMUSG00000007950	Abhd8	protein_coding	32227.4	1.05676	0.167678	6.3023	2.9326e-10	2.583e-08
ENSMUSG00000008668	Rps18	protein_coding	17187.3	0.819598	0.183845	4.45809	8.26927e-06	0.000230679
ENSMUSG00000010476	Ebf3	protein_coding	76.0171	1.69294	0.420114	4.02971	5.58456e-05	0.0011449
ENSMUSG00000014294	Ndufa2	protein_coding	8094.29	0.816697	0.187662	4.35195	1.34934e-05	0.000351257
ENSMUSG00000015501	Hivep2	protein_coding	3668.57	0.656953	0.189452	3.46766	0.000525013	0.0072432
ENSMUSG00000015944	Castor2	protein_coding	10563.8	1.1677	0.203319	5.74321	9.28992e-09	5.77584e-07
ENSMUSG00000016344	Ppdpf	protein_coding	5270.41	0.706171	0.183278	3.85301	0.000116672	0.00212208
ENSMUSG00000017778	Cox7c	protein_coding	19096.3	0.761995	0.177151	4.30138	1.69738e-05	0.000424344
ENSMUSG00000018677	Slc25a39	protein_coding	8991.05	0.600333	0.166384	3.60813	0.000308415	0.00468658
ENSMUSG00000018849	Wwc1	protein_coding	2084.82	0.779452	0.211874	3.67885	0.000234286	0.00375826
ENSMUSG00000020096	Tbata	protein_coding	532.749	0.645261	0.220002	2.93298	0.00335729	0.0312947
ENSMUSG00000020101	Vsir	protein_coding	41.6307	1.63735	0.599312	2.73205	0.00629413	0.0490761
ENSMUSG00000020181	Nav3	protein_coding	3053.03	1.02576	0.181911	5.6388	1.71243e-08	9.963e-07
ENSMUSG00000020477	Mrps24	protein_coding	4358.26	0.772441	0.171425	4.506	6.60605e-06	0.000189277
ENSMUSG00000020525	Ppm1d	protein_coding	1306.77	0.703568	0.252808	2.78302	0.00538561	0.0440126
ENSMUSG00000020755	Sap30bp	protein_coding	3425.87	0.661806	0.18282	3.62	0.000294608	0.00451021
ENSMUSG00000021277	Traf3	protein_coding	9009.25	1.56144	0.186277	8.38235	5.18814e-17	2.3501e-14
ENSMUSG00000021366	Hivep1	protein_coding	440.859	0.74689	0.253375	2.94777	0.00320079	0.0301909
ENSMUSG00000021743	Fezf2	protein_coding	721.375	0.798108	0.281532	2.83488	0.00458434	0.0391459
ENSMUSG00000022354	Ndufb9	protein_coding	19183.9	0.845895	0.175539	4.81884	1.44394e-06	5.0334e-05
ENSMUSG00000022452	Smdt1	protein_coding	7051.44	0.663277	0.169682	3.90894	9.27031e-05	0.0017584
ENSMUSG00000022836	Mylk	protein_coding	263.719	0.908064	0.263699	3.44356	0.000574107	0.00782407
ENSMUSG00000023224	Serping1	protein_coding	1024.81	0.865653	0.198444	4.36221	1.28753e-05	0.000337866
ENSMUSG00000023266	Frs3	protein_coding	566.534	1.00955	0.239562	4.21416	2.50711e-05	0.00059105
ENSMUSG00000023353	Agap3	protein_coding	4732.96	0.592692	0.175505	3.37707	0.00073263	0.00954998
ENSMUSG00000024037	Wdr4	protein_coding	1550.96	0.648952	0.204353	3.17565	0.00149501	0.0167506
ENSMUSG00000024038	Ndufv3	protein_coding	8545.83	0.684453	0.182786	3.74455	0.000180715	0.00304796
ENSMUSG00000024208	Uqcc2	protein_coding	5053.17	0.841376	0.202099	4.16318	3.13843e-05	0.000708289
ENSMUSG00000024248	Cox7a2l	protein_coding	12389.9	0.608592	0.189565	3.21046	0.00132525	0.0151884
ENSMUSG00000024397	Aif1	protein_coding	72.3173	1.27138	0.463779	2.74135	0.0061187	0.0481424
ENSMUSG00000024608	Rps14	protein_coding	19816.9	0.743122	0.196667	3.77859	0.000157722	0.00272787
ENSMUSG00000024679	Ms4a6d	protein_coding	57.8502	1.36928	0.477573	2.86715	0.00414181	0.0365313
ENSMUSG00000024827	Gldc	protein_coding	385.488	0.947178	0.257269	3.68166	0.000231721	0.00373285
ENSMUSG00000024963	Dnajc4	protein_coding	1012.6	0.5937	0.196743	3.01764	0.00254751	0.0252734
ENSMUSG00000025017	Pik3ap1	protein_coding	107.555	1.51561	0.375552	4.0357	5.444e-05	0.00112334
ENSMUSG00000025658	Cnksr2	protein_coding	1569.12	1.19208	0.20645	5.77421	7.7314e-09	4.88671e-07
ENSMUSG00000025871	4833439L19Rik	protein_coding	18712	0.599787	0.167981	3.57056	0.000356218	0.00526577
ENSMUSG00000026181	Ppm1f	protein_coding	4347.59	0.726459	0.1763	4.12059	3.77902e-05	0.000827382
ENSMUSG00000026473	Glul	protein_coding	3673.27	0.859397	0.211121	4.07063	4.6886e-05	0.000991117
ENSMUSG00000026883	Dab2ip	protein_coding	3060.19	0.852972	0.207907	4.10266	4.08434e-05	0.000885776
ENSMUSG00000027223	Mapk8ip1	protein_coding	12295.3	0.87003	0.185061	4.70131	2.58496e-06	8.24242e-05
ENSMUSG00000027364	Usp50	protein_coding	2035.2	0.667749	0.179909	3.7116	0.000205954	0.00340423
ENSMUSG00000027394	Ttl	protein_coding	2549.31	0.795934	0.247428	3.21683	0.00129617	0.0149001
ENSMUSG00000027720	Il2	protein_coding	211.983	1.18949	0.279824	4.25085	2.12962e-05	0.000512212
ENSMUSG00000028062	Lamtor2	protein_coding	4858.08	0.839658	0.197509	4.25124	2.12588e-05	0.00051196
ENSMUSG00000028268	Gbp3	protein_coding	129.634	1.68567	0.355768	4.73812	2.15705e-06	7.0755e-05
ENSMUSG00000028407	Smim27	protein_coding	167.217	0.97075	0.304	3.19326	0.00140678	0.0159785
ENSMUSG00000028434	Epb41l4b	protein_coding	887.336	0.652765	0.215941	3.02289	0.00250374	0.0249652
ENSMUSG00000028541	B4galt2	protein_coding	1379.53	0.680044	0.236761	2.87229	0.00407511	0.03606
ENSMUSG00000028621	Cyb5rl	protein_coding	317.179	0.911989	0.248688	3.66719	0.000245228	0.00389438
ENSMUSG00000029005	Draxin	protein_coding	491.693	1.32102	0.284349	4.64577	3.38804e-06	0.000104132
ENSMUSG00000029071	Dvl1	protein_coding	1289.12	0.593099	0.194657	3.0469	0.00231214	0.0235232
ENSMUSG00000029661	Col1a2	protein_coding	146.645	0.972771	0.316876	3.06988	0.00214143	0.0222505
ENSMUSG00000030035	Wbp1	protein_coding	3511.97	1.33069	0.177495	7.49704	6.52754e-14	1.18792e-11
ENSMUSG00000030255	Sspn	protein_coding	372.795	0.743047	0.237086	3.13408	0.00172392	0.0187629
ENSMUSG00000030678	Maz	protein_coding	4385.11	0.69408	0.196098	3.53945	0.000400962	0.00577837
ENSMUSG00000030782	Tgfb1i1	protein_coding	697.067	0.878607	0.213492	4.11541	3.865e-05	0.000843252
ENSMUSG00000031166	Wdr13	protein_coding	10051.1	0.835392	0.165895	5.03566	4.76217e-07	1.90707e-05
ENSMUSG00000031442	Mcf2l	protein_coding	25385.8	0.980656	0.202999	4.83085	1.35948e-06	4.77198e-05
ENSMUSG00000031445	Proz	protein_coding	400.392	0.816634	0.245366	3.32823	0.000873999	0.0110099
ENSMUSG00000031723	Txnl4b	protein_coding	2327.6	0.780582	0.182363	4.28037	1.86584e-05	0.000458625
ENSMUSG00000031805	Jak3	protein_coding	548.733	1.0632	0.278399	3.81899	0.000134001	0.00239603
ENSMUSG00000031818	Cox4i1	protein_coding	56291.2	0.614535	0.166397	3.69318	0.00022147	0.00362293
ENSMUSG00000031967	Afg3l1	protein_coding	3023.57	0.864427	0.173246	4.98959	6.05085e-07	2.34455e-05
ENSMUSG00000032537	Ephb1	protein_coding	704.782	0.990701	0.2148	4.6122	3.98432e-06	0.000120511
ENSMUSG00000032589	Bsn	protein_coding	6351.45	0.869216	0.181462	4.79008	1.66713e-06	5.70452e-05
ENSMUSG00000032666	1700025G04Rik	protein_coding	2052.92	1.07078	0.239329	4.47408	7.67393e-06	0.000215971
ENSMUSG00000033066	Gas7	protein_coding	24170.6	1.00758	0.164778	6.11475	9.6706e-10	7.7959e-08
ENSMUSG00000033467	Crlf2	protein_coding	1076.42	0.761247	0.207413	3.6702	0.000242364	0.00386179
ENSMUSG00000033777	Tlr13	protein_coding	43.8289	2.06518	0.554537	3.72415	0.000195976	0.00325913
ENSMUSG00000033960	Jcad	protein_coding	426.291	1.08378	0.227929	4.75488	1.98564e-06	6.59282e-05
ENSMUSG00000034300	Fam53c	protein_coding	5938.15	0.87671	0.264489	3.31473	0.000917302	0.0114362
ENSMUSG00000034544	Rsrc1	protein_coding	1375.31	0.62744	0.217996	2.87821	0.00399936	0.0356383
ENSMUSG00000034595	Ppp1r18	protein_coding	736.656	0.785276	0.220299	3.56459	0.000364427	0.00534971
ENSMUSG00000034781	Gna11	protein_coding	23228.9	0.740998	0.188691	3.92704	8.59967e-05	0.00165261
ENSMUSG00000034928	Rnf44	protein_coding	5475.42	0.717766	0.213956	3.35474	0.000794384	0.0102185
ENSMUSG00000034994	Eef2	protein_coding	41071.5	0.824154	0.166465	4.9509	7.387e-07	2.78205e-05
ENSMUSG00000035208	Slfn8	protein_coding	36.3638	1.96168	0.607489	3.22916	0.00124155	0.014394
ENSMUSG00000035226	Rims4	protein_coding	2942.27	0.993593	0.194958	5.09644	3.46107e-07	1.45037e-05
ENSMUSG00000035551	Igfbpl1	protein_coding	416.867	0.962651	0.325586	2.95667	0.00310983	0.0295084
ENSMUSG00000035773	Kiss1r	protein_coding	1067.85	1.43696	0.206039	6.97423	3.07544e-12	4.28678e-10
ENSMUSG00000036046	5031439G07Rik	protein_coding	4434.66	0.621065	0.199621	3.11123	0.00186311	0.0199357
ENSMUSG00000036504	Phpt1	protein_coding	1076.2	0.746212	0.201445	3.70429	0.000211982	0.00348431
ENSMUSG00000037151	Lrrc20	protein_coding	1035.89	0.695889	0.211022	3.29771	0.000974765	0.0119183
ENSMUSG00000037152	Ndufc1	protein_coding	10114.1	0.704351	0.183457	3.83932	0.000123377	0.002225
ENSMUSG00000037493	Cib2	protein_coding	1228.16	0.88956	0.189463	4.69516	2.66402e-06	8.42372e-05
ENSMUSG00000037820	Tgm2	protein_coding	638.717	6.26142	2.09504	2.98869	0.00280179	0.0271406
ENSMUSG00000037984	Neurod6	protein_coding	3984.48	0.887362	0.206999	4.28679	1.81276e-05	0.000447312
ENSMUSG00000038143	Stox2	protein_coding	14021.2	1.08703	0.214821	5.06015	4.18932e-07	1.70668e-05
ENSMUSG00000038900	Rpl12	protein_coding	4899.3	0.999117	0.191511	5.21702	1.81822e-07	8.04458e-06
ENSMUSG00000039016	Timm8b	protein_coding	7666.59	0.762349	0.183035	4.16504	3.11295e-05	0.000703372
ENSMUSG00000039195	1110008P14Rik	protein_coding	7080.37	0.684821	0.1725	3.96998	7.188e-05	0.00141712
ENSMUSG00000039262	Prrc2b	protein_coding	16452.8	0.636338	0.192435	3.30677	0.000943774	0.0116666
ENSMUSG00000039478	Micu3	protein_coding	4120.59	0.618874	0.196127	3.15548	0.00160232	0.0176515
ENSMUSG00000039556	Ppp1r3f	protein_coding	107.043	1.17295	0.366367	3.20158	0.00136677	0.0155705
ENSMUSG00000040712	Camta2	protein_coding	11975.1	1.54307	0.564057	2.73566	0.00622555	0.0487362
ENSMUSG00000040767	Snrnp25	protein_coding	2141.53	0.63332	0.211315	2.99703	0.0027262	0.0266389
ENSMUSG00000040842	Szrd1	protein_coding	3415.36	0.710298	0.191572	3.70772	0.00020913	0.00344775
ENSMUSG00000040997	Abhd4	protein_coding	2703.29	0.742643	0.176874	4.19872	2.68427e-05	0.000624307
ENSMUSG00000041740	Rnf10	protein_coding	17004.5	1.20916	0.241282	5.01138	5.40407e-07	2.12862e-05
ENSMUSG00000041895	Wipi1	protein_coding	864.989	0.714457	0.197548	3.61663	0.00029846	0.00455349
ENSMUSG00000041974	Spidr	protein_coding	169.379	0.854832	0.300851	2.84138	0.00449185	0.0385291
ENSMUSG00000042589	Cux2	protein_coding	2920.56	0.870774	0.192663	4.51969	6.19315e-06	0.000179611
ENSMUSG00000043733	Ptpn11	protein_coding	5617.78	0.629555	0.190574	3.30347	0.00095497	0.0117442
ENSMUSG00000043969	Emx2	protein_coding	563.644	0.965856	0.232759	4.14961	3.33049e-05	0.000741801
ENSMUSG00000044894	Uqcrq	protein_coding	20757.3	0.924571	0.175145	5.27888	1.29977e-07	6.0757e-06
ENSMUSG00000045160	Bola3	protein_coding	1192.11	0.66153	0.199343	3.31855	0.000904866	0.0113108
ENSMUSG00000045551	Fpr1	protein_coding	36.997	1.68498	0.609107	2.76631	0.00566943	0.0456531
ENSMUSG00000045694	Gm4997	processed_pseudogene	73.8672	1.30646	0.422743	3.09043	0.0019987	0.0210433
ENSMUSG00000046160	Olig1	protein_coding	347.816	1.19777	0.253233	4.72993	2.24601e-06	7.32939e-05
ENSMUSG00000046807	Lrrc75b	protein_coding	388.798	0.723165	0.236733	3.05477	0.00225235	0.0231003
ENSMUSG00000046993	Gm5637	processed_pseudogene	62.6841	1.49527	0.457274	3.26998	0.00107557	0.0127893
ENSMUSG00000047712	Ust	protein_coding	734.737	0.76316	0.205661	3.71076	0.000206638	0.00341118
ENSMUSG00000047786	Lix1	protein_coding	3126.93	0.729182	0.204403	3.56737	0.000360576	0.0053147
ENSMUSG00000049044	Rapgef4	protein_coding	12281.5	1.22239	0.18468	6.61897	3.61708e-11	3.97774e-09
ENSMUSG00000049882	Vcpkmt	protein_coding	1423.18	0.670513	0.191233	3.50627	0.000454436	0.00640418
ENSMUSG00000050132	Sarm1	protein_coding	6160.25	0.921259	0.257499	3.57772	0.00034661	0.00514397
ENSMUSG00000050856	Atp5k	protein_coding	7982.78	0.80955	0.173555	4.66451	3.09355e-06	9.56987e-05
ENSMUSG00000050860	Phospho1	protein_coding	90.2355	1.55512	0.407741	3.814	0.000136736	0.00243805
ENSMUSG00000051048	P4ha3	protein_coding	79.3079	1.6532	0.414301	3.99035	6.59767e-05	0.00131585
ENSMUSG00000051118	Olfr77	protein_coding	1443.47	1.31577	0.204497	6.43416	1.24155e-10	1.19295e-08
ENSMUSG00000051146	Camk2n2	protein_coding	1022.54	1.07698	0.20052	5.37094	7.83291e-08	3.86065e-06
ENSMUSG00000052253	Zfp622	protein_coding	3086.01	1.01293	0.267487	3.78682	0.000152589	0.00264987
ENSMUSG00000052584	Serp2	protein_coding	6745.61	1.29226	0.170119	7.59623	3.04886e-14	5.85905e-12
ENSMUSG00000052688	Rab7b	protein_coding	121.014	1.01064	0.352279	2.86887	0.00411944	0.0364015
ENSMUSG00000052889	Prkcb	protein_coding	4518.21	0.717661	0.185213	3.8748	0.000106714	0.00198458
ENSMUSG00000054312	Mrps21	protein_coding	3657.59	0.842556	0.191408	4.40188	1.07316e-05	0.000288782
ENSMUSG00000054716	Zfp771	protein_coding	4181.05	0.686602	0.181004	3.7933	0.000148658	0.0025947
ENSMUSG00000054986	Sec14l3	protein_coding	468.844	1.41141	0.232835	6.06185	1.34566e-09	1.04495e-07
ENSMUSG00000055053	Nfic	protein_coding	2272.27	0.839086	0.176108	4.76461	1.89221e-06	6.33377e-05
ENSMUSG00000055093	Rps27a-ps3	processed_pseudogene	4251.27	0.605871	0.194256	3.11893	0.00181511	0.0195098
ENSMUSG00000055538	Zcchc24	protein_coding	224.825	0.904263	0.287869	3.14123	0.00168238	0.0184055
ENSMUSG00000056771	Gm10010	lncRNA	312.694	1.21294	0.256913	4.7212	2.34452e-06	7.56008e-05
ENSMUSG00000057244	Gm6139	processed_pseudogene	3080.18	1.57213	0.203266	7.73437	1.03916e-14	2.38192e-12
ENSMUSG00000057580	Cox7c-ps1	transcribed_processed_pseudogene	3186.65	0.831713	0.182439	4.55884	5.14362e-06	0.000150782
ENSMUSG00000057657	Rps18-ps3	processed_pseudogene	6266.25	0.850783	0.191186	4.45004	8.58554e-06	0.00023811
ENSMUSG00000057841	Rpl32	protein_coding	18030.9	1.09656	0.181918	6.02774	1.66264e-09	1.25523e-07
ENSMUSG00000057863	Rpl36	protein_coding	5788.05	0.924906	0.191113	4.83957	1.30118e-06	4.60129e-05
ENSMUSG00000058607	Rpl31-ps20	processed_pseudogene	95.9148	1.07245	0.381826	2.80874	0.00497355	0.0415008
ENSMUSG00000058709	Egln2	protein_coding	6710.72	0.645483	0.181374	3.55885	0.00037248	0.00544908
ENSMUSG00000058715	Fcer1g	protein_coding	94.3459	1.37627	0.45246	3.04174	0.00235211	0.0238248
ENSMUSG00000058838	Rps27a-ps2	processed_pseudogene	3535.94	0.6	0.200637	2.99047	0.00278549	0.027024
ENSMUSG00000059058	Tma7-ps	processed_pseudogene	3773.31	0.999227	0.195136	5.12067	3.04453e-07	1.30162e-05
ENSMUSG00000059412	Fxyd2	protein_coding	524.04	0.956346	0.241003	3.96819	7.24206e-05	0.00142482
ENSMUSG00000059461	Gm7331	processed_pseudogene	13443.4	1.26894	0.183717	6.90702	4.94923e-12	6.40539e-10
ENSMUSG00000059631	1500035N22Rik	lncRNA	205.037	1.88401	0.288705	6.52572	6.76769e-11	6.92233e-09
ENSMUSG00000059713	Rcan3	protein_coding	5495.88	1.07483	0.182612	5.8859	3.95902e-09	2.71915e-07
ENSMUSG00000059995	Atxn7l3	protein_coding	2819.79	0.803086	0.180416	4.45131	8.53463e-06	0.000237385
ENSMUSG00000060377	Rpl36a-ps1	protein_coding	664.476	0.921039	0.228757	4.02628	5.66652e-05	0.00115547
ENSMUSG00000060938	Rpl26	protein_coding	8717.53	0.732958	0.186055	3.93947	8.16601e-05	0.00157564
ENSMUSG00000061390	Uba52-ps	processed_pseudogene	7518.78	1.29603	0.183279	7.07134	1.53447e-12	2.2285e-10
ENSMUSG00000061411	Nol4l	protein_coding	3504.08	0.747048	0.174149	4.28971	1.78906e-05	0.000442038
ENSMUSG00000061848	Gm5805	processed_pseudogene	2692.07	0.836543	0.198847	4.20698	2.58805e-05	0.000604886
ENSMUSG00000062083	Rpl13a-ps1	processed_pseudogene	257.718	1.15765	0.271324	4.26666	1.9842e-05	0.000485211
ENSMUSG00000062365	Gm4968	processed_pseudogene	95.2218	1.5516	0.38483	4.03191	5.5325e-05	0.0011379
ENSMUSG00000062661	Ncs1	protein_coding	95329.3	1.82687	0.18789	9.72309	2.40377e-22	2.54065e-19
ENSMUSG00000062960	Kdr	protein_coding	608.176	0.795023	0.271488	2.92839	0.00340725	0.0316225
ENSMUSG00000064231	Gm5321	processed_pseudogene	638.863	0.832535	0.228016	3.65121	0.000261007	0.0040937
ENSMUSG00000066180	Gm10155	processed_pseudogene	91.6389	1.14307	0.40432	2.82713	0.00469669	0.0397484
ENSMUSG00000066487	Gm5786	processed_pseudogene	7822.85	1.48223	0.190072	7.79825	6.27708e-15	1.51166e-12
ENSMUSG00000066620	Gm4883	processed_pseudogene	201.376	1.2318	0.285165	4.31961	1.56307e-05	0.000397028
ENSMUSG00000066629	Rpl36-ps3	processed_pseudogene	904.365	0.829806	0.210391	3.94411	8.00973e-05	0.00155178
ENSMUSG00000066640	Fbxl18	protein_coding	16833.9	1.69545	0.187723	9.03163	1.6914e-19	1.03803e-16
ENSMUSG00000067038	Rps12-ps3	processed_pseudogene	1565.97	1.39017	0.212876	6.53042	6.55843e-11	6.74455e-09
ENSMUSG00000068240	Gm11808	protein_coding	24163.4	1.24032	0.18164	6.82846	8.58318e-12	1.04676e-09
ENSMUSG00000069515	Lyz1	protein_coding	62.9871	1.49943	0.459375	3.26407	0.00109824	0.0130262
ENSMUSG00000069792	Wfdc17	protein_coding	85.3129	2.07035	0.521264	3.97179	7.13349e-05	0.00140783
ENSMUSG00000070271	Gm13268	processed_pseudogene	932.165	0.857568	0.223599	3.83529	0.000125416	0.00225737
ENSMUSG00000070283	Ndufaf3	protein_coding	1977.51	0.623748	0.208938	2.98533	0.0028327	0.0273981
ENSMUSG00000070667	Rpl31-ps10	processed_pseudogene	647.811	1.23177	0.209386	5.88276	4.03474e-09	2.75129e-07
ENSMUSG00000070896	Rpl23a-ps1	processed_pseudogene	236.775	0.998059	0.276852	3.60503	0.000312117	0.00472772
ENSMUSG00000071719	Tmem28	protein_coding	361.082	0.987137	0.241375	4.08964	4.32037e-05	0.000929808
ENSMUSG00000072255	Rpl31-ps17	processed_pseudogene	339.871	1.1935	0.244015	4.89107	1.00287e-06	3.66025e-05
ENSMUSG00000072825	Cep170b	protein_coding	8882.19	1.06384	0.208598	5.09997	3.39715e-07	1.42673e-05
ENSMUSG00000073616	Cops9	protein_coding	7871.23	0.879541	0.187516	4.69048	2.72562e-06	8.58526e-05
ENSMUSG00000075467	Dnlz	protein_coding	4244.38	1.29654	0.17032	7.61238	2.69097e-14	5.27791e-12
ENSMUSG00000078097	Gm10913	processed_pseudogene	185.788	0.863487	0.314601	2.74471	0.00605653	0.0478312
ENSMUSG00000078240	Gm3550	protein_coding	324.033	0.753796	0.249967	3.01559	0.00256483	0.0253881
ENSMUSG00000078570	1110065P20Rik	protein_coding	1343.64	1.20659	0.200324	6.02321	1.70992e-09	1.28076e-07
ENSMUSG00000078716	Tmem8b	protein_coding	1429.32	0.662776	0.20127	3.29297	0.000991337	0.0120435
ENSMUSG00000078794	Dact3	protein_coding	1956.61	1.50358	0.18374	8.18321	2.7638e-16	1.09544e-13
ENSMUSG00000078923	Ube2v1	protein_coding	718.273	0.752505	0.205094	3.66908	0.000243426	0.00387222
ENSMUSG00000079402	Gm3020	protein_coding	412.166	1.11679	0.239268	4.66754	3.04832e-06	9.4582e-05
ENSMUSG00000079435	Rpl36a	protein_coding	3336.37	0.822885	0.206638	3.98226	6.8264e-05	0.00135708
ENSMUSG00000080836	Gm6444	processed_pseudogene	1010.78	0.600002	0.211921	2.83126	0.00463657	0.0393798
ENSMUSG00000081230	Gm9097	processed_pseudogene	135.851	1.79456	0.341072	5.26152	1.42866e-07	6.56527e-06
ENSMUSG00000081394	Gm13215	processed_pseudogene	682.483	0.610123	0.217851	2.80064	0.00510018	0.042325
ENSMUSG00000081534	Slc48a1	protein_coding	8515.32	0.604284	0.167533	3.60696	0.000309808	0.00470024
ENSMUSG00000081565	Rps12-ps5	processed_pseudogene	122.727	1.18399	0.343464	3.4472	0.000566439	0.00775288
ENSMUSG00000081797	Gm8662	processed_pseudogene	157.573	0.873526	0.311494	2.80431	0.0050424	0.0419098
ENSMUSG00000081810	Gm11878	processed_pseudogene	1219.63	0.651723	0.200492	3.25062	0.00115152	0.0135316
ENSMUSG00000082097	Gm14039	processed_pseudogene	87.5823	1.06423	0.387898	2.74358	0.00607738	0.0479546
ENSMUSG00000082179	Gm11407	processed_pseudogene	2921.63	1.20599	0.192806	6.25495	3.9764e-10	3.47023e-08
ENSMUSG00000082423	Gm15148	processed_pseudogene	200.238	0.849049	0.287874	2.94938	0.00318413	0.0300795
ENSMUSG00000082481	Rps12-ps19	processed_pseudogene	263.213	1.38742	0.272979	5.08252	3.72469e-07	1.54048e-05
ENSMUSG00000082609	Gm15464	processed_pseudogene	1232.49	0.683358	0.195896	3.48837	0.000485981	0.00678875
ENSMUSG00000082769	Gm15793	processed_pseudogene	293.265	1.11298	0.258741	4.30152	1.69628e-05	0.000424344
ENSMUSG00000082870	Gm12165	processed_pseudogene	76.918	1.42016	0.427827	3.31947	0.000901873	0.0112839
ENSMUSG00000083219	Gm11410	processed_pseudogene	1096.37	1.20942	0.230457	5.24791	1.53833e-07	7.00999e-06
ENSMUSG00000083505	Gm7541	processed_pseudogene	275.63	1.67408	0.310045	5.39948	6.68349e-08	3.35497e-06
ENSMUSG00000083547	Gm13321	processed_pseudogene	380.694	1.05917	0.247384	4.2815	1.85637e-05	0.000456887
ENSMUSG00000083705	Gm8624	transcribed_processed_pseudogene	645.703	0.589392	0.212135	2.77839	0.00546293	0.0444155
ENSMUSG00000084012	Gm11956	processed_pseudogene	110.806	1.0837	0.358003	3.02706	0.00246944	0.024766
ENSMUSG00000084116	Gm12460	processed_pseudogene	371.909	1.3109	0.240953	5.44047	5.31392e-08	2.75194e-06
ENSMUSG00000084276	Gm8317	processed_pseudogene	266.367	0.783641	0.258844	3.02746	0.00246617	0.0247583
ENSMUSG00000084333	Gm11599	processed_pseudogene	811.554	1.64959	0.225831	7.30456	2.78167e-13	4.48486e-11
ENSMUSG00000085116	Gm2735	processed_pseudogene	90.1373	1.31197	0.390938	3.35596	0.000790894	0.0101805
ENSMUSG00000085133	B930095G15Rik	lncRNA	7878.81	0.660684	0.168574	3.91926	8.88203e-05	0.00169394
ENSMUSG00000085361	Gm16305	processed_pseudogene	122.599	1.85745	0.353956	5.24769	1.54017e-07	7.00999e-06
ENSMUSG00000086567	Gm2830	processed_pseudogene	354.392	0.721331	0.257703	2.79908	0.00512477	0.0424646
ENSMUSG00000089996	Tmsb15b2	protein_coding	121.998	0.94434	0.345017	2.73708	0.0061987	0.048571
ENSMUSG00000090472	Gm3047	protein_coding	133.846	1.32233	0.362831	3.64448	0.000267937	0.00418513
ENSMUSG00000091695	Gm17669	processed_pseudogene	1441.91	0.742986	0.206181	3.60356	0.000313887	0.00475075
ENSMUSG00000091845	Rpl36-ps12	processed_pseudogene	916.313	0.919399	0.207367	4.43368	9.26379e-06	0.00025432
ENSMUSG00000092014	Gm4468	processed_pseudogene	149.336	1.3403	0.322366	4.15768	3.21489e-05	0.000720416
ENSMUSG00000092358	Gm20430	processed_pseudogene	178.648	1.35194	0.302902	4.46329	8.07124e-06	0.000226149
ENSMUSG00000092680	Snord55	snoRNA	272.441	1.06801	0.261964	4.07693	4.56334e-05	0.000968945
ENSMUSG00000092827	Mir3091	miRNA	189.122	1.13184	0.307909	3.6759	0.000237009	0.00379235
ENSMUSG00000093473	Gm20620	processed_pseudogene	94.022	1.26805	0.398511	3.18198	0.00146271	0.0164483
ENSMUSG00000093548	Gm6407	processed_pseudogene	245.076	1.71669	0.314362	5.46087	4.73809e-08	2.50395e-06
ENSMUSG00000093887	Gm3033	unprocessed_pseudogene	355.495	1.12987	0.261093	4.32745	1.50845e-05	0.000384179
ENSMUSG00000095150	Rps19-ps13	processed_pseudogene	97.7689	1.04698	0.370881	2.82296	0.00475824	0.0401978
ENSMUSG00000095195	Gm3005	protein_coding	337.047	0.951269	0.24678	3.85472	0.000115861	0.00211338
ENSMUSG00000095295	Gm3488	protein_coding	314.179	1.2658	0.267528	4.73148	2.22891e-06	7.29863e-05
ENSMUSG00000096449	Gm4076	processed_pseudogene	2696.74	1.24079	0.198028	6.26573	3.71081e-10	3.25337e-08
ENSMUSG00000096488	Gm10409	protein_coding	411.162	1.12501	0.242295	4.64312	3.43188e-06	0.000105139
ENSMUSG00000096793	Gm3002	protein_coding	316.09	1.04744	0.25125	4.16892	3.06043e-05	0.000694806
ENSMUSG00000097853	Gm3532	unprocessed_pseudogene	153.977	0.988041	0.350224	2.82117	0.0047849	0.0403872
ENSMUSG00000097987	Gm17786	processed_pseudogene	538.018	0.702366	0.21768	3.22661	0.00125268	0.0144965
ENSMUSG00000098217	Gm27046	processed_pseudogene	69.2689	1.33577	0.436501	3.06017	0.0022121	0.0227734
ENSMUSG00000098679	Mir7688	miRNA	49.2791	1.42645	0.501276	2.84564	0.00443216	0.0381892
ENSMUSG00000098713	Rps2-ps5	processed_pseudogene	1462.91	1.56071	0.203121	7.68366	1.5461e-14	3.19723e-12
ENSMUSG00000100104	Gm5644	processed_pseudogene	944.952	0.883439	0.22594	3.91007	9.22712e-05	0.00175196
ENSMUSG00000100131	Gm28439	unprocessed_pseudogene	194595	1.0949	0.1764	6.20691	5.4038e-10	4.65192e-08
ENSMUSG00000100561	Gm7516	processed_pseudogene	94.7359	1.34181	0.401223	3.3443	0.000824905	0.0105328
ENSMUSG00000100862	Gm10925	unprocessed_pseudogene	1.06564e+06	1.27693	0.163545	7.80786	5.81654e-15	1.43714e-12
ENSMUSG00000101111	Gm28437	unprocessed_pseudogene	590695	0.88115	0.185922	4.73935	2.14405e-06	7.04501e-05
ENSMUSG00000102252	Snrpn	protein_coding	36961.1	0.661584	0.189068	3.49918	0.000466688	0.00655742
ENSMUSG00000102471	Gm5100	processed_pseudogene	166.906	0.948015	0.304786	3.11043	0.00186813	0.0199765
ENSMUSG00000102504	Gm21955	TEC	267.999	0.778141	0.263788	2.94988	0.00317899	0.0300598
ENSMUSG00000104166	Gm38247	processed_pseudogene	55.9064	1.52197	0.48273	3.15283	0.00161693	0.0177919
ENSMUSG00000105008	Gm43652	TEC	762.622	1.07255	0.243117	4.41165	1.02584e-05	0.000276831
ENSMUSG00000105179	Gm42866	TEC	30.0248	2.2087	0.659097	3.3511	0.000804914	0.0103121
ENSMUSG00000105879	Gm6204	processed_pseudogene	3433.52	0.840008	0.203857	4.12058	3.77921e-05	0.000827382
ENSMUSG00000106037	Gm4332	processed_pseudogene	1217.67	1.20635	0.197807	6.09863	1.0698e-09	8.51585e-08
ENSMUSG00000107082	Gm36378	processed_pseudogene	27.9317	1.95217	0.666333	2.92972	0.00339262	0.0315776
ENSMUSG00000107257	Gm43028	processed_pseudogene	175.799	0.946506	0.312563	3.02821	0.00246011	0.0247245
ENSMUSG00000107591	Gm6794	processed_pseudogene	500.922	0.923241	0.22269	4.14585	3.38549e-05	0.000752441
ENSMUSG00000108616	Gm35040	lncRNA	151.254	1.28146	0.374543	3.42139	0.000623015	0.00834122
ENSMUSG00000108833	Gm17909	processed_pseudogene	51.3039	1.85915	0.535975	3.46873	0.000522929	0.00722493
ENSMUSG00000109658	Gm45660	processed_pseudogene	534.876	1.20285	0.218307	5.5099	3.59039e-08	1.96285e-06
ENSMUSG00000109706	Fth-ps3	processed_pseudogene	64.3727	1.56021	0.447621	3.48555	0.000491118	0.00685009
ENSMUSG00000110344	Gm45716	protein_coding	386.715	1.09551	0.234535	4.67098	2.9976e-06	9.33377e-05
ENSMUSG00000110360	Gm45380	processed_pseudogene	412.837	1.03521	0.233592	4.4317	9.34911e-06	0.000255556
ENSMUSG00000111080	Gm20300	lncRNA	2290.28	0.61083	0.180803	3.37844	0.000728996	0.00951898
ENSMUSG00000111964	Gm8942	processed_pseudogene	1253.35	0.651859	0.212901	3.06179	0.00220014	0.0226994
ENSMUSG00000112413	Gm6867	processed_pseudogene	108.703	1.22857	0.371317	3.30869	0.000937348	0.0116328
ENSMUSG00000112567	Gm32899	processed_pseudogene	168.276	1.124	0.306995	3.66131	0.000250925	0.003965
ENSMUSG00000113061	Rps18-ps5	protein_coding	5306.13	0.858296	0.183439	4.67893	2.8838e-06	9.02372e-05
ENSMUSG00000114202	Gm18078	processed_pseudogene	329.562	1.66461	0.254185	6.54881	5.79962e-11	6.02939e-09
ENSMUSG00000114254	Gm48067	processed_pseudogene	354.458	0.739156	0.262758	2.81306	0.0049072	0.0411002
ENSMUSG00000114488	Gm5802	processed_pseudogene	1026.66	0.680306	0.202813	3.35436	0.000795501	0.010226
ENSMUSG00000115503	Gm6392	processed_pseudogene	684.634	0.733252	0.205595	3.56648	0.00036181	0.00531634
ENSMUSG00000116560	Gm2808	unprocessed_pseudogene	636.199	0.763974	0.262508	2.91029	0.00361093	0.0329961
ENSMUSG00000117476	Gm9416	processed_pseudogene	296.104	0.813873	0.269736	3.01729	0.00255042	0.0252849
ENSMUSG00000118220	Gm6192	processed_pseudogene	867.601	0.602221	0.19738	3.05107	0.00228025	0.0233079
ENSMUSG00000000149	Gna12	protein_coding	1178.19	0.74714	0.200598	3.72457	0.00019565	0.00325913
ENSMUSG00000001103	Sebox	protein_coding	569.13	0.809263	0.224726	3.60111	0.000316861	0.00478055
ENSMUSG00000001151	Pcnt	protein_coding	1669.78	0.95157	0.187915	5.06382	4.10936e-07	1.68242e-05
ENSMUSG00000001930	Vwf	protein_coding	49.3198	1.83765	0.534316	3.43927	0.000583293	0.00792088
ENSMUSG00000002043	Trappc6a	protein_coding	1296.46	0.823788	0.196468	4.19298	2.7531e-05	0.000638754
ENSMUSG00000003345	Csnk1g2	protein_coding	1431.81	1.008	0.205009	4.91689	8.79306e-07	3.24201e-05
ENSMUSG00000003824	Syce2	protein_coding	1030.7	0.885526	0.230518	3.84146	0.000122302	0.002216
ENSMUSG00000005871	Apc	protein_coding	63770.6	1.7197	0.223922	7.67991	1.592e-14	3.25676e-12
ENSMUSG00000009575	Cbx5	protein_coding	13756.4	0.622271	0.177497	3.50582	0.000455206	0.00641028
ENSMUSG00000011382	Dhdh	protein_coding	124.08	0.96564	0.339825	2.84158	0.00448902	0.0385222
ENSMUSG00000014686	Ceacam16	protein_coding	55.7618	1.38077	0.49591	2.78433	0.00536392	0.0438918
ENSMUSG00000015340	Cybb	protein_coding	72.9397	1.69035	0.46462	3.63812	0.000274632	0.00427568
ENSMUSG00000015568	Lpl	protein_coding	457.07	1.1715	0.249341	4.69839	2.62224e-06	8.32856e-05
ENSMUSG00000018474	Chd3	protein_coding	16335.5	1.41032	0.212015	6.65198	2.89169e-11	3.25529e-09
ENSMUSG00000018909	Arrb1	protein_coding	7786.34	0.814379	0.203818	3.99561	6.45269e-05	0.00129088
ENSMUSG00000019699	Akt3	protein_coding	1138.35	0.760829	0.195117	3.89936	9.64475e-05	0.00181855
ENSMUSG00000020091	Eif4ebp2	protein_coding	2153.13	0.598341	0.182146	3.28495	0.00101999	0.0122819
ENSMUSG00000020170	Frs2	protein_coding	3839.02	1.27778	0.180097	7.09496	1.29391e-12	1.89358e-10
ENSMUSG00000020594	Pum2	protein_coding	3722.29	0.670572	0.17796	3.7681	0.000164495	0.00281685
ENSMUSG00000020684	Rasl10b	protein_coding	6199.98	1.905	0.172204	11.0625	1.90747e-28	5.18422e-25
ENSMUSG00000021097	Clmn	protein_coding	2860.49	1.11093	0.18613	5.96856	2.39355e-09	1.73807e-07
ENSMUSG00000021594	Srd5a1	protein_coding	763.831	0.592432	0.215708	2.74646	0.00602429	0.0477178
ENSMUSG00000022048	Dpysl2	protein_coding	110057	0.585155	0.164073	3.56643	0.000361874	0.00531634
ENSMUSG00000022623	Shank3	protein_coding	769.35	1.15841	0.208022	5.56868	2.56678e-08	1.4405e-06
ENSMUSG00000022681	Ntan1	protein_coding	3572.84	1.0651	0.190925	5.57861	2.42449e-08	1.3728e-06
ENSMUSG00000024140	Epas1	protein_coding	515.57	1.33039	0.243741	5.45821	4.80966e-08	2.53473e-06
ENSMUSG00000024870	Rab1b	protein_coding	10361.4	0.620132	0.168031	3.69059	0.000223734	0.00364809
ENSMUSG00000025006	Sorbs1	protein_coding	10518.8	0.643252	0.19625	3.27771	0.00104653	0.01253
ENSMUSG00000025144	Cenpx	protein_coding	1876.96	1.10874	0.186194	5.95476	2.60452e-09	1.86282e-07
ENSMUSG00000025204	Ndufb8	protein_coding	19328.6	0.595498	0.177642	3.35224	0.000801612	0.0102906
ENSMUSG00000025290	Rps24	protein_coding	7966.44	0.64275	0.193509	3.32154	0.000895209	0.0112344
ENSMUSG00000025427	Rnf165	protein_coding	4476.84	0.780302	0.217891	3.58116	0.000342069	0.00510021
ENSMUSG00000025486	Sirt3	protein_coding	5686.36	0.974664	0.182115	5.35192	8.70254e-08	4.22362e-06
ENSMUSG00000025505	Tmem80	protein_coding	1184.43	0.911016	0.189811	4.7996	1.5898e-06	5.47935e-05
ENSMUSG00000025813	Homer2	protein_coding	5295.04	1.61008	0.182279	8.83303	1.0188e-18	5.70077e-16
ENSMUSG00000025889	Snca	protein_coding	53987	0.585945	0.187843	3.11933	0.00181261	0.019494
ENSMUSG00000026112	Coa5	protein_coding	2368.57	0.80732	0.18109	4.45811	8.26862e-06	0.000230679
ENSMUSG00000026278	Bok	protein_coding	1554.38	1.3786	0.184514	7.47152	7.92724e-14	1.39644e-11
ENSMUSG00000026288	Inpp5d	protein_coding	36.9338	1.82051	0.649742	2.80189	0.00508043	0.0422075
ENSMUSG00000026500	Cox20	protein_coding	266.511	0.937856	0.260657	3.59804	0.000320621	0.00481818
ENSMUSG00000026646	Suv39h2	protein_coding	203.93	1.0611	0.299367	3.54449	0.000393374	0.00568257
ENSMUSG00000027199	Gatm	protein_coding	1001.54	0.697181	0.215935	3.22866	0.0012437	0.0144101
ENSMUSG00000027519	Rab22a	protein_coding	1042.08	1.13845	0.207475	5.48717	4.08416e-08	2.1765e-06
ENSMUSG00000027559	Car3	protein_coding	78.4456	1.40982	0.421816	3.34226	0.000830993	0.010575
ENSMUSG00000027624	Epb41l1	protein_coding	17235.5	0.744981	0.168015	4.43402	9.24908e-06	0.000254283
ENSMUSG00000027994	Mcub	protein_coding	1184.86	0.629306	0.2048	3.07279	0.00212069	0.0220685
ENSMUSG00000028199	Cryz	protein_coding	704.821	0.627027	0.20595	3.04456	0.00233021	0.0236691
ENSMUSG00000028557	Rnf11	protein_coding	2370.23	0.642869	0.187923	3.42092	0.000624103	0.0083499
ENSMUSG00000028861	Mrps15	protein_coding	2132.77	0.647013	0.203876	3.17356	0.00150583	0.0168322
ENSMUSG00000028998	Tomm7	protein_coding	3004.94	0.623695	0.181225	3.44155	0.0005784	0.00786566
ENSMUSG00000029472	Anapc5	protein_coding	18984.3	0.585829	0.168811	3.47032	0.00051983	0.00719256
ENSMUSG00000029608	Rph3a	protein_coding	16144.8	0.958646	0.176649	5.42686	5.73549e-08	2.92541e-06
ENSMUSG00000029636	Wasf3	protein_coding	9141.82	0.780325	0.182541	4.2748	1.91308e-05	0.000469629
ENSMUSG00000030047	Arhgap25	protein_coding	96.8416	1.58635	0.438569	3.61711	0.00029791	0.00454875
ENSMUSG00000030088	Aldh1l1	protein_coding	607.33	0.803003	0.227934	3.52296	0.000426761	0.00606358
ENSMUSG00000030590	Fam98c	protein_coding	1386.31	0.682449	0.19297	3.53657	0.000405366	0.00581893
ENSMUSG00000031255	Sytl4	protein_coding	67.8347	1.75562	0.488612	3.59308	0.000326792	0.0048993
ENSMUSG00000032788	Pdxk	protein_coding	8299.76	0.944432	0.184009	5.13252	2.85889e-07	1.22838e-05
ENSMUSG00000032890	Rims3	protein_coding	1632.97	0.70962	0.21089	3.36488	0.000765762	0.00988791
ENSMUSG00000033720	Sfxn5	protein_coding	2806.12	0.771601	0.185204	4.16623	3.09684e-05	0.000701398
ENSMUSG00000034413	Neurl1b	protein_coding	3516.02	1.54729	0.195083	7.93142	2.16663e-15	6.34155e-13
ENSMUSG00000035048	Anapc13	protein_coding	1424.52	0.911094	0.191008	4.76993	1.84293e-06	6.22766e-05
ENSMUSG00000035390	Brsk1	protein_coding	1140.12	1.03766	0.213835	4.85263	1.21837e-06	4.3326e-05
ENSMUSG00000035547	Capn5	protein_coding	7370.75	0.808788	0.201257	4.01868	5.85262e-05	0.00118579
ENSMUSG00000035847	Ids	protein_coding	4651.04	0.869196	0.175214	4.96078	7.02106e-07	2.65912e-05
ENSMUSG00000036199	Ndufa13	protein_coding	12943.7	0.778065	0.193152	4.02826	5.61905e-05	0.00114825
ENSMUSG00000036469	Marchf1	protein_coding	916.394	0.716346	0.210434	3.40414	0.000663719	0.00879563
ENSMUSG00000036913	Trim67	protein_coding	950.065	0.917474	0.211323	4.34158	1.41464e-05	0.000364187
ENSMUSG00000037111	Setd7	protein_coding	2433.39	0.798585	0.242367	3.29494	0.000984428	0.0119979
ENSMUSG00000037570	Mcrs1	protein_coding	4956.05	0.655467	0.174826	3.74926	0.000177357	0.00299664
ENSMUSG00000038366	Lasp1	protein_coding	6675.16	0.967545	0.21729	4.45279	8.47617e-06	0.000236104
ENSMUSG00000038539	Atf5	protein_coding	890.666	0.628613	0.211358	2.97416	0.00293787	0.0281861
ENSMUSG00000038552	Fndc4	protein_coding	6559.92	0.660628	0.229078	2.88385	0.00392844	0.0351711
ENSMUSG00000038679	Trps1	protein_coding	1049.34	1.02788	0.215897	4.76097	1.9266e-06	6.4192e-05
ENSMUSG00000038811	Gngt2	protein_coding	357.292	0.966737	0.256913	3.76289	0.000167959	0.00286842
ENSMUSG00000039515	Ptpa	protein_coding	11414.8	0.6108	0.16993	3.59442	0.000325121	0.0048781
ENSMUSG00000039824	Myl6b	protein_coding	620.163	0.894409	0.220197	4.06186	4.86839e-05	0.00102231
ENSMUSG00000039844	Rapgef1	protein_coding	3441.05	1.01743	0.178467	5.70096	1.19135e-08	7.24137e-07
ENSMUSG00000039849	Pcif1	protein_coding	4242.57	1.04714	0.187205	5.59355	2.22476e-08	1.27105e-06
ENSMUSG00000039976	Tbc1d16	protein_coding	8966.47	1.79532	0.227101	7.90542	2.67042e-15	7.36301e-13
ENSMUSG00000040276	Pacsin1	protein_coding	14432.4	0.61419	0.172961	3.55103	0.000383731	0.00557288
ENSMUSG00000041035	Gm17018	protein_coding	3832.61	0.654132	0.182755	3.57928	0.000344541	0.00513025
ENSMUSG00000041670	Rims1	protein_coding	1931.78	1.30505	0.191545	6.81329	9.53908e-12	1.15593e-09
ENSMUSG00000042228	Lyn	protein_coding	208.287	1.0035	0.282105	3.55719	0.000374836	0.00546876
ENSMUSG00000042523	Dnal1	protein_coding	2171.92	0.879046	0.224004	3.92424	8.70052e-05	0.00166862
ENSMUSG00000042700	Sipa1l1	protein_coding	7998.64	0.627168	0.17782	3.52698	0.000420336	0.0059857
ENSMUSG00000042834	Nrep	protein_coding	8346.65	0.895579	0.209652	4.27174	1.9395e-05	0.000474891
ENSMUSG00000042978	Sbk1	protein_coding	5351.23	1.38924	0.171652	8.09334	5.80488e-16	2.04515e-13
ENSMUSG00000043866	Taf10	protein_coding	229.531	1.15826	0.283586	4.08433	4.42047e-05	0.000946001
ENSMUSG00000045083	Lingo2	protein_coding	587.586	0.861994	0.219911	3.91974	8.8646e-05	0.00169394
ENSMUSG00000045690	Wdr89	protein_coding	2809.56	0.631431	0.182567	3.45862	0.000542956	0.00746908
ENSMUSG00000046415	B430212C06Rik	lncRNA	83.7409	1.58284	0.409809	3.86239	0.000112284	0.00205476
ENSMUSG00000046876	Atxn1	protein_coding	6840.89	0.944117	0.169857	5.55832	2.72382e-08	1.51967e-06
ENSMUSG00000047485	Klhl34	protein_coding	221.425	1.8316	0.28449	6.43817	1.20922e-10	1.16779e-08
ENSMUSG00000047907	Tshz2	protein_coding	59.9319	1.45599	0.461965	3.15173	0.00162306	0.0178386
ENSMUSG00000048240	Gng7	protein_coding	21586.9	1.92166	0.182206	10.5466	5.26534e-26	1.00173e-22
ENSMUSG00000048644	Ctxn1	protein_coding	24018	0.989333	0.166919	5.92702	3.08484e-09	2.16565e-07
ENSMUSG00000048758	Rpl29	protein_coding	9161.65	0.763763	0.18353	4.16152	3.16135e-05	0.000712615
ENSMUSG00000050663	Trhde	protein_coding	257.893	1.17511	0.266408	4.41092	1.02932e-05	0.000277378
ENSMUSG00000050761	Gp1bb	protein_coding	46.7731	1.71864	0.526791	3.26247	0.00110446	0.0130755
ENSMUSG00000052572	Dlg2	protein_coding	9155.56	0.867683	0.170811	5.07978	3.77874e-07	1.55945e-05
ENSMUSG00000052698	Tln2	protein_coding	4582.14	0.780745	0.20166	3.8716	0.000108125	0.002003
ENSMUSG00000053581	Zfand2a	protein_coding	5840.3	0.766604	0.172269	4.45003	8.58571e-06	0.00023811
ENSMUSG00000055775	Myh8	protein_coding	276.336	0.865019	0.259901	3.32826	0.000873907	0.0110099
ENSMUSG00000056870	Gulp1	protein_coding	102.736	1.0556	0.378785	2.7868	0.0053232	0.0437186
ENSMUSG00000057499	Gm6177	processed_pseudogene	140.402	1.00015	0.337795	2.96083	0.00306806	0.029185
ENSMUSG00000057522	Spop	protein_coding	16752.3	1.07254	0.176292	6.0839	1.17294e-09	9.22116e-08
ENSMUSG00000058446	Znrf2	protein_coding	1228.08	0.654169	0.22892	2.85763	0.00426815	0.0371447
ENSMUSG00000060487	Samd5	protein_coding	311.604	0.885036	0.25564	3.46204	0.000536096	0.00739074
ENSMUSG00000061536	Sec22c	protein_coding	1733.31	0.598037	0.183452	3.25991	0.00111449	0.0131697
ENSMUSG00000062353	Gm15772	processed_pseudogene	4239.58	0.783787	0.191624	4.09024	4.30928e-05	0.000928473
ENSMUSG00000062742	Gm5239	processed_pseudogene	2113.34	1.38262	0.190103	7.27305	3.51467e-13	5.57222e-11
ENSMUSG00000062991	Nrg1	protein_coding	842.237	0.77606	0.258145	3.0063	0.0026445	0.0260054
ENSMUSG00000063001	Gm9701	processed_pseudogene	559.871	0.813776	0.215319	3.7794	0.000157204	0.00272387
ENSMUSG00000063018	2010204K13Rik	lncRNA	669.474	0.654911	0.215668	3.03667	0.00239209	0.0241558
ENSMUSG00000063317	Usp31	protein_coding	1565.08	0.618716	0.203337	3.04281	0.0023438	0.0237691
ENSMUSG00000063442	Gm7117	processed_pseudogene	84.3755	1.3877	0.405339	3.42357	0.000618049	0.00830394
ENSMUSG00000063714	Sp3os	lncRNA	419.533	0.839787	0.243657	3.4466	0.000567682	0.0077643
ENSMUSG00000063754	Gm10136	processed_pseudogene	2511.34	0.729159	0.193737	3.76365	0.000167448	0.00286273
ENSMUSG00000063801	Ap3s2	protein_coding	5372.2	0.778316	0.177292	4.39003	1.13336e-05	0.000303693
ENSMUSG00000065954	Tacc1	protein_coding	17384.3	0.675101	0.166607	4.05205	5.07699e-05	0.00106026
ENSMUSG00000066902	Rps23-ps2	processed_pseudogene	359.504	0.764506	0.250904	3.04701	0.00231128	0.0235232
ENSMUSG00000068969	Rpl32-ps	processed_pseudogene	528.52	1.07363	0.217874	4.92776	8.31779e-07	3.07872e-05
ENSMUSG00000069439	Gm8444	processed_pseudogene	441.122	1.33763	0.229823	5.82025	5.87591e-09	3.81533e-07
ENSMUSG00000070044	Fam149a	protein_coding	856.499	1.34538	0.21234	6.33597	2.35846e-10	2.13666e-08
ENSMUSG00000070348	Ccnd1	protein_coding	3889.18	0.720052	0.176446	4.08087	4.48671e-05	0.000956947
ENSMUSG00000070394	Tmem256	protein_coding	4556.05	0.731041	0.189684	3.854	0.000116203	0.00211759
ENSMUSG00000070610	Gm13127	processed_pseudogene	1428.28	0.673558	0.19205	3.50721	0.000452834	0.00639108
ENSMUSG00000070692	Rps12-ps10	processed_pseudogene	417.511	1.39674	0.260881	5.35394	8.60571e-08	4.18731e-06
ENSMUSG00000071234	Syndig1l	protein_coding	346.684	0.961748	0.300069	3.2051	0.00135017	0.0153999
ENSMUSG00000072739	Gm10408	protein_coding	262.289	1.21322	0.279515	4.34043	1.42203e-05	0.000365596
ENSMUSG00000073514	Dok6	protein_coding	1451.43	1.64614	0.212278	7.75466	8.85809e-15	2.08056e-12
ENSMUSG00000073559	Gm8618	processed_pseudogene	271.566	0.830639	0.259667	3.19886	0.00137971	0.0156898
ENSMUSG00000074516	Gm10709	processed_pseudogene	2023.23	0.789576	0.198121	3.98532	6.7389e-05	0.00134249
ENSMUSG00000074649	BC029722	protein_coding	1708.07	0.626028	0.183348	3.41443	0.000639146	0.00850928
ENSMUSG00000074657	Kif5a	protein_coding	208764	1.76128	0.200912	8.76641	1.84449e-18	9.74764e-16
ENSMUSG00000078183	Gm15610	processed_pseudogene	2282.1	0.967477	0.19854	4.87294	1.09947e-06	3.98429e-05
ENSMUSG00000078429	Ctdsp2	protein_coding	1025.07	0.591801	0.195605	3.02548	0.00248236	0.0248694
ENSMUSG00000078572	Ndufaf8	protein_coding	969.343	1.06192	0.224648	4.72705	2.27802e-06	7.39579e-05
ENSMUSG00000078591	Hs3st4	protein_coding	627.809	0.711858	0.257625	2.76316	0.0057245	0.0459724
ENSMUSG00000079380	Gm8271	protein_coding	169.815	1.14248	0.320898	3.56027	0.000370476	0.00542594
ENSMUSG00000079419	Ms4a6c	protein_coding	30.6284	1.86368	0.655043	2.84512	0.00443943	0.0382346
ENSMUSG00000080054	Rpl12-ps1	processed_pseudogene	122.373	1.33993	0.341893	3.91914	8.8867e-05	0.00169394
ENSMUSG00000080718	Gm8019	processed_pseudogene	189.115	0.980193	0.296158	3.30969	0.000933984	0.0116138
ENSMUSG00000080816	Gm12447	processed_pseudogene	516.946	0.827662	0.228982	3.61453	0.000300898	0.00457967
ENSMUSG00000080851	Gm12094	processed_pseudogene	123.859	1.02092	0.33771	3.02306	0.00250233	0.0249643
ENSMUSG00000081049	Rps24-ps3	processed_pseudogene	2341.54	0.699113	0.203597	3.43381	0.000595152	0.00805891
ENSMUSG00000081249	Gm11517	processed_pseudogene	284.997	1.43299	0.26691	5.36881	7.92578e-08	3.89633e-06
ENSMUSG00000081457	Gm13488	processed_pseudogene	204.793	0.802266	0.282317	2.84172	0.00448706	0.0385222
ENSMUSG00000081504	Gm12508	processed_pseudogene	125.515	1.13766	0.345715	3.29076	0.000999168	0.0121309
ENSMUSG00000081593	Gm11841	processed_pseudogene	162.793	0.847641	0.309673	2.73721	0.00619627	0.048571
ENSMUSG00000082160	Gm11578	processed_pseudogene	521.113	0.652586	0.226943	2.87555	0.00403326	0.0358249
ENSMUSG00000082165	Gm7091	processed_pseudogene	171.956	0.937767	0.302747	3.09753	0.00195141	0.0206598
ENSMUSG00000082192	Gm14719	processed_pseudogene	864.287	0.720632	0.218837	3.293	0.000991235	0.0120435
ENSMUSG00000082328	Gm13921	processed_pseudogene	206.2	0.837395	0.284654	2.9418	0.00326307	0.0306568
ENSMUSG00000082399	Gm14036	processed_pseudogene	1633.64	0.84067	0.207291	4.05551	5.00259e-05	0.00104702
ENSMUSG00000082541	Gm9095	processed_pseudogene	134.713	1.84118	0.349985	5.26074	1.4348e-07	6.5776e-06
ENSMUSG00000082575	Eef2-ps2	processed_pseudogene	782.963	1.05949	0.2064	5.13318	2.84881e-07	1.22838e-05
ENSMUSG00000082746	Rps12-ps1	processed_pseudogene	160.524	1.42699	0.311205	4.58536	4.53208e-06	0.000134934
ENSMUSG00000083887	Gm11930	processed_pseudogene	276.204	0.826098	0.256415	3.22172	0.00127424	0.0147103
ENSMUSG00000083914	Rps18-ps1	processed_pseudogene	1823.29	0.892896	0.191311	4.66726	3.05247e-06	9.4582e-05
ENSMUSG00000084186	Rpl36-ps10	processed_pseudogene	97.4585	1.28119	0.389037	3.29323	0.000990431	0.0120435
ENSMUSG00000085457	1110046J04Rik	lncRNA	156.39	0.935103	0.319238	2.92917	0.00339868	0.031603
ENSMUSG00000085611	Ap3s1-ps1	processed_pseudogene	422.712	0.800526	0.238327	3.35894	0.000782416	0.010085
ENSMUSG00000086013	Gm15706	lncRNA	106.383	1.61157	0.367267	4.388	1.14398e-05	0.000306107
ENSMUSG00000086670	Gm13194	processed_pseudogene	71.3762	1.18242	0.432663	2.7329	0.00627794	0.04897
ENSMUSG00000087114	Gm16099	lncRNA	52.3606	1.59761	0.511584	3.12286	0.00179102	0.0193055
ENSMUSG00000087694	A530058N18Rik	lncRNA	448.415	1.15674	0.234403	4.93485	8.02109e-07	2.99218e-05
ENSMUSG00000089806	Gm16570	processed_pseudogene	89.8583	1.2578	0.396291	3.17392	0.00150395	0.0168211
ENSMUSG00000090364	Gm3043	protein_coding	138.847	1.12911	0.33925	3.32824	0.000873958	0.0110099
ENSMUSG00000091185	Gm3278	protein_coding	208.029	1.26123	0.292673	4.30934	1.63745e-05	0.000412615
ENSMUSG00000091227	Gm3755	protein_coding	270.795	1.24225	0.276824	4.48752	7.20566e-06	0.000203573
ENSMUSG00000091537	Tma7	protein_coding	16750.3	0.961658	0.175697	5.47338	4.41528e-08	2.33985e-06
ENSMUSG00000091756	Gm3095	protein_coding	168.184	1.15569	0.317848	3.63598	0.000276921	0.00430474
ENSMUSG00000091814	Gm8050	protein_coding	218.517	1.13797	0.287931	3.95222	7.74279e-05	0.00150929
ENSMUSG00000092036	Gm2244	protein_coding	187.962	1.07909	0.303643	3.55382	0.000379677	0.00552245
ENSMUSG00000092213	Gm18522	processed_pseudogene	73.1269	1.76421	0.59354	2.97235	0.00295531	0.0283249
ENSMUSG00000092409	Gm9613	processed_pseudogene	269.72	1.03334	0.264905	3.90079	9.58774e-05	0.00181232
ENSMUSG00000093898	Gm33933	protein_coding	144.431	1.00497	0.333037	3.01759	0.00254793	0.0252734
ENSMUSG00000094249	Gm20091	processed_pseudogene	361.949	0.826651	0.240463	3.43775	0.00058657	0.0079597
ENSMUSG00000094257	Ap3s1-ps2	processed_pseudogene	313.428	0.75156	0.271617	2.76698	0.00565776	0.0455904
ENSMUSG00000094497	Gm8210	processed_pseudogene	1912.05	0.781067	0.203547	3.83729	0.000124399	0.00224119
ENSMUSG00000094566	Gm12620	processed_pseudogene	78.472	1.17899	0.412288	2.85964	0.00424125	0.0369784
ENSMUSG00000094628	Gm3252	protein_coding	159.145	0.935297	0.309726	3.01976	0.00252976	0.0252114
ENSMUSG00000094772	Rpl29-ps2	transcribed_processed_pseudogene	464.432	0.665665	0.239981	2.77383	0.00554008	0.0449467
ENSMUSG00000096039	D830030K20Rik	protein_coding	758.291	1.14712	0.227025	5.05284	4.35277e-07	1.76265e-05
ENSMUSG00000096177	Gm5070	processed_pseudogene	405.424	1.61224	0.253309	6.36472	1.95644e-10	1.80686e-08
ENSMUSG00000096474	Gm5561	processed_pseudogene	1087.99	0.811144	0.20371	3.98186	6.83782e-05	0.00135793
ENSMUSG00000096712	Gm15454	processed_pseudogene	1067.62	0.802283	0.215627	3.7207	0.000198672	0.00329532
ENSMUSG00000096920	Rps19-ps8	processed_pseudogene	63.6341	1.40139	0.449654	3.1166	0.0018295	0.0196202
ENSMUSG00000096974	Gm26881	lncRNA	126.124	1.09687	0.346881	3.1621	0.00156636	0.0173559
ENSMUSG00000097248	Gm2694	lncRNA	178.142	1.60346	0.336865	4.75996	1.9363e-06	6.44023e-05
ENSMUSG00000097287	D130017N08Rik	lncRNA	370.956	0.787461	0.237422	3.31672	0.000910822	0.0113778
ENSMUSG00000097552	Rps19-ps12	processed_pseudogene	128.6	1.44378	0.338765	4.26189	2.02702e-05	0.000493061
ENSMUSG00000098129	Gm27040	lncRNA	47.7215	1.48316	0.515689	2.87607	0.0040266	0.0357973
ENSMUSG00000100441	Gm7266	processed_pseudogene	247.523	1.26019	0.279103	4.51514	6.3274e-06	0.000182669
ENSMUSG00000103011	Gm8860	processed_pseudogene	187.012	0.831703	0.296979	2.80055	0.00510161	0.042325
ENSMUSG00000104074	Gm37025	processed_pseudogene	173.244	1.62479	0.311018	5.22412	1.74988e-07	7.8149e-06
ENSMUSG00000104695	Gm30023	processed_pseudogene	41.6419	2.46161	0.585579	4.20372	2.62561e-05	0.000611411
ENSMUSG00000104862	Gm6520	processed_pseudogene	207.927	1.39445	0.28826	4.83747	1.31499e-06	4.6415e-05
ENSMUSG00000104974	Gm43686	TEC	77.2354	1.68956	0.450497	3.75044	0.000176524	0.00298917
ENSMUSG00000105327	Gm9409	processed_pseudogene	109.764	1.21342	0.363315	3.33986	0.000838204	0.0106454
ENSMUSG00000105522	Gm15235	processed_pseudogene	321.582	0.96944	0.26239	3.69466	0.000220184	0.00360698
ENSMUSG00000105796	Gm42845	processed_pseudogene	435.463	0.844386	0.233855	3.61073	0.000305337	0.00464351
ENSMUSG00000106576	Gm4866	unprocessed_pseudogene	64.0247	1.35622	0.45257	2.9967	0.00272922	0.0266547
ENSMUSG00000107721	Gm44261	processed_pseudogene	188.94	0.862041	0.289752	2.9751	0.00292896	0.0281439
ENSMUSG00000108608	Gm6916	transcribed_processed_pseudogene	998.485	1.00741	0.192665	5.22881	1.70606e-07	7.63714e-06
ENSMUSG00000108873	Gm44609	processed_pseudogene	120.955	1.03026	0.358538	2.87349	0.0040596	0.035957
ENSMUSG00000109059	Gm9354	processed_pseudogene	656.261	0.692922	0.211131	3.28195	0.00103091	0.0123898
ENSMUSG00000109241	Gm7434	processed_pseudogene	327.257	1.08136	0.247325	4.37222	1.22988e-05	0.000324979
ENSMUSG00000109266	Gm6426	processed_pseudogene	46.2673	1.65504	0.530996	3.11686	0.00182788	0.019616
ENSMUSG00000109509	Rps12-ps4	processed_pseudogene	520.751	1.47063	0.251246	5.85332	4.81843e-09	3.25073e-07
ENSMUSG00000109580	Gm8268	processed_pseudogene	262.845	1.03171	0.260478	3.96083	7.46885e-05	0.00146339
ENSMUSG00000109975	Gm19196	transcribed_unprocessed_pseudogene	400.992	1.17722	0.233766	5.0359	4.75618e-07	1.90707e-05
ENSMUSG00000110010	Gm45629	TEC	458.609	0.891753	0.237547	3.75401	0.000174025	0.00295873
ENSMUSG00000110195	Pde2a	protein_coding	1065.51	0.651872	0.236156	2.76035	0.00577397	0.046311
ENSMUSG00000110386	Gm42031	lncRNA	860.509	1.76537	0.212591	8.30407	1.00603e-16	4.45111e-14
ENSMUSG00000110407	Gm45454	processed_pseudogene	64.2274	1.33104	0.450474	2.95475	0.00312926	0.0296338
ENSMUSG00000110595	Gm7990	processed_pseudogene	68.1447	1.20595	0.433865	2.77956	0.00544331	0.0443128
ENSMUSG00000111356	Rpl32l	processed_pseudogene	1304.9	1.04843	0.19049	5.50385	3.71579e-08	2.02558e-06
ENSMUSG00000111937	Gm46203	processed_pseudogene	355.318	1.01519	0.241179	4.20927	2.562e-05	0.000600272
ENSMUSG00000111966	Gm5781	processed_pseudogene	331.349	0.947141	0.244245	3.87784	0.000105389	0.00196572
ENSMUSG00000112273	Gm29783	processed_pseudogene	74.7219	1.37914	0.4215	3.27199	0.00106794	0.0127188
ENSMUSG00000112298	Gm48088	processed_pseudogene	630.191	0.741727	0.214874	3.45192	0.000556616	0.00764042
ENSMUSG00000112646	Gm5654	processed_pseudogene	210.108	1.23006	0.283521	4.33853	1.43437e-05	0.000367775
ENSMUSG00000113059	Gm46344	processed_pseudogene	345.088	1.31622	0.253067	5.20105	1.98168e-07	8.72719e-06
ENSMUSG00000115039	Gm7043	processed_pseudogene	506.175	1.18565	0.22268	5.32443	1.01268e-07	4.82862e-06
ENSMUSG00000115193	Gm6533	processed_pseudogene	195.17	1.04003	0.286707	3.62748	0.000286202	0.00441891
ENSMUSG00000115650	Gm48992	lncRNA	63.15	1.58559	0.458294	3.45977	0.000540638	0.00744258
ENSMUSG00000116812	Gm2792	unprocessed_pseudogene	534.573	0.806851	0.284538	2.83565	0.00457326	0.0390863
ENSMUSG00000116861	Gm8253	processed_pseudogene	474.765	0.845593	0.224252	3.77072	0.000162774	0.00279493
ENSMUSG00000117944	Gm50422	processed_pseudogene	166.67	0.84095	0.306358	2.74499	0.00605124	0.0478291
ENSMUSG00000017639	Rab11fip4	protein_coding	12173.7	0.801554	0.16585	4.83301	1.34482e-06	4.73801e-05
ENSMUSG00000017724	Etv4	protein_coding	218.863	0.972634	0.310945	3.128	0.00176003	0.0190686
ENSMUSG00000020022	Ndufa12	protein_coding	15436.9	0.654555	0.168465	3.8854	0.000102162	0.00191302
ENSMUSG00000020431	Adcy1	protein_coding	6558.37	1.14402	0.190369	6.00946	1.86146e-09	1.37799e-07
ENSMUSG00000021108	Prkch	protein_coding	212.755	1.28609	0.307406	4.18367	2.86836e-05	0.000659722
ENSMUSG00000021124	Vti1b	protein_coding	9345.82	0.857828	0.18677	4.59295	4.37016e-06	0.000130628
ENSMUSG00000022773	Ypel1	protein_coding	2324.04	0.961014	0.184099	5.2201	1.78826e-07	7.94899e-06
ENSMUSG00000024885	Aldh3b1	protein_coding	142.517	1.00245	0.321325	3.11973	0.00181015	0.0194786
ENSMUSG00000025885	Myo5b	protein_coding	3498.88	0.818629	0.184923	4.42687	9.56109e-06	0.000260975
ENSMUSG00000026117	Zap70	protein_coding	157.759	1.14595	0.331961	3.45208	0.000556291	0.00764042
ENSMUSG00000026827	Gpd2	protein_coding	7225.26	0.658527	0.184519	3.56888	0.000358506	0.00529547
ENSMUSG00000027254	Map1a	protein_coding	36491.4	1.34744	0.255401	5.27578	1.32193e-07	6.13407e-06
ENSMUSG00000028497	Hacd4	protein_coding	146.397	1.1424	0.324379	3.52182	0.000428596	0.00608057
ENSMUSG00000029064	Gnb1	protein_coding	57569.1	0.706498	0.170948	4.13283	3.58317e-05	0.000789916
ENSMUSG00000029687	Ezh2	protein_coding	159.039	0.984512	0.310885	3.16681	0.00154122	0.0171549
ENSMUSG00000030123	Plxnd1	protein_coding	426.227	0.932389	0.239049	3.9004	9.60326e-05	0.00181252
ENSMUSG00000030785	Cox6a2	protein_coding	308.204	0.803196	0.277278	2.89672	0.00377091	0.0341789
ENSMUSG00000031012	Cask	protein_coding	5571.97	0.60425	0.182359	3.31352	0.000921282	0.0114783
ENSMUSG00000031683	Lsm6	protein_coding	2287.81	0.633496	0.187314	3.38201	0.000719578	0.00943485
ENSMUSG00000034384	Barhl2	protein_coding	38.7209	1.70048	0.570658	2.97986	0.00288376	0.0278072
ENSMUSG00000037503	Fam168b	protein_coding	7702.42	0.640189	0.166264	3.85044	0.000117905	0.00214245
ENSMUSG00000037933	Bicd2	protein_coding	6142.1	0.690083	0.204172	3.37991	0.000725102	0.00948115
ENSMUSG00000044847	Lsm11	protein_coding	1513.93	0.696319	0.19897	3.49961	0.000465934	0.00655165
ENSMUSG00000046093	Hpcal4	protein_coding	49636.5	1.48657	0.170245	8.73196	2.50286e-18	1.28695e-15
ENSMUSG00000046240	Hepacam	protein_coding	1043.15	0.848883	0.195215	4.34844	1.37109e-05	0.000355381
ENSMUSG00000046805	Mpeg1	protein_coding	180.701	1.48665	0.337869	4.40008	1.08213e-05	0.000290783
ENSMUSG00000047067	Dusp28	protein_coding	760.274	0.712209	0.232394	3.06466	0.00217917	0.0225075
ENSMUSG00000050215	Olfr70	protein_coding	129.282	4.34704	0.430679	10.0935	5.9056e-24	7.49027e-21
ENSMUSG00000050538	B230217C12Rik	protein_coding	1913.22	1.0666	0.181245	5.88483	3.98459e-09	2.72686e-07
ENSMUSG00000052040	Klf13	protein_coding	17459.2	1.0822	0.19682	5.49842	3.83207e-08	2.07657e-06
ENSMUSG00000053714	4732471J01Rik	lncRNA	235.41	0.880111	0.280799	3.13431	0.0017226	0.0187593
ENSMUSG00000054428	Atpif1	protein_coding	13872.6	0.67165	0.175721	3.82225	0.000132237	0.00236893
ENSMUSG00000058441	Panx2	protein_coding	1255.45	0.907895	0.193097	4.70176	2.57933e-06	8.24242e-05
ENSMUSG00000058833	Rex1bd	protein_coding	3002.44	0.642362	0.187572	3.42462	0.000615665	0.00828947
ENSMUSG00000062846	Gm14176	processed_pseudogene	3053.53	0.595327	0.175469	3.39278	0.000691862	0.00910282
ENSMUSG00000066771	Gm5614	processed_pseudogene	174.912	1.14149	0.300792	3.79494	0.000147677	0.00258469
ENSMUSG00000069862	Rps12-ps9	processed_pseudogene	874.44	1.36583	0.220854	6.18433	6.23669e-10	5.20408e-08
ENSMUSG00000073557	Ppp1r12b	protein_coding	5489.23	1.13357	0.235979	4.80369	1.55767e-06	5.37833e-05
ENSMUSG00000080790	Gm7638	processed_pseudogene	58.7064	1.50767	0.468596	3.21742	0.0012935	0.0148874
ENSMUSG00000080893	Ndufa12-ps	processed_pseudogene	5727.94	0.711759	0.171982	4.13856	3.49495e-05	0.000773157
ENSMUSG00000081159	Gm6023	processed_pseudogene	192.245	1.16919	0.30141	3.87907	0.000104855	0.00195766
ENSMUSG00000081800	Gm14200	processed_pseudogene	298.767	0.948717	0.287998	3.29418	0.000987098	0.0120228
ENSMUSG00000082931	Gm13586	processed_pseudogene	517.113	0.657074	0.228668	2.87349	0.00405969	0.035957
ENSMUSG00000083328	Gm11826	processed_pseudogene	1059.02	0.839635	0.203796	4.11998	3.78901e-05	0.000828483
ENSMUSG00000083833	Gm13841	processed_pseudogene	2256.35	0.766006	0.204196	3.75132	0.000175905	0.0029827
ENSMUSG00000084178	Gm11759	processed_pseudogene	267.648	0.723562	0.262228	2.75929	0.00579277	0.0463659
ENSMUSG00000085218	BB218582	lncRNA	88.0428	1.35985	0.4026	3.37766	0.000731058	0.00953936
ENSMUSG00000090691	Gm3667	protein_coding	439.716	1.0843	0.247411	4.38259	1.17274e-05	0.000312923
ENSMUSG00000090872	Gm3239	protein_coding	167.684	1.08815	0.318312	3.4185	0.000629679	0.00840087
ENSMUSG00000091542	Gm17167	lncRNA	629.994	0.732768	0.236316	3.10079	0.00193003	0.0204676
ENSMUSG00000091785	Rpl29-ps5	processed_pseudogene	206.967	1.03433	0.292455	3.53672	0.000405127	0.00581893
ENSMUSG00000100160	Gm28527	processed_pseudogene	83.4639	1.33546	0.398404	3.35204	0.000802188	0.0102911
ENSMUSG00000100215	Gm8292	processed_pseudogene	574.479	0.93603	0.229343	4.08136	4.47724e-05	0.000956208
ENSMUSG00000100755	Rps23-ps1	processed_pseudogene	363.695	0.75638	0.251151	3.01166	0.00259827	0.0256656
ENSMUSG00000100865	Gm9320	transcribed_processed_pseudogene	630.815	0.739732	0.218513	3.3853	0.000711016	0.0093419
ENSMUSG00000105506	Gm43743	transcribed_processed_pseudogene	261.893	1.31725	0.26435	4.983	6.26069e-07	2.41602e-05
ENSMUSG00000114135	Gm7252	processed_pseudogene	714.151	0.795039	0.223664	3.55462	0.000378529	0.00551417
ENSMUSG00000114519	Gm32376	processed_pseudogene	90.2079	1.66849	0.39666	4.20635	2.59524e-05	0.00060582
ENSMUSG00000117711	Rpl37-ps1	processed_pseudogene	63.7076	1.23945	0.447646	2.76881	0.00562608	0.0454699
ENSMUSG00000117901	AC109619.1	lncRNA	1029.52	0.719441	0.192519	3.73699	0.000186236	0.00312171
ENSMUSG00000118125	Gm50387	protein_coding	632.879	0.930553	0.223067	4.17164	3.02421e-05	0.000690704

## Sheet: 3.3 KCl_Neurite-depleted
List of genes enriched in soma of WT hippocampal neurons treated with KCl (DESeq2 FCN/S < -1.5, FDR-p.value <0.05).
ensembl_gene_id	external_gene_name	gene_biotype	baseMean	log2FoldChange	lfcSE	stat	pvalue	padj
ENSMUSG00000000278	Scpep1	protein_coding	2768.19	-0.633378	0.173895	-3.64229	0.000270222	0.00421737
ENSMUSG00000001082	Mfsd10	protein_coding	1018.13	-0.824754	0.210599	-3.91623	8.9943e-05	0.00171116
ENSMUSG00000001467	Cyp51	protein_coding	21647.8	-0.637581	0.179038	-3.56115	0.000369228	0.00541183
ENSMUSG00000001627	Ifrd1	protein_coding	8431.87	-0.756081	0.200168	-3.77724	0.000158577	0.00273768
ENSMUSG00000001918	Slc1a5	protein_coding	390.291	-0.858768	0.243779	-3.52273	0.000427126	0.00606423
ENSMUSG00000002308	Cd320	protein_coding	951.665	-0.602548	0.199749	-3.01653	0.00255684	0.0253354
ENSMUSG00000002871	Tpra1	protein_coding	1176.86	-0.597413	0.201686	-2.96209	0.00305558	0.0290953
ENSMUSG00000003032	Klf4	protein_coding	4207.25	-0.863085	0.228397	-3.77887	0.000157539	0.00272718
ENSMUSG00000003402	Prkcsh	protein_coding	5381.16	-0.806028	0.170853	-4.71766	2.38573e-06	7.66696e-05
ENSMUSG00000003437	Paf1	protein_coding	8298.85	-0.600487	0.175967	-3.41251	0.000643682	0.00856368
ENSMUSG00000003541	Ier3	protein_coding	370.513	-1.07361	0.247887	-4.33105	1.48397e-05	0.000378453
ENSMUSG00000004100	Ppan	protein_coding	6090.8	-0.716282	0.188791	-3.79405	0.000148211	0.00258926
ENSMUSG00000004366	Sst	protein_coding	6359.39	-1.14842	0.262957	-4.36735	1.25761e-05	0.000331385
ENSMUSG00000004880	Lbr	protein_coding	419.731	-0.77234	0.253144	-3.05099	0.00228088	0.0233079
ENSMUSG00000005483	Dnajb1	protein_coding	14709.6	-0.808682	0.218323	-3.70406	0.000212174	0.00348431
ENSMUSG00000005514	Por	protein_coding	12485.8	-0.852352	0.186019	-4.58207	4.60398e-06	0.000136434
ENSMUSG00000006498	Ptbp1	protein_coding	1300.64	-0.590073	0.186639	-3.16158	0.00156915	0.0173682
ENSMUSG00000007589	Tinf2	protein_coding	3094.96	-0.77518	0.180231	-4.30104	1.69999e-05	0.00042444
ENSMUSG00000008384	Sertad1	protein_coding	1302.47	-0.614081	0.205017	-2.99526	0.00274208	0.0267666
ENSMUSG00000012443	Kif11	protein_coding	196.241	-0.841038	0.29852	-2.81736	0.00484209	0.0407614
ENSMUSG00000014609	Chrne	protein_coding	34.6994	-2.01428	0.62118	-3.24266	0.00118418	0.0138555
ENSMUSG00000014905	Dnajb9	protein_coding	14672.5	-0.855358	0.182884	-4.67706	2.91022e-06	9.09146e-05
ENSMUSG00000015312	Gadd45b	protein_coding	6001.79	-1.01274	0.189523	-5.34362	9.11069e-08	4.37816e-06
ENSMUSG00000015837	Sqstm1	protein_coding	32415.6	-0.694834	0.172631	-4.02496	5.6986e-05	0.00115829
ENSMUSG00000016534	Lamp2	protein_coding	6431.47	-0.61225	0.172873	-3.54161	0.000397691	0.00573622
ENSMUSG00000017707	Serinc3	protein_coding	4915.43	-0.855822	0.193569	-4.42129	9.81155e-06	0.000267045
ENSMUSG00000017999	Ddx27	protein_coding	2822.25	-0.590933	0.182093	-3.24523	0.00117356	0.0137396
ENSMUSG00000018143	Mafk	protein_coding	3788.5	-0.663796	0.176372	-3.76361	0.000167476	0.00286273
ENSMUSG00000018932	Map2k3	protein_coding	2023.71	-0.968679	0.204775	-4.73047	2.24003e-06	7.32243e-05
ENSMUSG00000019772	Vip	protein_coding	245.418	-2.09921	0.306717	-6.84411	7.69502e-12	9.50635e-10
ENSMUSG00000019794	Katna1	protein_coding	710.241	-0.709989	0.210289	-3.37625	0.000734821	0.0095607
ENSMUSG00000019877	Serinc1	protein_coding	64020.2	-0.617324	0.164647	-3.74937	0.000177277	0.00299664
ENSMUSG00000019880	Rspo3	protein_coding	673.491	-0.863511	0.290292	-2.97463	0.00293344	0.0281577
ENSMUSG00000019916	P4ha1	protein_coding	4631.49	-0.612189	0.169097	-3.62035	0.000294203	0.00451021
ENSMUSG00000020048	Hsp90b1	protein_coding	15826.7	-0.639241	0.176388	-3.62406	0.00029001	0.00446395
ENSMUSG00000020053	Igf1	protein_coding	1330.74	-0.77767	0.21591	-3.60183	0.000315988	0.00477827
ENSMUSG00000020521	Rnft1	protein_coding	1310.83	-0.585338	0.19002	-3.0804	0.0020672	0.0216309
ENSMUSG00000020644	Id2	protein_coding	6264.9	-0.71345	0.184268	-3.87181	0.00010803	0.002003
ENSMUSG00000020719	Ddx5	protein_coding	45991.8	-0.651228	0.172498	-3.77528	0.000159828	0.00275429
ENSMUSG00000021134	Srsf5	protein_coding	16338.1	-0.628923	0.170595	-3.68665	0.000227226	0.00367843
ENSMUSG00000021250	Fos	protein_coding	122895	-0.69917	0.176383	-3.96392	7.37277e-05	0.00144605
ENSMUSG00000021428	Riok1	protein_coding	907.331	-0.598221	0.217261	-2.75347	0.00589671	0.0469983
ENSMUSG00000021432	Slc35b3	protein_coding	566.587	-0.617445	0.217826	-2.83457	0.00458871	0.0391481
ENSMUSG00000021477	Ctsl	protein_coding	8685.61	-0.887593	0.168464	-5.26874	1.3736e-07	6.32754e-06
ENSMUSG00000021508	Cxcl14	protein_coding	2788.13	-1.13702	0.203007	-5.6009	2.13247e-08	1.22199e-06
ENSMUSG00000021680	Crhbp	protein_coding	592.163	-1.64488	0.219716	-7.48638	7.08e-14	1.26228e-11
ENSMUSG00000021965	Ska3	protein_coding	213.893	-0.864072	0.283374	-3.04923	0.00229432	0.0234171
ENSMUSG00000022054	Nefm	protein_coding	10525	-0.728444	0.198529	-3.6692	0.000243309	0.00387222
ENSMUSG00000022194	Pabpn1	protein_coding	450.748	-0.687766	0.224895	-3.05817	0.00222693	0.0229013
ENSMUSG00000022237	Ankrd33b	protein_coding	1198.88	-0.802677	0.215806	-3.71944	0.000199661	0.00330885
ENSMUSG00000022359	Wdyhv1	protein_coding	493.659	-0.752248	0.225994	-3.32862	0.000872763	0.0110099
ENSMUSG00000022425	Enpp2	protein_coding	1229.22	-0.785232	0.229228	-3.42555	0.000613545	0.00827264
ENSMUSG00000022462	Slc38a2	protein_coding	8672.38	-0.862563	0.194271	-4.44001	8.99544e-06	0.000248026
ENSMUSG00000022508	Bcl6	protein_coding	297.392	-1.00096	0.290537	-3.44521	0.000570618	0.00779326
ENSMUSG00000022559	Fbxl6	protein_coding	979.206	-0.645958	0.204675	-3.15601	0.00159943	0.0176298
ENSMUSG00000022797	Tfrc	protein_coding	6169.5	-0.74158	0.179305	-4.13585	3.53646e-05	0.000781429
ENSMUSG00000022945	Chaf1b	protein_coding	273.895	-0.98291	0.305283	-3.21966	0.00128341	0.014807
ENSMUSG00000022999	Lmbr1l	protein_coding	1007.76	-0.747685	0.194037	-3.85331	0.000116533	0.00212157
ENSMUSG00000023169	Slc38a1	protein_coding	11513.7	-0.675213	0.168035	-4.01828	5.86247e-05	0.00118653
ENSMUSG00000023439	Gnb3	protein_coding	63.7217	-1.44028	0.504935	-2.8524	0.00433902	0.0376596
ENSMUSG00000023905	Tnfrsf12a	protein_coding	1777.81	-1.20842	0.203968	-5.92454	3.13164e-09	2.19042e-07
ENSMUSG00000023960	Enpp5	protein_coding	21801.1	-0.758323	0.166765	-4.54727	5.43473e-06	0.00015907
ENSMUSG00000024069	Slc30a6	protein_coding	994.207	-0.680489	0.206402	-3.29691	0.000977537	0.0119445
ENSMUSG00000024084	Qpct	protein_coding	1395.08	-0.680261	0.198657	-3.4243	0.000616378	0.0082932
ENSMUSG00000024935	Slc1a1	protein_coding	10503.5	-0.782677	0.165573	-4.72708	2.27773e-06	7.39579e-05
ENSMUSG00000025130	P4hb	protein_coding	14249.1	-0.663029	0.195726	-3.38754	0.000705236	0.00927236
ENSMUSG00000025544	Tm9sf2	protein_coding	11224.4	-0.665	0.165002	-4.03025	5.57172e-05	0.0011435
ENSMUSG00000025586	Cpeb1	protein_coding	1407.06	-0.686033	0.187465	-3.65952	0.000252684	0.00397956
ENSMUSG00000026034	Clk1	protein_coding	6487.11	-0.818598	0.202375	-4.04495	5.23349e-05	0.00108698
ENSMUSG00000026064	Ptp4a1	protein_coding	727.734	-1.21783	0.22996	-5.29585	1.18467e-07	5.57881e-06
ENSMUSG00000026107	Nabp1	protein_coding	717.141	-0.673382	0.241357	-2.78998	0.00527107	0.0434122
ENSMUSG00000026360	Rgs2	protein_coding	4117.91	-0.931837	0.187745	-4.96331	6.93029e-07	2.63697e-05
ENSMUSG00000026628	Atf3	protein_coding	11661.8	-1.1678	0.205059	-5.69492	1.23431e-08	7.47861e-07
ENSMUSG00000026768	Itga8	protein_coding	814.165	-0.611207	0.203098	-3.00942	0.00261744	0.0258148
ENSMUSG00000026864	Hspa5	protein_coding	177899	-0.590636	0.166014	-3.55776	0.000374032	0.00546282
ENSMUSG00000026959	Grin1	protein_coding	9650.86	-0.680897	0.200096	-3.40286	0.000666851	0.00882871
ENSMUSG00000027400	Pdyn	protein_coding	447.117	-0.70831	0.255557	-2.77163	0.00557766	0.0451553
ENSMUSG00000027405	Nop56	protein_coding	13424.9	-0.629921	0.17587	-3.58174	0.000341318	0.005093
ENSMUSG00000027829	Ccnl1	protein_coding	6773.18	-0.878912	0.170786	-5.14628	2.65704e-07	1.15412e-05
ENSMUSG00000027834	Serpini1	protein_coding	8591.74	-0.73742	0.181856	-4.05497	5.01398e-05	0.00104825
ENSMUSG00000028063	Lmna	protein_coding	10619.1	-0.705746	0.174363	-4.04757	5.17521e-05	0.00107723
ENSMUSG00000028179	Cth	protein_coding	537.695	-1.07188	0.251318	-4.26501	1.99891e-05	0.000488031
ENSMUSG00000028195	Ccn1	protein_coding	11456.5	-0.699973	0.168635	-4.15081	3.31307e-05	0.000738935
ENSMUSG00000028587	Orc1	protein_coding	316.682	-1.18105	0.29485	-4.00558	6.18654e-05	0.00124286
ENSMUSG00000028609	Magoh	protein_coding	1581.2	-0.600877	0.206383	-2.91146	0.00359741	0.0328884
ENSMUSG00000028645	Slc2a1	protein_coding	8613.47	-0.924894	0.170408	-5.42751	5.71448e-08	2.92252e-06
ENSMUSG00000028744	Slc66a1	protein_coding	755.452	-0.613107	0.202388	-3.02937	0.00245068	0.0246559
ENSMUSG00000029022	Miip	protein_coding	246.884	-0.788888	0.283591	-2.78178	0.0054061	0.0441231
ENSMUSG00000029027	Dffb	protein_coding	907.694	-0.870919	0.199817	-4.35858	1.30911e-05	0.000341643
ENSMUSG00000029054	Gabrd	protein_coding	733.886	-0.618027	0.214836	-2.87674	0.00401806	0.0357714
ENSMUSG00000029062	Cdk11b	protein_coding	25350.4	-0.696215	0.180032	-3.86717	0.000110107	0.00202982
ENSMUSG00000029068	Ccnl2	protein_coding	13166.8	-0.605728	0.184958	-3.27495	0.00105681	0.0126293
ENSMUSG00000029246	Ppat	protein_coding	1867.4	-0.671209	0.208492	-3.21935	0.00128481	0.0148143
ENSMUSG00000029298	Gbp9	protein_coding	243.022	-0.876847	0.272128	-3.22219	0.00127215	0.014695
ENSMUSG00000029309	Sparcl1	protein_coding	22484.5	-0.662207	0.177246	-3.73609	0.000186906	0.00313017
ENSMUSG00000029337	Fgf5	protein_coding	138.03	-1.08499	0.335381	-3.23508	0.0012161	0.0141853
ENSMUSG00000029641	Rasl11a	protein_coding	1071.86	-0.746644	0.225913	-3.30501	0.000949742	0.0117178
ENSMUSG00000029755	Dlx5	protein_coding	1035.32	-0.814659	0.206781	-3.93972	8.15758e-05	0.00157561
ENSMUSG00000029817	Tra2a	protein_coding	4980.72	-0.685934	0.170929	-4.01299	5.9955e-05	0.00120831
ENSMUSG00000029819	Npy	protein_coding	1617.04	-0.856713	0.248724	-3.44442	0.000572276	0.00781029
ENSMUSG00000030208	Emp1	protein_coding	274.734	-1.05477	0.280495	-3.76037	0.000169661	0.00289489
ENSMUSG00000030471	Zdhhc13	protein_coding	1458.4	-0.676447	0.194969	-3.46951	0.000521413	0.00720922
ENSMUSG00000030757	Zkscan2	protein_coding	353.084	-0.720708	0.256167	-2.81343	0.00490167	0.0410812
ENSMUSG00000031007	Atp6ap2	protein_coding	29561.4	-0.755698	0.168032	-4.49735	6.88057e-06	0.000195962
ENSMUSG00000031144	Syp	protein_coding	8857.08	-0.766056	0.200959	-3.81201	0.000137842	0.00245318
ENSMUSG00000031167	Rbm3	protein_coding	6374.58	-0.607601	0.176125	-3.44982	0.000560956	0.0076889
ENSMUSG00000031266	Gla	protein_coding	8169.06	-0.723905	0.171366	-4.22432	2.3966e-05	0.00056923
ENSMUSG00000031297	Slc7a3	protein_coding	924.701	-1.96929	0.216654	-9.08954	9.94561e-20	6.52466e-17
ENSMUSG00000031381	Piga	protein_coding	741.183	-0.774332	0.212315	-3.64709	0.000265228	0.00415305
ENSMUSG00000031604	Msmo1	protein_coding	20407.3	-0.595607	0.165378	-3.60149	0.000316404	0.00477827
ENSMUSG00000031772	Cntnap4	protein_coding	3070.61	-0.617763	0.202358	-3.05282	0.00226699	0.0232128
ENSMUSG00000031880	Rrad	protein_coding	536.165	-0.9103	0.241117	-3.77535	0.000159781	0.00275429
ENSMUSG00000031980	Agt	protein_coding	383.767	-1.02638	0.254956	-4.0257	5.68065e-05	0.00115621
ENSMUSG00000031996	Aplp2	protein_coding	68516	-0.612785	0.169354	-3.61838	0.000296453	0.00453013
ENSMUSG00000032267	Usp28	protein_coding	2201.89	-0.611057	0.199663	-3.06045	0.00221007	0.0227734
ENSMUSG00000032269	Htr3a	protein_coding	2392.78	-1.27383	0.191988	-6.63493	3.24667e-11	3.59115e-09
ENSMUSG00000032291	Crabp1	protein_coding	147.932	-1.07424	0.324042	-3.31512	0.000916043	0.011428
ENSMUSG00000032350	Gclc	protein_coding	1860.89	-0.668852	0.195138	-3.42758	0.000608989	0.0082287
ENSMUSG00000032501	Trib1	protein_coding	4275.38	-0.934348	0.257502	-3.62851	0.00028506	0.00440558
ENSMUSG00000032503	Arpp21	protein_coding	5064.14	-0.782233	0.189874	-4.11974	3.79295e-05	0.000828483
ENSMUSG00000032515	Csrnp1	protein_coding	2881.26	-0.743213	0.26184	-2.83843	0.00453365	0.0388176
ENSMUSG00000032902	Slc16a1	protein_coding	7585.09	-0.943129	0.185925	-5.07263	3.92354e-07	1.61221e-05
ENSMUSG00000033595	Lgi3	protein_coding	1923.35	-0.701849	0.194105	-3.61582	0.000299402	0.0045642
ENSMUSG00000033740	St18	protein_coding	1926.4	-0.983783	0.187528	-5.24606	1.55387e-07	7.03865e-06
ENSMUSG00000033949	Trim36	protein_coding	446.533	-0.937813	0.258309	-3.63059	0.000282778	0.00437742
ENSMUSG00000034563	Ccpg1	protein_coding	585.923	-0.667557	0.215013	-3.10473	0.00190451	0.0202195
ENSMUSG00000035047	Kri1	protein_coding	285.085	-0.94787	0.26328	-3.60024	0.000317921	0.00478896
ENSMUSG00000035266	Helq	protein_coding	335.072	-0.730538	0.258331	-2.82791	0.00468531	0.0397052
ENSMUSG00000035356	Nfkbiz	protein_coding	656.586	-1.01186	0.25103	-4.03085	5.55763e-05	0.00114183
ENSMUSG00000035399	Oser1	protein_coding	3115.66	-0.618412	0.189398	-3.26515	0.00109408	0.0129849
ENSMUSG00000035681	Kcnc2	protein_coding	2857.57	-0.702092	0.174005	-4.03491	5.46239e-05	0.00112592
ENSMUSG00000035967	Ints6l	protein_coding	836.039	-0.817207	0.204481	-3.9965	6.42871e-05	0.00128879
ENSMUSG00000036315	Polr1h	protein_coding	914.172	-0.612586	0.209543	-2.92344	0.00346186	0.0319717
ENSMUSG00000036437	Npy1r	protein_coding	573.622	-1.2725	0.253771	-5.01436	5.3209e-07	2.10021e-05
ENSMUSG00000036817	Sun1	protein_coding	5317.94	-0.61969	0.16837	-3.68052	0.00023276	0.00374008
ENSMUSG00000036822	Topors	protein_coding	2301.85	-0.668148	0.190113	-3.51447	0.000440632	0.00623737
ENSMUSG00000036931	Nfkbid	protein_coding	779.357	-0.710309	0.22332	-3.18068	0.00146928	0.016511
ENSMUSG00000037075	Rnf139	protein_coding	411.503	-0.893829	0.240634	-3.71448	0.000203623	0.00337157
ENSMUSG00000037211	Spry1	protein_coding	342.634	-0.726839	0.248863	-2.92064	0.00349317	0.032214
ENSMUSG00000037266	Rsrp1	protein_coding	29333.7	-0.632221	0.177813	-3.55554	0.000377201	0.00549905
ENSMUSG00000037434	Slc30a1	protein_coding	299.612	-0.749799	0.261632	-2.86585	0.00415886	0.0366061
ENSMUSG00000037851	Iars	protein_coding	4934.15	-0.59845	0.170394	-3.51216	0.00044448	0.00628428
ENSMUSG00000038026	Kcnj9	protein_coding	1303.05	-0.643428	0.200466	-3.20966	0.00132892	0.0152214
ENSMUSG00000038069	Cdkn2aip	protein_coding	848.561	-0.808379	0.225629	-3.58277	0.000339968	0.00507684
ENSMUSG00000038250	Usp38	protein_coding	3835.18	-0.606438	0.200925	-3.01822	0.00254262	0.0252681
ENSMUSG00000038280	Ostm1	protein_coding	6002.23	-0.6409	0.169984	-3.77035	0.000163017	0.00279658
ENSMUSG00000038305	Spats2l	protein_coding	1363.45	-0.589394	0.195671	-3.01218	0.00259381	0.0256349
ENSMUSG00000038530	Rgs4	protein_coding	29557.5	-0.592493	0.173041	-3.424	0.00061706	0.00829651
ENSMUSG00000038550	Ciart	protein_coding	2108.57	-0.894507	0.213936	-4.18118	2.89997e-05	0.000664721
ENSMUSG00000038816	Ctnnal1	protein_coding	228.121	-0.797667	0.287007	-2.77926	0.00544832	0.0443346
ENSMUSG00000039384	Dusp10	protein_coding	529.898	-0.707904	0.219997	-3.21779	0.00129182	0.0148835
ENSMUSG00000039458	Mtmr12	protein_coding	790.743	-0.738363	0.203909	-3.62104	0.000293418	0.00450644
ENSMUSG00000039552	Rsph4a	protein_coding	351.649	-1.26473	0.263925	-4.79203	1.65102e-06	5.65958e-05
ENSMUSG00000039620	Trmt9b	protein_coding	280.587	-1.32822	0.276372	-4.80592	1.54045e-06	5.33826e-05
ENSMUSG00000039883	Lrrc17	protein_coding	66.5038	-1.90882	0.469632	-4.06451	4.81344e-05	0.001013
ENSMUSG00000039942	Ptger4	protein_coding	82.4613	-1.55468	0.42337	-3.67214	0.000240526	0.00383571
ENSMUSG00000040511	Pvr	protein_coding	2194.4	-0.818036	0.181295	-4.51219	6.41602e-06	0.000184947
ENSMUSG00000040856	Dlk1	protein_coding	144.04	-1.01049	0.359604	-2.81002	0.00495386	0.0414099
ENSMUSG00000041046	Ramp3	protein_coding	307.701	-1.11623	0.267783	-4.1684	3.06746e-05	0.000695571
ENSMUSG00000042396	Rbm7	protein_coding	5472.52	-0.664479	0.186717	-3.55875	0.000372629	0.00544908
ENSMUSG00000042417	Ccno	protein_coding	1044.11	-0.637666	0.233685	-2.72874	0.0063576	0.0495304
ENSMUSG00000042524	Sun2	protein_coding	297.503	-1.30787	0.294359	-4.44313	8.86597e-06	0.000245167
ENSMUSG00000042719	Naa25	protein_coding	3650.39	-0.663275	0.179831	-3.68833	0.000225733	0.00367057
ENSMUSG00000043259	Fam13c	protein_coding	2445.7	-0.73025	0.180723	-4.04071	5.32893e-05	0.00110439
ENSMUSG00000043782	Bicdl2	protein_coding	80.9689	-1.46335	0.504675	-2.89958	0.00373661	0.0339327
ENSMUSG00000043923	Ccdc84	protein_coding	191.365	-1.11181	0.303217	-3.66672	0.000245686	0.00389839
ENSMUSG00000044349	Snhg11	protein_coding	21697	-1.09445	0.193721	-5.64962	1.60807e-08	9.41339e-07
ENSMUSG00000045201	Lrrc3b	protein_coding	171.484	-0.909799	0.317471	-2.86577	0.00415992	0.0366061
ENSMUSG00000045377	Tmem88	protein_coding	1773.15	-0.589509	0.211764	-2.7838	0.00537254	0.0439435
ENSMUSG00000045573	Penk	protein_coding	310.524	-1.32372	0.257645	-5.13776	2.78034e-07	1.20492e-05
ENSMUSG00000045731	Pnoc	protein_coding	1028.61	-0.636214	0.208196	-3.05583	0.00224435	0.0230306
ENSMUSG00000046056	Sbsn	protein_coding	41.6926	-1.86608	0.609778	-3.06027	0.00221141	0.0227734
ENSMUSG00000046062	Ppp1r15b	protein_coding	9868.27	-0.715034	0.173419	-4.12317	3.73701e-05	0.000821927
ENSMUSG00000046699	Slitrk4	protein_coding	2363.18	-0.758663	0.179913	-4.21683	2.4776e-05	0.000587003
ENSMUSG00000046798	Cldn12	protein_coding	1743.5	-0.772557	0.181281	-4.26165	2.02926e-05	0.000493061
ENSMUSG00000047161	Chst9	protein_coding	121.07	-1.35642	0.383556	-3.53644	0.000405566	0.00581893
ENSMUSG00000047554	Tmem41b	protein_coding	4208.42	-0.809085	0.185518	-4.36122	1.2934e-05	0.000338938
ENSMUSG00000047854	Stx19	protein_coding	58.4244	-1.40255	0.485345	-2.8898	0.00385481	0.0347408
ENSMUSG00000047904	Sstr2	protein_coding	4296.69	-0.843005	0.170725	-4.9378	7.90091e-07	2.95778e-05
ENSMUSG00000048416	Mlf1	protein_coding	916.424	-0.829887	0.248222	-3.34332	0.000827814	0.0105557
ENSMUSG00000048787	Dcun1d3	protein_coding	907.918	-0.608281	0.196629	-3.09355	0.00197777	0.0208808
ENSMUSG00000049516	Spty2d1	protein_coding	17240.8	-0.682092	0.204743	-3.33146	0.000863924	0.010921
ENSMUSG00000049539	H1f1	protein_coding	73.1949	-1.80689	0.457443	-3.94997	7.81605e-05	0.00152061
ENSMUSG00000049649	Gpr3	protein_coding	921.152	-0.786608	0.249671	-3.15058	0.00162949	0.0178887
ENSMUSG00000049907	Rasl11b	protein_coding	636.941	-0.914508	0.214435	-4.26474	2.00132e-05	0.000488031
ENSMUSG00000050052	Tdrp	protein_coding	689.615	-0.707486	0.214061	-3.30507	0.000949536	0.0117178
ENSMUSG00000050164	Mchr1	protein_coding	197.537	-0.92821	0.298821	-3.10624	0.00189484	0.0201731
ENSMUSG00000050891	Tatdn1	protein_coding	2218.31	-0.716359	0.253272	-2.82841	0.00467793	0.0396779
ENSMUSG00000051136	Ghsr	protein_coding	959.595	-1.63791	0.243497	-6.72663	1.73638e-11	2.02667e-09
ENSMUSG00000051726	Kcnf1	protein_coding	2746.72	-1.13926	0.195914	-5.81511	6.05956e-09	3.92119e-07
ENSMUSG00000053907	Mat2a	protein_coding	13060.1	-0.754459	0.180269	-4.18519	2.84926e-05	0.000656936
ENSMUSG00000061762	Tac1	protein_coding	685.233	-1.21115	0.207523	-5.83619	5.34078e-09	3.51586e-07
ENSMUSG00000062198	2700097O09Rik	protein_coding	325.399	-0.753265	0.262093	-2.87404	0.00405258	0.035957
ENSMUSG00000062867	Impdh2	protein_coding	21085.4	-0.589088	0.168873	-3.48835	0.000486007	0.00678875
ENSMUSG00000065147	Snora31	snoRNA	175.012	-1.01067	0.307523	-3.28648	0.00101449	0.0122541
ENSMUSG00000068037	Mas1	protein_coding	752.203	-0.613057	0.216245	-2.83501	0.00458239	0.0391459
ENSMUSG00000070287	Slc35g2	protein_coding	747.801	-0.981329	0.213574	-4.5948	4.33165e-06	0.000129779
ENSMUSG00000070880	Gad1	protein_coding	22254.2	-0.599727	0.164684	-3.64168	0.000270864	0.00422392
ENSMUSG00000071265	1700086L19Rik	transcribed_unitary_pseudogene	1745.6	-0.917702	0.254865	-3.60074	0.000317312	0.00478356
ENSMUSG00000071398	2410004P03Rik	protein_coding	390.519	-0.727815	0.251728	-2.89128	0.0038368	0.0346112
ENSMUSG00000072915	Gm12258	protein_coding	407.942	-0.908361	0.254052	-3.57549	0.000349575	0.00517965
ENSMUSG00000073274	Gm14636	lncRNA	121.299	-1.5101	0.396499	-3.80858	0.000139769	0.00248051
ENSMUSG00000074890	Lcmt2	protein_coding	1096.64	-1.05222	0.203268	-5.17649	2.26101e-07	9.88865e-06
ENSMUSG00000077714	Snord17	snoRNA	48.7748	-1.42159	0.516747	-2.75104	0.00594065	0.0473118
ENSMUSG00000078151	Gm12226	processed_pseudogene	1556.67	-0.610527	0.209115	-2.91957	0.0035051	0.0322771
ENSMUSG00000080478	Snord23	snoRNA	146.397	-1.05145	0.324844	-3.23678	0.00120888	0.0141185
ENSMUSG00000081486	Gm14452	processed_pseudogene	123.651	-1.12168	0.355128	-3.15852	0.00158573	0.0175195
ENSMUSG00000082002	Gm6568	processed_pseudogene	493.345	-0.927716	0.233958	-3.96531	7.33015e-05	0.00143917
ENSMUSG00000082229	Nap1l2	protein_coding	5738.11	-0.59244	0.177618	-3.33547	0.000851558	0.0107934
ENSMUSG00000082454	Gm12183	processed_pseudogene	5101.73	-0.669782	0.177436	-3.77478	0.000160149	0.00275731
ENSMUSG00000083199	Gm9432	processed_pseudogene	820.46	-0.643634	0.207814	-3.09717	0.00195377	0.0206732
ENSMUSG00000083939	Gm14451	processed_pseudogene	121.618	-1.08578	0.362618	-2.99427	0.00275099	0.0268271
ENSMUSG00000085156	Snhg15	lncRNA	742.327	-0.759504	0.232308	-3.26939	0.00107781	0.0127998
ENSMUSG00000085492	Trmt61b	lncRNA	3556.56	-0.747433	0.190455	-3.92445	8.69282e-05	0.00166862
ENSMUSG00000085830	Grin1os	lncRNA	46.6992	-1.62579	0.555279	-2.92788	0.00341284	0.031642
ENSMUSG00000086370	Ftx	lncRNA	362.995	-0.84743	0.242236	-3.49837	0.000468117	0.00657264
ENSMUSG00000086682	Gm16023	lncRNA	395.868	-0.943305	0.270705	-3.48462	0.000492827	0.00686387
ENSMUSG00000090582	Gm17024	lncRNA	179.401	-0.973836	0.324842	-2.99787	0.0027187	0.0265793
ENSMUSG00000096647	Tmem41b-ps	processed_pseudogene	716.563	-0.828894	0.221661	-3.73947	0.00018441	0.00309656
ENSMUSG00000097545	Mir124a-1hg	lncRNA	495.334	-0.928977	0.281291	-3.30255	0.000958111	0.0117752
ENSMUSG00000097736	9530059O14Rik	lncRNA	445.426	-0.938899	0.231438	-4.05681	4.9748e-05	0.00104235
ENSMUSG00000098923	Tmem185b	protein_coding	524.117	-0.695088	0.254295	-2.73339	0.00626853	0.0489167
ENSMUSG00000101609	Kcnq1ot1	lncRNA	5515.69	-0.780124	0.226121	-3.45003	0.000560532	0.00768862
ENSMUSG00000102302	Gm38190	lncRNA	391.953	-0.832164	0.244942	-3.39739	0.000680321	0.0089758
ENSMUSG00000102964	9430034N14Rik	TEC	227.541	-0.832593	0.273539	-3.04379	0.00233622	0.0237175
ENSMUSG00000103304	Gm5979	unprocessed_pseudogene	204.218	-1.17666	0.310023	-3.79541	0.0001474	0.00258221
ENSMUSG00000104030	5330406M23Rik	TEC	254.299	-0.86244	0.288929	-2.98496	0.00283617	0.0274178
ENSMUSG00000105434	Gm43359	TEC	347.238	-0.947457	0.255607	-3.7067	0.000209981	0.00345877
ENSMUSG00000105643	Gm42611	TEC	585.161	-0.937539	0.303517	-3.08891	0.0020089	0.021139
ENSMUSG00000105852	Gm42890	lncRNA	72.506	-1.31681	0.450047	-2.92594	0.00343422	0.0317818
ENSMUSG00000106181	Gm9523	processed_pseudogene	568.362	-0.791642	0.223209	-3.54664	0.000390177	0.00564653
ENSMUSG00000106375	Gm43361	TEC	531.694	-0.723211	0.243845	-2.96587	0.00301832	0.0287837
ENSMUSG00000106651	Gm42608	TEC	126.818	-2.37692	0.442837	-5.36749	7.984e-08	3.91484e-06
ENSMUSG00000106946	Gm42856	TEC	219.955	-0.992918	0.362639	-2.73803	0.00618082	0.0484707
ENSMUSG00000107195	4930589O11Rik	TEC	424.524	-0.955494	0.234907	-4.06754	4.75118e-05	0.00100212
ENSMUSG00000107461	Gm44045	TEC	133.567	-1.11205	0.336573	-3.30402	0.000953078	0.0117341
ENSMUSG00000107962	Gm43980	TEC	143.851	-0.93866	0.327158	-2.86913	0.00411602	0.0363882
ENSMUSG00000108268	Gm44187	TEC	153.283	-1.80351	0.331518	-5.44017	5.32307e-08	2.75194e-06
ENSMUSG00000108414	Snhg1	lncRNA	2396.44	-0.871899	0.206865	-4.21482	2.49983e-05	0.000590798
ENSMUSG00000108452	4930413G21Rik	TEC	54.9234	-1.50594	0.516937	-2.9132	0.00357751	0.0327537
ENSMUSG00000108520	Gm44684	lncRNA	81.9118	-1.11967	0.407435	-2.7481	0.00599411	0.0476058
ENSMUSG00000108521	Gm44639	TEC	100.653	-1.42275	0.376599	-3.77789	0.000158161	0.00273297
ENSMUSG00000109429	Gm45223	TEC	628.602	-0.828961	0.213976	-3.87408	0.000107029	0.0019885
ENSMUSG00000110218	Tincr	protein_coding	297.417	-0.852951	0.310823	-2.74417	0.00606646	0.0478898
ENSMUSG00000111415	Gm39325	lncRNA	38.0224	-2.06164	0.612534	-3.36576	0.000763324	0.00987236
ENSMUSG00000111639	1700019L13Rik	lncRNA	55.1706	-1.45256	0.509359	-2.85174	0.0043481	0.0377055
ENSMUSG00000112850	Gm9176	processed_pseudogene	127.83	-0.943617	0.340391	-2.77216	0.00556855	0.0451007
ENSMUSG00000114165	Gm47513	TEC	227.963	-1.1024	0.276729	-3.98369	6.78522e-05	0.0013503
ENSMUSG00000114169	Gm47075	TEC	132.436	-1.22783	0.366064	-3.35413	0.000796157	0.0102275
ENSMUSG00000114448	C630044B11Rik	TEC	288.801	-1.6744	0.279261	-5.99582	2.02462e-09	1.48147e-07
ENSMUSG00000114934	Gm48342	lncRNA	46.3748	-1.47484	0.535238	-2.75548	0.00586055	0.0468278
ENSMUSG00000115276	9930017N22Rik	TEC	343.03	-0.787292	0.245402	-3.20817	0.00133581	0.0152819
ENSMUSG00000117171	C230013L11Rik	lncRNA	153.546	-0.860719	0.314279	-2.73871	0.006168	0.0483902
ENSMUSG00000117763	9830166K06Rik	lncRNA	174.923	-1.12638	0.311071	-3.62098	0.000293487	0.00450644
ENSMUSG00000118107	Gm34455	lncRNA	38.8613	-2.0557	0.652301	-3.15146	0.00162454	0.0178446
ENSMUSG00000118462	Lhb	protein_coding	70.2127	-1.66095	0.453868	-3.65955	0.000252656	0.00397956
ENSMUSG00000001827	Folr1	protein_coding	245.64	-0.831435	0.277738	-2.9936	0.00275711	0.0268444
ENSMUSG00000002007	Srpk3	protein_coding	44.3529	-1.73937	0.588115	-2.95754	0.00310102	0.0294542
ENSMUSG00000002068	Ccne1	protein_coding	1181.19	-0.736451	0.207309	-3.55242	0.0003817	0.00554763
ENSMUSG00000003814	Calr	protein_coding	18297.2	-0.698018	0.164002	-4.25616	2.07972e-05	0.000502116
ENSMUSG00000006205	Htra1	protein_coding	1562.93	-0.680554	0.187481	-3.63	0.000283425	0.00438387
ENSMUSG00000006373	Pgrmc1	protein_coding	45878.8	-0.631414	0.165846	-3.80723	0.00014053	0.00248705
ENSMUSG00000007594	Hapln4	protein_coding	897.869	-0.965732	0.248929	-3.87955	0.000104651	0.00195579
ENSMUSG00000015090	Ptgds	protein_coding	279.99	-1.01323	0.274917	-3.68558	0.000228183	0.00368835
ENSMUSG00000019055	Plod1	protein_coding	1243.22	-1.0429	0.189189	-5.51247	3.53829e-08	1.93994e-06
ENSMUSG00000020115	Tbk1	protein_coding	2018.05	-0.634717	0.189877	-3.34278	0.000829428	0.0105678
ENSMUSG00000020427	Igfbp3	protein_coding	2949.49	-0.615508	0.183832	-3.34821	0.000813342	0.0104061
ENSMUSG00000020448	Rnf185	protein_coding	1158.1	-0.594854	0.198315	-2.99955	0.0027038	0.0265017
ENSMUSG00000020801	Med31	protein_coding	680.018	-0.922708	0.253899	-3.63416	0.000278889	0.00432778
ENSMUSG00000021194	Chga	protein_coding	20282	-0.623275	0.216453	-2.8795	0.00398304	0.0355096
ENSMUSG00000021268	Meg3	lncRNA	92384.1	-0.959037	0.18117	-5.29357	1.19953e-07	5.63481e-06
ENSMUSG00000021385	Ippk	protein_coding	1617.25	-0.77412	0.187461	-4.12951	3.63544e-05	0.000800511
ENSMUSG00000021501	Caml	protein_coding	3212.17	-0.641986	0.182916	-3.50973	0.000448554	0.00633537
ENSMUSG00000021541	Trpc7	protein_coding	345.565	-0.760531	0.262641	-2.89571	0.00378306	0.0342401
ENSMUSG00000021879	Dnah12	protein_coding	78.6258	-1.55108	0.4393	-3.53081	0.000414295	0.00590852
ENSMUSG00000021895	Arhgef3	protein_coding	637.856	-0.669204	0.232198	-2.88204	0.0039511	0.0353229
ENSMUSG00000022094	Slc39a14	protein_coding	754.068	-0.657101	0.214333	-3.06579	0.00217092	0.0224588
ENSMUSG00000022365	Derl1	protein_coding	7164.27	-0.600881	0.169348	-3.54819	0.000387883	0.00562889
ENSMUSG00000022385	Gtse1	protein_coding	681.114	-0.900886	0.240771	-3.74168	0.000182796	0.0030776
ENSMUSG00000022863	Btg3	protein_coding	179.476	-0.874802	0.311212	-2.81095	0.0049395	0.0413436
ENSMUSG00000025008	Tctn3	protein_coding	1160.28	-0.605078	0.193025	-3.13471	0.00172026	0.0187553
ENSMUSG00000025400	Tac2	protein_coding	325.763	-1.69281	0.273679	-6.18539	6.19489e-10	5.19197e-08
ENSMUSG00000025579	Gaa	protein_coding	20582.1	-0.644903	0.204124	-3.15938	0.00158108	0.0174884
ENSMUSG00000026141	Col19a1	protein_coding	1250.42	-0.999661	0.205736	-4.85896	1.18006e-06	4.23597e-05
ENSMUSG00000027079	Clp1	protein_coding	457.131	-0.759353	0.251525	-3.019	0.0025361	0.0252353
ENSMUSG00000027270	Lamp5	protein_coding	562.496	-0.756369	0.230545	-3.28078	0.0010352	0.0124256
ENSMUSG00000027584	Oprl1	protein_coding	3392.45	-0.604616	0.201951	-2.99388	0.00275457	0.0268334
ENSMUSG00000027822	Slc33a1	protein_coding	1179.86	-0.71125	0.195705	-3.63429	0.000278743	0.00432778
ENSMUSG00000027950	Chrnb2	protein_coding	5003.19	-0.633973	0.174137	-3.64066	0.000271936	0.00423717
ENSMUSG00000027953	Slc50a1	protein_coding	615.669	-0.604848	0.211784	-2.85597	0.00429059	0.0372903
ENSMUSG00000029408	Abcb9	protein_coding	1606.93	-0.672116	0.215997	-3.1117	0.00186015	0.0199152
ENSMUSG00000030302	Atp2b2	protein_coding	11234.2	-0.853198	0.165756	-5.14731	2.64253e-07	1.15044e-05
ENSMUSG00000031105	Slc25a14	protein_coding	2862.95	-0.683579	0.173652	-3.93649	8.26838e-05	0.00159378
ENSMUSG00000031111	Igsf1	protein_coding	219.966	-0.835509	0.280091	-2.983	0.00285441	0.027566
ENSMUSG00000031351	Zfp185	protein_coding	68.1663	-1.32392	0.449872	-2.94288	0.00325177	0.0305808
ENSMUSG00000031841	Cdh13	protein_coding	15710.6	-0.732536	0.175508	-4.1738	2.99566e-05	0.000685006
ENSMUSG00000031935	Med17	protein_coding	801.941	-0.596076	0.217623	-2.73903	0.00616213	0.0483641
ENSMUSG00000031976	Urb2	protein_coding	389.669	-0.718125	0.241941	-2.96818	0.00299566	0.028625
ENSMUSG00000031990	Jam3	protein_coding	346.634	-0.884113	0.260011	-3.40029	0.000673132	0.00890566
ENSMUSG00000032604	Qars	protein_coding	2962.04	-0.748318	0.173942	-4.30212	1.69171e-05	0.000424042
ENSMUSG00000032908	Sgpp2	protein_coding	197.898	-1.19256	0.375615	-3.17495	0.00149862	0.0167812
ENSMUSG00000032932	Hspa13	protein_coding	4159.94	-0.722628	0.180829	-3.99619	6.43711e-05	0.00128912
ENSMUSG00000033063	Cntnap3	protein_coding	342.462	-1.24221	0.246701	-5.03528	4.77145e-07	1.90707e-05
ENSMUSG00000033808	Tmem87a	protein_coding	189.423	-1.01867	0.3144	-3.24004	0.00119511	0.0139748
ENSMUSG00000035126	Dnai4	protein_coding	164.893	-0.997315	0.31826	-3.13365	0.00172645	0.0187797
ENSMUSG00000036151	Tm6sf2	protein_coding	104.872	-1.13914	0.407759	-2.79365	0.00521164	0.0430344
ENSMUSG00000036466	Megf11	protein_coding	2651.1	-0.822672	0.196015	-4.19698	2.70493e-05	0.000628344
ENSMUSG00000036502	Tmem255a	protein_coding	1359.5	-0.691131	0.18862	-3.66414	0.000248169	0.00393113
ENSMUSG00000037243	Zfp692	protein_coding	638.938	-0.672758	0.214408	-3.13775	0.00170252	0.0186045
ENSMUSG00000037362	Ccn3	protein_coding	121.843	-1.13056	0.384386	-2.94122	0.0032692	0.030684
ENSMUSG00000037681	Esyt3	protein_coding	151.803	-1.56232	0.430843	-3.6262	0.00028762	0.00443433
ENSMUSG00000038859	Baiap2l1	protein_coding	48.0732	-1.53357	0.522484	-2.93514	0.00333393	0.0311127
ENSMUSG00000040189	Odad1	protein_coding	244.447	-0.928173	0.282517	-3.28538	0.00101846	0.0122712
ENSMUSG00000040250	Ints13	protein_coding	849.056	-0.732057	0.198579	-3.68648	0.000227377	0.00367843
ENSMUSG00000041323	Ak7	protein_coding	144.198	-1.65222	0.32898	-5.02226	5.10671e-07	2.02829e-05
ENSMUSG00000041747	Utp15	protein_coding	1306.08	-0.639311	0.192335	-3.32394	0.000887555	0.0111604
ENSMUSG00000041771	Slc24a4	protein_coding	659.482	-0.871035	0.237436	-3.6685	0.000243978	0.00387776
ENSMUSG00000041859	Mcm3	protein_coding	269.045	-0.749458	0.27003	-2.77546	0.00551234	0.0447598
ENSMUSG00000042202	Slc35e2	protein_coding	3404.06	-0.648179	0.172774	-3.75161	0.000175705	0.00298196
ENSMUSG00000042628	Zfyve1	protein_coding	646.741	-0.757246	0.218182	-3.47071	0.000519083	0.00718745
ENSMUSG00000042699	Dhx9	protein_coding	2238.51	-0.671148	0.181931	-3.68902	0.000225119	0.00366372
ENSMUSG00000043164	Tmem212	protein_coding	200.762	-3.31656	1.12618	-2.94496	0.00323001	0.0304062
ENSMUSG00000043183	Simc1	protein_coding	1066.52	-0.613192	0.210088	-2.91873	0.00351457	0.0323018
ENSMUSG00000043388	Tmem130	protein_coding	21814.1	-0.749612	0.171377	-4.37405	1.2196e-05	0.000322711
ENSMUSG00000044288	Cnr1	protein_coding	12566.2	-0.86259	0.172505	-5.00036	5.72219e-07	2.23083e-05
ENSMUSG00000044528	Tram1l1	protein_coding	2173.98	-0.67515	0.196472	-3.43636	0.000589592	0.007995
ENSMUSG00000045655	Fam216b	protein_coding	111.313	-2.12172	0.419214	-5.0612	4.16635e-07	1.70096e-05
ENSMUSG00000048442	Smim5	protein_coding	37.8192	-2.58997	0.639793	-4.04814	5.16267e-05	0.00107697
ENSMUSG00000052551	Adarb2	protein_coding	951.127	-1.04023	0.214344	-4.85308	1.21556e-06	4.33072e-05
ENSMUSG00000052748	Swt1	protein_coding	378.156	-0.770059	0.239513	-3.2151	0.00130399	0.0149769
ENSMUSG00000053004	Hrh1	protein_coding	171.414	-0.896566	0.32703	-2.74154	0.0061152	0.0481347
ENSMUSG00000053025	Sv2b	protein_coding	8125.41	-0.662965	0.17038	-3.8911	9.97896e-05	0.00187413
ENSMUSG00000053461	Hhipl2	protein_coding	44.1449	-1.6112	0.565076	-2.85129	0.00435424	0.0377229
ENSMUSG00000054414	Slc30a7	protein_coding	496.067	-0.727299	0.246067	-2.9557	0.00311964	0.0295868
ENSMUSG00000054893	Zfp667	protein_coding	1792.07	-0.760984	0.205452	-3.70396	0.000212263	0.00348431
ENSMUSG00000055809	Dnaaf3	protein_coding	103.655	-1.14213	0.371687	-3.07281	0.0021205	0.0220685
ENSMUSG00000059361	Nrsn2	protein_coding	582.023	-0.608902	0.218506	-2.78667	0.00532534	0.0437186
ENSMUSG00000060962	Dmkn	protein_coding	131.781	-1.05202	0.339606	-3.09777	0.00194984	0.0206547
ENSMUSG00000062184	Hs6st2	protein_coding	569.744	-0.669667	0.218469	-3.06527	0.00217475	0.0224863
ENSMUSG00000063296	Tmem117	protein_coding	208.329	-0.909676	0.285872	-3.18211	0.00146208	0.0164483
ENSMUSG00000069808	Tlcd3a	protein_coding	569.254	-0.77398	0.216998	-3.56677	0.000361414	0.00531634
ENSMUSG00000071074	Yipf3	protein_coding	1747.4	-0.589603	0.180922	-3.25888	0.00111855	0.0132094
ENSMUSG00000071550	Cfap44	protein_coding	206.33	-1.00974	0.295002	-3.42282	0.000619746	0.00830826
ENSMUSG00000072941	Sod3	protein_coding	316.398	-1.03355	0.272941	-3.78671	0.000152655	0.00264987
ENSMUSG00000074024	4632427E13Rik	lncRNA	1687.33	-0.62662	0.182058	-3.44187	0.000577708	0.00786187
ENSMUSG00000096929	A330023F24Rik	lncRNA	320.51	-1.22236	0.293802	-4.16049	3.17567e-05	0.00071415
ENSMUSG00000097961	Gm27000	lncRNA	20652.3	-0.958087	0.179168	-5.34743	8.921e-08	4.30767e-06
ENSMUSG00000110332	Gm19935	protein_coding	70.7579	-1.88347	0.45025	-4.18317	2.87469e-05	0.000659722
ENSMUSG00000111390	Gm48796	lncRNA	56.8585	-1.69853	0.585599	-2.90051	0.00372559	0.0338649
ENSMUSG00000002032	Tmem25	protein_coding	1766.08	-0.667079	0.182224	-3.66077	0.000251462	0.00396688
ENSMUSG00000002980	Bcam	protein_coding	197.846	-1.28243	0.311174	-4.12127	3.76795e-05	0.000827382
ENSMUSG00000009281	Rarres2	protein_coding	120.221	-1.09947	0.381346	-2.88312	0.00393757	0.0352362
ENSMUSG00000010136	Pifo	protein_coding	83.5573	-1.16051	0.409493	-2.83401	0.00459681	0.0391859
ENSMUSG00000013611	Snx31	protein_coding	115.558	-1.43835	0.383236	-3.75318	0.000174605	0.00296594
ENSMUSG00000014813	Stc1	protein_coding	1499.73	-0.99065	0.186564	-5.30999	1.09632e-07	5.18844e-06
ENSMUSG00000015377	Dennd6b	protein_coding	1628.39	-0.641515	0.216863	-2.95816	0.0030948	0.0294099
ENSMUSG00000016024	Lbp	protein_coding	71.6559	-1.37717	0.452804	-3.04143	0.00235456	0.0238274
ENSMUSG00000017417	Plxdc1	protein_coding	182.818	-0.824108	0.299652	-2.75022	0.00595557	0.0474078
ENSMUSG00000020799	Tekt1	protein_coding	202.147	-0.841726	0.308782	-2.72595	0.00641163	0.0499105
ENSMUSG00000020818	Mfsd11	protein_coding	3123.78	-0.590942	0.172637	-3.42303	0.000619275	0.00830826
ENSMUSG00000021136	Smoc1	protein_coding	556.4	-0.877195	0.238761	-3.67394	0.000238837	0.00381197
ENSMUSG00000021431	Snrnp48	protein_coding	1674.1	-0.667105	0.195045	-3.42025	0.000625626	0.00836439
ENSMUSG00000021478	Drd1	protein_coding	57.0054	-1.99979	0.499117	-4.00667	6.1582e-05	0.00123847
ENSMUSG00000022324	Matn2	protein_coding	1622.54	-0.753896	0.18691	-4.03348	5.49572e-05	0.00113156
ENSMUSG00000022364	Tbc1d31	protein_coding	353.5	-0.72662	0.24733	-2.93786	0.00330489	0.0309356
ENSMUSG00000022514	Il1rap	protein_coding	1977.34	-0.683145	0.231914	-2.94568	0.00322245	0.0303501
ENSMUSG00000022696	Sidt1	protein_coding	1375.49	-0.694952	0.19265	-3.60734	0.000309354	0.0046971
ENSMUSG00000022935	Grik1	protein_coding	2134.11	-0.630514	0.193895	-3.25183	0.00114665	0.0134827
ENSMUSG00000024759	Atl3	protein_coding	524.315	-0.630662	0.220246	-2.86344	0.00419072	0.0367243
ENSMUSG00000025013	Tll2	protein_coding	174.935	-1.08325	0.303249	-3.57213	0.000354084	0.00523829
ENSMUSG00000025425	St8sia5	protein_coding	1172.58	-1.04563	0.197992	-5.28118	1.28355e-07	6.01468e-06
ENSMUSG00000026452	Syt2	protein_coding	274.551	-1.10526	0.31067	-3.55768	0.000374142	0.00546282
ENSMUSG00000026806	Ddx31	protein_coding	409.225	-0.763067	0.23202	-3.28879	0.00100618	0.0121808
ENSMUSG00000027800	Tm4sf1	protein_coding	387.99	-0.819062	0.239101	-3.4256	0.000613454	0.00827264
ENSMUSG00000028294	Cfap206	protein_coding	98.8636	-1.27635	0.38949	-3.27699	0.00104921	0.0125542
ENSMUSG00000028653	Trit1	protein_coding	510.377	-0.791173	0.253839	-3.11683	0.00182808	0.019616
ENSMUSG00000029056	Pank4	protein_coding	646.765	-0.659993	0.215745	-3.05914	0.00221974	0.0228396
ENSMUSG00000029228	Lnx1	protein_coding	307.598	-0.739067	0.260868	-2.8331	0.00460985	0.0392154
ENSMUSG00000030669	Calca	protein_coding	123.557	-2.5747	0.387534	-6.64382	3.05662e-11	3.42072e-09
ENSMUSG00000031939	Taf1d	protein_coding	1259.16	-0.818379	0.195552	-4.18496	2.85219e-05	0.000656936
ENSMUSG00000031994	Adamts8	protein_coding	217.871	-1.36547	0.291787	-4.67968	2.87324e-06	9.0055e-05
ENSMUSG00000032514	Ttc21a	protein_coding	170.597	-1.09684	0.324995	-3.37495	0.000738281	0.00958757
ENSMUSG00000033278	Ptprm	protein_coding	1205.42	-0.628289	0.227399	-2.76294	0.00572841	0.0459844
ENSMUSG00000034796	Cpne7	protein_coding	1115.44	-0.678801	0.194482	-3.49031	0.000482468	0.00675917
ENSMUSG00000034987	Hrh2	protein_coding	138.218	-0.969305	0.34325	-2.82391	0.00474421	0.0400971
ENSMUSG00000036264	Fstl4	protein_coding	713.742	-0.82798	0.210517	-3.93307	8.38674e-05	0.00161496
ENSMUSG00000039706	Ldb2	protein_coding	135.761	-0.95046	0.33578	-2.8306	0.00464605	0.0394251
ENSMUSG00000043020	Dnai3	protein_coding	66.6816	-2.55709	0.487848	-5.24157	1.59214e-07	7.16088e-06
ENSMUSG00000046242	Nme9	protein_coding	40.8003	-1.95967	0.606349	-3.23191	0.00122964	0.0142995
ENSMUSG00000048732	Klhl11	protein_coding	396.689	-0.732679	0.24378	-3.0055	0.00265145	0.0260423
ENSMUSG00000048970	C1galt1c1	protein_coding	1265.03	-0.654888	0.194023	-3.3753	0.000737348	0.009582
ENSMUSG00000049313	Sorl1	protein_coding	3777.24	-0.587816	0.178771	-3.2881	0.00100867	0.0121918
ENSMUSG00000049571	Cfap46	protein_coding	100.93	-1.10741	0.397957	-2.78273	0.0053903	0.044032
ENSMUSG00000050157	Gm867	protein_coding	78.9347	-1.41231	0.428454	-3.29629	0.000979709	0.0119554
ENSMUSG00000050786	Ccdc126	protein_coding	772.159	-0.6656	0.241671	-2.75416	0.00588431	0.0469235
ENSMUSG00000052446	Zfp961	protein_coding	366.304	-0.770499	0.270937	-2.84383	0.00445749	0.0383554
ENSMUSG00000053460	Ggcx	protein_coding	1211.07	-0.643886	0.1895	-3.39782	0.000679251	0.0089679
ENSMUSG00000056296	Synpr	protein_coding	44559.2	-0.612068	0.166297	-3.68057	0.000232713	0.00374008
ENSMUSG00000057816	Cfap299	protein_coding	64.0991	-1.51688	0.458441	-3.30877	0.000937062	0.0116328
ENSMUSG00000063434	Sorcs3	protein_coding	877.923	-0.706191	0.22616	-3.12252	0.00179308	0.0193167
ENSMUSG00000068615	Gjd2	protein_coding	347.926	-0.939111	0.29862	-3.14483	0.00166181	0.0182329
ENSMUSG00000070306	Ccdc153	protein_coding	118.501	-1.46169	0.378659	-3.86017	0.000113309	0.00207081
ENSMUSG00000073650	Catip	protein_coding	89.0534	-1.48953	0.417631	-3.56662	0.000361614	0.00531634
ENSMUSG00000078902	Gm14443	protein_coding	195.917	-0.874066	0.297483	-2.93821	0.00330115	0.0309229
ENSMUSG00000079502	Cfap77	protein_coding	58.0871	-1.36629	0.498284	-2.74199	0.0061069	0.0481292
ENSMUSG00000085396	Firre	lncRNA	1039.2	-0.709989	0.213052	-3.33247	0.000860783	0.0108958
ENSMUSG00000086503	Xist	lncRNA	712.257	-1.10549	0.245272	-4.5072	6.56892e-06	0.000188778
ENSMUSG00000087396	4933407K13Rik	lncRNA	311.973	-0.74734	0.270176	-2.76612	0.00567275	0.0456531
ENSMUSG00000098188	Sowahc	protein_coding	721.433	-0.669222	0.210194	-3.18382	0.00145343	0.016391
ENSMUSG00000100252	Mir124-2hg	lncRNA	216.905	-1.19492	0.293092	-4.07696	4.56282e-05	0.000968945
ENSMUSG00000102662	Gm38377	TEC	30.1621	-1.97472	0.674095	-2.92944	0.00339569	0.0315907
ENSMUSG00000103094	Gm37558	TEC	145.795	-1.03282	0.329813	-3.13153	0.00173897	0.0188835
ENSMUSG00000109321	A330076H08Rik	lncRNA	780.003	-1.02867	0.213222	-4.82438	1.4044e-06	4.91154e-05
ENSMUSG00000112121	C230072F16Rik	lncRNA	46.1127	-2.41272	0.607083	-3.97428	7.05925e-05	0.00139607
ENSMUSG00000113188	Gm35638	processed_pseudogene	264.265	-0.743648	0.261958	-2.8388	0.0045283	0.0387893
ENSMUSG00000002831	Plin4	protein_coding	116.532	-1.75207	0.504189	-3.47503	0.000510792	0.00708295
ENSMUSG00000006641	Slc5a6	protein_coding	1552.51	-0.598792	0.184288	-3.24921	0.00115725	0.0135822
ENSMUSG00000015748	Prpf3	protein_coding	1084.69	-0.616908	0.195408	-3.15703	0.00159386	0.0175889
ENSMUSG00000017754	Pltp	protein_coding	589.21	-0.595139	0.217579	-2.73528	0.00623272	0.0487362
ENSMUSG00000018372	Cep95	protein_coding	265.877	-0.788431	0.260531	-3.02625	0.00247606	0.0248193
ENSMUSG00000020169	Best3	protein_coding	27.8812	-2.39594	0.725567	-3.30216	0.000959439	0.0117763
ENSMUSG00000021003	Galc	protein_coding	710.714	-0.639149	0.20441	-3.12679	0.00176724	0.0191186
ENSMUSG00000021468	Sptlc1	protein_coding	1337.63	-0.613702	0.185571	-3.30709	0.000942697	0.0116666
ENSMUSG00000021676	Iqgap2	protein_coding	459.805	-0.685963	0.239805	-2.8605	0.00422969	0.0369127
ENSMUSG00000021692	Dimt1	protein_coding	1056.77	-0.665333	0.199328	-3.33788	0.000844196	0.0107144
ENSMUSG00000022257	Laptm4b	protein_coding	3904.44	-0.778507	0.174522	-4.46079	8.16599e-06	0.000228468
ENSMUSG00000022747	St3gal6	protein_coding	170.195	-1.06995	0.307559	-3.47885	0.000503567	0.00699807
ENSMUSG00000022759	Lrrc74b	protein_coding	41.4222	-1.83668	0.587412	-3.12673	0.00176765	0.0191186
ENSMUSG00000023830	Igf2r	protein_coding	2706.62	-0.590602	0.205339	-2.87622	0.00402464	0.0357973
ENSMUSG00000024033	Rsph1	protein_coding	240.394	-0.954483	0.269449	-3.54235	0.000396583	0.00572457
ENSMUSG00000024072	Yipf4	protein_coding	2973.05	-0.591423	0.181703	-3.25489	0.00113438	0.013351
ENSMUSG00000026649	Cfap126	protein_coding	140.453	-1.24312	0.327049	-3.80103	0.000144096	0.00253404
ENSMUSG00000026958	Dpp7	protein_coding	909.281	-0.75008	0.213896	-3.50675	0.00045361	0.00639727
ENSMUSG00000027698	Nceh1	protein_coding	6669.69	-0.87591	0.175884	-4.98003	6.35738e-07	2.44836e-05
ENSMUSG00000027744	Stoml3	protein_coding	32.6812	-3.13011	0.762983	-4.10246	4.08784e-05	0.000885776
ENSMUSG00000027748	Trpc4	protein_coding	736.947	-0.815195	0.207818	-3.92265	8.75812e-05	0.00167629
ENSMUSG00000027963	Extl2	protein_coding	5566.64	-0.627871	0.17027	-3.68751	0.000226462	0.00367418
ENSMUSG00000028902	Sf3a3	protein_coding	1845.64	-0.62081	0.197456	-3.14404	0.00166634	0.0182656
ENSMUSG00000029155	Spata18	protein_coding	26.8301	-2.74352	0.743035	-3.69232	0.000222221	0.00362898
ENSMUSG00000029314	Gpat3	protein_coding	130.482	-1.09789	0.336509	-3.2626	0.00110396	0.0130755
ENSMUSG00000029335	Bmp3	protein_coding	480.276	-1.10601	0.264387	-4.18331	2.8729e-05	0.000659722
ENSMUSG00000029464	Gpn3	protein_coding	1024.26	-0.923232	0.210859	-4.37843	1.19537e-05	0.000317592
ENSMUSG00000031169	Porcn	protein_coding	4748.99	-0.585468	0.181183	-3.23137	0.001232	0.0143181
ENSMUSG00000031376	Atp2b3	protein_coding	2324.28	-0.753706	0.268476	-2.80735	0.00499513	0.0416625
ENSMUSG00000032315	Cyp1a1	protein_coding	107.24	-1.51506	0.40883	-3.70584	0.000210693	0.0034675
ENSMUSG00000033453	Adamts15	protein_coding	229.935	-1.91136	0.29446	-6.49107	8.52289e-11	8.53411e-09
ENSMUSG00000033998	Kcnk1	protein_coding	7244.43	-0.624225	0.177028	-3.52614	0.000421671	0.00599573
ENSMUSG00000035762	Tmem161b	protein_coding	241.109	-1.01229	0.281989	-3.58981	0.000330914	0.0049533
ENSMUSG00000035860	Cdhr3	protein_coding	107.97	-1.9652	0.419467	-4.68498	2.79988e-06	8.80457e-05
ENSMUSG00000036992	Nxt1	protein_coding	427.167	-0.70534	0.244275	-2.88748	0.00388343	0.0349077
ENSMUSG00000037143	Cfap61	protein_coding	72.5968	-1.4355	0.496719	-2.88996	0.00385292	0.0347402
ENSMUSG00000038630	Zkscan16	protein_coding	433.023	-1.05554	0.229555	-4.59821	4.26136e-06	0.000128077
ENSMUSG00000039110	Mycbpap	protein_coding	47.9507	-2.11692	0.539499	-3.92387	8.7139e-05	0.00166951
ENSMUSG00000039908	Slc26a11	protein_coding	819.815	-0.636448	0.199961	-3.18286	0.00145827	0.0164358
ENSMUSG00000040918	Slc19a2	protein_coding	1868.72	-0.814401	0.185692	-4.38576	1.15582e-05	0.00030884
ENSMUSG00000041608	Entpd3	protein_coding	273.239	-1.13487	0.259757	-4.36895	1.24844e-05	0.000329425
ENSMUSG00000041660	Bbox1	protein_coding	152.221	-1.30505	0.341903	-3.81702	0.000135073	0.00241292
ENSMUSG00000042846	Lrrtm3	protein_coding	1210.9	-1.22079	0.203266	-6.00587	1.90308e-09	1.40334e-07
ENSMUSG00000043300	B3galnt1	protein_coding	5347.7	-0.72415	0.176469	-4.10355	4.06855e-05	0.000884619
ENSMUSG00000045761	Togaram2	protein_coding	139.91	-0.943215	0.332877	-2.83353	0.00460374	0.0391975
ENSMUSG00000046854	Pip5kl1	protein_coding	355.898	-0.888896	0.251745	-3.53094	0.000414089	0.00590852
ENSMUSG00000047671	Dynlt4	protein_coding	47.0521	-2.33707	0.550729	-4.24361	2.19957e-05	0.000526376
ENSMUSG00000048126	Col6a3	protein_coding	153.938	-0.894742	0.32086	-2.78857	0.00529411	0.0435078
ENSMUSG00000048495	Tyw5	protein_coding	672.402	-0.641426	0.223933	-2.86437	0.00417842	0.036701
ENSMUSG00000048661	Lemd3	protein_coding	339.198	-0.767676	0.265414	-2.89237	0.00382347	0.0345238
ENSMUSG00000049488	Tmem67	protein_coding	917.832	-0.820821	0.230946	-3.55416	0.000379183	0.00551947
ENSMUSG00000052353	Cemip	protein_coding	871.563	-0.863297	0.238428	-3.62078	0.000293718	0.00450644
ENSMUSG00000055884	Fancm	protein_coding	432.705	-0.734649	0.23304	-3.15246	0.001619	0.0178043
ENSMUSG00000057363	Uxs1	protein_coding	1727.05	-0.628771	0.197265	-3.18744	0.00143538	0.0162452
ENSMUSG00000057530	Ece1	protein_coding	3969.06	-0.67058	0.183022	-3.66394	0.000248369	0.00393113
ENSMUSG00000059866	Tnip2	protein_coding	952.384	-0.604561	0.205932	-2.93573	0.00332767	0.0310795
ENSMUSG00000067242	Lgi1	protein_coding	6859.27	-0.779414	0.173171	-4.50082	6.76909e-06	0.000193657
ENSMUSG00000105322	Gm43751	TEC	89.3392	-1.21225	0.420821	-2.88067	0.0039683	0.0354445
ENSMUSG00000001119	Col6a1	protein_coding	278.477	-1.2706	0.281334	-4.51633	6.29192e-06	0.000181921
ENSMUSG00000001985	Grik3	protein_coding	532.727	-0.729101	0.242564	-3.00581	0.00264875	0.0260291
ENSMUSG00000008226	Scrn3	protein_coding	607.282	-0.713453	0.239345	-2.98085	0.00287448	0.0277317
ENSMUSG00000014353	Tmem87b	protein_coding	2490.11	-0.591268	0.19511	-3.03044	0.00244201	0.0246076
ENSMUSG00000020464	Pnpt1	protein_coding	940.317	-0.630843	0.212352	-2.97074	0.00297079	0.0284159
ENSMUSG00000022026	Olfm4	protein_coding	258.82	-0.864592	0.309332	-2.79503	0.00518948	0.0429447
ENSMUSG00000022453	Naga	protein_coding	976.9	-0.631975	0.20651	-3.06026	0.00221143	0.0227734
ENSMUSG00000022564	Grina	protein_coding	22518.8	-0.620548	0.166621	-3.72432	0.000195844	0.00325913
ENSMUSG00000025280	Polr3a	protein_coding	1585.73	-0.788654	0.187134	-4.21438	2.5047e-05	0.00059105
ENSMUSG00000025324	Atp10a	protein_coding	74.2753	-1.43601	0.442399	-3.24596	0.00117056	0.0137214
ENSMUSG00000026110	Mgat4a	protein_coding	800.539	-0.635874	0.199835	-3.18199	0.00146267	0.0164483
ENSMUSG00000026188	Tmem169	protein_coding	1638.29	-0.718995	0.210459	-3.41632	0.000634742	0.00845657
ENSMUSG00000026668	Ucma	protein_coding	282.663	-0.839273	0.270001	-3.1084	0.00188102	0.0200699
ENSMUSG00000026834	Acvr1c	protein_coding	338.816	-0.826044	0.248783	-3.32033	0.000899095	0.0112609
ENSMUSG00000027366	Sppl2a	protein_coding	1475.24	-0.611545	0.196874	-3.10628	0.0018946	0.0201731
ENSMUSG00000030452	Nipa2	protein_coding	2030.28	-0.613311	0.187964	-3.26291	0.00110273	0.0130713
ENSMUSG00000030708	Dnajb13	protein_coding	101.456	-1.12239	0.374365	-2.99813	0.00271643	0.0265708
ENSMUSG00000030720	Cln3	protein_coding	617.006	-0.712955	0.210829	-3.38168	0.000720445	0.00943972
ENSMUSG00000031295	Phka2	protein_coding	480.897	-0.647473	0.227315	-2.84835	0.00439461	0.0380034
ENSMUSG00000031927	1700012B09Rik	protein_coding	42.1555	-1.57344	0.555219	-2.83392	0.00459814	0.0391859
ENSMUSG00000031997	Trpc6	protein_coding	166.224	-1.17938	0.316852	-3.72219	0.000197504	0.0032788
ENSMUSG00000032595	Cdhr4	protein_coding	52.9296	-2.63284	0.583958	-4.5086	6.52555e-06	0.000187819
ENSMUSG00000033629	Hacd3	protein_coding	21369.2	-0.695453	0.171819	-4.0476	5.17451e-05	0.00107723
ENSMUSG00000034467	Dynlrb2	protein_coding	122.381	-1.41224	0.355763	-3.96961	7.19907e-05	0.00141783
ENSMUSG00000036636	Clcn7	protein_coding	3518.61	-0.662433	0.182693	-3.62594	0.00028791	0.00443521
ENSMUSG00000036760	Kcnk9	protein_coding	1049.3	-0.832811	0.199358	-4.17745	2.9479e-05	0.000674895
ENSMUSG00000036832	Lpar3	protein_coding	30.0508	-3.21354	0.783963	-4.0991	4.14763e-05	0.00089669
ENSMUSG00000037419	Endod1	protein_coding	3983.97	-0.709148	0.186837	-3.79555	0.000147319	0.00258221
ENSMUSG00000039990	Edrf1	protein_coding	1394.28	-0.605962	0.198195	-3.05741	0.0022326	0.0229472
ENSMUSG00000042354	Gnl3	protein_coding	1214.25	-0.853774	0.198793	-4.29479	1.7486e-05	0.000434297
ENSMUSG00000050541	Adra1b	protein_coding	199.02	-0.864087	0.314808	-2.74481	0.00605466	0.0478312
ENSMUSG00000050994	Adgb	protein_coding	33.8223	-2.09479	0.688706	-3.04162	0.00235305	0.0238248
ENSMUSG00000052997	Uba2	protein_coding	5362.94	-0.616591	0.174214	-3.53928	0.000401221	0.00577837
ENSMUSG00000056158	Car10	protein_coding	1627.59	-0.587408	0.181662	-3.23352	0.00122274	0.0142453
ENSMUSG00000058897	Col25a1	protein_coding	2302.7	-0.639577	0.206553	-3.09643	0.00195863	0.0207132
ENSMUSG00000067578	Cbln4	protein_coding	385.371	-0.8231	0.259925	-3.16668	0.00154191	0.0171549
ENSMUSG00000069089	Cdk7	protein_coding	1234.78	-0.599005	0.20438	-2.93084	0.00338044	0.0314796
ENSMUSG00000073542	Cep76	protein_coding	427.434	-0.735968	0.246422	-2.98661	0.00282089	0.0273116
ENSMUSG00000105519	E430021H15Rik	TEC	109.928	-1.21521	0.376242	-3.22987	0.00123845	0.0143755
ENSMUSG00000106691	2700029L08Rik	TEC	69.6822	-1.25132	0.437227	-2.86194	0.00421053	0.0368292
ENSMUSG00000109179	Gm35339	protein_coding	133.144	-1.19929	0.355406	-3.37442	0.000739709	0.00959957
ENSMUSG00000109390	Gm45718	TEC	85.3827	-1.46777	0.408712	-3.5912	0.000329162	0.00493094
ENSMUSG00000116093	Gm3888	processed_pseudogene	2058.78	-0.806536	0.190266	-4.23898	2.24533e-05	0.000536652
ENSMUSG00000025784	Clec3b	protein_coding	98.0534	-1.64903	0.508136	-3.24526	0.00117345	0.0137396
ENSMUSG00000026301	Iqca	protein_coding	58.8457	-1.45347	0.473726	-3.06817	0.00215374	0.022354
ENSMUSG00000026377	Nifk	protein_coding	1876.55	-0.601782	0.213801	-2.81469	0.0048825	0.0409925
ENSMUSG00000026627	Pacc1	protein_coding	1386.75	-0.603312	0.193279	-3.12146	0.00179955	0.0193755
ENSMUSG00000027419	Pcsk2	protein_coding	4019	-0.732519	0.183574	-3.99032	6.59829e-05	0.00131585
ENSMUSG00000027981	Rnpc3	protein_coding	663.104	-0.708663	0.2074	-3.41689	0.000633419	0.00844485
ENSMUSG00000028047	Thbs3	protein_coding	872.722	-0.67115	0.208786	-3.21454	0.00130654	0.0149921
ENSMUSG00000031889	D230025D16Rik	protein_coding	1728.02	-0.606535	0.180982	-3.35135	0.000804173	0.0103096
ENSMUSG00000035769	Xylb	protein_coding	216.159	-0.801563	0.293666	-2.72951	0.00634291	0.0494363
ENSMUSG00000036875	Dna2	protein_coding	92.4661	-1.62102	0.412544	-3.92934	8.51799e-05	0.00163857
ENSMUSG00000037188	Grhl3	protein_coding	39.3505	-1.93502	0.654846	-2.95493	0.00312742	0.0296311
ENSMUSG00000042567	Nek10	protein_coding	200.077	-1.00801	0.298182	-3.38051	0.000723516	0.00946691
ENSMUSG00000044501	Zfp758	protein_coding	295.394	-0.771514	0.271341	-2.84333	0.00446445	0.0383805
ENSMUSG00000079260	Tmppe	protein_coding	652.041	-0.741717	0.2249	-3.29799	0.000973795	0.0119183
ENSMUSG00000102555	6430511E19Rik	TEC	673.301	-1.10874	0.241409	-4.59278	4.37372e-06	0.000130628

## Sheet: 3.4 Xtail_KCl-All
Results of Xtail analysis comparing neurite enrichment KCl-treated and Ctrl neurons. Genes with baseMean < 10 were not considered in analysis.
ensembl_gene_id	external_gene_name	gene_biotype	mRNA_log2FC_Soma	mRNA_log2FC_Neurites	log2FC_NS_v1	pvalue_v1	Ctrl_log2R	KCl_log2R	log2FC_NS_v2	pvalue_v2	log2FC_NS_final	pvalue_final
ENSMUSG00000000028	Cdc45	protein_coding	0.46713	-0.339124	-0.80562	0.0621686	0.0358117	-0.770442	-0.806932	0.107603	-0.806932	0.107603
[truncated: 21,662 more rows]

## Sheet: 3.5 Xtail KCl Neurite-enriched
Genes with increased localization in Neurites in KCl treated cells. Results of Xtail analysis in WT cells, log2FC_NS_final > log(1.5), pvalue_final < 0.05
[truncated: 340 more rows]

[truncated: 1 more sheets: 3.6 Xtail KCl Neurite-depleted]
