# Supplementary material for: m6A and YTHDF proteins contribute to the localization of select neuronal mRNAs
Source: Nucleic Acids Res. 2022 Apr 19;50(8):4464–83. doi: 10.1093/nar/gkac251 (PMC9071445; doi:10.1093/nar/gkac251)
Supplement: gkac251_Supplemental_Files [file gkac251_supplemental_files.zip › Supplementary Table 4.xlsx]

## Sheet: 4.1 DESeq2 Mettl3 KO-All
Results of DESeq2 Analysis for changes in differential gene expression in the soma of Mettl3 KO neurons.
ensembl_gene_id	external_gene_name	gene_biotype	baseMean	log2FoldChange	lfcSE	stat	pvalue	padj
ENSMUSG00000025889	Snca	protein_coding	24790.5	-7.38463	0.385627	-19.1497	9.73535e-82	2.65746e-77
ENSMUSG00000029056	Pank4	protein_coding	510.453	-3.38599	0.209105	-16.1928	5.67248e-59	7.74208e-55
ENSMUSG00000109209	Gm45104	TEC	334.813	6.02027	0.389909	15.4402	8.7842e-54	7.99274e-50
ENSMUSG00000090272	Mndal	protein_coding	269.301	-5.04365	0.384262	-13.1255	2.35136e-39	1.60462e-35
ENSMUSG00000041696	Rasl12	protein_coding	284.521	-2.47639	0.197057	-12.5668	3.21328e-36	1.75426e-32
ENSMUSG00000039253	Fn3krp	protein_coding	816.192	3.6479	0.295064	12.3631	4.13934e-35	1.88319e-31
ENSMUSG00000079012	Serpina3m	protein_coding	240.193	5.55456	0.47436	11.7096	1.13803e-31	4.43785e-28
ENSMUSG00000038760	Trhr	protein_coding	453.429	-3.40974	0.296091	-11.5158	1.09779e-30	3.74579e-27
ENSMUSG00000089827	1700023H06Rik	lncRNA	255.172	3.47815	0.314414	11.0623	1.91084e-28	5.79558e-25
ENSMUSG00000108456	4732496C06Rik	lncRNA	214.253	-4.29465	0.409852	-10.4785	1.0841e-25	2.95927e-22
ENSMUSG00000079168	Cd209g	protein_coding	184.338	5.33111	0.513604	10.3798	3.06456e-25	7.60486e-22
ENSMUSG00000006154	Eps8l1	protein_coding	148.806	-2.56344	0.251277	-10.2017	1.94894e-24	4.43335e-21
ENSMUSG00000051906	Cd209f	protein_coding	301.51	5.53817	0.561685	9.85992	6.20965e-23	1.30388e-19
ENSMUSG00000106874	Gm20186	lncRNA	50.1435	-4.67058	0.486637	-9.59768	8.1762e-22	1.59418e-18
ENSMUSG00000039997	Ifi203	protein_coding	230.855	-3.61451	0.382005	-9.46194	3.02294e-21	5.50114e-18
ENSMUSG00000005681	Apoa2	protein_coding	41.2905	-4.26865	0.473683	-9.01163	2.03019e-19	3.46362e-16
ENSMUSG00000054196	Cthrc1	protein_coding	138.485	-3.2236	0.362159	-8.90108	5.53068e-19	8.88064e-16
ENSMUSG00000096780	Tmem181b-ps	transcribed_unprocessed_pseudogene	6379.75	-2.65301	0.303358	-8.74547	2.22098e-18	3.36811e-15
ENSMUSG00000000805	Car4	protein_coding	168.982	-3.74581	0.437236	-8.56702	1.06197e-17	1.52572e-14
ENSMUSG00000058207	Serpina3k	protein_coding	55.6934	5.26444	0.631388	8.33788	7.56341e-17	1.03229e-13
ENSMUSG00000009214	Mymk	protein_coding	115.319	-2.22292	0.268322	-8.28452	1.1859e-16	1.54149e-13
ENSMUSG00000018459	Slc13a3	protein_coding	1312.79	3.02265	0.385076	7.84949	4.17733e-15	4.95776e-12
ENSMUSG00000068762	Gstm6	protein_coding	666.388	-2.23922	0.286692	-7.81055	5.69379e-15	6.47598e-12
ENSMUSG00000044726	Erich5	protein_coding	88.278	3.85542	0.496103	7.77142	7.76118e-15	8.14834e-12
ENSMUSG00000050505	Pcdh20	protein_coding	1075.17	-2.13383	0.274443	-7.77513	7.53728e-15	8.14834e-12
ENSMUSG00000020170	Frs2	protein_coding	1667.35	-1.45904	0.193276	-7.54897	4.38722e-14	4.43548e-11
ENSMUSG00000026904	Slc4a10	protein_coding	2976.81	-1.94379	0.261471	-7.43404	1.05331e-13	1.02687e-10
ENSMUSG00000054594	Oscar	protein_coding	76.1376	-2.64339	0.357901	-7.3858	1.51539e-13	1.4264e-10
ENSMUSG00000116212	Gm18979	processed_pseudogene	45.4415	7.12915	0.966308	7.37772	1.61023e-13	1.46515e-10
ENSMUSG00000082632	Gm13365	processed_pseudogene	55.2132	-2.51349	0.342341	-7.34208	2.10295e-13	1.85175e-10
ENSMUSG00000074637	Sox2	protein_coding	470.163	2.68102	0.367833	7.28869	3.12985e-13	2.66986e-10
ENSMUSG00000053825	Ppfia2	protein_coding	3565.82	-1.48874	0.204634	-7.27513	3.46092e-13	2.86281e-10
ENSMUSG00000117113	Gm49883	TEC	321.643	-2.47028	0.341163	-7.24075	4.46216e-13	3.58246e-10
ENSMUSG00000093846	Gm4425	lncRNA	55.7967	2.18912	0.303448	7.21416	5.4269e-13	4.23252e-10
ENSMUSG00000049891	Gm7984	processed_pseudogene	288.114	-1.47478	0.20575	-7.16784	7.61887e-13	5.77701e-10
ENSMUSG00000076617	Ighm	IG_C_gene	126.688	3.28406	0.458822	7.15758	8.21162e-13	6.05818e-10
ENSMUSG00000086902	Gm11728	lncRNA	62.7261	-2.21951	0.310759	-7.14223	9.18318e-13	6.59666e-10
ENSMUSG00000042369	Rbm45	protein_coding	454.44	2.49228	0.351796	7.08443	1.39615e-12	9.5277e-10
ENSMUSG00000051451	Crebzf	protein_coding	327.764	-1.87917	0.265862	-7.06821	1.56948e-12	1.04493e-09
ENSMUSG00000108979	1700016B15Rik	TEC	30.6365	3.35534	0.477978	7.01987	2.22078e-12	1.44335e-09
ENSMUSG00000028004	Npy2r	protein_coding	390.67	-2.44057	0.348252	-7.00805	2.41661e-12	1.5341e-09
ENSMUSG00000000628	Hk2	protein_coding	775.776	-1.38902	0.198646	-6.99244	2.70137e-12	1.67589e-09
ENSMUSG00000046942	Mageb16	protein_coding	24.9908	-4.67352	0.668961	-6.98624	2.82352e-12	1.71275e-09
ENSMUSG00000109217	Gm44676	TEC	174.882	-3.05163	0.439246	-6.94743	3.72011e-12	2.20756e-09
ENSMUSG00000100843	Gm8307	processed_pseudogene	28.3063	-3.98943	0.576116	-6.92469	4.36919e-12	2.53757e-09
ENSMUSG00000058626	Capn11	protein_coding	91.1013	-2.8848	0.417622	-6.90768	4.92634e-12	2.80155e-09
ENSMUSG00000042251	Pm20d1	protein_coding	94.2106	3.07606	0.446875	6.88349	5.84018e-12	3.06576e-09
ENSMUSG00000110105	Gm45844	protein_coding	101.555	-2.14164	0.311121	-6.88364	5.83411e-12	3.06576e-09
ENSMUSG00000113123	Gm40864	lncRNA	26.0036	4.52162	0.656725	6.8851	5.77478e-12	3.06576e-09
ENSMUSG00000115783	Bc1	lncRNA	705.114	-4.12547	0.598693	-6.89079	5.5483e-12	3.06576e-09
ENSMUSG00000030966	Trim21	protein_coding	55.5292	2.99326	0.435558	6.87224	6.32006e-12	3.25507e-09
ENSMUSG00000076612	Ighg2c	IG_C_gene	22.4741	-4.50931	0.656848	-6.86508	6.6456e-12	3.35935e-09
ENSMUSG00000020629	Adi1	protein_coding	1703.57	2.21759	0.324025	6.84388	7.70762e-12	3.82536e-09
ENSMUSG00000050587	Lrrc4c	protein_coding	1823.16	-1.454	0.213528	-6.80939	9.80118e-12	4.77755e-09
ENSMUSG00000000560	Gabra2	protein_coding	6600.27	-1.54827	0.228246	-6.78334	1.17432e-11	5.62378e-09
ENSMUSG00000025551	Fgf14	protein_coding	1184.83	-1.6864	0.250191	-6.74045	1.579e-11	7.43138e-09
ENSMUSG00000108866	Gm35082	lncRNA	52.7404	4.95135	0.737362	6.71495	1.88131e-11	8.70409e-09
ENSMUSG00000044361	BC024139	protein_coding	371.447	-1.88462	0.281383	-6.69771	2.11708e-11	9.63166e-09
ENSMUSG00000044708	Kcnj10	protein_coding	935.116	3.44918	0.516225	6.68154	2.36448e-11	1.05809e-08
ENSMUSG00000042909	Olfr648	protein_coding	38.6628	-7.14327	1.07042	-6.67334	2.50049e-11	1.1009e-08
ENSMUSG00000031691	Tnpo2	protein_coding	2339.51	-1.72598	0.258958	-6.66512	2.64446e-11	1.14581e-08
ENSMUSG00000020014	Cfap54	protein_coding	454.313	2.0855	0.314496	6.63124	3.32883e-11	1.4198e-08
ENSMUSG00000093880	Tmem181c-ps	unprocessed_pseudogene	1786.82	-1.90718	0.290546	-6.56412	5.23404e-11	2.19806e-08
ENSMUSG00000096999	Gm26793	lncRNA	228.887	3.44973	0.525886	6.55985	5.38627e-11	2.22771e-08
ENSMUSG00000037362	Ccn3	protein_coding	330.471	1.61103	0.245997	6.54898	5.79322e-11	2.36026e-08
ENSMUSG00000033061	Resp18	protein_coding	1070.37	-2.37594	0.363202	-6.54165	6.0844e-11	2.44244e-08
ENSMUSG00000038242	Aox4	protein_coding	117.4	2.01696	0.309695	6.51275	7.37874e-11	2.91909e-08
ENSMUSG00000057068	Fam47e	protein_coding	220.37	2.68657	0.414735	6.47778	9.30795e-11	3.6297e-08
ENSMUSG00000013611	Snx31	protein_coding	90.676	-3.57942	0.553479	-6.46714	9.98773e-11	3.83993e-08
ENSMUSG00000026421	Csrp1	protein_coding	866.148	3.34031	0.516941	6.46169	1.03543e-10	3.92559e-08
ENSMUSG00000066438	Plekhd1	protein_coding	324.033	-1.89888	0.296961	-6.39439	1.61185e-10	6.02722e-08
ENSMUSG00000052544	St6galnac3	protein_coding	659.878	-1.29786	0.203073	-6.39109	1.64706e-10	6.07563e-08
ENSMUSG00000005672	Kit	protein_coding	1028.59	-1.8609	0.291461	-6.38471	1.71717e-10	6.24982e-08
ENSMUSG00000034488	Edil3	protein_coding	1019.81	-2.05454	0.322017	-6.38022	1.76838e-10	6.35149e-08
ENSMUSG00000004709	Cd244a	protein_coding	20.7091	4.67661	0.733825	6.37293	1.85449e-10	6.5743e-08
ENSMUSG00000017707	Serinc3	protein_coding	3365.89	-2.04458	0.321242	-6.36462	1.95771e-10	6.85125e-08
ENSMUSG00000046318	Ccbe1	protein_coding	460.641	-1.604	0.252928	-6.34171	2.27232e-10	7.85158e-08
ENSMUSG00000050069	Grem2	protein_coding	97.3392	-2.56623	0.40505	-6.33558	2.3645e-10	8.06798e-08
ENSMUSG00000002728	Naa20	protein_coding	2255.01	-1.22033	0.193663	-6.30129	2.95176e-10	9.94745e-08
ENSMUSG00000105039	Gm32585	lncRNA	114.54	-1.61231	0.259388	-6.21584	5.10501e-10	1.68039e-07
ENSMUSG00000117465	Gm49980	lncRNA	307.482	-1.58477	0.254962	-6.21571	5.10943e-10	1.68039e-07
ENSMUSG00000045287	Rtn4rl1	protein_coding	1303.21	-2.47836	0.399144	-6.20919	5.32591e-10	1.73073e-07
ENSMUSG00000020317	Theg	protein_coding	31.1033	-2.52471	0.407288	-6.19884	5.68822e-10	1.82452e-07
ENSMUSG00000023484	Prph	protein_coding	701.447	-1.58562	0.255862	-6.19718	5.7482e-10	1.82452e-07
ENSMUSG00000010064	Slc38a3	protein_coding	818.709	2.03828	0.329408	6.1877	6.10472e-10	1.91541e-07
ENSMUSG00000107755	Mageb16-ps2	processed_pseudogene	19.1693	-5.13498	0.830713	-6.18142	6.35288e-10	1.97062e-07
ENSMUSG00000060177	Klk1b22	protein_coding	77.6379	7.07065	1.15026	6.14701	7.89582e-10	2.42171e-07
ENSMUSG00000026535	Ifi202b	protein_coding	30.2914	5.12744	0.836968	6.12621	8.99987e-10	2.72966e-07
ENSMUSG00000015854	Cd5l	protein_coding	164.562	2.44502	0.400363	6.107	1.01521e-09	3.04529e-07
ENSMUSG00000028289	Epha7	protein_coding	2081.32	-1.18999	0.195704	-6.08056	1.19765e-09	3.55352e-07
ENSMUSG00000029556	Hnf1a	protein_coding	35.0431	2.10674	0.349071	6.03527	1.58698e-09	4.65804e-07
ENSMUSG00000015134	Aldh1a3	protein_coding	44.7565	-2.54896	0.423534	-6.01832	1.76241e-09	5.11794e-07
ENSMUSG00000037493	Cib2	protein_coding	661.738	-1.25068	0.208571	-5.99643	2.01703e-09	5.79568e-07
ENSMUSG00000112903	Gm5948	processed_pseudogene	20.6106	4.9608	0.827651	5.99383	2.04953e-09	5.82771e-07
ENSMUSG00000092465	Gm20472	unprocessed_pseudogene	40.4924	1.88997	0.317173	5.9588	2.54103e-09	7.15078e-07
ENSMUSG00000052387	Trpm3	protein_coding	970.274	-1.3107	0.221217	-5.92493	3.12431e-09	8.70249e-07
ENSMUSG00000102550	Gm8276	processed_pseudogene	585.39	1.19171	0.202421	5.88726	3.92649e-09	1.08264e-06
ENSMUSG00000010392	Gosr1	protein_coding	1807.66	-1.15135	0.195792	-5.88049	4.09043e-09	1.09493e-06
ENSMUSG00000017754	Pltp	protein_coding	2274.51	2.29874	0.390874	5.88102	4.07742e-09	1.09493e-06
ENSMUSG00000031212	Pgr15l	protein_coding	25.3423	-2.61809	0.445218	-5.88046	4.09139e-09	1.09493e-06
ENSMUSG00000114140	Gm6943	unprocessed_pseudogene	31.722	3.10495	0.528968	5.86982	4.36257e-09	1.15617e-06
ENSMUSG00000098900	Gm18190	transcribed_unprocessed_pseudogene	25.1755	-2.33126	0.400637	-5.81888	5.92436e-09	1.55497e-06
ENSMUSG00000085862	Gm13483	lncRNA	22.7351	-2.73716	0.470759	-5.81436	6.08677e-09	1.58239e-06
ENSMUSG00000070532	Ccdc190	protein_coding	253.335	2.77543	0.481494	5.7642	8.20474e-09	2.11287e-06
ENSMUSG00000063558	Aox1	protein_coding	302.064	1.61984	0.281516	5.75399	8.71638e-09	2.20307e-06
ENSMUSG00000004105	Angptl2	protein_coding	180.034	1.59477	0.277455	5.74784	9.03894e-09	2.26104e-06
ENSMUSG00000041481	Serpina3g	protein_coding	167.125	2.14461	0.373203	5.74649	9.11142e-09	2.26104e-06
ENSMUSG00000068335	Dok1	protein_coding	142.329	2.10215	0.36658	5.73449	9.78068e-09	2.40525e-06
ENSMUSG00000020674	Pxdn	protein_coding	2078.58	-1.72245	0.300643	-5.72921	1.00897e-08	2.4591e-06
ENSMUSG00000027971	Ndst4	protein_coding	27.8156	-2.85768	0.499852	-5.71705	1.08388e-08	2.61829e-06
ENSMUSG00000091697	Eif3s6-ps2	processed_pseudogene	381.363	1.72818	0.30302	5.70318	1.17593e-08	2.81573e-06
ENSMUSG00000103343	Gm37052	TEC	47.0931	-2.6679	0.468161	-5.69868	1.20741e-08	2.86597e-06
ENSMUSG00000015852	Fcrls	protein_coding	758.852	3.95749	0.69502	5.69406	1.24051e-08	2.91915e-06
ENSMUSG00000027171	Prrg4	protein_coding	555.672	1.96389	0.347667	5.64877	1.61603e-08	3.76277e-06
ENSMUSG00000040616	Tmem51	protein_coding	125.452	1.59319	0.282099	5.64765	1.62658e-08	3.76277e-06
ENSMUSG00000030688	Stard10	protein_coding	215.95	1.3484	0.239467	5.63083	1.79343e-08	4.11388e-06
ENSMUSG00000002980	Bcam	protein_coding	587.892	1.27273	0.226249	5.62534	1.85139e-08	4.21146e-06
ENSMUSG00000108388	Gm44673	TEC	27.4647	2.57829	0.458864	5.61884	1.92238e-08	4.3368e-06
ENSMUSG00000079110	Capn3	protein_coding	451.605	-1.41833	0.252725	-5.61216	1.99813e-08	4.47074e-06
ENSMUSG00000005994	Tyrp1	protein_coding	82.0021	-1.74569	0.311162	-5.61024	2.02049e-08	4.48401e-06
ENSMUSG00000087370	Tmem170b	protein_coding	7075.97	-1.215	0.217025	-5.59841	2.16327e-08	4.76216e-06
ENSMUSG00000030029	Lrig1	protein_coding	418.816	1.58575	0.283898	5.58563	2.32857e-08	5.08504e-06
ENSMUSG00000117824	Gm50350	lncRNA	15.4534	4.4478	0.799504	5.56321	2.64863e-08	5.73807e-06
ENSMUSG00000113039	Gm9265	unprocessed_pseudogene	33.463	2.77102	0.499611	5.54636	2.91685e-08	6.26939e-06
ENSMUSG00000035762	Tmem161b	protein_coding	620.984	1.19906	0.216766	5.5316	3.17322e-08	6.76715e-06
ENSMUSG00000030341	Tnfrsf1a	protein_coding	712.652	2.41252	0.436712	5.52429	3.30824e-08	7.00038e-06
ENSMUSG00000021575	Ahrr	protein_coding	31.8699	-2.48785	0.450504	-5.52238	3.3444e-08	7.02247e-06
ENSMUSG00000028749	Pla2g2f	protein_coding	15.0422	-3.71007	0.673197	-5.51113	3.56544e-08	7.42946e-06
ENSMUSG00000098679	Mir7688	miRNA	13.5855	-4.26738	0.774655	-5.50875	3.61389e-08	7.47337e-06
ENSMUSG00000109191	Gm45131	TEC	14.8324	-3.69383	0.674394	-5.47726	4.31966e-08	8.86571e-06
ENSMUSG00000071715	Ncf4	protein_coding	87.637	4.23229	0.7746	5.46385	4.65924e-08	9.49129e-06
ENSMUSG00000041757	Plekha6	protein_coding	1087.06	-1.08981	0.199681	-5.45776	4.82169e-08	9.74945e-06
ENSMUSG00000030465	Psd3	protein_coding	2550.79	-1.28925	0.236327	-5.45537	4.88716e-08	9.771e-06
ENSMUSG00000051351	Zfp46	protein_coding	1572.99	-1.52873	0.280255	-5.45476	4.90393e-08	9.771e-06
ENSMUSG00000036202	Rif1	protein_coding	960.779	1.07065	0.196401	5.45137	4.99822e-08	9.81556e-06
ENSMUSG00000053684	BC048403	protein_coding	116.559	-1.68776	0.309547	-5.45235	4.97091e-08	9.81556e-06
ENSMUSG00000113174	Gm9292	unprocessed_pseudogene	55.8744	2.90957	0.533951	5.44914	5.06143e-08	9.86871e-06
ENSMUSG00000030877	Mfsd13b	protein_coding	57.0397	-1.94298	0.356936	-5.44348	5.22498e-08	1.01153e-05
ENSMUSG00000042228	Lyn	protein_coding	329.536	1.78118	0.328048	5.42964	5.6468e-08	1.07791e-05
ENSMUSG00000049037	Clec4a1	protein_coding	91.0347	3.29602	0.607012	5.42991	5.63817e-08	1.07791e-05
ENSMUSG00000025739	Gng13	protein_coding	250.824	-2.42458	0.447934	-5.41281	6.20447e-08	1.17614e-05
ENSMUSG00000074358	Ccdc61	protein_coding	572.007	-1.2348	0.228295	-5.40879	6.34515e-08	1.19451e-05
ENSMUSG00000098702	1500015A07Rik	lncRNA	359.375	1.6561	0.30651	5.40309	6.55042e-08	1.2247e-05
ENSMUSG00000067231	Cyp2c65	protein_coding	38.5309	-2.53397	0.469457	-5.39765	6.75201e-08	1.25381e-05
ENSMUSG00000107772	Gm5311	processed_pseudogene	72.1708	-1.70898	0.317089	-5.38959	7.06167e-08	1.30245e-05
ENSMUSG00000109179	Gm35339	protein_coding	139.112	-1.69645	0.315066	-5.38441	7.26833e-08	1.33157e-05
ENSMUSG00000035104	Eva1a	protein_coding	362.44	1.98493	0.369046	5.37855	7.50869e-08	1.36643e-05
ENSMUSG00000064280	Ccdc146	protein_coding	149.063	2.4162	0.450341	5.36527	8.08274e-08	1.46116e-05
ENSMUSG00000030263	Lrmp	protein_coding	54.4858	3.58603	0.668844	5.36153	8.25205e-08	1.48195e-05
ENSMUSG00000013766	Ly6g6e	protein_coding	43.642	-2.8075	0.524836	-5.34928	8.83035e-08	1.57544e-05
ENSMUSG00000062257	Opcml	protein_coding	8533.98	-1.12366	0.2102	-5.34569	9.0075e-08	1.59661e-05
ENSMUSG00000096010	H4f16	protein_coding	273.419	2.03156	0.380951	5.33287	9.66737e-08	1.70252e-05
ENSMUSG00000056755	Grm7	protein_coding	1425.89	-1.04789	0.197108	-5.31633	1.05883e-07	1.85275e-05
ENSMUSG00000029064	Gnb1	protein_coding	31920.2	-1.70777	0.321908	-5.30516	1.12577e-07	1.94494e-05
ENSMUSG00000079013	Serpina3j	protein_coding	50.9345	2.6787	0.50491	5.3053	1.12488e-07	1.94494e-05
ENSMUSG00000034898	Filip1	protein_coding	201.614	1.65855	0.313158	5.29621	1.18231e-07	2.02978e-05
ENSMUSG00000040998	Npnt	protein_coding	643.374	-0.977009	0.185035	-5.28013	1.29092e-07	2.18871e-05
ENSMUSG00000043850	Clrn1	protein_coding	77.0886	-1.93372	0.366161	-5.28107	1.28431e-07	2.18871e-05
ENSMUSG00000025370	Cdh9	protein_coding	169.311	-2.47069	0.469885	-5.25808	1.45569e-07	2.42292e-05
ENSMUSG00000021338	Carmil1	protein_coding	3553.02	-1.05898	0.201556	-5.25405	1.48788e-07	2.44667e-05
ENSMUSG00000075478	Slitrk1	protein_coding	993.776	-1.60519	0.305486	-5.25456	1.48382e-07	2.44667e-05
ENSMUSG00000004359	Spic	protein_coding	21.5434	3.47755	0.664198	5.23571	1.64353e-07	2.68644e-05
ENSMUSG00000026547	Tagln2	protein_coding	666.336	1.99749	0.381741	5.23259	1.67149e-07	2.6998e-05
ENSMUSG00000057596	Trim30d	protein_coding	13.8398	-3.42308	0.654054	-5.23363	1.66209e-07	2.6998e-05
ENSMUSG00000020436	Gabrg2	protein_coding	2604.87	-1.71736	0.328587	-5.22649	1.72757e-07	2.75775e-05
ENSMUSG00000095564	Gm20474	transcribed_unprocessed_pseudogene	10.4246	3.88039	0.742414	5.22672	1.72545e-07	2.75775e-05
ENSMUSG00000048782	Insc	protein_coding	411.734	-1.69893	0.325714	-5.21601	1.82816e-07	2.90136e-05
ENSMUSG00000053063	Clec12a	protein_coding	75.312	4.00277	0.767593	5.2147	1.84111e-07	2.90502e-05
ENSMUSG00000022715	Tmem114	protein_coding	128.406	-2.02218	0.387997	-5.21184	1.86972e-07	2.9186e-05
ENSMUSG00000027570	Col9a3	protein_coding	613.891	2.51619	0.482795	5.21171	1.8711e-07	2.9186e-05
ENSMUSG00000022831	Hcls1	protein_coding	161.819	3.69229	0.709239	5.20599	1.92966e-07	2.99284e-05
ENSMUSG00000113309	Gm48408	TEC	47.3221	-2.29787	0.441485	-5.20485	1.94149e-07	2.99417e-05
ENSMUSG00000104843	Gm5308	processed_pseudogene	153.639	-1.33705	0.257415	-5.19416	2.05645e-07	3.15365e-05
ENSMUSG00000041380	Htr2c	protein_coding	135.401	-2.19846	0.424162	-5.18307	2.18267e-07	3.32851e-05
ENSMUSG00000026824	Kcnj3	protein_coding	568.286	-1.64414	0.317434	-5.17945	2.22539e-07	3.35615e-05
ENSMUSG00000034997	Htr2a	protein_coding	153.944	-2.61207	0.50429	-5.1797	2.2224e-07	3.35615e-05
ENSMUSG00000035873	Pawr	protein_coding	77.9647	3.23376	0.625791	5.16748	2.37273e-07	3.55871e-05
ENSMUSG00000029484	Anxa3	protein_coding	526.975	3.50903	0.683578	5.13333	2.84664e-07	4.24616e-05
ENSMUSG00000049988	Lrrc25	protein_coding	75.6599	3.5722	0.697244	5.12331	3.00219e-07	4.45385e-05
ENSMUSG00000104586	4921539H07Rik	lncRNA	108.44	-2.35784	0.460734	-5.11758	3.09474e-07	4.56633e-05
ENSMUSG00000026390	Marco	protein_coding	607.82	3.93279	0.768686	5.11624	3.11682e-07	4.57418e-05
ENSMUSG00000084843	B230312C02Rik	lncRNA	114.775	-2.17844	0.427223	-5.09907	3.4132e-07	4.98235e-05
ENSMUSG00000031278	Acsl4	protein_coding	6908.82	-1.63932	0.321845	-5.09352	3.51469e-07	5.10322e-05
ENSMUSG00000022097	Sftpc	protein_coding	42.977	-1.7278	0.339518	-5.08897	3.60012e-07	5.19961e-05
ENSMUSG00000109284	B230311B06Rik	lncRNA	33.2791	-3.11146	0.612896	-5.07665	3.84153e-07	5.51906e-05
ENSMUSG00000003813	Rad23a	protein_coding	961.37	-1.23849	0.244329	-5.06896	3.99996e-07	5.71659e-05
ENSMUSG00000043020	Dnai3	protein_coding	342.246	2.35219	0.464222	5.06694	4.04254e-07	5.74736e-05
ENSMUSG00000097842	9330104G04Rik	lncRNA	51.0982	-1.53653	0.30342	-5.06405	4.10446e-07	5.80515e-05
ENSMUSG00000029838	Ptn	protein_coding	7164.62	1.67074	0.330697	5.05219	4.36775e-07	6.1457e-05
ENSMUSG00000002274	Metrn	protein_coding	220.977	1.78122	0.35319	5.04322	4.57756e-07	6.32057e-05
ENSMUSG00000025658	Cnksr2	protein_coding	789.578	-1.27478	0.25269	-5.04482	4.53937e-07	6.32057e-05
ENSMUSG00000025875	Tspan17	protein_coding	2451.19	-1.10171	0.218466	-5.04293	4.58465e-07	6.32057e-05
ENSMUSG00000113167	Gm48482	TEC	243.732	-1.14488	0.22697	-5.04421	4.554e-07	6.32057e-05
ENSMUSG00000096768	Gm47283	lncRNA	3056.21	-1.60243	0.317975	-5.03947	4.66812e-07	6.40331e-05
ENSMUSG00000044337	Ackr3	protein_coding	135.29	-2.17547	0.431909	-5.03688	4.73193e-07	6.45838e-05
ENSMUSG00000071317	Bves	protein_coding	209.099	-1.39836	0.277861	-5.03261	4.83847e-07	6.57093e-05
ENSMUSG00000015501	Hivep2	protein_coding	2313.28	-0.959921	0.190958	-5.02686	4.98571e-07	6.73737e-05
ENSMUSG00000026226	Spata3	protein_coding	42.945	1.65824	0.330068	5.02392	5.0627e-07	6.80772e-05
ENSMUSG00000008193	Spib	protein_coding	27.1824	2.84648	0.566742	5.02254	5.09938e-07	6.82343e-05
ENSMUSG00000106248	Gm9728	processed_pseudogene	329.176	-1.21447	0.242085	-5.01671	5.25625e-07	6.96504e-05
ENSMUSG00000022594	Lynx1	protein_coding	4931.25	-2.02433	0.403831	-5.01282	5.36389e-07	7.03934e-05
ENSMUSG00000085795	Zfp703	protein_coding	548.822	1.39573	0.278398	5.01344	5.34649e-07	7.03934e-05
ENSMUSG00000021751	Acox2	protein_coding	74.867	1.96484	0.392595	5.00476	5.59327e-07	7.30524e-05
ENSMUSG00000028551	Cdkn2c	protein_coding	78.874	4.08669	0.818574	4.99245	5.96174e-07	7.71269e-05
ENSMUSG00000111669	Gm31698	lncRNA	19.7159	-2.94017	0.588888	-4.99274	5.95281e-07	7.71269e-05
ENSMUSG00000051557	Pusl1	protein_coding	899.369	-1.6056	0.321783	-4.98969	6.04765e-07	7.77244e-05
ENSMUSG00000053046	Brsk2	protein_coding	768.103	-1.12035	0.224574	-4.98877	6.07655e-07	7.77244e-05
ENSMUSG00000067795	4930444P10Rik	protein_coding	74.8733	-1.7109	0.342987	-4.98823	6.09335e-07	7.77244e-05
ENSMUSG00000044067	Gpr22	protein_coding	1446.2	-1.39939	0.280724	-4.98491	6.19912e-07	7.87058e-05
ENSMUSG00000000693	Loxl3	protein_coding	449.183	1.52763	0.30652	4.98379	6.23501e-07	7.87949e-05
ENSMUSG00000030532	Hddc3	protein_coding	495.942	2.15603	0.433192	4.97708	6.45518e-07	8.12014e-05
ENSMUSG00000102037	Bcl2a1a	protein_coding	61.7932	4.33824	0.87203	4.97487	6.5292e-07	8.17557e-05
ENSMUSG00000018451	6330403K07Rik	protein_coding	9292.42	-1.17781	0.236892	-4.97193	6.6289e-07	8.26252e-05
ENSMUSG00000036111	Lmo1	protein_coding	770.938	-1.47133	0.296448	-4.96319	6.93445e-07	8.60408e-05
ENSMUSG00000024256	Adcyap1	protein_coding	165.201	-1.47026	0.296669	-4.95592	7.19905e-07	8.89196e-05
ENSMUSG00000004891	Nes	protein_coding	681.193	2.34786	0.473951	4.95381	7.27733e-07	8.94817e-05
ENSMUSG00000091157	Serpina3l-ps	unprocessed_pseudogene	11.1327	3.76755	0.761817	4.94548	7.5957e-07	9.29775e-05
ENSMUSG00000033207	Mamdc2	protein_coding	524.634	2.33328	0.472632	4.93678	7.94213e-07	9.67841e-05
ENSMUSG00000073514	Dok6	protein_coding	573.591	-1.16806	0.236691	-4.93497	8.01639e-07	9.72549e-05
ENSMUSG00000034792	Gna15	protein_coding	54.7199	4.17616	0.846895	4.93114	8.17516e-07	9.72553e-05
ENSMUSG00000042105	Inpp5f	protein_coding	16646.7	-1.80093	0.36525	-4.93068	8.19457e-07	9.72553e-05
ENSMUSG00000075225	Ccdc162	protein_coding	169.954	1.19625	0.242583	4.93131	8.16801e-07	9.72553e-05
ENSMUSG00000081783	Gm15599	processed_pseudogene	3051.53	-1.0527	0.213415	-4.93267	8.11141e-07	9.72553e-05
ENSMUSG00000096255	Dynlt1b	protein_coding	6487.27	-2.41025	0.488782	-4.93115	8.1748e-07	9.72553e-05
ENSMUSG00000105152	Gm42864	lncRNA	31.8176	-3.13573	0.636363	-4.92759	8.32522e-07	9.83781e-05
ENSMUSG00000106698	Gm43599	lncRNA	13.2927	2.8114	0.570941	4.92415	8.47264e-07	9.96887e-05
ENSMUSG00000085067	Gm15631	lncRNA	51.5994	-1.63553	0.332544	-4.91825	8.73223e-07	0.000102302
ENSMUSG00000033255	Gm5134	protein_coding	37.9438	-1.85731	0.377772	-4.91647	8.81189e-07	0.000102794
ENSMUSG00000031343	Gabra3	protein_coding	992.178	-1.61865	0.329394	-4.91404	8.92205e-07	0.000103636
ENSMUSG00000030339	Ltbr	protein_coding	291.105	1.93972	0.395713	4.90184	9.49447e-07	0.000109355
ENSMUSG00000113964	Gm48667	processed_pseudogene	21.0174	2.43906	0.497566	4.90198	9.48742e-07	0.000109355
ENSMUSG00000031344	Gabrq	protein_coding	39.2084	-2.70439	0.551897	-4.90017	9.57532e-07	0.000109823
ENSMUSG00000083558	Gm12896	processed_pseudogene	888.568	2.65668	0.542421	4.89783	9.69021e-07	0.000110675
ENSMUSG00000083365	Gm12895	processed_pseudogene	868.485	2.62077	0.535472	4.89432	9.86481e-07	0.0001122
ENSMUSG00000050625	Ccdc121	protein_coding	40.3231	1.86335	0.381275	4.88715	1.02305e-06	0.000115877
ENSMUSG00000024175	Tekt4	protein_coding	60.9989	2.06768	0.423793	4.87898	1.06637e-06	0.000119128
ENSMUSG00000030474	Siglece	protein_coding	65.2999	3.24108	0.664366	4.87845	1.06922e-06	0.000119128
ENSMUSG00000032570	Atp2c1	protein_coding	8852.39	-1.14472	0.234589	-4.87969	1.06255e-06	0.000119128
ENSMUSG00000039391	Ccdc81	protein_coding	108.628	1.62578	0.333194	4.87938	1.06421e-06	0.000119128
ENSMUSG00000022883	Robo1	protein_coding	572.2	-1.39722	0.286708	-4.87333	1.09735e-06	0.000120429
ENSMUSG00000030868	Dctn5	protein_coding	4353.69	-0.943339	0.193507	-4.87496	1.08833e-06	0.000120429
ENSMUSG00000035095	Fam167a	protein_coding	594.028	1.29459	0.26558	4.87459	1.09036e-06	0.000120429
ENSMUSG00000098112	Bin2	protein_coding	62.5841	3.92534	0.80551	4.87311	1.09854e-06	0.000120429
ENSMUSG00000030605	Mfge8	protein_coding	5829.21	1.65261	0.339456	4.8684	1.12505e-06	0.000122842
ENSMUSG00000020844	Nxn	protein_coding	221.984	1.3435	0.276181	4.86455	1.14718e-06	0.000124448
ENSMUSG00000057182	Scn3a	protein_coding	4092.94	-1.31338	0.270005	-4.86426	1.14888e-06	0.000124448
ENSMUSG00000116958	Gm6705	processed_pseudogene	131.201	1.35989	0.279619	4.86338	1.15399e-06	0.000124508
ENSMUSG00000030226	Lmo3	protein_coding	787.937	-1.751	0.360101	-4.86253	1.15898e-06	0.000124553
ENSMUSG00000099974	Bcl2a1d	protein_coding	79.8796	4.3997	0.907983	4.84557	1.26246e-06	0.000135142
ENSMUSG00000005583	Mef2c	protein_coding	6086.99	-1.02341	0.211884	-4.83006	1.3649e-06	0.000144972
ENSMUSG00000021091	Serpina3n	protein_coding	13407.2	1.82185	0.377147	4.83061	1.36112e-06	0.000144972
ENSMUSG00000020152	Actr2	protein_coding	14455.3	-0.840268	0.174063	-4.82739	1.38334e-06	0.000146361
ENSMUSG00000050666	Vstm4	protein_coding	157.71	2.07599	0.43145	4.81166	1.4968e-06	0.000157753
ENSMUSG00000114603	Gm17938	processed_pseudogene	1162.03	-1.23214	0.256567	-4.80241	1.56766e-06	0.000164586
ENSMUSG00000092216	Gm19345	protein_coding	67.128	-1.35308	0.281873	-4.8003	1.58425e-06	0.000165691
ENSMUSG00000052861	Dnah6	protein_coding	235.75	2.2466	0.468606	4.79422	1.63309e-06	0.0001695
ENSMUSG00000022817	Itgb5	protein_coding	435.226	1.98318	0.413985	4.79046	1.66401e-06	0.000172054
ENSMUSG00000107092	Gm7993	processed_pseudogene	430.538	1.53784	0.321146	4.7886	1.67953e-06	0.000173004
ENSMUSG00000032281	Acsbg1	protein_coding	3718.87	1.93966	0.406145	4.77577	1.79021e-06	0.000183024
ENSMUSG00000090113	Nhlrc4	protein_coding	43.9872	1.62267	0.339981	4.77284	1.81648e-06	0.000185017
ENSMUSG00000028459	Cd72	protein_coding	178.957	2.28403	0.478966	4.76867	1.85445e-06	0.000188181
ENSMUSG00000039246	Lyplal1	protein_coding	400.999	1.14023	0.23924	4.76603	1.87889e-06	0.000188605
ENSMUSG00000052534	Pbx1	protein_coding	4368.56	-0.973098	0.204176	-4.76598	1.87935e-06	0.000188605
ENSMUSG00000022375	Lrrc6	protein_coding	141.538	1.16082	0.244014	4.75719	1.96303e-06	0.000196282
ENSMUSG00000043940	Wdfy3	protein_coding	3690.44	-1.36758	0.287558	-4.75582	1.97642e-06	0.000196899
ENSMUSG00000098973	Mir6236	miRNA	6564.04	2.79874	0.589747	4.74567	2.07822e-06	0.000206288
ENSMUSG00000030525	Chrna7	protein_coding	726.692	-1.89173	0.398775	-4.74387	2.09673e-06	0.000207371
ENSMUSG00000109228	Fam81b	protein_coding	18.6587	2.29694	0.48456	4.74025	2.13451e-06	0.000210346
ENSMUSG00000031974	Abcb10	protein_coding	742.028	-1.09257	0.230909	-4.73161	2.22749e-06	0.000218719
ENSMUSG00000030400	Ercc2	protein_coding	905.913	-1.38846	0.29394	-4.72363	2.3167e-06	0.000226663
ENSMUSG00000039891	Txlnb	protein_coding	72.1777	1.74419	0.369826	4.71624	2.40248e-06	0.000234216
ENSMUSG00000043832	Clec4a3	protein_coding	24.9727	3.09869	0.65783	4.71047	2.47141e-06	0.000240079
ENSMUSG00000026548	Slamf9	protein_coding	24.195	3.08362	0.655189	4.70645	2.52065e-06	0.000243994
ENSMUSG00000113923	Gm10126	processed_pseudogene	400.861	-2.17159	0.462187	-4.69851	2.62072e-06	0.000252783
ENSMUSG00000054203	Ifi205	protein_coding	18.4594	-2.38705	0.508384	-4.69537	2.6613e-06	0.000255794
ENSMUSG00000030905	Crym	protein_coding	5080.5	-1.6113	0.343459	-4.69139	2.71352e-06	0.000259898
ENSMUSG00000054263	Lifr	protein_coding	3218.22	-0.978157	0.209131	-4.67725	2.9075e-06	0.000277504
ENSMUSG00000024885	Aldh3b1	protein_coding	285.52	2.12	0.455066	4.65866	3.1827e-06	0.000302712
ENSMUSG00000078496	Zfp982	protein_coding	73.9689	1.69623	0.364174	4.65776	3.19666e-06	0.000302983
ENSMUSG00000102543	Pcdhgc5	protein_coding	1586.2	-1.40522	0.301858	-4.65523	3.23625e-06	0.000305675
ENSMUSG00000020651	Slc26a4	protein_coding	88.4087	-1.84426	0.397001	-4.64546	3.39312e-06	0.000319386
ENSMUSG00000106273	Gm43767	processed_pseudogene	55.5162	-1.35637	0.292131	-4.64304	3.43326e-06	0.000322054
ENSMUSG00000042707	Dnali1	protein_coding	246.819	1.84674	0.398229	4.63737	3.52866e-06	0.00032987
ENSMUSG00000049521	Cdc42ep1	protein_coding	180.32	2.74431	0.592101	4.63486	3.57176e-06	0.000332758
ENSMUSG00000022415	Syngr1	protein_coding	16992.8	-1.50356	0.324557	-4.63265	3.61022e-06	0.000335198
ENSMUSG00000027861	Casq2	protein_coding	67.0841	2.14538	0.463405	4.6296	3.6638e-06	0.00033902
ENSMUSG00000056501	Cebpb	protein_coding	407.265	3.29821	0.712986	4.62591	3.72954e-06	0.000343937
ENSMUSG00000097383	1500026H17Rik	lncRNA	139.545	-1.12878	0.244156	-4.6232	3.77865e-06	0.000347292
ENSMUSG00000023118	Sympk	protein_coding	2499.18	1.19273	0.258139	4.62048	3.82848e-06	0.000350691
ENSMUSG00000042436	Mfap4	protein_coding	187.546	-1.35118	0.292989	-4.6117	3.99393e-06	0.000364623
ENSMUSG00000057143	Trim12c	protein_coding	197.602	2.75132	0.597168	4.60728	4.07963e-06	0.000371206
ENSMUSG00000104903	Gm43707	lncRNA	53.7634	1.96176	0.426965	4.59466	4.33463e-06	0.000393098
ENSMUSG00000086825	Gm15675	lncRNA	36.1234	2.46754	0.538166	4.58509	4.53796e-06	0.000408821
ENSMUSG00000030708	Dnajb13	protein_coding	385.425	2.01578	0.439846	4.58293	4.58509e-06	0.000411708
ENSMUSG00000047155	Cyp4x1	protein_coding	336.476	-1.73363	0.378956	-4.57476	4.76774e-06	0.000424486
ENSMUSG00000089996	Tmsb15b2	protein_coding	55.152	-1.76629	0.386117	-4.57448	4.77405e-06	0.000424486
ENSMUSG00000113407	Gm47437	processed_pseudogene	50.8144	1.49	0.325655	4.5754	4.75316e-06	0.000424486
ENSMUSG00000107497	Gm44957	lncRNA	16.9283	2.14346	0.468899	4.57127	4.84783e-06	0.000428256
ENSMUSG00000111722	Gm47270	lncRNA	31.1724	-2.03779	0.445756	-4.57152	4.84191e-06	0.000428256
ENSMUSG00000105993	Tex13c2	protein_coding	42.8392	-1.91247	0.418729	-4.56733	4.93974e-06	0.000434968
ENSMUSG00000005413	Hmox1	protein_coding	1915.46	2.06165	0.451834	4.56284	5.04673e-06	0.00044296
ENSMUSG00000036908	Unc93b1	protein_coding	464.223	3.0949	0.679238	4.55644	5.20279e-06	0.000455194
ENSMUSG00000035726	Supt16	protein_coding	1536.98	1.20818	0.265201	4.5557	5.22114e-06	0.000455341
ENSMUSG00000021340	Gpld1	protein_coding	225.083	0.956322	0.209957	4.55485	5.24226e-06	0.000455726
ENSMUSG00000029263	Pigg	protein_coding	1026.96	-1.23772	0.271995	-4.55054	5.35094e-06	0.00046223
ENSMUSG00000033981	Gria2	protein_coding	25085.4	-1.00881	0.221733	-4.54963	5.37395e-06	0.000462753
ENSMUSG00000104301	Wdr49	protein_coding	44.3222	2.4328	0.534811	4.54891	5.39251e-06	0.000462891
ENSMUSG00000022292	Rrm2b	protein_coding	886.225	-1.00136	0.220396	-4.54344	5.53444e-06	0.000472105
ENSMUSG00000066975	Cryba4	protein_coding	119.697	1.23483	0.271769	4.54367	5.5283e-06	0.000472105
ENSMUSG00000064065	Ipcef1	protein_coding	52.0239	-1.64516	0.362324	-4.54059	5.60962e-06	0.000477027
ENSMUSG00000023249	Parp3	protein_coding	324.287	2.35179	0.518122	4.53907	5.65026e-06	0.000478991
ENSMUSG00000021276	Cinp	protein_coding	1195.26	-1.09096	0.240512	-4.53599	5.73339e-06	0.000484534
ENSMUSG00000051439	Cd14	protein_coding	114.726	2.56423	0.565445	4.53488	5.76351e-06	0.000485576
ENSMUSG00000097055	Gm4419	lncRNA	101.29	1.5963	0.352092	4.53377	5.79398e-06	0.000486641
ENSMUSG00000022126	Acod1	protein_coding	20.4106	3.78919	0.835919	4.53296	5.81618e-06	0.000487007
ENSMUSG00000004266	Ptpn6	protein_coding	194.467	2.993	0.660769	4.52956	5.91064e-06	0.000492746
ENSMUSG00000063632	Sox11	protein_coding	13794.9	-1.18301	0.26124	-4.52843	5.94242e-06	0.000492746
ENSMUSG00000084883	Ccdc85c	protein_coding	523.469	-1.50358	0.332069	-4.52791	5.95692e-06	0.000492746
ENSMUSG00000108168	Gm43864	TEC	48.1418	-1.83806	0.405938	-4.52793	5.95634e-06	0.000492746
ENSMUSG00000042757	Tmem108	protein_coding	1937.98	-1.30208	0.287675	-4.52624	6.00429e-06	0.000493672
ENSMUSG00000109568	Gm45074	TEC	42.8415	2.00583	0.443101	4.52681	5.98799e-06	0.000493672
ENSMUSG00000052155	Acvr2a	protein_coding	3066.32	-1.07119	0.236993	-4.51993	6.186e-06	0.000507085
ENSMUSG00000032271	Nnmt	protein_coding	110.243	-1.77001	0.391894	-4.51655	6.28553e-06	0.000512167
ENSMUSG00000032577	Mapkapk3	protein_coding	279.302	2.14898	0.47574	4.51714	6.26816e-06	0.000512167
ENSMUSG00000040855	Reps2	protein_coding	2482.63	-1.58587	0.351282	-4.51453	6.34574e-06	0.000515534
ENSMUSG00000020733	Slc9a3r1	protein_coding	1411.07	2.14752	0.475911	4.51244	6.40871e-06	0.000519105
ENSMUSG00000098234	Snhg6	lncRNA	867.015	-1.69758	0.376333	-4.51084	6.45711e-06	0.000521478
ENSMUSG00000025885	Myo5b	protein_coding	2189.38	-0.861162	0.190962	-4.50961	6.49478e-06	0.000522973
ENSMUSG00000043635	Adamts3	protein_coding	338.626	-1.54486	0.34286	-4.5058	6.61231e-06	0.000530871
ENSMUSG00000068876	Cgn	protein_coding	605.483	-1.07092	0.23777	-4.50402	6.66799e-06	0.000533772
ENSMUSG00000083270	Gm13498	processed_pseudogene	109.137	-1.01608	0.225823	-4.49947	6.81243e-06	0.00054374
ENSMUSG00000045532	C1ql1	protein_coding	192.612	3.66624	0.815221	4.49724	6.88404e-06	0.000547853
ENSMUSG00000027803	Wwtr1	protein_coding	489.435	2.57269	0.572171	4.49636	6.9128e-06	0.000548542
ENSMUSG00000040812	Agbl2	protein_coding	86.5628	2.0807	0.462986	4.49409	6.98677e-06	0.000552805
ENSMUSG00000115356	Gm2581	processed_pseudogene	14.2513	-2.86958	0.63916	-4.4896	7.13561e-06	0.00056295
ENSMUSG00000106490	Gm43283	TEC	11.2559	4.0186	0.895365	4.48822	7.18213e-06	0.000564987
ENSMUSG00000030148	Clec4a2	protein_coding	53.1979	2.89761	0.646181	4.48422	7.3182e-06	0.000572392
ENSMUSG00000092074	Dynlt1a	protein_coding	5779.27	-1.87034	0.417071	-4.48447	7.30939e-06	0.000572392
ENSMUSG00000071528	Atp5md	protein_coding	8573.27	-1.81016	0.403971	-4.4809	7.43279e-06	0.000578048
ENSMUSG00000086029	Pax6os1	lncRNA	27.8369	1.53935	0.343537	4.4809	7.43286e-06	0.000578048
ENSMUSG00000037653	Kctd8	protein_coding	173.582	-1.31525	0.294884	-4.46024	8.18686e-06	0.000634877
ENSMUSG00000046886	Zfp474	protein_coding	116.259	1.80651	0.405239	4.45789	8.27702e-06	0.000638243
ENSMUSG00000053025	Sv2b	protein_coding	6921.71	-1.41197	0.316735	-4.45789	8.27702e-06	0.000638243
ENSMUSG00000027867	Spag17	protein_coding	101.222	1.33601	0.299838	4.45578	8.3588e-06	0.000640927
ENSMUSG00000035004	Igsf6	protein_coding	87.1474	3.33916	0.749391	4.45584	8.35671e-06	0.000640927
ENSMUSG00000106205	C230096K16Rik	TEC	47.5939	2.53493	0.569346	4.45236	8.49324e-06	0.000649412
ENSMUSG00000029771	Irf5	protein_coding	77.1685	3.00918	0.676146	4.45048	8.5678e-06	0.000653283
ENSMUSG00000028011	Tdo2	protein_coding	79.0069	-2.55307	0.574077	-4.44726	8.69723e-06	0.000660596
ENSMUSG00000052572	Dlg2	protein_coding	4995.85	-1.31631	0.296006	-4.44689	8.71211e-06	0.000660596
ENSMUSG00000080825	Gm14892	processed_pseudogene	26.6689	-1.81046	0.407283	-4.44522	8.78017e-06	0.000663912
ENSMUSG00000040613	Apobec1	protein_coding	280.559	2.58958	0.582661	4.4444	8.81392e-06	0.000664623
ENSMUSG00000056155	Nanos3	protein_coding	29.8123	-1.97347	0.444199	-4.44275	8.88159e-06	0.000667881
ENSMUSG00000025017	Pik3ap1	protein_coding	164.491	2.26012	0.508884	4.44132	8.94068e-06	0.00066864
ENSMUSG00000027834	Serpini1	protein_coding	6447.45	-1.7938	0.40388	-4.44142	8.93652e-06	0.00066864
ENSMUSG00000039987	Phtf2	protein_coding	1464.52	-0.907758	0.204419	-4.44069	8.96728e-06	0.000668797
ENSMUSG00000061517	Sox21	protein_coding	91.6953	2.8104	0.633336	4.43746	9.10267e-06	0.000677045
ENSMUSG00000085642	3110053B16Rik	transcribed_unprocessed_pseudogene	199.89	-1.6215	0.365462	-4.43684	9.12897e-06	0.000677156
ENSMUSG00000052397	Ezr	protein_coding	3037.52	1.7913	0.403926	4.43473	9.21894e-06	0.000681977
ENSMUSG00000107862	Gm44151	lncRNA	89.3761	-1.6106	0.363348	-4.43268	9.30703e-06	0.000686633
ENSMUSG00000109171	Gm5735	processed_pseudogene	308.386	-1.97697	0.446368	-4.42901	9.4665e-06	0.000696515
ENSMUSG00000034501	Pcnx4	protein_coding	2779.09	-0.708157	0.159952	-4.42732	9.54131e-06	0.000700025
ENSMUSG00000115664	Gm32913	lncRNA	10.6135	-3.93288	0.888431	-4.42677	9.5655e-06	0.000700025
ENSMUSG00000019865	Nmbr	protein_coding	45.8527	-2.55435	0.57772	-4.42142	9.80536e-06	0.000713496
ENSMUSG00000020435	Osbp2	protein_coding	1878.8	-1.50181	0.33962	-4.42204	9.77749e-06	0.000713496
ENSMUSG00000022759	Lrrc74b	protein_coding	150.194	1.81305	0.410107	4.42092	9.82798e-06	0.000713496
ENSMUSG00000050891	Tatdn1	protein_coding	1393	-1.81642	0.411073	-4.41872	9.92854e-06	0.000718884
ENSMUSG00000031101	Sash3	protein_coding	56.6702	2.99691	0.678652	4.41598	1.00554e-05	0.000722582
ENSMUSG00000041762	Gpr155	protein_coding	2555.41	-0.890112	0.20157	-4.4159	1.0059e-05	0.000722582
ENSMUSG00000079502	Cfap77	protein_coding	143.096	1.27576	0.288861	4.41651	1.00309e-05	0.000722582
ENSMUSG00000020432	Tcn2	protein_coding	788.607	2.29123	0.519053	4.41424	1.01364e-05	0.000725008
ENSMUSG00000021189	Atxn3	protein_coding	908.049	-0.711584	0.161209	-4.41404	1.01459e-05	0.000725008
ENSMUSG00000016024	Lbp	protein_coding	277.736	2.09826	0.476027	4.40786	1.04396e-05	0.000744048
ENSMUSG00000115729	Gm5468	lncRNA	89.6546	-1.10797	0.251625	-4.40325	1.06643e-05	0.000758082
ENSMUSG00000113332	Gm9259	unprocessed_pseudogene	15.6832	2.23597	0.508569	4.39659	1.09966e-05	0.000779675
ENSMUSG00000026874	Hc	protein_coding	49.1121	2.8084	0.639441	4.39196	1.12335e-05	0.000794405
ENSMUSG00000032667	Pon2	protein_coding	1074.12	1.94871	0.443773	4.39124	1.12708e-05	0.000794982
ENSMUSG00000060512	0610040J01Rik	protein_coding	225.648	1.45345	0.331143	4.38921	1.13763e-05	0.0007996
ENSMUSG00000083595	Gm9200	processed_pseudogene	44.4976	1.58868	0.36198	4.38886	1.13948e-05	0.0007996
ENSMUSG00000052143	Gm9869	lncRNA	31.0986	3.24116	0.739364	4.38371	1.16673e-05	0.000816623
ENSMUSG00000032221	Mns1	protein_coding	397.325	2.02555	0.462142	4.38295	1.17081e-05	0.000817383
ENSMUSG00000113439	Gm49382	processed_pseudogene	13.6329	2.82139	0.644086	4.38046	1.1843e-05	0.000824687
ENSMUSG00000101439	Gm336	processed_pseudogene	71.518	1.99417	0.455524	4.37775	1.19908e-05	0.000829243
ENSMUSG00000113183	Gm47664	lncRNA	65.7494	1.25537	0.286703	4.37865	1.19415e-05	0.000829243
ENSMUSG00000021200	Asb2	protein_coding	124.995	1.32932	0.304112	4.37113	1.23604e-05	0.000852026
ENSMUSG00000074063	Osgin1	protein_coding	202.412	2.77905	0.636219	4.36808	1.25344e-05	0.000861842
ENSMUSG00000037627	Rgs22	protein_coding	144.878	2.05196	0.469924	4.36658	1.26209e-05	0.000865611
ENSMUSG00000024079	Eif2ak2	protein_coding	385.048	1.92734	0.44205	4.36001	1.30059e-05	0.000883142
ENSMUSG00000026611	Spata17	protein_coding	129.353	1.88648	0.432658	4.36021	1.29938e-05	0.000883142
ENSMUSG00000113835	Gm19554	lncRNA	74.0841	1.44363	0.331028	4.36105	1.29438e-05	0.000883142
ENSMUSG00000041117	Ccdc8	protein_coding	129.272	1.8855	0.432737	4.35715	1.3177e-05	0.000892535
ENSMUSG00000027776	Il12a	protein_coding	23.0185	-2.02685	0.465763	-4.35166	1.35108e-05	0.000912882
ENSMUSG00000025279	Dnase1l3	protein_coding	15.4136	-2.0032	0.460477	-4.35026	1.35974e-05	0.0009157
ENSMUSG00000080944	Gm12967	processed_pseudogene	36.0857	-1.90903	0.438866	-4.34991	1.36196e-05	0.0009157
ENSMUSG00000027702	Lrrc34	protein_coding	119.37	1.63297	0.375549	4.34822	1.37245e-05	0.000920487
ENSMUSG00000038141	Tmem181a	protein_coding	8665.31	-1.22517	0.281846	-4.34696	1.38039e-05	0.000923541
ENSMUSG00000035283	Adrb1	protein_coding	215.497	1.79701	0.413615	4.34464	1.39506e-05	0.000931076
ENSMUSG00000037872	Ackr1	protein_coding	896.262	-0.810897	0.186785	-4.34135	1.41611e-05	0.000940749
ENSMUSG00000042045	Sln	protein_coding	517.637	-2.32314	0.535127	-4.3413	1.41645e-05	0.000940749
ENSMUSG00000053062	Jam2	protein_coding	924.414	2.60077	0.599362	4.33923	1.42986e-05	0.000947352
ENSMUSG00000082524	Gm6272	processed_pseudogene	94.2899	-2.21643	0.511129	-4.33635	1.4487e-05	0.000957508
ENSMUSG00000015202	Cnksr3	protein_coding	105.435	3.01574	0.696343	4.33082	1.48556e-05	0.000979498
ENSMUSG00000041673	Lrrc18	protein_coding	32.5382	1.88747	0.436279	4.32629	1.51644e-05	0.000997454
ENSMUSG00000028558	Calr4	protein_coding	24.0391	2.35145	0.543667	4.32517	1.52416e-05	0.000998573
ENSMUSG00000079499	6530402F18Rik	lncRNA	264.507	1.32838	0.30714	4.32498	1.52546e-05	0.000998573
ENSMUSG00000078771	Evi2a	protein_coding	99.5679	2.67266	0.618632	4.32028	1.55831e-05	0.00101764
ENSMUSG00000004707	Ly9	protein_coding	73.8358	2.68571	0.621889	4.31863	1.57001e-05	0.00102283
ENSMUSG00000040693	Slco4c1	protein_coding	22.6721	-2.10514	0.487722	-4.31628	1.58684e-05	0.00103133
ENSMUSG00000014361	Mertk	protein_coding	129.152	2.14363	0.496775	4.31509	1.59541e-05	0.00103444
ENSMUSG00000043008	Klhl6	protein_coding	87.9638	3.69642	0.856898	4.31373	1.60526e-05	0.00103836
ENSMUSG00000030701	Plekhb1	protein_coding	4179.75	2.29897	0.533177	4.31183	1.61911e-05	0.00104339
ENSMUSG00000059064	Gm10059	processed_pseudogene	915.985	-2.00585	0.465219	-4.31161	1.62067e-05	0.00104339
ENSMUSG00000035551	Igfbpl1	protein_coding	589.447	1.58459	0.3677	4.30947	1.63646e-05	0.00105107
ENSMUSG00000027360	Hdc	protein_coding	132.34	1.78699	0.415234	4.30357	1.68071e-05	0.00107192
ENSMUSG00000028581	Laptm5	protein_coding	1949.86	2.59963	0.604006	4.30398	1.6776e-05	0.00107192
ENSMUSG00000094002	Gm9866	lncRNA	236.051	-1.79712	0.417564	-4.30381	1.67884e-05	0.00107192
ENSMUSG00000086541	Has2os	lncRNA	15.2973	2.51671	0.585876	4.29564	1.74193e-05	0.00110838
ENSMUSG00000022805	Cfap91	protein_coding	242.696	1.59384	0.371406	4.29136	1.77579e-05	0.00112208
ENSMUSG00000034892	Rps29	protein_coding	5243.59	-1.94343	0.452811	-4.29191	1.77139e-05	0.00112208
ENSMUSG00000094189	Gm6134	processed_pseudogene	116.636	-2.07958	0.484577	-4.29154	1.77439e-05	0.00112208
ENSMUSG00000000957	Mmp14	protein_coding	269.8	2.06268	0.480929	4.28894	1.79529e-05	0.00112917
ENSMUSG00000001270	Ckb	protein_coding	62156	1.14719	0.267469	4.28905	1.79441e-05	0.00112917
ENSMUSG00000029570	Lfng	protein_coding	393.788	2.36172	0.550889	4.28711	1.81014e-05	0.0011359
ENSMUSG00000053185	Gm9898	lncRNA	13.0344	-2.38536	0.557182	-4.28112	1.85957e-05	0.00116424
ENSMUSG00000028517	Plpp3	protein_coding	4714.53	1.4933	0.348977	4.27906	1.87682e-05	0.00117053
ENSMUSG00000034648	Lrrn1	protein_coding	4634.93	-1.2041	0.281405	-4.2789	1.8782e-05	0.00117053
ENSMUSG00000049571	Cfap46	protein_coding	330.102	1.54873	0.363766	4.25748	2.06746e-05	0.00128262
ENSMUSG00000042604	Kcna4	protein_coding	932.533	-0.799055	0.187769	-4.25552	2.08562e-05	0.00129096
ENSMUSG00000111348	Gm19531	lncRNA	187.678	-1.59355	0.374513	-4.25499	2.09061e-05	0.00129112
ENSMUSG00000095288	Gm7618	processed_pseudogene	752.93	-1.93106	0.453934	-4.25405	2.0994e-05	0.00129362
ENSMUSG00000079559	Colca2	protein_coding	42.5046	1.66737	0.392074	4.25271	2.11203e-05	0.00129555
ENSMUSG00000037683	Armc3	protein_coding	165.386	1.89849	0.446798	4.24909	2.14636e-05	0.00131163
ENSMUSG00000089940	Gm4117	lncRNA	74.1173	1.41781	0.333686	4.24894	2.14785e-05	0.00131163
ENSMUSG00000033220	Rac2	protein_coding	664.327	2.08718	0.492036	4.24192	2.2162e-05	0.00135035
ENSMUSG00000017724	Etv4	protein_coding	358.454	1.74162	0.411068	4.23683	2.26701e-05	0.00137823
ENSMUSG00000022901	Cd86	protein_coding	49.1898	3.87802	0.915846	4.23436	2.29208e-05	0.00138729
ENSMUSG00000038855	Itpkb	protein_coding	921.971	1.07862	0.254717	4.23456	2.28998e-05	0.00138729
ENSMUSG00000055538	Zcchc24	protein_coding	524.65	2.20061	0.519828	4.23334	2.30242e-05	0.00139047
ENSMUSG00000108607	Gm44646	lncRNA	19.8686	-1.86788	0.441332	-4.23235	2.31257e-05	0.00139352
ENSMUSG00000044147	Arf6	protein_coding	1396.63	2.40851	0.569474	4.22936	2.3436e-05	0.0014091
ENSMUSG00000032303	Chrna3	protein_coding	69.201	-1.93029	0.456533	-4.22814	2.35627e-05	0.00141051
ENSMUSG00000115138	Gm36899	lncRNA	39.361	-1.41485	0.334598	-4.22851	2.35246e-05	0.00141051
ENSMUSG00000026516	Nvl	protein_coding	2437.32	-1.07915	0.255525	-4.22329	2.40767e-05	0.00143498
ENSMUSG00000110266	Gm32742	protein_coding	17.9908	2.69402	0.637842	4.22365	2.4038e-05	0.00143498
ENSMUSG00000040929	Rfx3	protein_coding	2320.22	-1.04618	0.247949	-4.21933	2.45027e-05	0.00144773
ENSMUSG00000044921	Rassf9	protein_coding	79.5786	2.39095	0.566505	4.22052	2.43735e-05	0.00144773
ENSMUSG00000063409	Lrrc43	protein_coding	139.345	1.49687	0.354739	4.21964	2.44688e-05	0.00144773
ENSMUSG00000103047	Gm37310	TEC	79.8066	2.17569	0.515593	4.21978	2.44536e-05	0.00144773
ENSMUSG00000054545	Ugt1a6a	protein_coding	59.0795	2.06416	0.48929	4.21868	2.45733e-05	0.00144876
ENSMUSG00000032332	Col12a1	protein_coding	901.969	-1.5842	0.375916	-4.21424	2.50625e-05	0.00147442
ENSMUSG00000035805	Mlc1	protein_coding	10348.9	2.07358	0.492132	4.21347	2.51472e-05	0.00147622
ENSMUSG00000090222	Ifi203-ps	unprocessed_pseudogene	79.9512	-1.31681	0.312565	-4.21293	2.52077e-05	0.0014766
ENSMUSG00000034266	Batf	protein_coding	23.4248	3.07562	0.730574	4.20987	2.55513e-05	0.00149352
ENSMUSG00000052160	Pld4	protein_coding	485.397	2.92412	0.695216	4.20606	2.59862e-05	0.00151569
ENSMUSG00000037999	Arap2	protein_coding	467.125	1.70239	0.40484	4.2051	2.60972e-05	0.00151893
ENSMUSG00000094374	Gm5435	processed_pseudogene	66.2679	-1.42992	0.340157	-4.2037	2.62592e-05	0.0015251
ENSMUSG00000023336	Wfdc1	protein_coding	69.9708	1.41668	0.337141	4.20204	2.64525e-05	0.00153307
ENSMUSG00000049928	Glp2r	protein_coding	126.651	-1.849	0.440556	-4.19696	2.70517e-05	0.00156447
ENSMUSG00000026726	Cubn	protein_coding	132.057	-1.12233	0.267485	-4.19584	2.71856e-05	0.00156889
ENSMUSG00000019768	Esr1	protein_coding	101.14	-1.27816	0.305238	-4.18743	2.82137e-05	0.00162479
ENSMUSG00000027800	Tm4sf1	protein_coding	1196.26	1.85802	0.44387	4.18597	2.83955e-05	0.00163182
ENSMUSG00000038970	Lmtk2	protein_coding	1571.06	-1.11409	0.266218	-4.18487	2.85324e-05	0.00163281
ENSMUSG00000085139	A730046J19Rik	protein_coding	42.4615	-2.03445	0.48611	-4.18516	2.84968e-05	0.00163281
ENSMUSG00000000386	Mx1	polymorphic_pseudogene	45.454	-1.35558	0.324185	-4.18151	2.89577e-05	0.00165368
ENSMUSG00000028859	Csf3r	protein_coding	24.5806	3.02931	0.724732	4.1799	2.91642e-05	0.00166199
ENSMUSG00000027230	Creb3l1	protein_coding	279.772	1.43097	0.342465	4.17843	2.93524e-05	0.00166923
ENSMUSG00000005803	Sqor	protein_coding	125.603	2.10603	0.50419	4.17706	2.95296e-05	0.00167582
ENSMUSG00000039478	Micu3	protein_coding	2747.73	-1.11564	0.267201	-4.17528	2.97621e-05	0.00168551
ENSMUSG00000008035	Mid1ip1	protein_coding	2670	1.20056	0.287678	4.17329	3.00226e-05	0.00169324
ENSMUSG00000045551	Fpr1	protein_coding	69.3004	2.91897	0.699402	4.17352	2.9993e-05	0.00169324
ENSMUSG00000030745	Il21r	protein_coding	58.4364	3.86271	0.92581	4.17224	3.01615e-05	0.00169677
ENSMUSG00000042659	Arrdc4	protein_coding	2500.37	-0.963006	0.230833	-4.17188	3.02096e-05	0.00169677
ENSMUSG00000089214	Mir1931	miRNA	12.2911	-2.44124	0.585486	-4.1696	3.05132e-05	0.00171031
ENSMUSG00000015947	Fcgr1	protein_coding	30.1462	4.15299	0.996737	4.16659	3.09194e-05	0.00172599
ENSMUSG00000031380	Vegfd	protein_coding	69.4264	-1.14987	0.275968	-4.16668	3.09069e-05	0.00172599
ENSMUSG00000063362	Alg11	protein_coding	2480.52	-1.17171	0.281292	-4.16544	3.10751e-05	0.00173114
ENSMUSG00000085218	BB218582	lncRNA	35.6641	-1.77887	0.427191	-4.1641	3.12577e-05	0.00173776
ENSMUSG00000069833	Ahnak	protein_coding	1421.2	2.88691	0.693602	4.1622	3.15202e-05	0.0017488
ENSMUSG00000026932	Nacc2	protein_coding	3243.22	1.25183	0.300919	4.16003	3.182e-05	0.00175119
ENSMUSG00000050663	Trhde	protein_coding	124.598	-1.50131	0.360796	-4.16111	3.167e-05	0.00175119
ENSMUSG00000060735	Rxfp3	protein_coding	622.382	-2.24852	0.540468	-4.16032	3.17805e-05	0.00175119
ENSMUSG00000090243	Gm16103	processed_pseudogene	93.6391	-1.2281	0.295213	-4.16004	3.1819e-05	0.00175119
ENSMUSG00000023990	Tfeb	protein_coding	119.68	2.5525	0.613711	4.15912	3.19474e-05	0.00175466
ENSMUSG00000032327	Stra6	protein_coding	292.653	-0.859927	0.206934	-4.15556	3.24497e-05	0.00177867
ENSMUSG00000031374	Zfp92	protein_coding	75.9328	-1.19086	0.286659	-4.15428	3.26316e-05	0.00178506
ENSMUSG00000105974	Gm43318	TEC	16.5327	-2.01988	0.486531	-4.15159	3.30176e-05	0.00180256
ENSMUSG00000021704	Mtx3	protein_coding	590.529	-0.898673	0.216655	-4.14795	3.35465e-05	0.0018169
ENSMUSG00000108702	Gm9333	processed_pseudogene	490.794	0.98	0.236247	4.1482	3.35096e-05	0.0018169
ENSMUSG00000109372	Gm19410	protein_coding	114.239	-1.6402	0.395383	-4.14839	3.3482e-05	0.0018169
ENSMUSG00000114144	Gm9309	unprocessed_pseudogene	12.5569	2.53153	0.610206	4.14865	3.34438e-05	0.0018169
ENSMUSG00000030406	Gipr	protein_coding	81.5306	-1.65039	0.397988	-4.14683	3.3711e-05	0.0018222
ENSMUSG00000110415	Gm6203	processed_pseudogene	30.057	-2.07088	0.499546	-4.14553	3.39022e-05	0.00182891
ENSMUSG00000006281	Tep1	protein_coding	81.8775	2.04786	0.494651	4.14002	3.47276e-05	0.00186637
ENSMUSG00000090124	Ugt1a7c	protein_coding	88.7034	2.58183	0.623633	4.13998	3.47333e-05	0.00186637
ENSMUSG00000051048	P4ha3	protein_coding	166.957	2.58882	0.625597	4.13816	3.5011e-05	0.00187024
ENSMUSG00000051149	Adnp	protein_coding	104.438	1.49116	0.3603	4.13866	3.49341e-05	0.00187024
ENSMUSG00000107283	Mpv17	protein_coding	1538.56	-1.14366	0.276364	-4.13823	3.49995e-05	0.00187024
ENSMUSG00000030125	Lrrc23	protein_coding	198.666	1.57284	0.38075	4.13091	3.61335e-05	0.00192644
ENSMUSG00000044986	Tst	protein_coding	409.257	2.51864	0.610107	4.1282	3.65613e-05	0.00194545
ENSMUSG00000001864	Aif1l	protein_coding	362.803	2.20478	0.534335	4.12621	3.6879e-05	0.00195659
ENSMUSG00000039099	Wdr93	protein_coding	86.4376	1.96619	0.476538	4.12599	3.69141e-05	0.00195659
ENSMUSG00000031070	Mrgprf	protein_coding	19.7451	4.08355	0.98993	4.12509	3.70597e-05	0.0019605
ENSMUSG00000062393	Dgkk	protein_coding	155.733	-1.80164	0.436881	-4.12388	3.72547e-05	0.00196701
ENSMUSG00000073856	Iqck	protein_coding	237.562	1.53497	0.372256	4.12341	3.73297e-05	0.00196716
ENSMUSG00000074419	Gm15448	protein_coding	10.5474	5.04879	1.22476	4.12228	3.75145e-05	0.00197309
ENSMUSG00000010142	Tnfrsf13b	protein_coding	25.8483	3.5098	0.851844	4.12024	3.78476e-05	0.00197917
ENSMUSG00000046687	Gm5424	processed_pseudogene	1007.83	1.61057	0.39086	4.12057	3.77931e-05	0.00197917
ENSMUSG00000068243	Gm7079	processed_pseudogene	669.374	-1.89857	0.460766	-4.12047	3.781e-05	0.00197917
ENSMUSG00000046240	Hepacam	protein_coding	2523.79	2.33196	0.566406	4.11712	3.83632e-05	0.00200229
ENSMUSG00000087138	Gm15545	lncRNA	51.7971	-1.52353	0.370173	-4.11571	3.85986e-05	0.00201074
ENSMUSG00000043621	Ubxn10	protein_coding	302.376	0.986114	0.239775	4.11266	3.91126e-05	0.00203025
ENSMUSG00000097017	Gm26707	lncRNA	21.2319	-1.76646	0.429524	-4.1126	3.9122e-05	0.00203025
ENSMUSG00000074591	Ankub1	protein_coding	40.0416	1.85759	0.451765	4.11184	3.92513e-05	0.0020331
ENSMUSG00000035539	Ccdc180	protein_coding	123.826	2.13579	0.519853	4.10845	3.98323e-05	0.00205887
ENSMUSG00000047502	Mroh7	protein_coding	84.5511	1.47188	0.35829	4.10806	3.98998e-05	0.00205887
ENSMUSG00000094910	D430019H16Rik	protein_coding	6340.66	-1.22342	0.298053	-4.10472	4.04803e-05	0.00208489
ENSMUSG00000026319	Relch	protein_coding	2326.95	-0.794458	0.193625	-4.10308	4.07688e-05	0.0020958
ENSMUSG00000019122	Ccl9	protein_coding	44.9545	3.70895	0.904393	4.10104	4.11297e-05	0.00211037
ENSMUSG00000029571	Tmem106b	protein_coding	5997.25	-0.872605	0.212844	-4.09974	4.13622e-05	0.00211832
ENSMUSG00000036510	Cdh8	protein_coding	1856.91	-1.17717	0.287254	-4.098	4.16741e-05	0.0021303
ENSMUSG00000026077	Npas2	protein_coding	71.1763	-1.57377	0.384265	-4.09555	4.21174e-05	0.00214893
ENSMUSG00000022756	Slc7a4	protein_coding	7658.22	-1.05132	0.256773	-4.09437	4.23317e-05	0.00215584
ENSMUSG00000040452	Cdh12	protein_coding	64.6718	-1.97709	0.48342	-4.08979	4.31767e-05	0.00219478
ENSMUSG00000116125	Gm41361	lncRNA	39.1957	1.54997	0.379097	4.08858	4.34019e-05	0.00220212
ENSMUSG00000076441	Ass1	protein_coding	2089.33	1.54394	0.378073	4.0837	4.43245e-05	0.00224476
ENSMUSG00000035179	Ppp1r32	protein_coding	233.987	1.08909	0.266859	4.08115	4.48129e-05	0.00226529
ENSMUSG00000022587	Ly6e	protein_coding	3072.24	-0.94461	0.231529	-4.07988	4.50593e-05	0.00227354
ENSMUSG00000029189	Sel1l3	protein_coding	691.567	-0.814782	0.19975	-4.07901	4.5228e-05	0.00227784
ENSMUSG00000053110	Yap1	protein_coding	204.391	1.8003	0.441463	4.07802	4.542e-05	0.00228329
ENSMUSG00000072663	Spef2	protein_coding	318.471	1.88978	0.463587	4.07642	4.57343e-05	0.00229066
ENSMUSG00000036961	Wnt8b	protein_coding	395.236	1.14472	0.280925	4.07484	4.60457e-05	0.00230203
ENSMUSG00000021624	Cd180	protein_coding	49.3049	3.02294	0.742768	4.06983	4.70483e-05	0.00234785
ENSMUSG00000113701	B230303A05Rik	transcribed_processed_pseudogene	173.991	-0.973525	0.239401	-4.0665	4.77251e-05	0.00237729
ENSMUSG00000056708	Ier5	protein_coding	1499.03	2.41758	0.594985	4.06326	4.83922e-05	0.00240175
ENSMUSG00000071648	Rom1	protein_coding	73.4649	1.52845	0.376151	4.06339	4.83647e-05	0.00240175
ENSMUSG00000030235	Slco1c1	protein_coding	682.979	1.51998	0.374238	4.06154	4.87505e-05	0.00241514
ENSMUSG00000086503	Xist	lncRNA	2744.14	2.15187	0.53028	4.05799	4.94961e-05	0.00244764
ENSMUSG00000040997	Abhd4	protein_coding	4764.41	1.74244	0.42992	4.05294	5.05786e-05	0.00249355
ENSMUSG00000085711	Gm15163	processed_pseudogene	163.341	2.2266	0.549449	4.05242	5.0691e-05	0.00249355
ENSMUSG00000044350	Lacc1	protein_coding	89.3051	1.77129	0.437294	4.05057	5.10933e-05	0.00250844
ENSMUSG00000097012	Gm16531	unprocessed_pseudogene	10.3752	4.48863	1.10885	4.04801	5.16557e-05	0.0025315
ENSMUSG00000000290	Itgb2	protein_coding	208.444	2.80106	0.692304	4.046	5.20995e-05	0.00254411
ENSMUSG00000040118	Cacna2d1	protein_coding	3306.41	-1.2496	0.30915	-4.04204	5.29875e-05	0.00258286
ENSMUSG00000039179	Tekt5	protein_coding	59.2868	1.38721	0.343588	4.03742	5.40433e-05	0.00262962
ENSMUSG00000041809	Efhc1	protein_coding	152.018	1.74591	0.432492	4.03685	5.41728e-05	0.00263124
ENSMUSG00000024027	Glp1r	protein_coding	93.5399	-1.92238	0.476266	-4.03635	5.42883e-05	0.00263216
ENSMUSG00000084047	Gm14984	processed_pseudogene	22.915	-1.94374	0.481785	-4.03446	5.4728e-05	0.00264878
ENSMUSG00000022383	Ppara	protein_coding	26.6448	1.57868	0.391402	4.03341	5.49724e-05	0.0026559
ENSMUSG00000021879	Dnah12	protein_coding	217.144	1.51869	0.376708	4.03149	5.54248e-05	0.00267302
ENSMUSG00000000579	Dynlt1c	protein_coding	6112.32	-1.86019	0.46149	-4.03083	5.55799e-05	0.00267578
ENSMUSG00000035394	Cfap53	protein_coding	81.3663	1.52287	0.377968	4.0291	5.59903e-05	0.00269079
ENSMUSG00000020143	Dock2	protein_coding	124.068	2.1599	0.536375	4.02684	5.65316e-05	0.00270782
ENSMUSG00000086170	Gm12144	lncRNA	63.2409	-1.55188	0.385389	-4.02679	5.65431e-05	0.00270782
ENSMUSG00000041449	Serpina3h	transcribed_unprocessed_pseudogene	44.5438	2.13754	0.530994	4.02554	5.68453e-05	0.00271752
ENSMUSG00000047123	Ticam1	protein_coding	118.742	1.19086	0.296134	4.02135	5.78663e-05	0.0027615
ENSMUSG00000033060	Lmo7	protein_coding	1711.24	-1.23345	0.30678	-4.02065	5.80371e-05	0.00276482
ENSMUSG00000050914	Ankrd37	protein_coding	93.512	-1.1175	0.27804	-4.0192	5.83961e-05	0.00277707
ENSMUSG00000098129	Gm27040	lncRNA	17.364	-1.75194	0.436254	-4.01588	5.9224e-05	0.00281155
ENSMUSG00000070366	Plpp4	protein_coding	335.324	1.40404	0.349676	4.01527	5.93777e-05	0.00281394
ENSMUSG00000024013	Fgd2	protein_coding	82.2176	2.9068	0.724396	4.01273	6.00209e-05	0.0028395
ENSMUSG00000025558	Dock9	protein_coding	6418.19	-1.35066	0.336808	-4.01018	6.06727e-05	0.00286537
ENSMUSG00000029185	Fam114a1	protein_coding	181.899	2.04939	0.511262	4.0085	6.11066e-05	0.00288088
ENSMUSG00000007594	Hapln4	protein_coding	750.405	-1.6141	0.402766	-4.00753	6.13575e-05	0.00288772
ENSMUSG00000068566	Myadm	protein_coding	1075.02	-1.02729	0.256859	-3.99944	6.34926e-05	0.00298306
ENSMUSG00000081735	Gm14530	processed_pseudogene	13.013	-2.22246	0.555891	-3.99802	6.38748e-05	0.00299586
ENSMUSG00000020878	Lrrc46	protein_coding	84.6276	1.24213	0.311017	3.99376	6.50324e-05	0.00304492
ENSMUSG00000030222	Rerg	protein_coding	655.491	-1.69723	0.425179	-3.99181	6.55696e-05	0.0030605
ENSMUSG00000067288	Rps28	protein_coding	3150.02	-1.79144	0.448785	-3.99174	6.55893e-05	0.0030605
ENSMUSG00000084071	Gm13378	processed_pseudogene	78.0337	1.14588	0.287244	3.98923	6.62884e-05	0.00308784
ENSMUSG00000061838	Suclg2	protein_coding	553.007	2.06373	0.517427	3.98844	6.65091e-05	0.00309284
ENSMUSG00000075318	Scn2a	protein_coding	9961.91	-1.28304	0.321725	-3.988	6.66314e-05	0.00309326
ENSMUSG00000028407	Smim27	protein_coding	93.8222	-1.24336	0.311834	-3.98727	6.68392e-05	0.00309764
ENSMUSG00000029376	Mthfd2l	protein_coding	169.359	1.808	0.453523	3.98657	6.7036e-05	0.00310149
ENSMUSG00000056220	Pla2g4a	protein_coding	108.121	2.80995	0.705207	3.98457	6.76032e-05	0.00312245
ENSMUSG00000031520	Vegfc	protein_coding	21.474	2.33009	0.585123	3.98223	6.82726e-05	0.00314428
ENSMUSG00000084403	Rps15a-ps8	processed_pseudogene	101.039	2.19104	0.550222	3.98211	6.83064e-05	0.00314428
ENSMUSG00000112117	Rmst	lncRNA	119.908	1.6093	0.404213	3.98133	6.85315e-05	0.00314933
ENSMUSG00000083841	Gm1947	processed_pseudogene	97.512	-0.96726	0.243021	-3.98016	6.88703e-05	0.00315713
ENSMUSG00000105031	Gm3511	processed_pseudogene	620.284	-1.85476	0.466027	-3.97994	6.89326e-05	0.00315713
ENSMUSG00000020709	Adap2	protein_coding	46.2879	2.82107	0.709141	3.97815	6.9454e-05	0.00317569
ENSMUSG00000073077	Cfap47	protein_coding	120.956	1.6016	0.402785	3.97633	6.99871e-05	0.00319471
ENSMUSG00000037972	Snn	protein_coding	2745.55	-1.25641	0.316632	-3.96804	7.24653e-05	0.00330231
ENSMUSG00000026482	Rgl1	protein_coding	2307.78	-0.759548	0.191545	-3.96539	7.32775e-05	0.00333376
ENSMUSG00000028294	Cfap206	protein_coding	299.604	1.69607	0.428047	3.96235	7.42154e-05	0.00335789
ENSMUSG00000029249	Rest	protein_coding	354.446	1.87944	0.474289	3.96265	7.41222e-05	0.00335789
ENSMUSG00000036533	Cdc42ep3	protein_coding	542.012	1.18022	0.297859	3.96235	7.42168e-05	0.00335789
ENSMUSG00000059173	Pde1a	protein_coding	3207.16	-1.1815	0.298231	-3.96168	7.44229e-05	0.00335789
ENSMUSG00000045092	S1pr1	protein_coding	1208.16	1.78774	0.451331	3.96104	7.46234e-05	0.00336138
ENSMUSG00000030137	Tuba8	protein_coding	129.775	-1.22273	0.308775	-3.95994	7.49691e-05	0.00337139
ENSMUSG00000006313	Upk1a	protein_coding	72.1324	1.55506	0.393015	3.95675	7.59748e-05	0.00341099
ENSMUSG00000033170	Card10	protein_coding	552.391	1.53379	0.387879	3.95428	7.67642e-05	0.0034379
ENSMUSG00000116628	4930478L05Rik	lncRNA	19.8149	2.01328	0.509163	3.95409	7.6826e-05	0.0034379
ENSMUSG00000032067	Pts	protein_coding	1123.4	-1.05046	0.265765	-3.95259	7.73101e-05	0.00344826
ENSMUSG00000032368	Zic1	protein_coding	136.995	2.0196	0.510931	3.95279	7.72461e-05	0.00344826
ENSMUSG00000031877	Ces2g	protein_coding	40.7926	-1.47543	0.373731	-3.94783	7.88616e-05	0.003506
ENSMUSG00000033715	Akr1c14	protein_coding	23.0942	2.17202	0.550419	3.94612	7.94287e-05	0.00352547
ENSMUSG00000093536	Smim17	protein_coding	125.919	-1.64958	0.418239	-3.94411	8.00973e-05	0.0035443
ENSMUSG00000112630	Gm36908	lncRNA	62.447	1.78224	0.451878	3.94406	8.01125e-05	0.0035443
ENSMUSG00000101431	Gm7901	processed_pseudogene	1601.67	1.24015	0.314632	3.94158	8.09463e-05	0.00357539
ENSMUSG00000054474	Thnsl2	protein_coding	131.234	1.47562	0.37448	3.94045	8.1328e-05	0.00358066
ENSMUSG00000102391	Gm37578	TEC	12.125	2.10442	0.53403	3.94064	8.1263e-05	0.00358066
ENSMUSG00000089929	Bcl2a1b	protein_coding	47.2159	3.96882	1.00756	3.93905	8.18048e-05	0.00359586
ENSMUSG00000030107	Usp18	protein_coding	157.047	1.84365	0.468331	3.93664	8.26288e-05	0.00362042
ENSMUSG00000030088	Aldh1l1	protein_coding	1436.49	2.31208	0.587953	3.93243	8.4091e-05	0.00366682
ENSMUSG00000031875	Cmtm3	protein_coding	476.174	1.94354	0.494193	3.93275	8.39807e-05	0.00366682
ENSMUSG00000039375	Wdr17	protein_coding	300.908	-1.01409	0.257843	-3.933	8.38929e-05	0.00366682
ENSMUSG00000026404	Ddx59	protein_coding	374.809	1.12527	0.286263	3.93091	8.46261e-05	0.00368378
ENSMUSG00000113775	Gm48027	lncRNA	48.7065	2.17607	0.55363	3.93056	8.47498e-05	0.00368378
ENSMUSG00000039168	Dap	protein_coding	877.962	1.24142	0.315897	3.92984	8.5004e-05	0.00368896
ENSMUSG00000022906	Parp9	protein_coding	101.044	2.1617	0.550242	3.92863	8.54326e-05	0.00370167
ENSMUSG00000021379	Id4	protein_coding	1064.7	2.41823	0.615972	3.92588	8.64131e-05	0.00373822
ENSMUSG00000093483	AA465934	lncRNA	69.0628	-1.09868	0.279895	-3.92531	8.66168e-05	0.00374111
ENSMUSG00000117450	4933424G05Rik	lncRNA	16.5932	2.50302	0.63781	3.9244	8.69453e-05	0.00374936
ENSMUSG00000031831	Dnaaf1	protein_coding	88.9735	1.6401	0.418088	3.92287	8.75007e-05	0.00376736
ENSMUSG00000116545	Eif3s6-ps3	processed_pseudogene	46.3291	1.29895	0.331304	3.92072	8.82866e-05	0.00379521
ENSMUSG00000028222	Calb1	protein_coding	7405.91	-1.80416	0.460591	-3.91706	8.96343e-05	0.00383867
ENSMUSG00000040537	Adam22	protein_coding	11623.4	-1.24174	0.317087	-3.91608	9.00007e-05	0.00383867
ENSMUSG00000041852	Tcf20	protein_coding	2096.93	-0.889102	0.227009	-3.91659	8.98094e-05	0.00383867
ENSMUSG00000061802	Odad2	protein_coding	143.332	1.52365	0.388967	3.91717	8.95943e-05	0.00383867
ENSMUSG00000104597	B230334C09Rik	lncRNA	1044.1	-1.01293	0.258656	-3.91615	8.99748e-05	0.00383867
ENSMUSG00000047992	Dipk1c	protein_coding	51.1885	1.76308	0.450813	3.91089	9.1955e-05	0.00391083
ENSMUSG00000081344	Gm14303	processed_pseudogene	3029.18	-1.7512	0.447783	-3.91083	9.19791e-05	0.00391083
ENSMUSG00000053012	Krcc1	protein_coding	413.736	1.92394	0.492079	3.90981	9.2367e-05	0.00392122
ENSMUSG00000106432	Gm43259	lncRNA	25.0429	2.20462	0.564062	3.90847	9.28819e-05	0.00393695
ENSMUSG00000020101	Vsir	protein_coding	83.9875	2.42089	0.61957	3.90736	9.33083e-05	0.00394514
ENSMUSG00000050677	Ccdc96	protein_coding	275.458	1.39731	0.357622	3.90722	9.33642e-05	0.00394514
ENSMUSG00000107191	Gm43579	lncRNA	31.3605	1.63325	0.418082	3.90653	9.36318e-05	0.00395034
ENSMUSG00000038811	Gngt2	protein_coding	172.97	-1.67987	0.430517	-3.90199	9.54052e-05	0.00400946
ENSMUSG00000079293	Clec7a	polymorphic_pseudogene	24.6235	2.92859	0.750494	3.90222	9.5315e-05	0.00400946
ENSMUSG00000112483	Gm48542	TEC	32.7248	1.95347	0.500657	3.90182	9.54739e-05	0.00400946
ENSMUSG00000078853	Igtp	protein_coding	244.623	1.81931	0.466547	3.89952	9.63822e-05	0.00404139
ENSMUSG00000035653	Lrfn5	protein_coding	1287.56	-1.05379	0.27036	-3.89775	9.70916e-05	0.00406489
ENSMUSG00000003644	Rps6ka1	protein_coding	759.195	1.68335	0.432018	3.89647	9.76051e-05	0.00407657
ENSMUSG00000034098	Fstl5	protein_coding	508.834	-1.39673	0.358474	-3.89631	9.76692e-05	0.00407657
ENSMUSG00000024109	Nrxn1	protein_coding	16597.8	-1.10702	0.284229	-3.89483	9.82691e-05	0.00409535
ENSMUSG00000023913	Pla2g7	protein_coding	15779.4	1.67443	0.430099	3.89314	9.8957e-05	0.00411146
ENSMUSG00000090015	Gm15446	protein_coding	498.156	1.63754	0.420607	3.89328	9.88991e-05	0.00411146
ENSMUSG00000034485	Uaca	protein_coding	414.105	2.33866	0.601177	3.89013	0.00010019	0.00413953
ENSMUSG00000036278	Macrod1	protein_coding	233.388	2.10229	0.540417	3.89012	0.000100196	0.00413953
ENSMUSG00000044550	Tceal3	protein_coding	2807.82	-0.983277	0.252798	-3.88958	0.000100417	0.00413953
ENSMUSG00000044667	Plppr4	protein_coding	15311.6	-1.14567	0.29452	-3.88995	0.000100266	0.00413953
ENSMUSG00000058897	Col25a1	protein_coding	2148.93	-1.35813	0.349187	-3.8894	0.000100491	0.00413953
ENSMUSG00000071984	Fndc1	protein_coding	1225.82	-1.38019	0.354871	-3.88928	0.000100542	0.00413953
ENSMUSG00000032595	Cdhr4	protein_coding	240.205	1.93519	0.497907	3.88666	0.000101634	0.00416834
ENSMUSG00000039270	Megf9	protein_coding	4692.7	-0.76782	0.197526	-3.88718	0.000101415	0.00416834
ENSMUSG00000110350	Gm10252	TEC	70.7761	1.56078	0.40159	3.8865	0.0001017	0.00416834
ENSMUSG00000019846	Lama4	protein_coding	173.842	1.08859	0.280154	3.8857	0.000102035	0.00417579
ENSMUSG00000036062	Phf24	protein_coding	1610.77	-0.977091	0.251492	-3.88518	0.000102254	0.00417582
ENSMUSG00000057160	Gm16372	processed_pseudogene	272.679	1.08773	0.279985	3.88497	0.000102342	0.00417582
ENSMUSG00000000171	Sdhd	protein_coding	5843.24	-0.793853	0.204415	-3.88354	0.000102948	0.00419429
ENSMUSG00000031144	Syp	protein_coding	7241.86	-1.49248	0.384425	-3.88237	0.000103442	0.00420188
ENSMUSG00000019872	Smpdl3a	protein_coding	1025.65	1.82481	0.470268	3.88036	0.000104304	0.00421804
ENSMUSG00000028919	Arhgef19	protein_coding	150.848	2.04897	0.527944	3.88104	0.000104012	0.00421804
ENSMUSG00000055775	Myh8	protein_coding	155.86	-1.38732	0.357498	-3.88063	0.000104186	0.00421804
ENSMUSG00000092178	Gm45351	unprocessed_pseudogene	117.075	-0.979374	0.252431	-3.87977	0.000104554	0.00422191
ENSMUSG00000116170	Gm6332	processed_pseudogene	14.5864	-2.07249	0.534318	-3.87876	0.00010499	0.00423326
ENSMUSG00000104117	Gm20743	lncRNA	135.183	1.51872	0.391615	3.8781	0.000105276	0.00423852
ENSMUSG00000050721	Plekho2	protein_coding	223.748	1.55201	0.400388	3.87626	0.000106073	0.00426433
ENSMUSG00000043496	Tril	protein_coding	640.257	2.22981	0.575453	3.87489	0.000106674	0.00427937
ENSMUSG00000106832	Gm42632	TEC	13.0761	2.23475	0.576756	3.87469	0.000106761	0.00427937
ENSMUSG00000111635	Gm47240	processed_pseudogene	79.1883	1.01922	0.263131	3.87342	0.000107319	0.00429542
ENSMUSG00000038235	F11r	protein_coding	100.155	1.7845	0.460834	3.87233	0.0001078	0.00430838
ENSMUSG00000052014	A330070K13Rik	protein_coding	21.4863	-1.8433	0.476113	-3.87157	0.000108137	0.0043155
ENSMUSG00000041660	Bbox1	protein_coding	413.995	1.42552	0.368378	3.86973	0.000108955	0.00434181
ENSMUSG00000116561	Gm18335	processed_pseudogene	39.1928	1.27735	0.330143	3.86908	0.000109248	0.00434713
ENSMUSG00000040441	Slc26a10	protein_coding	95.3253	-1.15539	0.298691	-3.8682	0.000109643	0.00435653
ENSMUSG00000046818	Ddit4l	protein_coding	1083.89	2.02004	0.522889	3.86322	0.000111901	0.00443978
ENSMUSG00000036095	Dgkb	protein_coding	2107.12	-0.870204	0.225331	-3.86189	0.000112514	0.00445763
ENSMUSG00000087574	C030037D09Rik	lncRNA	125.618	1.03853	0.269182	3.85808	0.000114281	0.00452108
ENSMUSG00000032231	Anxa2	protein_coding	1550.34	1.99965	0.51937	3.85014	0.000118053	0.00466351
ENSMUSG00000028268	Gbp3	protein_coding	143.328	1.84707	0.47988	3.84902	0.000118592	0.00467803
ENSMUSG00000030555	Ttc23	protein_coding	136.22	2.07214	0.538514	3.8479	0.000119137	0.00469276
ENSMUSG00000029381	Shroom3	protein_coding	210.815	1.97695	0.513871	3.84718	0.000119487	0.00469976
ENSMUSG00000025912	Mybl1	protein_coding	97.0174	2.02863	0.527589	3.84509	0.000120509	0.00473313
ENSMUSG00000022773	Ypel1	protein_coding	1366.98	-0.865873	0.225353	-3.8423	0.000121889	0.00477557
ENSMUSG00000086968	4933431E20Rik	lncRNA	3057.43	-0.983845	0.256063	-3.84219	0.000121939	0.00477557
ENSMUSG00000027347	Rasgrp1	protein_coding	183.202	-1.3458	0.350338	-3.84144	0.000122313	0.00478335
ENSMUSG00000062031	Pgghg	protein_coding	171.173	1.8448	0.480478	3.8395	0.000123284	0.00480755
ENSMUSG00000022747	St3gal6	protein_coding	396.389	1.15437	0.300759	3.83818	0.000123948	0.00482655
ENSMUSG00000011884	Gltp	protein_coding	1694.59	2.76257	0.720465	3.83442	0.00012586	0.00489401
ENSMUSG00000054672	Scart2	protein_coding	36.8473	-1.54528	0.403396	-3.83069	0.000127784	0.00496176
ENSMUSG00000091549	Gm6548	processed_pseudogene	1333.51	0.955152	0.249449	3.82905	0.000128638	0.00498781
ENSMUSG00000051726	Kcnf1	protein_coding	2318.29	-1.33167	0.347894	-3.82781	0.000129291	0.00500602
ENSMUSG00000053113	Socs3	protein_coding	210.336	1.55674	0.406892	3.82592	0.000130283	0.0050373
ENSMUSG00000110126	Gm9347	processed_pseudogene	566.693	1.22398	0.320038	3.82449	0.000131043	0.00505952
ENSMUSG00000022203	Efs	protein_coding	187.277	2.5676	0.671889	3.82147	0.000132658	0.00511465
ENSMUSG00000002324	Rec8	protein_coding	185.618	-1.63822	0.428801	-3.82048	0.000133195	0.00512809
ENSMUSG00000053161	Daw1	protein_coding	105.433	2.83125	0.74124	3.81962	0.000133659	0.00513873
ENSMUSG00000052087	Rgs14	protein_coding	410.684	-1.80324	0.4723	-3.818	0.00013454	0.0051653
ENSMUSG00000032238	Rora	protein_coding	1497.41	1.26751	0.332034	3.81739	0.000134869	0.00517066
ENSMUSG00000026519	Tmem63a	protein_coding	167.093	2.67286	0.700405	3.81616	0.000135546	0.00518934
ENSMUSG00000030703	Gdpd3	protein_coding	39.3089	1.76941	0.463815	3.81491	0.000136233	0.00520833
ENSMUSG00000033488	Cryzl2	protein_coding	377.829	1.35944	0.35647	3.81362	0.000136944	0.00522818
ENSMUSG00000037400	Atp11b	protein_coding	2636.68	-0.859886	0.225598	-3.81158	0.000138082	0.00524962
ENSMUSG00000087687	Pet100	protein_coding	648.272	-1.35769	0.356181	-3.8118	0.000137956	0.00524962
ENSMUSG00000040703	Cyp2s1	protein_coding	64.0496	-1.11399	0.292385	-3.81	0.000138965	0.00527585
ENSMUSG00000039263	Npepl1	protein_coding	141.307	1.80411	0.473717	3.80841	0.000139865	0.00530264
ENSMUSG00000116881	Gm49674	TEC	17.5514	-2.10725	0.553387	-3.80791	0.000140148	0.00530601
ENSMUSG00000027577	Chrna4	protein_coding	1019.21	-1.08596	0.285249	-3.80706	0.000140627	0.00531674
ENSMUSG00000046717	Igbp1b	protein_coding	11.7672	-2.01687	0.529948	-3.8058	0.000141348	0.00533662
ENSMUSG00000022306	Zfpm2	protein_coding	1553.09	-1.02244	0.268936	-3.80177	0.000143663	0.00540907
ENSMUSG00000110515	Gm9644	processed_pseudogene	43.5801	-1.25213	0.329331	-3.80203	0.000143514	0.00540907
ENSMUSG00000048520	Fbxl13	protein_coding	39.7093	1.79074	0.471158	3.80073	0.00014427	0.00542442
ENSMUSG00000026956	Uap1l1	protein_coding	1659.83	1.55645	0.409747	3.79855	0.000145542	0.00545724
ENSMUSG00000092998	Mir5099	miRNA	13.4314	2.78066	0.732277	3.79728	0.000146291	0.00547779
ENSMUSG00000089633	A230009B12Rik	lncRNA	10.1724	2.54477	0.670247	3.79677	0.000146595	0.00548165
ENSMUSG00000046415	B430212C06Rik	lncRNA	30.2701	-1.4474	0.381546	-3.79351	0.000148535	0.00554659
ENSMUSG00000022667	Cd200r1	protein_coding	34.3194	3.26304	0.860301	3.7929	0.000148897	0.00555252
ENSMUSG00000027661	Slc2a10	protein_coding	103.479	1.79183	0.472688	3.79072	0.000150209	0.0055938
ENSMUSG00000074634	Tmem267	protein_coding	971.724	1.46482	0.386461	3.79036	0.00015043	0.00559439
ENSMUSG00000040592	Cd79b	protein_coding	21.8951	2.96338	0.782088	3.78906	0.000151217	0.00561601
ENSMUSG00000042372	Dmrt3	protein_coding	213.879	1.63105	0.430644	3.78746	0.000152195	0.00564466
ENSMUSG00000002108	Nr1h3	protein_coding	198.207	0.867763	0.229293	3.78452	0.000154007	0.00570026
ENSMUSG00000050777	Tmem37	protein_coding	130.45	2.23363	0.590229	3.78435	0.000154112	0.00570026
ENSMUSG00000110701	Gm6013	processed_pseudogene	19.2365	-1.65388	0.437147	-3.78333	0.000154742	0.0057158
ENSMUSG00000115174	Gm35996	lncRNA	12.6697	-1.94839	0.515225	-3.78162	0.000155811	0.00574755
ENSMUSG00000050623	Catsperz	protein_coding	60.5166	-1.35654	0.35891	-3.7796	0.000157079	0.00578647
ENSMUSG00000026610	Esrrg	protein_coding	136.286	-1.33478	0.353227	-3.77881	0.000157578	0.00578924
ENSMUSG00000082908	Gm13736	processed_pseudogene	1670.63	0.842709	0.223001	3.77895	0.000157492	0.00578924
ENSMUSG00000037664	Cdkn1c	protein_coding	61.3363	2.12282	0.563019	3.77043	0.00016297	0.00597928
ENSMUSG00000027162	Lin7c	protein_coding	11489.5	-0.689612	0.182987	-3.76865	0.000164135	0.00599784
ENSMUSG00000075502	Kbtbd6	protein_coding	205.717	-0.892925	0.236921	-3.76888	0.000163984	0.00599784
ENSMUSG00000080950	Gm7278	processed_pseudogene	134.031	1.26777	0.336387	3.76878	0.000164048	0.00599784
ENSMUSG00000025610	Map3k7cl	protein_coding	13.591	2.51493	0.667687	3.76664	0.000165462	0.00603826
ENSMUSG00000021886	Gpr65	protein_coding	15.1958	3.3179	0.881113	3.76558	0.000166165	0.00604239
ENSMUSG00000024670	Cd6	protein_coding	14.8855	-1.8326	0.486686	-3.76547	0.000166239	0.00604239
ENSMUSG00000042613	Pbxip1	protein_coding	2954.89	1.89089	0.502131	3.76573	0.000166066	0.00604239
ENSMUSG00000085945	2310014F06Rik	lncRNA	33.2569	2.0002	0.531361	3.76429	0.00016702	0.00605483
ENSMUSG00000100222	Psmb6-ps2	processed_pseudogene	50.5203	-1.18247	0.314129	-3.76429	0.000167025	0.00605483
ENSMUSG00000046846	Spesp1	protein_coding	17.3105	-2.16864	0.576197	-3.76372	0.000167407	0.00606061
ENSMUSG00000110532	Gm35857	processed_pseudogene	717.418	-1.92581	0.511876	-3.76226	0.000168386	0.00607994
ENSMUSG00000111873	Gm39463	lncRNA	47.6515	-1.51457	0.402553	-3.76241	0.000168282	0.00607994
ENSMUSG00000036815	Dpp10	protein_coding	1494.57	-1.11071	0.29532	-3.76104	0.000169207	0.00609201
ENSMUSG00000041258	Zfp236	protein_coding	618.567	-0.652024	0.173375	-3.76077	0.00016939	0.00609201
ENSMUSG00000084830	Gm14539	processed_pseudogene	2770.11	-1.96411	0.522255	-3.76082	0.000169355	0.00609201
ENSMUSG00000033763	Mtss2	protein_coding	6529.08	0.764337	0.203481	3.75631	0.000172436	0.00619341
ENSMUSG00000027015	Cybrd1	protein_coding	271.599	2.46364	0.657079	3.74938	0.000177273	0.00635878
ENSMUSG00000072982	9230009I02Rik	lncRNA	50.0748	-1.58053	0.421643	-3.74851	0.000177888	0.00636559
ENSMUSG00000103380	Gm37756	lncRNA	23.845	1.55223	0.414098	3.74845	0.00017793	0.00636559
ENSMUSG00000035513	Ntng2	protein_coding	371.875	1.53332	0.40918	3.7473	0.000178748	0.00638649
ENSMUSG00000064916	Gm22573	snRNA	14.6224	-2.45892	0.656398	-3.74609	0.000179614	0.00640904
ENSMUSG00000085584	Rtl9	protein_coding	123.13	-1.5748	0.42043	-3.74569	0.000179898	0.00641079
ENSMUSG00000064090	Vrk2	protein_coding	42.7753	1.98442	0.529995	3.74422	0.000180955	0.00643205
ENSMUSG00000116845	Gm46546	processed_pseudogene	20.0154	-1.96346	0.5244	-3.74421	0.000180966	0.00643205
ENSMUSG00000015243	Abca1	protein_coding	1869.43	1.9282	0.515155	3.74296	0.000181869	0.00645574
ENSMUSG00000019437	Tlcd1	protein_coding	204.127	1.2114	0.32379	3.74132	0.000183054	0.00648938
ENSMUSG00000098132	Rassf10	protein_coding	136.827	3.3534	0.896503	3.74053	0.000183633	0.00650145
ENSMUSG00000034706	Dnai2	protein_coding	281.06	1.62142	0.433594	3.7395	0.000184384	0.0065196
ENSMUSG00000064052	Gm5089	lncRNA	19.3661	1.85493	0.496185	3.73838	0.000185213	0.00654045
ENSMUSG00000025916	Ppp1r42	protein_coding	27.9001	1.98552	0.531327	3.73691	0.000186299	0.00657029
ENSMUSG00000093473	Gm20620	processed_pseudogene	37.8781	-1.57102	0.420499	-3.7361	0.0001869	0.00658298
ENSMUSG00000073179	Gm10478	pseudogene	34.8957	-1.26082	0.337805	-3.73239	0.000189669	0.00667189
ENSMUSG00000022575	Gsdmd	protein_coding	29.158	3.27873	0.878659	3.73151	0.000190332	0.00668091
ENSMUSG00000041577	Prelp	protein_coding	2842.18	1.17268	0.314274	3.73141	0.000190415	0.00668091
ENSMUSG00000020635	Fkbp1b	protein_coding	1198.89	-1.13102	0.303176	-3.73057	0.000191049	0.00668896
ENSMUSG00000085875	Gm12905	lncRNA	835.656	1.27543	0.342028	3.72902	0.000192222	0.00671842
ENSMUSG00000070348	Ccnd1	protein_coding	6408.96	1.57585	0.422802	3.72715	0.000193655	0.00675239
ENSMUSG00000095677	Dynlt1f	protein_coding	5581.42	-1.75721	0.471466	-3.72711	0.000193689	0.00675239
ENSMUSG00000097053	Gm1972	unprocessed_pseudogene	10.4892	3.85231	1.03384	3.72622	0.00019437	0.00676748
ENSMUSG00000027763	Mbnl1	protein_coding	4079.41	-1.47949	0.39736	-3.72331	0.00019663	0.00683746
ENSMUSG00000117172	A230051N06Rik	lncRNA	112.957	-1.43122	0.38454	-3.72191	0.000197723	0.00685801
ENSMUSG00000033446	Lpar6	protein_coding	152.138	2.42073	0.650826	3.71948	0.000199632	0.00691544
ENSMUSG00000066363	Serpina3f	protein_coding	85.5468	1.66961	0.449304	3.71598	0.000202416	0.00700299
ENSMUSG00000024349	Sting1	protein_coding	56.2928	2.29557	0.617834	3.71551	0.000202793	0.00700713
ENSMUSG00000044881	Coa4	protein_coding	111.584	0.907212	0.244253	3.71423	0.000203821	0.00703374
ENSMUSG00000005973	Rcn1	protein_coding	1073.2	1.67356	0.450699	3.71326	0.00020461	0.00703659
ENSMUSG00000026938	Fcna	protein_coding	26.9023	3.77897	1.01772	3.71317	0.000204677	0.00703659
ENSMUSG00000028456	Unc13b	protein_coding	627.331	-0.798736	0.2151	-3.71332	0.000204558	0.00703659
ENSMUSG00000030720	Cln3	protein_coding	1207.61	0.811844	0.218753	3.71124	0.000206246	0.00708163
ENSMUSG00000050350	Gpr18	protein_coding	10.1797	2.26475	0.61042	3.71015	0.000207138	0.00710334
ENSMUSG00000113413	Gm21941	unprocessed_pseudogene	33.0112	2.08451	0.561994	3.70913	0.000207969	0.00712289
ENSMUSG00000031558	Slit2	protein_coding	940.805	-1.5851	0.427546	-3.70743	0.00020937	0.00716135
ENSMUSG00000049583	Grm5	protein_coding	4877.12	-1.1275	0.304143	-3.70714	0.000209617	0.00716135
ENSMUSG00000033569	Adgrb3	protein_coding	2820.86	-0.572817	0.154737	-3.70188	0.000214007	0.00730219
ENSMUSG00000035032	Nek11	protein_coding	235.609	1.45739	0.393796	3.70088	0.000214855	0.00732198
ENSMUSG00000000223	Drp2	protein_coding	1189.12	-0.786146	0.212508	-3.69937	0.000216136	0.00735643
ENSMUSG00000081467	Gm13337	processed_pseudogene	133.845	1.34452	0.36366	3.6972	0.00021799	0.00740735
ENSMUSG00000085151	1110018N20Rik	lncRNA	35.1151	-1.25891	0.340524	-3.69699	0.000218175	0.00740735
ENSMUSG00000025192	Entpd7	protein_coding	1124.25	-0.836651	0.226355	-3.69618	0.000218867	0.00740739
ENSMUSG00000044811	Cd300c2	protein_coding	48.6723	2.41748	0.654074	3.69604	0.00021899	0.00740739
ENSMUSG00000072576	Gm16020	processed_pseudogene	229.667	-1.75345	0.474378	-3.69631	0.000218755	0.00740739
ENSMUSG00000026028	Trak2	protein_coding	5771.11	-0.913497	0.247381	-3.69267	0.000221914	0.00747851
ENSMUSG00000026389	Steap3	protein_coding	234.63	1.33326	0.361027	3.69295	0.000221664	0.00747851
ENSMUSG00000113646	Gm46313	unprocessed_pseudogene	52.6164	1.9615	0.531368	3.69141	0.000223012	0.00750623
ENSMUSG00000027832	Ptx3	protein_coding	103.753	1.64776	0.44654	3.69005	0.000224211	0.00753731
ENSMUSG00000052273	Dnah3	protein_coding	54.6048	1.67737	0.454722	3.68878	0.000225334	0.00756573
ENSMUSG00000038776	Ephx1	protein_coding	4335.75	1.48405	0.402432	3.68771	0.000226285	0.00758834
ENSMUSG00000026786	Apbb1ip	protein_coding	101.236	1.78986	0.485419	3.68725	0.000226691	0.00759263
ENSMUSG00000036304	Zdhhc23	protein_coding	372.898	-1.20899	0.32797	-3.68627	0.000227561	0.00761125
ENSMUSG00000039155	Cdh26	protein_coding	24.5953	1.93195	0.524132	3.686	0.000227805	0.00761125
ENSMUSG00000027217	Tspan18	protein_coding	9979.7	-1.12419	0.305026	-3.68557	0.00022819	0.00761481
ENSMUSG00000022431	Ribc2	protein_coding	60.8844	1.71138	0.464633	3.6833	0.000230233	0.00767277
ENSMUSG00000044827	Tlr1	protein_coding	43.2135	2.19213	0.595199	3.68302	0.000230489	0.00767277
ENSMUSG00000018581	Dnah11	protein_coding	140.742	1.84078	0.50018	3.68024	0.000233012	0.00771909
ENSMUSG00000030796	Tead2	protein_coding	155.545	1.77446	0.482081	3.68083	0.000232476	0.00771909
ENSMUSG00000051498	Tlr6	protein_coding	12.9293	3.06527	0.832871	3.68037	0.000232899	0.00771909
ENSMUSG00000090061	Nwd2	protein_coding	822.275	-1.12189	0.304783	-3.68096	0.000232355	0.00771909
ENSMUSG00000113992	Gm9158	unprocessed_pseudogene	12.766	2.49821	0.678932	3.67961	0.000233587	0.00772874
ENSMUSG00000025911	Adhfe1	protein_coding	665.559	1.28897	0.350595	3.67651	0.000236443	0.00781377
ENSMUSG00000053040	Aph1c	protein_coding	297.655	-0.968961	0.263738	-3.67396	0.000238822	0.00787335
ENSMUSG00000066407	Gm10263	processed_pseudogene	1258.71	-1.7962	0.48889	-3.67404	0.000238743	0.00787335
ENSMUSG00000044071	Tafa2	protein_coding	2900	-1.50447	0.409584	-3.67317	0.000239558	0.00788807
ENSMUSG00000021541	Trpc7	protein_coding	317.691	-1.17822	0.320847	-3.67222	0.00024045	0.0079079
ENSMUSG00000022510	Trp63	protein_coding	37.2119	-1.33489	0.363755	-3.66974	0.000242795	0.0079612
ENSMUSG00000026114	Cnga3	protein_coding	14.0351	-1.94576	0.530169	-3.67008	0.000242478	0.0079612
ENSMUSG00000037921	Ddx60	protein_coding	70.1275	1.34685	0.367062	3.66928	0.000243237	0.0079612
ENSMUSG00000113179	1700030L22Rik	lncRNA	14.0324	2.06872	0.563782	3.66936	0.000243161	0.0079612
ENSMUSG00000034271	Jdp2	protein_coding	43.4183	1.13098	0.308347	3.66787	0.000244581	0.00799559
ENSMUSG00000021127	Zfp36l1	protein_coding	1110.68	2.15667	0.5883	3.66594	0.000246433	0.00804651
ENSMUSG00000050856	Atp5k	protein_coding	4043.04	-1.79649	0.490192	-3.66487	0.000247461	0.00807042
ENSMUSG00000032925	Itgbl1	protein_coding	529.63	-1.26171	0.344369	-3.66384	0.000248465	0.00809349
ENSMUSG00000001761	Smo	protein_coding	195.272	1.63816	0.447615	3.65975	0.000252463	0.00818467
ENSMUSG00000074151	Nlrc5	protein_coding	105.475	2.26334	0.618349	3.66029	0.000251929	0.00818467
ENSMUSG00000054162	Spock3	protein_coding	1827.81	-1.66385	0.454893	-3.65767	0.00025452	0.00820263
ENSMUSG00000063531	Sema3e	protein_coding	419.381	-1.13629	0.310591	-3.65848	0.000253717	0.00820263
ENSMUSG00000080845	Gm9115	processed_pseudogene	150.722	1.61736	0.442055	3.65874	0.00025346	0.00820263
ENSMUSG00000086017	Gm11872	lncRNA	34.3759	-1.41139	0.385816	-3.65821	0.000253984	0.00820263
ENSMUSG00000105703	Gm43305	lncRNA	1958.13	-1.07602	0.294164	-3.6579	0.000254285	0.00820263
ENSMUSG00000114996	Gm48958	TEC	92.7397	2.86998	0.785119	3.65547	0.000256708	0.00826341
ENSMUSG00000048905	Bnip5	protein_coding	138.651	-1.32631	0.363131	-3.65244	0.000259761	0.00835184
ENSMUSG00000041323	Ak7	protein_coding	416.977	1.58496	0.434029	3.65173	0.000260477	0.00835518
ENSMUSG00000102390	Gm37579	processed_pseudogene	46.9702	1.59036	0.435475	3.65201	0.000260193	0.00835518
ENSMUSG00000007097	Atp1a2	protein_coding	7720.48	1.86637	0.511242	3.65065	0.000261575	0.00838052
ENSMUSG00000028064	Sema4a	protein_coding	1448.99	-1.28741	0.352713	-3.65001	0.000262226	0.00839154
ENSMUSG00000031073	Fgf15	protein_coding	37.8857	1.75412	0.480697	3.64912	0.000263138	0.00841087
ENSMUSG00000026176	Ctdsp1	protein_coding	279.058	2.01943	0.553462	3.64873	0.000263541	0.00841389
ENSMUSG00000041482	Piezo2	protein_coding	124.067	-1.11036	0.304453	-3.64708	0.000265233	0.00844816
ENSMUSG00000092490	Gm20482	transcribed_unprocessed_pseudogene	84.8112	-1.04431	0.286338	-3.64714	0.00026518	0.00844816
ENSMUSG00000047562	Mmp10	protein_coding	20.2729	-2.43317	0.667303	-3.64627	0.000266072	0.00846499
ENSMUSG00000026311	Asb1	protein_coding	2071.61	-1.11139	0.304835	-3.64588	0.000266473	0.0084679
ENSMUSG00000019894	Slc6a15	protein_coding	2963.53	-1.11508	0.305949	-3.64466	0.000267744	0.00847867
ENSMUSG00000042268	Slc26a9	protein_coding	61.1483	1.10688	0.303696	3.64468	0.00026772	0.00847867
ENSMUSG00000102298	Gm33707	processed_pseudogene	149.682	-1.27452	0.349667	-3.64495	0.000267441	0.00847867
ENSMUSG00000024900	Cpt1a	protein_coding	584.354	1.88834	0.518277	3.64349	0.000268965	0.00850747
ENSMUSG00000035877	Zhx3	protein_coding	4769.03	-0.626721	0.172047	-3.64272	0.000269771	0.00852307
ENSMUSG00000020940	Efcab15	protein_coding	60.9574	-1.21238	0.332901	-3.64185	0.000270685	0.00854207
ENSMUSG00000002083	Bbc3	protein_coding	3699.59	1.92199	0.528007	3.64009	0.000272544	0.00857101
ENSMUSG00000059883	Irak4	protein_coding	80.8006	1.88518	0.517869	3.64026	0.000272363	0.00857101
ENSMUSG00000109244	Gm44751	lncRNA	19.2699	2.75168	0.755884	3.64035	0.000272271	0.00857101
ENSMUSG00000049929	Lpar4	protein_coding	114.639	1.82001	0.500189	3.63866	0.000274063	0.00859896
ENSMUSG00000087336	Gm15860	lncRNA	74.9132	-1.19179	0.327522	-3.63881	0.000273896	0.00859896
ENSMUSG00000018906	P4ha2	protein_coding	863.92	-0.901196	0.247777	-3.63712	0.000275699	0.00863182
ENSMUSG00000083679	Gm12892	processed_pseudogene	4399.84	0.923544	0.253928	3.63703	0.000275804	0.00863182
ENSMUSG00000107184	Gm18222	processed_pseudogene	12.3923	2.52859	0.69528	3.63679	0.000276059	0.00863182
ENSMUSG00000066129	Kndc1	protein_coding	2146.2	-1.21329	0.333768	-3.63513	0.000277844	0.00867036
ENSMUSG00000079330	Lemd1	protein_coding	27.5482	1.54338	0.424584	3.63505	0.000277927	0.00867036
ENSMUSG00000026546	Cfap45	protein_coding	333.647	1.26503	0.348107	3.63403	0.000279028	0.00869479
ENSMUSG00000031165	Was	protein_coding	32.3174	3.12226	0.8597	3.63181	0.000281444	0.00876006
ENSMUSG00000084979	Gm16267	lncRNA	17.7811	-1.61846	0.445828	-3.63024	0.000283157	0.00880336
ENSMUSG00000039145	Camk1d	protein_coding	3074.2	-0.860295	0.237025	-3.62955	0.000283918	0.00881516
ENSMUSG00000072940	Gm10443	processed_pseudogene	1862.57	-1.75643	0.483971	-3.6292	0.000284306	0.00881516
ENSMUSG00000087466	A330041J22Rik	lncRNA	34.7714	1.80779	0.498189	3.62872	0.000284829	0.00881516
ENSMUSG00000099757	BE692007	lncRNA	29.31	3.20133	0.882213	3.62875	0.000284793	0.00881516
ENSMUSG00000030792	Dkkl1	protein_coding	38.1948	-1.37317	0.378459	-3.62833	0.000285264	0.00881601
ENSMUSG00000101464	Gm7436	processed_pseudogene	15.3695	-1.95943	0.540068	-3.62811	0.000285502	0.00881601
ENSMUSG00000027984	Hadh	protein_coding	1340.03	1.10054	0.303454	3.62669	0.000287074	0.00885452
ENSMUSG00000003283	Hck	protein_coding	164.303	1.8361	0.50653	3.62487	0.000289106	0.00889711
ENSMUSG00000005980	Dnase1	protein_coding	127.937	-1.46871	0.405281	-3.62394	0.000290152	0.00891923
ENSMUSG00000095522	Aadacl2fm3	protein_coding	25.0101	1.3606	0.375584	3.62262	0.000291634	0.00895472
ENSMUSG00000026003	Acadl	protein_coding	1019.04	1.63151	0.450421	3.6222	0.000292112	0.00895929
ENSMUSG00000030830	Itgal	protein_coding	56.3739	2.10018	0.579994	3.62104	0.000293421	0.00896567
ENSMUSG00000035578	Iqcg	protein_coding	319.236	1.35068	0.373028	3.62086	0.000293626	0.00896567
ENSMUSG00000095344	Gm6838	unprocessed_pseudogene	12.5009	2.88528	0.796767	3.62123	0.000293206	0.00896567
ENSMUSG00000048661	Lemd3	protein_coding	339.82	-1.04627	0.289141	-3.61853	0.000296277	0.00903629
ENSMUSG00000053398	Phgdh	protein_coding	4642.91	1.13782	0.314491	3.61797	0.000296917	0.0090457
ENSMUSG00000002983	Relb	protein_coding	308.648	1.08549	0.300215	3.61571	0.000299529	0.00906802
ENSMUSG00000031871	Cdh5	protein_coding	12.5384	3.61786	1.00062	3.61561	0.000299643	0.00906802
ENSMUSG00000039883	Lrrc17	protein_coding	61.6295	-1.50892	0.417178	-3.61698	0.000298058	0.00906802
ENSMUSG00000054418	2900041M22Rik	lncRNA	32.1308	-2.43407	0.673193	-3.6157	0.000299532	0.00906802
ENSMUSG00000101939	Gm28438	unprocessed_pseudogene	5140.86	-1.96876	0.544451	-3.61605	0.000299138	0.00906802
ENSMUSG00000093490	Gm19932	processed_pseudogene	16.0266	-2.213	0.612201	-3.61483	0.00030054	0.00908509
ENSMUSG00000002633	Shh	protein_coding	49.6383	-1.67387	0.463204	-3.61367	0.000301889	0.00911578
ENSMUSG00000105461	Gm4742	processed_pseudogene	194.587	1.11776	0.309571	3.61068	0.000305392	0.00921138
ENSMUSG00000024529	Lox	protein_coding	162.232	2.66206	0.738411	3.60512	0.000312011	0.00940062
ENSMUSG00000046411	Rps4l-ps	processed_pseudogene	35.1841	-1.36789	0.379517	-3.60428	0.000313025	0.00942077
ENSMUSG00000020295	Hbq1a	protein_coding	129.154	-1.43417	0.398149	-3.60211	0.000315651	0.0094789
ENSMUSG00000026173	Plcd4	protein_coding	1665.11	1.7358	0.481871	3.60221	0.000315525	0.0094789
ENSMUSG00000027215	Cd82	protein_coding	858.612	1.31874	0.366322	3.59995	0.000318284	0.00954746
ENSMUSG00000062232	Rapgef2	protein_coding	1964.2	-0.567733	0.157726	-3.59949	0.000318847	0.00955386
ENSMUSG00000081660	Gm11787	unprocessed_pseudogene	31.9933	1.57918	0.43887	3.59829	0.000320321	0.0095875
ENSMUSG00000023192	Grm2	protein_coding	1569.96	-1.83348	0.509588	-3.59797	0.000320707	0.00958853
ENSMUSG00000041935	AW549877	protein_coding	2462.36	-0.832911	0.231808	-3.5931	0.000326767	0.00975904
ENSMUSG00000019892	Lrriq1	protein_coding	206.381	1.60817	0.44776	3.5916	0.000328651	0.00980457
ENSMUSG00000109461	Gm44848	TEC	32.0297	-1.60109	0.44588	-3.59086	0.000329595	0.009822
ENSMUSG00000025076	Casp7	protein_coding	217.656	1.14531	0.319225	3.58777	0.000333512	0.0099279
ENSMUSG00000050211	Pla2g4e	protein_coding	78.1965	-1.06819	0.297963	-3.58497	0.000337123	0.0100244
ENSMUSG00000085936	2610307P16Rik	lncRNA	33.7314	2.34403	0.654048	3.58388	0.00033853	0.0100553
ENSMUSG00000034164	Emid1	protein_coding	312.652	1.61535	0.451343	3.57898	0.00034494	0.0102346
ENSMUSG00000020614	Fam20a	protein_coding	566.119	0.807714	0.225812	3.57692	0.000347662	0.0103025
ENSMUSG00000117640	Gm7411	processed_pseudogene	42.1996	-1.20236	0.336166	-3.57668	0.000347984	0.0103025
ENSMUSG00000069188	Gm13192	processed_pseudogene	1013.01	-1.74105	0.486962	-3.57533	0.000349787	0.0103447
ENSMUSG00000006269	Atp6v1b1	protein_coding	104.262	-1.74746	0.488862	-3.57455	0.000350829	0.0103643
ENSMUSG00000035274	Tpbg	protein_coding	278.151	1.16874	0.327163	3.57234	0.000353809	0.0104311
ENSMUSG00000091415	Ak9	protein_coding	184.496	1.55746	0.435982	3.5723	0.000353856	0.0104311
ENSMUSG00000116626	Gm49705	TEC	22.0947	1.78126	0.498675	3.57198	0.000354298	0.0104329
ENSMUSG00000023994	Nfya	protein_coding	724.381	-0.706167	0.197736	-3.57126	0.000355269	0.0104502
ENSMUSG00000027712	Anxa5	protein_coding	4207.04	1.77139	0.496097	3.57066	0.000356088	0.010463
ENSMUSG00000021281	Tnfaip2	protein_coding	72.5816	2.3614	0.661444	3.57007	0.000356889	0.0104693
ENSMUSG00000067158	Col4a4	protein_coding	58.5779	1.61055	0.451143	3.56994	0.00035707	0.0104693
ENSMUSG00000110657	Gm7684	processed_pseudogene	58.2844	1.89528	0.531217	3.56781	0.000359976	0.0105432
ENSMUSG00000022969	Il10rb	protein_coding	104.281	2.46942	0.692221	3.56738	0.000360565	0.0105491
ENSMUSG00000046997	Spsb4	protein_coding	336.597	0.951935	0.267025	3.56496	0.00036391	0.0106242
ENSMUSG00000037295	Ldlrap1	protein_coding	69.4241	2.09979	0.589316	3.5631	0.000366506	0.010647
ENSMUSG00000042433	Dnaaf6b	protein_coding	10.9624	2.59096	0.726983	3.56398	0.000365267	0.010647
ENSMUSG00000056031	9330154J02Rik	lncRNA	16.9632	1.94501	0.545773	3.56377	0.000365565	0.010647
ENSMUSG00000070574	2310016G11Rik	lncRNA	26.6132	1.67007	0.468654	3.56355	0.000365873	0.010647
ENSMUSG00000117635	Gm41653	lncRNA	16.4369	-1.79709	0.504384	-3.56293	0.000366733	0.010647
ENSMUSG00000027562	Car2	protein_coding	915.834	1.52151	0.427097	3.56243	0.000367431	0.0106473
ENSMUSG00000027965	Olfm3	protein_coding	109.9	-1.63979	0.460468	-3.56114	0.000369245	0.0106885
ENSMUSG00000026473	Glul	protein_coding	3811.1	0.781711	0.21953	3.56084	0.000369675	0.0106896
ENSMUSG00000022548	Apod	protein_coding	136.189	2.98567	0.838572	3.56043	0.000370253	0.010695
ENSMUSG00000034641	Cd300ld	protein_coding	21.6728	1.59977	0.449526	3.55879	0.000372567	0.0107286
ENSMUSG00000043029	Trpv3	protein_coding	35.2881	-1.27663	0.358689	-3.55917	0.000372035	0.0107286
ENSMUSG00000046922	Gpr6	protein_coding	61.6152	-1.19986	0.337155	-3.55877	0.000372594	0.0107286
ENSMUSG00000004902	Slc25a18	protein_coding	1511.82	1.25663	0.353146	3.55839	0.000373132	0.0107328
ENSMUSG00000010044	Zmynd10	protein_coding	242.264	1.49898	0.421397	3.55717	0.000374869	0.0107629
ENSMUSG00000030847	Bag3	protein_coding	462.747	2.41088	0.677766	3.5571	0.000374969	0.0107629
ENSMUSG00000044573	Acp1	protein_coding	3859.42	-0.607984	0.170942	-3.55666	0.000375601	0.0107697
ENSMUSG00000109150	Gm45793	TEC	19.562	-2.14405	0.603216	-3.55437	0.000378886	0.0108525
ENSMUSG00000063297	Luzp2	protein_coding	3401.42	1.07169	0.301575	3.55366	0.000379904	0.0108703
ENSMUSG00000026617	Bpnt1	protein_coding	4421.27	-1.032	0.2906	-3.55128	0.000383358	0.0109462
ENSMUSG00000027858	Tspan2	protein_coding	1027.03	-0.798006	0.224695	-3.55151	0.00038303	0.0109462
ENSMUSG00000032680	6820408C15Rik	protein_coding	175.843	1.29144	0.363914	3.54876	0.000387057	0.0110287
ENSMUSG00000059820	Nkapd1	protein_coding	921.18	0.721303	0.203254	3.54877	0.000387036	0.0110287
ENSMUSG00000064201	Krt2	protein_coding	32.5886	-1.16724	0.328984	-3.548	0.00038817	0.0110489
ENSMUSG00000030317	Timp4	protein_coding	850.341	0.800421	0.225652	3.54715	0.000389427	0.0110501
ENSMUSG00000038822	Hace1	protein_coding	898.384	-1.16594	0.328686	-3.54726	0.000389254	0.0110501
ENSMUSG00000051113	Fam71e1	protein_coding	288.283	-1.03492	0.291735	-3.54746	0.000388965	0.0110501
ENSMUSG00000051984	Sec31b	protein_coding	28.954	1.29385	0.364826	3.54648	0.00039041	0.0110665
ENSMUSG00000004098	Col5a3	protein_coding	156.048	1.25551	0.354209	3.54456	0.00039327	0.0111129
ENSMUSG00000027257	Pacsin3	protein_coding	642.246	1.32582	0.374019	3.5448	0.000392908	0.0111129
ENSMUSG00000031662	Snx20	protein_coding	71.3959	2.02304	0.570746	3.54456	0.000393271	0.0111129
ENSMUSG00000032360	Hcrtr2	protein_coding	148.312	-1.27265	0.359151	-3.54349	0.000394874	0.0111231
ENSMUSG00000060441	Trim5	protein_coding	31.1597	2.26349	0.63882	3.54323	0.000395258	0.0111231
ENSMUSG00000102142	Gm26930	lncRNA	51.7927	1.56967	0.44299	3.54335	0.00039508	0.0111231
ENSMUSG00000048600	Gm5763	processed_pseudogene	243.166	1.21167	0.342362	3.53915	0.000401425	0.0112733
ENSMUSG00000041845	Rhod	protein_coding	72.8182	2.09406	0.592125	3.53652	0.000405429	0.0113741
ENSMUSG00000036395	Glb1l2	protein_coding	183.49	1.88244	0.53253	3.5349	0.000407932	0.0114326
ENSMUSG00000010830	Kdelr3	protein_coding	173.933	1.49817	0.423898	3.53426	0.000408913	0.0114366
ENSMUSG00000096937	Gm10825	lncRNA	25.8861	2.70824	0.766238	3.53446	0.000408606	0.0114366
ENSMUSG00000093460	Six3os1	lncRNA	25.5417	1.51295	0.428414	3.53152	0.000413186	0.0115443
ENSMUSG00000117192	Gm18649	processed_pseudogene	42.0408	-1.45024	0.410858	-3.52979	0.000415892	0.011608
ENSMUSG00000046093	Hpcal4	protein_coding	20689.2	-1.25179	0.354667	-3.52948	0.000416371	0.0116095
ENSMUSG00000022146	Osmr	protein_coding	455.153	2.53238	0.717734	3.52829	0.000418251	0.01165
ENSMUSG00000113902	Ndufb1	protein_coding	1989.97	-1.53131	0.434043	-3.52801	0.000418695	0.0116505
ENSMUSG00000037738	Nek5	protein_coding	156.95	1.86067	0.527604	3.52664	0.000420867	0.011699
ENSMUSG00000055809	Dnaaf3	protein_coding	289.334	1.76095	0.499932	3.52239	0.00042768	0.0118642
ENSMUSG00000076435	Acsf2	protein_coding	214.891	1.51263	0.42987	3.51882	0.000433469	0.0120126
ENSMUSG00000067916	Zfp991	protein_coding	800.074	0.622524	0.176932	3.51844	0.00043409	0.0120176
ENSMUSG00000026483	Niban1	protein_coding	298.427	1.89751	0.539673	3.51604	0.000438036	0.0120962
ENSMUSG00000045036	Tmem232	protein_coding	72.932	1.47466	0.419373	3.51635	0.000437519	0.0120962
ENSMUSG00000084208	Gm12792	processed_pseudogene	72.8413	-1.40284	0.398998	-3.51591	0.000438257	0.0120962
ENSMUSG00000039031	Arhgap18	protein_coding	266.026	1.90234	0.541396	3.51376	0.000441815	0.012182
ENSMUSG00000007415	Gatad1	protein_coding	1817.27	-0.765267	0.217895	-3.51209	0.000444589	0.0122462
ENSMUSG00000084989	Crocc2	protein_coding	95.2721	1.90764	0.543391	3.51063	0.000447048	0.0122863
ENSMUSG00000113196	D230049E03Rik	TEC	59.4205	-1.44479	0.411571	-3.51042	0.000447395	0.0122863
ENSMUSG00000113344	Gm49251	processed_pseudogene	21.9586	1.74279	0.4964	3.51085	0.000446676	0.0122863
ENSMUSG00000114083	Gm47860	transcribed_processed_pseudogene	15.4194	-1.89587	0.540118	-3.51011	0.000447929	0.0122886
ENSMUSG00000024357	Sil1	protein_coding	1320.41	0.753013	0.214574	3.50934	0.000449219	0.0123116
ENSMUSG00000026255	Efhd1	protein_coding	123.407	1.46948	0.419002	3.50711	0.000453005	0.0123781
ENSMUSG00000039717	Ralyl	protein_coding	1270.35	-0.892031	0.254324	-3.50746	0.000452401	0.0123781
ENSMUSG00000082884	Gm13339	unprocessed_pseudogene	3328.74	-1.73878	0.495755	-3.50733	0.000452624	0.0123781
ENSMUSG00000090919	Pabpc4l	protein_coding	33.4496	1.2662	0.361069	3.50682	0.000453502	0.0123792
ENSMUSG00000042208	0610010F05Rik	protein_coding	1837.46	-0.735906	0.209971	-3.5048	0.000456959	0.0124494
ENSMUSG00000103808	Gm37060	TEC	149.258	0.965008	0.275341	3.50478	0.000456985	0.0124494
ENSMUSG00000064373	Selenop	protein_coding	1410.89	2.46256	0.70269	3.50448	0.0004575	0.012451
ENSMUSG00000070923	Klhl9	protein_coding	6714.15	-0.667522	0.190494	-3.50416	0.000458054	0.0124537
ENSMUSG00000014686	Ceacam16	protein_coding	25.2837	-1.32342	0.378039	-3.50076	0.000463926	0.0125882
ENSMUSG00000025013	Tll2	protein_coding	205.755	-1.27703	0.364808	-3.50057	0.000464269	0.0125882
ENSMUSG00000074892	B3galt5	protein_coding	3751.06	-1.3348	0.381318	-3.5005	0.000464384	0.0125882
ENSMUSG00000050994	Adgb	protein_coding	133.549	1.80009	0.514472	3.4989	0.000467173	0.0126512
ENSMUSG00000110715	Gm5131	processed_pseudogene	39.5563	1.21764	0.348088	3.49808	0.000468618	0.0126778
ENSMUSG00000083166	Gm8648	processed_pseudogene	144.47	-1.3103	0.374681	-3.49712	0.000470311	0.012711
ENSMUSG00000021213	Akr1c13	protein_coding	33.6117	2.68625	0.768309	3.49631	0.000471737	0.0127321
ENSMUSG00000109290	Phgdh-ps1	processed_pseudogene	69.4751	1.29265	0.369737	3.49615	0.000472026	0.0127321
ENSMUSG00000052056	Zfp217	protein_coding	43.0608	1.48327	0.42433	3.49557	0.000473055	0.0127473
ENSMUSG00000097906	Gm9625	processed_pseudogene	4946.57	0.856242	0.245185	3.49223	0.000479013	0.0128824
ENSMUSG00000020091	Eif4ebp2	protein_coding	2621.77	0.785451	0.225148	3.48859	0.000485574	0.013046
ENSMUSG00000038388	Mpp6	protein_coding	824.77	0.883928	0.253487	3.48707	0.000488344	0.0131075
ENSMUSG00000003131	Pafah1b2	protein_coding	12092.1	-0.850803	0.244184	-3.48427	0.000493488	0.0132325
ENSMUSG00000074170	Plekhf1	protein_coding	271.997	2.43939	0.70049	3.48241	0.000496928	0.0133117
ENSMUSG00000107879	9330102E08Rik	translated_unprocessed_pseudogene	225.158	-0.985273	0.282999	-3.48155	0.000498523	0.0133283
ENSMUSG00000031077	Fadd	protein_coding	143.7	0.903951	0.25972	3.48048	0.000500514	0.0133554
ENSMUSG00000021086	Ccdc175	protein_coding	13.462	2.49314	0.716439	3.4799	0.000501593	0.0133711
ENSMUSG00000019178	Styxl1	protein_coding	48.6579	1.58888	0.456712	3.47895	0.000503382	0.0134057
ENSMUSG00000089766	Gm16538	lncRNA	35.0812	1.43388	0.412242	3.47826	0.000504684	0.0134272
ENSMUSG00000039485	Tspyl4	protein_coding	11047.4	-1.25285	0.360263	-3.47759	0.000505938	0.0134475
ENSMUSG00000091864	Gm17102	lncRNA	13.5008	-1.66458	0.479061	-3.47467	0.000511492	0.0135687
ENSMUSG00000060402	Chst8	protein_coding	401.859	-0.929552	0.267566	-3.47411	0.00051255	0.0135836
ENSMUSG00000022505	Emp2	protein_coding	1108.96	1.81861	0.523629	3.4731	0.00051449	0.0136218
ENSMUSG00000036598	Ccdc113	protein_coding	196.829	1.33835	0.385475	3.47194	0.000516706	0.0136672
ENSMUSG00000034227	Foxj1	protein_coding	2878.47	1.57786	0.45457	3.47111	0.000518319	0.0136966
ENSMUSG00000062014	Gmfb	protein_coding	15052.5	-0.717978	0.206865	-3.47076	0.000518983	0.0137009
ENSMUSG00000062929	Cfl2	protein_coding	4736.8	0.779633	0.224792	3.46824	0.000523888	0.013817
ENSMUSG00000103419	Gm29808	unprocessed_pseudogene	202.296	-0.813368	0.234569	-3.46751	0.000525309	0.0138411
ENSMUSG00000059187	Tafa1	protein_coding	112.619	-1.51505	0.437	-3.46693	0.00052644	0.0138575
ENSMUSG00000099564	Gm28729	protein_coding	77.0722	1.50541	0.434319	3.46615	0.000527968	0.0138843
ENSMUSG00000024883	Rin1	protein_coding	420.051	-1.25472	0.362077	-3.46535	0.000529542	0.0139115
ENSMUSG00000029518	Rab35	protein_coding	1924.47	1.67794	0.48424	3.46511	0.000530018	0.0139115
ENSMUSG00000028494	Plin2	protein_coding	605.658	2.31735	0.669101	3.46338	0.00053344	0.0139878
ENSMUSG00000020122	Egfr	protein_coding	360.963	2.32154	0.670915	3.46025	0.000539664	0.0141374
ENSMUSG00000022947	Cbr3	protein_coding	202.432	1.77662	0.513595	3.45919	0.000541796	0.0141797
ENSMUSG00000073164	2410018L13Rik	lncRNA	229.293	-1.07938	0.31224	-3.45688	0.000546466	0.0142882
ENSMUSG00000041703	Zic5	protein_coding	233.209	1.81254	0.524429	3.45621	0.000547819	0.0143099
ENSMUSG00000002603	Tgfb1	protein_coding	26.0353	2.33308	0.675168	3.45556	0.000549154	0.0143174
ENSMUSG00000029816	Gpnmb	protein_coding	2756.13	2.05311	0.59411	3.45577	0.000548719	0.0143174
ENSMUSG00000003411	Rab3b	protein_coding	4039.96	-1.24845	0.361354	-3.45493	0.000550436	0.0143371
ENSMUSG00000020799	Tekt1	protein_coding	525.216	1.5424	0.446739	3.45258	0.000555259	0.0144077
ENSMUSG00000038195	Rilp	protein_coding	55.0805	1.06842	0.30943	3.45286	0.000554683	0.0144077
ENSMUSG00000090958	Lrrc32	protein_coding	94.7718	-1.54684	0.448025	-3.45259	0.000555242	0.0144077
ENSMUSG00000100922	Gm8520	processed_pseudogene	503.7	-1.03357	0.299315	-3.45311	0.000554155	0.0144077
ENSMUSG00000069874	Irgm2	protein_coding	96.2245	1.38906	0.402515	3.45095	0.000558621	0.0144812
ENSMUSG00000086134	Gm16159	lncRNA	26.8116	1.60976	0.466861	3.44805	0.000564653	0.0146098
ENSMUSG00000026532	Spta1	protein_coding	44.0123	2.66699	0.773581	3.44759	0.000565619	0.0146209
ENSMUSG00000004366	Sst	protein_coding	4497.91	-2.13706	0.620281	-3.44532	0.000570389	0.0146334
ENSMUSG00000020553	Pctp	protein_coding	45.8356	1.91198	0.554919	3.44551	0.000569979	0.0146334
ENSMUSG00000021732	Fgf10	protein_coding	233.116	-1.55035	0.449831	-3.44651	0.000567881	0.0146334
ENSMUSG00000026113	Inpp4a	protein_coding	11716.7	-0.967802	0.280795	-3.44665	0.000567585	0.0146334
ENSMUSG00000026925	Inpp5e	protein_coding	999.217	-0.910673	0.264285	-3.4458	0.000569377	0.0146334
ENSMUSG00000034796	Cpne7	protein_coding	1277.57	-0.802274	0.232805	-3.44611	0.000568713	0.0146334
ENSMUSG00000060176	Kif27	protein_coding	108.966	1.27959	0.371384	3.44545	0.000570105	0.0146334
ENSMUSG00000079057	Cyp4v3	protein_coding	220.48	1.84926	0.536521	3.44676	0.000567357	0.0146334
ENSMUSG00000038224	Serpinf2	protein_coding	60.7489	1.07986	0.313495	3.44457	0.000571964	0.01466
ENSMUSG00000002930	Ppp1r17	protein_coding	427.434	-1.14387	0.332406	-3.44119	0.000579168	0.014803
ENSMUSG00000113240	Gm48338	processed_pseudogene	128.652	0.967462	0.281138	3.44123	0.000579072	0.014803
ENSMUSG00000046192	Iqub	protein_coding	342.426	1.46352	0.425391	3.44041	0.000580824	0.0148314
ENSMUSG00000054556	Gm4876	lncRNA	142.079	2.91547	0.847558	3.43985	0.000582046	0.0148487
ENSMUSG00000050550	Gm11868	processed_pseudogene	423.709	1.68506	0.489979	3.43904	0.000583782	0.0148791
ENSMUSG00000026249	Serpine2	protein_coding	16610.3	1.70848	0.49688	3.43842	0.00058512	0.0148993
ENSMUSG00000020467	Efemp1	protein_coding	92.8925	2.292	0.66689	3.43684	0.000588544	0.0149725
ENSMUSG00000024805	Pcgf5	protein_coding	336.449	1.09781	0.319458	3.43649	0.000589307	0.0149779
ENSMUSG00000113691	Gm38699	unprocessed_pseudogene	60.4062	1.33112	0.387409	3.43595	0.000590482	0.0149938
ENSMUSG00000073063	Hbq1b	protein_coding	184.61	-1.30815	0.381252	-3.4312	0.000600915	0.0152129
ENSMUSG00000082774	Gm8805	processed_pseudogene	13.6936	-2.16944	0.632226	-3.43144	0.000600387	0.0152129
ENSMUSG00000086918	4930429F24Rik	lncRNA	26.2796	1.55412	0.452963	3.43101	0.000601339	0.0152129
ENSMUSG00000007653	Gabrb2	protein_coding	2634.53	-1.26231	0.368029	-3.42993	0.000603746	0.0152597
ENSMUSG00000033880	Lgals3bp	protein_coding	1312.39	0.929572	0.271044	3.4296	0.000604468	0.0152638
ENSMUSG00000063605	Ccdc102a	protein_coding	89.4976	1.49385	0.435624	3.42921	0.000605333	0.0152715
ENSMUSG00000037973	Itprid1	protein_coding	31.1575	-1.55866	0.454575	-3.42883	0.000606198	0.0152792
ENSMUSG00000021884	Hacl1	protein_coding	117.259	1.42574	0.415966	3.42753	0.000609093	0.015338
ENSMUSG00000017211	Gsdma2	protein_coding	11.9778	-1.91391	0.558606	-3.42622	0.000612043	0.0153981
ENSMUSG00000015305	Sash1	protein_coding	246.657	1.82108	0.53162	3.42553	0.00061361	0.0154233
ENSMUSG00000045733	Sprn	protein_coding	4044.51	-1.48757	0.434556	-3.42319	0.000618905	0.0155421
ENSMUSG00000024397	Aif1	protein_coding	158.492	2.6379	0.770835	3.42214	0.000621308	0.0155561
ENSMUSG00000026301	Iqca	protein_coding	161.309	1.26225	0.368837	3.42225	0.000621054	0.0155561
ENSMUSG00000033191	Tie1	protein_coding	19.381	4.03584	1.1794	3.42195	0.000621742	0.0155561
ENSMUSG00000042514	Klhl14	protein_coding	24.51	-2.16827	0.633636	-3.42195	0.000621737	0.0155561
ENSMUSG00000021709	Erbin	protein_coding	941.596	1.36175	0.398037	3.42116	0.000623552	0.0155871
ENSMUSG00000029759	Pon3	protein_coding	123.176	2.49223	0.72876	3.41983	0.000626612	0.0156409
ENSMUSG00000050122	Vwa3b	protein_coding	641.931	-0.83209	0.243339	-3.41947	0.000627423	0.0156409
ENSMUSG00000108738	Gm44777	lncRNA	63.0691	-1.30057	0.380324	-3.41964	0.00062703	0.0156409
ENSMUSG00000040138	Ndp	protein_coding	308.005	1.8858	0.551533	3.41919	0.000628077	0.0156429
ENSMUSG00000020636	Allc	protein_coding	34.8492	-1.49823	0.438293	-3.41832	0.000630081	0.0156785
ENSMUSG00000022228	Zscan26	protein_coding	1015.02	-0.966366	0.282745	-3.4178	0.000631304	0.0156946
ENSMUSG00000036551	Akap14	protein_coding	42.4654	1.63062	0.477181	3.4172	0.000632692	0.0157148
ENSMUSG00000034413	Neurl1b	protein_coding	1485.62	-0.94027	0.275359	-3.4147	0.000638514	0.0158306
ENSMUSG00000017390	Aldoc	protein_coding	13212.3	0.837872	0.245401	3.4143	0.000639457	0.0158396
ENSMUSG00000089796	Gm16575	lncRNA	16.8403	2.65046	0.77645	3.41356	0.000641207	0.0158686
ENSMUSG00000040102	Klhl42	protein_coding	1250.89	-0.702512	0.205858	-3.4126	0.000643455	0.0159098
ENSMUSG00000081434	Gm14165	processed_pseudogene	2523.93	0.813878	0.238633	3.41059	0.000648231	0.0160134
ENSMUSG00000021090	Lrrc9	protein_coding	99.4767	1.75841	0.515671	3.40994	0.000649774	0.016037
ENSMUSG00000082706	Gm11663	processed_pseudogene	170.086	0.940616	0.275959	3.40853	0.00065313	0.0161052
ENSMUSG00000052062	Pard3b	protein_coding	183.476	1.68145	0.493369	3.4081	0.000654171	0.0161163
ENSMUSG00000017453	Pipox	protein_coding	149.906	1.67137	0.490641	3.40651	0.000657991	0.0161812
ENSMUSG00000030930	Chst15	protein_coding	1495	-1.22705	0.360471	-3.40402	0.000664008	0.0162998
ENSMUSG00000031737	Irx5	protein_coding	14.1435	1.98217	0.582268	3.40422	0.000663532	0.0162998
ENSMUSG00000030788	Rnf141	protein_coding	3717.74	-0.552036	0.162214	-3.40314	0.000666156	0.0163086
ENSMUSG00000102562	Gm37694	TEC	17.4944	2.23942	0.658004	3.40336	0.000665626	0.0163086
ENSMUSG00000115516	Gm8341	processed_pseudogene	217.602	1.16118	0.341191	3.40331	0.000665735	0.0163086
ENSMUSG00000004895	Prcc	protein_coding	1690.71	0.738997	0.217294	3.40091	0.000671612	0.0164127
ENSMUSG00000040432	Ltb4r2	protein_coding	23.351	1.27734	0.37556	3.40115	0.000671026	0.0164127
ENSMUSG00000031333	Abcb7	protein_coding	840.869	-0.848978	0.249684	-3.40021	0.000673343	0.0164386
ENSMUSG00000031618	Nr3c2	protein_coding	1955.22	-1.17543	0.345716	-3.39999	0.000673877	0.0164386
ENSMUSG00000051177	Plcb1	protein_coding	3715.87	-0.886939	0.261021	-3.39796	0.000678899	0.0165463
ENSMUSG00000020420	Zfp607a	protein_coding	126.872	0.78188	0.230188	3.3967	0.000682044	0.0166033
ENSMUSG00000024524	Gnal	protein_coding	4467.78	-1.08172	0.318525	-3.39602	0.000683738	0.0166033
ENSMUSG00000025510	Cd151	protein_coding	2265.68	1.28205	0.377475	3.3964	0.000682796	0.0166033
ENSMUSG00000029455	Aldh2	protein_coding	2133.56	1.1206	0.329991	3.39585	0.000684157	0.0166033
ENSMUSG00000038248	Sobp	protein_coding	1628.43	-0.81073	0.238745	-3.3958	0.000684277	0.0166033
ENSMUSG00000029028	Lrrc47	protein_coding	754.868	1.89862	0.559178	3.39539	0.00068532	0.0166138
ENSMUSG00000028480	Glipr2	protein_coding	487.934	1.69738	0.500094	3.39411	0.000688514	0.0166712
ENSMUSG00000029545	Acads	protein_coding	322.618	1.92653	0.567636	3.39396	0.000688907	0.0166712
ENSMUSG00000026177	Slc11a1	protein_coding	126.431	2.17728	0.641691	3.39303	0.00069124	0.016698
ENSMUSG00000052609	Plekhg3	protein_coding	80.3314	1.47677	0.435216	3.39318	0.000690862	0.016698
ENSMUSG00000036501	Fam13b	protein_coding	1702.41	0.687851	0.202811	3.39158	0.000694898	0.0167716
ENSMUSG00000085438	Oip5os1	lncRNA	5815.47	-0.605912	0.178679	-3.39108	0.000696189	0.0167879
ENSMUSG00000056008	Gm11541	protein_coding	36.2695	-1.56351	0.461411	-3.38854	0.000702658	0.0169289
ENSMUSG00000015944	Castor2	protein_coding	6159.87	-0.713511	0.210664	-3.38697	0.000706694	0.0169847
ENSMUSG00000073791	Efcab7	protein_coding	111.623	1.72052	0.50799	3.38691	0.00070684	0.0169847
ENSMUSG00000069755	Zfp125	transcribed_unprocessed_pseudogene	344.183	-0.994353	0.293633	-3.38638	0.000708205	0.0170025
ENSMUSG00000003824	Syce2	protein_coding	651.582	-0.796744	0.235319	-3.3858	0.000709708	0.0170236
ENSMUSG00000015652	Steap1	protein_coding	61.7605	1.40358	0.414602	3.38537	0.000710813	0.0170352
ENSMUSG00000019929	Dcn	protein_coding	141.114	2.65502	0.784518	3.38426	0.000713691	0.0170891
ENSMUSG00000051457	Spn	protein_coding	36.3499	-1.25997	0.372371	-3.38365	0.000715288	0.0171124
ENSMUSG00000105813	Gm42928	TEC	91.9804	1.6423	0.485693	3.38136	0.000721267	0.0172403
ENSMUSG00000034401	Spata6	protein_coding	262.182	1.43571	0.424747	3.38014	0.00072449	0.0173022
ENSMUSG00000105233	Gm20568	processed_pseudogene	359.549	-1.47711	0.437315	-3.37768	0.000731012	0.0174427
ENSMUSG00000104086	1700039M15Rik	lncRNA	41.8317	1.18903	0.352157	3.37641	0.000734396	0.0175081
ENSMUSG00000002297	Dbf4	protein_coding	101.516	1.80055	0.533612	3.37428	0.000740096	0.0176009
ENSMUSG00000010086	Rnf112	protein_coding	6889.61	-1.21593	0.360358	-3.37423	0.000740223	0.0176009
ENSMUSG00000031379	Pir	protein_coding	168.154	1.66036	0.492115	3.37392	0.000741064	0.0176056
ENSMUSG00000032431	Crtap	protein_coding	331.746	1.09885	0.325773	3.37306	0.000743389	0.0176455
ENSMUSG00000073043	Atoh1	protein_coding	39.5836	1.26347	0.374627	3.37262	0.000744566	0.017658
ENSMUSG00000089993	Gm5822	processed_pseudogene	1161.97	0.885297	0.262557	3.37183	0.000746701	0.0176933
ENSMUSG00000035798	Zdhhc17	protein_coding	3792.32	-0.699649	0.20761	-3.37001	0.000751655	0.0177953
ENSMUSG00000031910	Has3	protein_coding	60.9717	-1.36085	0.404102	-3.3676	0.000758251	0.0179333
ENSMUSG00000048794	Cfap100	protein_coding	217.266	1.46587	0.435347	3.36712	0.00075958	0.0179333
ENSMUSG00000087294	Gm13556	lncRNA	24.4081	1.73011	0.513869	3.36683	0.000760369	0.0179333
ENSMUSG00000051735	Rinl	protein_coding	72.6197	1.89877	0.564261	3.36505	0.000765299	0.0180245
ENSMUSG00000001773	Folh1	protein_coding	277.665	1.91835	0.5702	3.36434	0.000767267	0.0180553
ENSMUSG00000020407	Upp1	protein_coding	52.0259	2.44146	0.725806	3.36379	0.00076879	0.0180755
ENSMUSG00000015222	Map2	protein_coding	24839.4	-0.730251	0.217347	-3.35984	0.000779884	0.018299
ENSMUSG00000027695	Pld1	protein_coding	210.256	2.48974	0.741114	3.35945	0.000780976	0.018299
ENSMUSG00000082220	Gm12943	processed_pseudogene	135.596	-1.7711	0.527181	-3.35957	0.000780632	0.018299
ENSMUSG00000097141	Gm10524	TEC	33.9204	1.23813	0.368528	3.35965	0.000780413	0.018299
ENSMUSG00000087611	4930458D05Rik	lncRNA	13.5355	-1.95653	0.582622	-3.35815	0.000784656	0.0183694
ENSMUSG00000017868	Sgk2	protein_coding	29.4928	1.75814	0.52366	3.35742	0.000786749	0.0183894
ENSMUSG00000026879	Gsn	protein_coding	3774.07	1.72444	0.513628	3.35738	0.000786855	0.0183894
ENSMUSG00000106858	Gm43844	TEC	61.254	-1.59953	0.476479	-3.35698	0.000787998	0.0183925
ENSMUSG00000117845	Gm31070	processed_pseudogene	45.1714	-1.64144	0.48898	-3.35686	0.000788336	0.0183925
ENSMUSG00000025318	Jph3	protein_coding	19700.1	-1.25539	0.374031	-3.35637	0.000789727	0.0184092
ENSMUSG00000026604	Ptpn14	protein_coding	181.534	1.36119	0.405661	3.35548	0.000792264	0.0184526
ENSMUSG00000047586	Nccrp1	protein_coding	13.5785	1.86737	0.556825	3.35361	0.000797659	0.0184993
ENSMUSG00000100158	Gm28119	lncRNA	33.0999	1.50961	0.45014	3.35364	0.000797562	0.0184993
ENSMUSG00000115243	Gm5207	processed_pseudogene	61.5432	1.13169	0.337446	3.35368	0.000797451	0.0184993
ENSMUSG00000109617	Gm7669	processed_pseudogene	126.426	1.12286	0.335075	3.35108	0.000804971	0.018653
ENSMUSG00000113575	A930023M06Rik	lncRNA	10.4641	2.97685	0.888669	3.34979	0.000808741	0.0187245
ENSMUSG00000026765	Lypd6b	protein_coding	317.661	-1.74813	0.52195	-3.34922	0.000810381	0.0187466
ENSMUSG00000047604	Frat2	protein_coding	614.252	1.90556	0.569017	3.34886	0.000811443	0.0187553
ENSMUSG00000107369	Gstm2-ps1	processed_pseudogene	1628.82	1.80723	0.53974	3.34833	0.000812994	0.0187752
ENSMUSG00000004044	Cavin1	protein_coding	962.461	1.75066	0.522963	3.34759	0.000815189	0.0187961
ENSMUSG00000069729	Arid1b	protein_coding	2752.01	-0.617983	0.184607	-3.34756	0.000815275	0.0187961
ENSMUSG00000112105	Rps7-ps2	processed_pseudogene	104.624	1.09115	0.32602	3.34689	0.000817234	0.0188253
ENSMUSG00000041992	Rapgef5	protein_coding	2592.84	-1.3844	0.413686	-3.34649	0.000818429	0.018837
ENSMUSG00000083332	Gm7599	processed_pseudogene	23.8559	-1.25012	0.373599	-3.34616	0.000819404	0.0188435
ENSMUSG00000024511	Rab27b	protein_coding	343.174	-1.16601	0.348507	-3.34573	0.000820656	0.0188564
ENSMUSG00000062175	Tgif2	protein_coding	27.4624	1.70043	0.508312	3.34525	0.000822085	0.0188734
ENSMUSG00000081749	Gm12241	processed_pseudogene	41.3232	1.66844	0.499144	3.34261	0.000829956	0.0190381
ENSMUSG00000113036	Gm47021	processed_pseudogene	375.989	1.02735	0.307379	3.3423	0.000830887	0.0190434
ENSMUSG00000040761	Spen	protein_coding	2720.08	0.924094	0.276524	3.34182	0.000832321	0.0190443
ENSMUSG00000028820	Sfpq	protein_coding	2580.32	1.14507	0.342787	3.34047	0.000836368	0.0191209
ENSMUSG00000039903	Eva1c	protein_coding	128.396	0.831333	0.249027	3.33833	0.00084285	0.0192529
ENSMUSG00000038756	Ttll6	protein_coding	28.0683	1.61926	0.485225	3.33713	0.000846477	0.0193088
ENSMUSG00000041378	Cldn5	protein_coding	48.221	3.55119	1.06417	3.33706	0.000846711	0.0193088
ENSMUSG00000056579	Tug1	protein_coding	9162.76	-0.533458	0.159917	-3.33584	0.000850425	0.0193612
ENSMUSG00000113650	Gm47826	TEC	116.751	1.37445	0.412002	3.33602	0.000849872	0.0193612
ENSMUSG00000025795	Rassf3	protein_coding	143.927	0.824548	0.247248	3.3349	0.000853313	0.0194107
ENSMUSG00000118012	Gm46620	lncRNA	95.4427	-1.49144	0.447531	-3.3326	0.0008604	0.0195557
ENSMUSG00000000555	Itga5	protein_coding	243.255	2.28287	0.685207	3.33165	0.00086332	0.0195741
ENSMUSG00000032754	Slc8b1	protein_coding	170.106	1.53311	0.460166	3.33164	0.000863361	0.0195741
ENSMUSG00000081896	Gm5389	processed_pseudogene	71.4338	-1.40082	0.420424	-3.33192	0.0008625	0.0195741
ENSMUSG00000001508	Sgca	protein_coding	63.2737	1.43832	0.431759	3.33129	0.000864433	0.0195821
ENSMUSG00000037347	Chst7	protein_coding	98.184	1.82862	0.548991	3.33087	0.000865754	0.0195821
ENSMUSG00000105021	Gm8234	processed_pseudogene	95.9552	-0.905154	0.27175	-3.33083	0.000865867	0.0195821
ENSMUSG00000052221	Ppp1r36	protein_coding	147.591	1.24376	0.373449	3.33048	0.000866954	0.0195904
ENSMUSG00000065433	Mir370	miRNA	19.7443	-1.69214	0.508167	-3.32988	0.000868835	0.0196167
ENSMUSG00000032373	Car12	protein_coding	4072.38	-0.957594	0.287648	-3.32904	0.000871444	0.0196593
ENSMUSG00000031224	Magee2	protein_coding	234.251	-1.09456	0.329019	-3.32672	0.000878731	0.0197783
ENSMUSG00000085303	Gm16751	lncRNA	12.4579	2.06551	0.620893	3.32667	0.00087889	0.0197783
ENSMUSG00000047180	Neurl3	protein_coding	39.4041	1.85697	0.558343	3.32586	0.000881475	0.0198038
ENSMUSG00000073144	4930599N23Rik	lncRNA	11.9743	1.73519	0.52184	3.32514	0.000883738	0.0198383
ENSMUSG00000022768	Ccdc116	protein_coding	113.078	-0.805632	0.242332	-3.3245	0.000885759	0.0198596
ENSMUSG00000023084	Lrrc71	protein_coding	51.127	1.81256	0.545268	3.32416	0.000886866	0.0198596
ENSMUSG00000073436	Eme2	protein_coding	537.765	-0.920601	0.276937	-3.32422	0.000886666	0.0198596
ENSMUSG00000029470	P2rx4	protein_coding	835.743	1.15248	0.34682	3.32299	0.000890566	0.019926
ENSMUSG00000022574	Naprt	protein_coding	276.575	1.46033	0.43967	3.32142	0.000895593	0.0199902
ENSMUSG00000024304	Cdh2	protein_coding	10017.1	-0.563932	0.169787	-3.32141	0.000895629	0.0199902
ENSMUSG00000025597	Klhl4	protein_coding	26.0382	-1.8614	0.560422	-3.32143	0.000895571	0.0199902
ENSMUSG00000024039	Cbs	protein_coding	586.905	1.48017	0.445919	3.31937	0.000902207	0.020094
ENSMUSG00000097108	Gm26581	lncRNA	25.2051	2.7126	0.817162	3.31954	0.000901655	0.020094
ENSMUSG00000111610	Gm34829	lncRNA	55.6758	-1.38847	0.418303	-3.31928	0.00090249	0.020094
ENSMUSG00000032036	Kirrel3	protein_coding	4176.95	-0.75339	0.226994	-3.31899	0.000903438	0.0200987
ENSMUSG00000024827	Gldc	protein_coding	509.87	1.23503	0.372176	3.31841	0.000905321	0.0201242
ENSMUSG00000028270	Gbp2	protein_coding	297.081	1.88546	0.568642	3.31573	0.000914045	0.0203016
ENSMUSG00000040163	1700034J05Rik	protein_coding	46.0477	1.04115	0.314042	3.31531	0.000915413	0.0203155
ENSMUSG00000097231	Gm26852	lncRNA	66.7219	1.51372	0.456746	3.31414	0.000919256	0.0203676
ENSMUSG00000026347	Tmem163	protein_coding	345.289	2.31019	0.697124	3.31388	0.000920103	0.0203699
ENSMUSG00000095675	Ccl21b	protein_coding	141.197	1.22586	0.369946	3.31363	0.000920933	0.0203717
ENSMUSG00000039358	Drd5	protein_coding	21.5676	-1.92414	0.580715	-3.31339	0.000921718	0.0203726
ENSMUSG00000019975	Ikbip	protein_coding	772.742	1.19545	0.360867	3.31272	0.000923946	0.020391
ENSMUSG00000081974	Gm11960	transcribed_processed_pseudogene	52.1862	1.33789	0.403867	3.31269	0.000924045	0.020391
ENSMUSG00000032878	Ccdc85a	protein_coding	3390.55	-0.955919	0.288814	-3.30981	0.000933606	0.0205853
ENSMUSG00000007030	Vwa7	protein_coding	56.3971	1.29351	0.390927	3.30882	0.000936892	0.0205982
ENSMUSG00000024033	Rsph1	protein_coding	586.888	1.33603	0.403784	3.30878	0.000937045	0.0205982
ENSMUSG00000048497	Mmgt2	protein_coding	194.703	0.805818	0.243533	3.30887	0.000936748	0.0205982
ENSMUSG00000094282	Cfap73	protein_coding	62.0558	1.25321	0.378758	3.30873	0.00093721	0.0205982
ENSMUSG00000082691	Dynlt1-ps1	processed_pseudogene	2176.22	-1.86138	0.56264	-3.3083	0.000938646	0.0206132
ENSMUSG00000097488	4732487G21Rik	lncRNA	73.8163	-1.05055	0.317652	-3.30725	0.000942164	0.0206738
ENSMUSG00000039720	Got1l1	protein_coding	76.7784	1.92892	0.583446	3.30609	0.000946092	0.0207434
ENSMUSG00000035860	Cdhr3	protein_coding	285.571	1.12722	0.341099	3.30466	0.000950903	0.0208154
ENSMUSG00000038527	C1rl	protein_coding	22.2018	1.96129	0.593459	3.30485	0.000950285	0.0208154
ENSMUSG00000007783	Cpt1c	protein_coding	10137.9	-0.547948	0.165838	-3.30411	0.000952771	0.0208229
ENSMUSG00000021556	Golm1	protein_coding	4867.81	-0.77115	0.233433	-3.30352	0.000954784	0.0208502
ENSMUSG00000040146	Rgl3	protein_coding	78.4883	1.48259	0.448843	3.30314	0.000956094	0.0208621
ENSMUSG00000007944	Ttc9b	protein_coding	6510.02	-1.13892	0.344925	-3.30192	0.000960242	0.0208858
ENSMUSG00000014907	Naf1	protein_coding	582.546	1.43812	0.435456	3.30257	0.000958035	0.0208858
ENSMUSG00000039004	Bmp6	protein_coding	74.5207	1.66729	0.504883	3.30232	0.00095887	0.0208858
ENSMUSG00000045064	Zc2hc1c	protein_coding	159.024	0.837474	0.25362	3.30208	0.000959716	0.0208858
ENSMUSG00000085250	Gm15234	lncRNA	37.132	-1.49553	0.45299	-3.30146	0.000961837	0.0209039
ENSMUSG00000102275	Gm37144	TEC	116.234	-1.27771	0.3871	-3.30072	0.000964365	0.0209421
ENSMUSG00000030780	Rusf1	protein_coding	813.352	-0.794658	0.240779	-3.30036	0.000965611	0.0209525
ENSMUSG00000022229	Atp12a	protein_coding	87.3232	-1.32424	0.401483	-3.29838	0.000972435	0.0210838
ENSMUSG00000059810	Rgs3	protein_coding	604.082	1.08668	0.329513	3.29784	0.000974313	0.0211078
ENSMUSG00000067860	Zic3	protein_coding	71.5186	1.43088	0.434148	3.29585	0.000981261	0.0212414
ENSMUSG00000032359	Ctsh	protein_coding	336.906	1.71709	0.521103	3.2951	0.000983865	0.021266
ENSMUSG00000110653	Gm34418	lncRNA	14.8551	-1.87048	0.56773	-3.29466	0.000985415	0.0212808
ENSMUSG00000037242	Clic4	protein_coding	1543.43	1.96656	0.597118	3.29342	0.000989766	0.0213578
ENSMUSG00000115100	Gm34934	lncRNA	28.1852	1.30071	0.395043	3.29258	0.000992731	0.021388
ENSMUSG00000020785	Camkk1	protein_coding	5401.9	-0.867515	0.263548	-3.29167	0.000995936	0.0214255
ENSMUSG00000118202	C030017B01Rik	lncRNA	165.983	-1.46424	0.444836	-3.29164	0.000996043	0.0214255
ENSMUSG00000090406	Gm17058	lncRNA	19.0518	1.32311	0.402149	3.29009	0.00100155	0.0215271
ENSMUSG00000031232	Magt1	protein_coding	636.425	1.47648	0.448825	3.28966	0.0010031	0.0215433
ENSMUSG00000035674	Ndufa3	protein_coding	4818.58	-1.61939	0.492383	-3.28887	0.0010059	0.0215866
ENSMUSG00000024112	Cacna1h	protein_coding	2559.39	-1.04683	0.318507	-3.28667	0.00101381	0.0217391
ENSMUSG00000056055	Sag	protein_coding	149.872	-0.973153	0.29616	-3.2859	0.00101656	0.0217811
ENSMUSG00000050315	Synpo2	protein_coding	220.192	1.71151	0.520921	3.28554	0.00101786	0.0217918
ENSMUSG00000045672	Col27a1	protein_coding	99.1456	1.51175	0.460575	3.28231	0.00102959	0.0220084
ENSMUSG00000029541	Cyp2w1	protein_coding	16.4449	1.84326	0.561994	3.27985	0.00103862	0.0221841
ENSMUSG00000111425	Gm47324	processed_pseudogene	16.8797	1.59317	0.485791	3.27955	0.00103974	0.0221906
ENSMUSG00000046573	Lyrm4	protein_coding	1300.85	-0.84795	0.258605	-3.27894	0.00104198	0.022221
ENSMUSG00000031387	Renbp	protein_coding	350.496	2.02128	0.616634	3.27792	0.00104573	0.0222837
ENSMUSG00000112395	Gm7198	processed_pseudogene	345.016	-0.923905	0.282049	-3.27569	0.00105404	0.0224432
ENSMUSG00000054871	Tmem158	protein_coding	1070.8	2.43272	0.742739	3.27534	0.00105534	0.0224533
ENSMUSG00000000682	Cd52	protein_coding	117.563	2.85424	0.87155	3.2749	0.00105701	0.0224712
ENSMUSG00000108521	Gm44639	TEC	68.1578	-1.73741	0.530767	-3.2734	0.00106261	0.0225728
ENSMUSG00000052957	Gas1	protein_coding	248.951	1.14836	0.35084	3.27317	0.00106349	0.0225739
ENSMUSG00000001119	Col6a1	protein_coding	709.906	1.21063	0.370115	3.27095	0.00107187	0.0226859
ENSMUSG00000031938	4931406C07Rik	protein_coding	644.859	0.793118	0.242439	3.27141	0.00107013	0.0226859
ENSMUSG00000073125	Xlr3b	protein_coding	269.647	0.955274	0.292061	3.2708	0.00107243	0.0226859
ENSMUSG00000111336	Aldoa-ps4	processed_pseudogene	133.473	-0.96319	0.294435	-3.27132	0.00107048	0.0226859
ENSMUSG00000008435	Rdh13	protein_coding	1443.68	-0.779083	0.238258	-3.26992	0.00107579	0.0227291
ENSMUSG00000097491	Gm2366	lncRNA	28.7441	2.1531	0.658565	3.26939	0.0010778	0.0227539
ENSMUSG00000061758	Akr1b10	protein_coding	484.498	0.71706	0.219432	3.2678	0.00108387	0.0228633
ENSMUSG00000103735	Gm38317	processed_pseudogene	29.7002	1.62593	0.497593	3.26759	0.00108466	0.0228633
ENSMUSG00000028957	Per3	protein_coding	1207.78	-0.71633	0.219245	-3.26726	0.00108594	0.0228725
ENSMUSG00000039232	Stx11	protein_coding	33.5684	1.39248	0.42628	3.26658	0.00108854	0.0228953
ENSMUSG00000109645	Gm45246	processed_pseudogene	25.6134	2.03284	0.622364	3.26632	0.00108953	0.0228953
ENSMUSG00000114431	Gm48601	TEC	17.1431	1.62076	0.496192	3.2664	0.00108924	0.0228953
ENSMUSG00000031734	Irx3	protein_coding	28.9453	1.837	0.562536	3.26556	0.00109248	0.0229185
ENSMUSG00000057191	AB124611	protein_coding	72.7483	1.62248	0.496825	3.2657	0.00109196	0.0229185
ENSMUSG00000087636	Gm4660	processed_pseudogene	20.4268	-1.47839	0.452746	-3.26538	0.00109316	0.0229185
ENSMUSG00000062960	Kdr	protein_coding	381.725	-1.04907	0.32142	-3.26386	0.00109905	0.0230244
ENSMUSG00000037461	Ints7	protein_coding	1938.96	-0.833731	0.255533	-3.26272	0.00110348	0.0230995
ENSMUSG00000070436	Serpinh1	protein_coding	3593.1	1.96608	0.602821	3.26147	0.00110835	0.0231837
ENSMUSG00000113031	Gm34552	lncRNA	40.224	2.13289	0.654033	3.26114	0.00110965	0.0231931
ENSMUSG00000040189	Odad1	protein_coding	623.344	1.60044	0.490804	3.26085	0.00111078	0.0231988
ENSMUSG00000048988	Elfn1	protein_coding	931.272	-0.838374	0.257123	-3.2606	0.00111177	0.0232019
ENSMUSG00000026005	Rpe	protein_coding	1162.66	-0.790161	0.242404	-3.25969	0.00111535	0.023249
ENSMUSG00000027523	Gnas	protein_coding	5294.23	2.08764	0.640545	3.25916	0.00111744	0.023249
ENSMUSG00000040345	Arhgap9	protein_coding	33.8351	2.06129	0.632421	3.25936	0.00111665	0.023249
ENSMUSG00000046242	Nme9	protein_coding	107.809	1.2184	0.373799	3.25951	0.00111604	0.023249
ENSMUSG00000054509	Parp4	protein_coding	116.377	1.94389	0.596779	3.25731	0.00112472	0.0233827
ENSMUSG00000027775	Mfsd1	protein_coding	3263.91	0.784894	0.241086	3.25566	0.00113129	0.0233976
ENSMUSG00000037010	Apln	protein_coding	35.6181	1.61378	0.495633	3.256	0.00112992	0.0233976
ENSMUSG00000051599	Pcdhb2	protein_coding	138.012	-0.952241	0.292458	-3.25599	0.00112999	0.0233976
ENSMUSG00000058914	C1qtnf3	protein_coding	40.5064	1.76697	0.542668	3.25608	0.00112963	0.0233976
ENSMUSG00000085434	Gm11725	lncRNA	19.0076	-1.50729	0.462981	-3.25562	0.00113144	0.0233976
ENSMUSG00000109844	Gm31816	lncRNA	21.6366	-1.72627	0.530161	-3.25612	0.00112946	0.0233976
ENSMUSG00000047843	Bri3	protein_coding	517.846	1.00557	0.308941	3.25489	0.00113437	0.0234312
ENSMUSG00000070806	Zmynd12	protein_coding	44.5996	1.28735	0.395524	3.25479	0.00113478	0.0234312
ENSMUSG00000026807	Ak8	protein_coding	194.996	1.10952	0.341002	3.25371	0.00113908	0.0234472
ENSMUSG00000046186	Cd109	protein_coding	1428.14	1.75377	0.538987	3.25383	0.0011386	0.0234472
ENSMUSG00000062760	Shisal1	protein_coding	2877.22	-0.691966	0.212627	-3.25436	0.00113647	0.0234472
ENSMUSG00000068151	A230006K03Rik	lncRNA	158.755	-0.74359	0.228564	-3.25331	0.00114071	0.0234472
ENSMUSG00000083551	Gm14516	processed_pseudogene	66.4365	-1.38162	0.424678	-3.25332	0.00114063	0.0234472
ENSMUSG00000096596	Gm10591	protein_coding	134.398	1.17581	0.361397	3.2535	0.00113991	0.0234472
ENSMUSG00000085576	Dpy19l2	protein_coding	97.7438	1.02211	0.314334	3.25168	0.00114726	0.0235465
ENSMUSG00000029070	Mxra8	protein_coding	689.382	1.63586	0.503358	3.2499	0.00115445	0.0236583
ENSMUSG00000079434	Neu2	protein_coding	55.8063	0.927071	0.285249	3.25005	0.00115387	0.0236583
ENSMUSG00000042096	Dao	protein_coding	31.6507	1.81856	0.559746	3.2489	0.00115854	0.0237244
ENSMUSG00000021665	Hexb	protein_coding	1678.6	1.55567	0.479053	3.24739	0.00116469	0.0238154
ENSMUSG00000109205	Gm44954	processed_pseudogene	12.1785	1.5841	0.48781	3.24738	0.00116473	0.0238154
ENSMUSG00000099267	Mir6955	miRNA	15.288	-1.73839	0.53554	-3.24605	0.00117017	0.0239088
ENSMUSG00000110726	Gm18101	processed_pseudogene	608.645	-0.714659	0.220198	-3.24553	0.00117233	0.023935
ENSMUSG00000045509	Gpr150	protein_coding	391.495	-1.06938	0.329696	-3.24354	0.00118055	0.0240416
ENSMUSG00000085133	B930095G15Rik	lncRNA	5319.61	-0.663928	0.204685	-3.24366	0.00118006	0.0240416
ENSMUSG00000085998	AW822252	transcribed_unprocessed_pseudogene	175.313	-1.4087	0.43433	-3.24339	0.00118115	0.0240416
ENSMUSG00000103373	Gm37238	TEC	111.3	1.08712	0.3352	3.2432	0.00118195	0.0240416
ENSMUSG00000008398	Elk3	protein_coding	102.791	1.27355	0.392971	3.24083	0.00119184	0.0241855
ENSMUSG00000050600	Zfp831	protein_coding	84.1341	-1.4704	0.453703	-3.24088	0.00119163	0.0241855
ENSMUSG00000083422	Gm15604	processed_pseudogene	72.0955	-1.16767	0.360319	-3.24065	0.00119257	0.0241855
ENSMUSG00000111264	E030022I16Rik	TEC	65.8316	1.37307	0.423632	3.24118	0.00119036	0.0241855
ENSMUSG00000097180	2700038G22Rik	lncRNA	168.315	1.47482	0.45526	3.23951	0.00119733	0.024264
ENSMUSG00000036211	H1f6	protein_coding	30.9871	1.45336	0.448785	3.23844	0.00120185	0.0243375
ENSMUSG00000030321	Efcab12	protein_coding	162.985	1.3186	0.407261	3.23773	0.00120483	0.0243797
ENSMUSG00000074576	Mocs3	protein_coding	426.583	2.15917	0.666962	3.23732	0.00120659	0.0243973
ENSMUSG00000039065	Atpsckmt	protein_coding	289.813	-0.877347	0.271069	-3.23662	0.00120954	0.0244388
ENSMUSG00000084978	Gm11655	lncRNA	39.3239	1.23158	0.380641	3.23553	0.00121416	0.0244959
ENSMUSG00000115852	Gm52969	transcribed_processed_pseudogene	40.5566	1.37074	0.423649	3.23556	0.00121403	0.0244959
ENSMUSG00000041161	Otud3	protein_coding	103.919	1.33455	0.412636	3.23422	0.00121977	0.024591
ENSMUSG00000029122	Evc	protein_coding	227.928	1.35472	0.418962	3.23351	0.0012228	0.0246338
ENSMUSG00000028603	Scp2	protein_coding	5358.63	0.930359	0.287776	3.23293	0.00122528	0.0246656
ENSMUSG00000020096	Tbata	protein_coding	353.369	-1.1226	0.347265	-3.2327	0.00122628	0.0246674
ENSMUSG00000007041	Clic1	protein_coding	1074.44	2.07524	0.642077	3.23208	0.00122893	0.0247026
ENSMUSG00000083177	Gm7820	processed_pseudogene	22.7537	-1.28024	0.396142	-3.23178	0.00123022	0.0247103
ENSMUSG00000018930	Ccl4	protein_coding	22.2101	2.42754	0.751354	3.23089	0.00123404	0.0247251
ENSMUSG00000022479	Vdr	protein_coding	40.2685	-1.27306	0.394042	-3.23077	0.00123458	0.0247251
ENSMUSG00000032125	Robo4	protein_coding	26.8817	1.59381	0.493294	3.23096	0.00123376	0.0247251
ENSMUSG00000031786	Drc7	protein_coding	355.949	1.66023	0.51398	3.23015	0.00123726	0.0247606
ENSMUSG00000001794	Capns1	protein_coding	3304.31	1.62393	0.503375	3.22607	0.00125502	0.0250977
ENSMUSG00000009356	Lpo	protein_coding	37.3673	1.95974	0.607902	3.22378	0.00126511	0.0252808
ENSMUSG00000032733	Snx33	protein_coding	191.556	1.82326	0.565638	3.22337	0.00126692	0.0252985
ENSMUSG00000021254	Gpatch2l	protein_coding	1652.48	-0.722715	0.224356	-3.22129	0.00127615	0.0254021
ENSMUSG00000037432	Fer1l5	protein_coding	467.746	-0.769885	0.238958	-3.22184	0.00127369	0.0254021
ENSMUSG00000040904	Gm21988	protein_coding	97.404	1.07773	0.33455	3.22143	0.00127555	0.0254021
ENSMUSG00000075410	Prcd	protein_coding	349.943	-1.04225	0.323533	-3.22147	0.00127537	0.0254021
ENSMUSG00000087181	Gm13570	processed_pseudogene	36.6364	1.26148	0.391622	3.22115	0.00127676	0.0254021
ENSMUSG00000055022	Cntn1	protein_coding	22262.3	-0.742018	0.230379	-3.22085	0.0012781	0.0254104
ENSMUSG00000033016	Nfatc1	protein_coding	243.361	2.07778	0.645168	3.22053	0.00127952	0.0254201
ENSMUSG00000086441	Gm15046	lncRNA	26.4411	2.69552	0.837254	3.21948	0.00128422	0.0254949
ENSMUSG00000104148	Pcdha2	protein_coding	302.619	-1.00748	0.313068	-3.2181	0.00129045	0.0255999
ENSMUSG00000081331	Gm15151	processed_pseudogene	325.555	-1.71573	0.533335	-3.21698	0.00129549	0.0256811
ENSMUSG00000048503	Tlcd5	protein_coding	618.767	-0.835133	0.259793	-3.21461	0.00130621	0.0258749
ENSMUSG00000118440	Gm50483	processed_pseudogene	15.1049	-2.46927	0.768401	-3.21352	0.0013112	0.025955
ENSMUSG00000029499	Pxmp2	protein_coding	166.278	1.65256	0.514347	3.21293	0.00131386	0.0259699
ENSMUSG00000117292	E330032C10Rik	lncRNA	57.0836	-1.69534	0.527632	-3.21311	0.00131306	0.0259699
ENSMUSG00000090145	Ugt1a6b	protein_coding	137.318	1.73763	0.540888	3.21256	0.00131559	0.0259852
ENSMUSG00000019961	Tmpo	protein_coding	741.219	1.46748	0.456938	3.21155	0.00132022	0.0260042
ENSMUSG00000045659	Plekha7	protein_coding	423.682	1.48983	0.463864	3.21178	0.00131917	0.0260042
ENSMUSG00000060183	Cxcl11	polymorphic_pseudogene	117.603	1.27445	0.396836	3.21152	0.00132036	0.0260042
ENSMUSG00000106539	Gm43670	TEC	98.0958	-1.51491	0.471702	-3.21159	0.00132004	0.0260042
ENSMUSG00000108500	Gm45033	TEC	16.7006	-2.25606	0.702642	-3.21083	0.00132351	0.0260476
ENSMUSG00000026029	Casp8	protein_coding	71.4796	2.60572	0.811599	3.2106	0.00132457	0.0260495
ENSMUSG00000030156	Cd69	protein_coding	15.0301	2.41068	0.750962	3.21013	0.00132676	0.0260739
ENSMUSG00000028164	Manba	protein_coding	415.202	-0.802661	0.250061	-3.20986	0.00132799	0.0260792
ENSMUSG00000032014	Oaf	protein_coding	277.235	2.02579	0.631198	3.20944	0.00132995	0.0260989
ENSMUSG00000115702	Gm5206	transcribed_processed_pseudogene	84.6313	1.4158	0.441176	3.20915	0.00133127	0.0261009
ENSMUSG00000101964	Gm28693	transcribed_processed_pseudogene	65.3873	2.55788	0.797231	3.20846	0.0013345	0.0261318
ENSMUSG00000027452	Acss1	protein_coding	739.23	1.93713	0.60381	3.20817	0.00133581	0.0261388
ENSMUSG00000005087	Cd44	protein_coding	1480.43	1.48459	0.462887	3.20723	0.00134018	0.0262056
ENSMUSG00000002233	Rhoc	protein_coding	437.526	1.91599	0.597665	3.20578	0.00134695	0.026319
ENSMUSG00000005360	Slc1a3	protein_coding	22481.8	1.52346	0.475476	3.20407	0.00135498	0.0264285
ENSMUSG00000020627	Klhl29	protein_coding	1046.59	-1.34056	0.418405	-3.20397	0.00135546	0.0264285
ENSMUSG00000097881	Celrr	lncRNA	57.5119	1.84228	0.574926	3.20438	0.00135354	0.0264285
ENSMUSG00000057280	Musk	protein_coding	36.6554	1.62056	0.505833	3.20374	0.00135655	0.0264309
ENSMUSG00000031325	4930519F16Rik	transcribed_unitary_pseudogene	34.2818	1.30943	0.408756	3.20346	0.00135789	0.0264382
ENSMUSG00000113423	Gm3791	processed_pseudogene	52.6189	1.31601	0.410872	3.20297	0.00136018	0.0264639
ENSMUSG00000038650	Rnh1	protein_coding	2470.97	0.809275	0.252722	3.20224	0.00136365	0.0265125
ENSMUSG00000020181	Nav3	protein_coding	1734.15	-0.732745	0.228866	-3.20164	0.00136648	0.0265485
ENSMUSG00000039323	Igfbp2	protein_coding	5139.39	1.70909	0.533894	3.20117	0.0013687	0.0265729
ENSMUSG00000043618	Eif5al3-ps	processed_pseudogene	1073.89	0.880835	0.275535	3.19682	0.00138953	0.0269423
ENSMUSG00000052920	Prkg1	protein_coding	328.943	-0.740253	0.231562	-3.19678	0.00138971	0.0269423
ENSMUSG00000072949	Acot1	protein_coding	1426.79	1.09142	0.341671	3.19436	0.00140141	0.0271357
ENSMUSG00000108175	Gm16499	lncRNA	30.3677	1.41553	0.443141	3.19431	0.00140167	0.0271357
ENSMUSG00000027823	Gmps	protein_coding	5329.16	-0.623946	0.195411	-3.193	0.00140802	0.0272393
ENSMUSG00000086909	Gm4926	lncRNA	24.6516	-1.21961	0.382015	-3.19257	0.00141014	0.0272611
ENSMUSG00000023026	Dip2b	protein_coding	2727.52	-0.625747	0.196048	-3.1918	0.00141389	0.0272949
ENSMUSG00000104358	Gm37127	TEC	36.8309	1.31037	0.410531	3.19189	0.00141347	0.0272949
ENSMUSG00000029575	Mmab	protein_coding	1054.27	-0.78179	0.245005	-3.19092	0.00141821	0.027353
ENSMUSG00000040018	Cox15	protein_coding	847.582	-1.03433	0.324184	-3.19057	0.00141991	0.027353
ENSMUSG00000071398	2410004P03Rik	protein_coding	930.046	1.69755	0.532017	3.19077	0.00141892	0.027353
ENSMUSG00000081758	Gm11460	processed_pseudogene	507.919	-0.929019	0.291235	-3.18994	0.00142305	0.0273942
ENSMUSG00000028923	Necap2	protein_coding	2647.51	1.29614	0.406398	3.18932	0.00142605	0.0274327
ENSMUSG00000105328	Gm43180	TEC	18.7764	1.43076	0.448741	3.18839	0.00143066	0.0275019
ENSMUSG00000021280	Exoc3l4	protein_coding	72.5798	1.56273	0.490277	3.18744	0.00143539	0.0275735
ENSMUSG00000047415	Gpr68	protein_coding	774.84	-1.61029	0.505364	-3.18638	0.00144063	0.0276546
ENSMUSG00000015224	Cyp2j9	protein_coding	239.405	1.53062	0.480397	3.18614	0.00144182	0.0276573
ENSMUSG00000075467	Dnlz	protein_coding	2260.67	-0.775807	0.243509	-3.18595	0.00144279	0.0276573
ENSMUSG00000040136	Abcc8	protein_coding	1888.75	-0.90575	0.284357	-3.18526	0.00144623	0.0277036
ENSMUSG00000032841	Prr5l	protein_coding	91.6397	1.99263	0.625785	3.18421	0.00145152	0.0277855
ENSMUSG00000040219	Ttc12	protein_coding	195.206	1.41019	0.443011	3.18319	0.00145663	0.0278637
ENSMUSG00000040841	Six5	protein_coding	26.5887	1.34386	0.422208	3.18294	0.00145789	0.0278684
ENSMUSG00000026395	Ptprc	protein_coding	160.599	2.21911	0.697666	3.18076	0.00146888	0.0280392
ENSMUSG00000028337	Coro2a	protein_coding	1000.79	-0.820046	0.257985	-3.17865	0.0014796	0.0282241
ENSMUSG00000108801	Gm39090	lncRNA	109.931	0.974295	0.306647	3.17725	0.00148677	0.028341
ENSMUSG00000003849	Nqo1	protein_coding	229.361	1.05478	0.332002	3.17702	0.00148796	0.0283439
ENSMUSG00000028086	Fbxw7	protein_coding	2329.12	-0.792663	0.249594	-3.17581	0.00149418	0.0284029
ENSMUSG00000059336	Slc14a1	protein_coding	589.789	1.60231	0.504478	3.17617	0.00149235	0.0284029
ENSMUSG00000057329	Bcl2	protein_coding	924.882	0.801111	0.252343	3.17469	0.00149996	0.028493
ENSMUSG00000020300	Cpeb4	protein_coding	2375.71	-1.04913	0.330661	-3.17283	0.0015096	0.0286562
ENSMUSG00000028753	Vwa5b1	protein_coding	942.908	-0.964256	0.303984	-3.17206	0.00151361	0.0286924
ENSMUSG00000118206	Gm50358	lncRNA	209.052	1.11421	0.351237	3.17226	0.00151259	0.0286924
ENSMUSG00000049608	Gpr55	protein_coding	34.1047	1.51424	0.477442	3.17157	0.00151617	0.0287209
ENSMUSG00000024769	Cdc42bpg	protein_coding	173.903	1.07879	0.340201	3.17105	0.00151889	0.0287526
ENSMUSG00000095139	Pou3f2	protein_coding	157.338	1.72451	0.543875	3.17077	0.00152033	0.0287599
ENSMUSG00000030729	Pgm2l1	protein_coding	4816.35	-0.941418	0.296955	-3.17023	0.00152317	0.0287737
ENSMUSG00000046607	Hrk	protein_coding	2644.02	-0.956599	0.301729	-3.17039	0.00152235	0.0287737
ENSMUSG00000026834	Acvr1c	protein_coding	327.368	-1.60975	0.508012	-3.16871	0.00153115	0.0288844
ENSMUSG00000070604	Vsig10l	protein_coding	142.324	-0.830911	0.262212	-3.16886	0.00153039	0.0288844
ENSMUSG00000042655	Shisal2b	protein_coding	178.392	-1.73959	0.54904	-3.16842	0.0015327	0.0288938
ENSMUSG00000031521	Aga	protein_coding	354.036	1.6368	0.516667	3.16801	0.00153488	0.0288949
ENSMUSG00000071550	Cfap44	protein_coding	537.588	1.53547	0.484654	3.16819	0.00153394	0.0288949
ENSMUSG00000107508	Gm44083	processed_pseudogene	14.9462	-1.54216	0.486969	-3.16687	0.00154092	0.0289886
ENSMUSG00000005470	Asf1b	protein_coding	171.6	1.69363	0.534978	3.16579	0.00154662	0.0290432
ENSMUSG00000018381	Abi3	protein_coding	11.5029	2.20324	0.69597	3.16572	0.00154701	0.0290432
ENSMUSG00000081913	Gm11803	processed_pseudogene	11.779	-2.08138	0.657417	-3.166	0.00154551	0.0290432
ENSMUSG00000008999	Bmp7	protein_coding	167.593	1.94927	0.615989	3.16446	0.00155369	0.0290487
ENSMUSG00000015468	Notch4	protein_coding	32.6569	1.04763	0.33096	3.16544	0.00154849	0.0290487
ENSMUSG00000037370	Enpp1	protein_coding	89.0263	2.1625	0.68336	3.16451	0.00155343	0.0290487
ENSMUSG00000046731	Kctd11	protein_coding	73.9369	1.53752	0.485779	3.16506	0.00155049	0.0290487
ENSMUSG00000115263	Gm5089	lncRNA	137.532	1.49099	0.471084	3.16502	0.00155072	0.0290487
ENSMUSG00000038403	Hjv	protein_coding	10.8674	-3.05099	0.964383	-3.16367	0.00155791	0.0291077
ENSMUSG00000038677	Scube3	protein_coding	324.418	0.742834	0.23483	3.16329	0.00155998	0.0291264
ENSMUSG00000096914	Galntl6	protein_coding	896.986	-1.47072	0.46501	-3.16278	0.00156271	0.0291575
ENSMUSG00000031962	Cdh15	protein_coding	219.157	-0.959156	0.303359	-3.16178	0.00156806	0.0292212
ENSMUSG00000048277	Syngr2	protein_coding	317.449	1.59986	0.506006	3.16174	0.00156827	0.0292212
ENSMUSG00000020277	Pfkl	protein_coding	11631.7	-0.720551	0.22811	-3.15879	0.00158427	0.0294992
ENSMUSG00000026227	2810459M11Rik	protein_coding	977.422	1.21191	0.383748	3.15808	0.00158813	0.0295509
ENSMUSG00000051650	B3gnt2	protein_coding	116.172	-0.966297	0.306143	-3.15636	0.00159752	0.0297054
ENSMUSG00000024976	Shoc2	protein_coding	2912.65	-0.52453	0.166213	-3.15577	0.00160076	0.0297454
ENSMUSG00000079685	Ulbp1	protein_coding	30.0424	2.05475	0.651198	3.15534	0.00160311	0.0297687
ENSMUSG00000006586	Runx1t1	protein_coding	1611.18	-1.22804	0.389342	-3.15413	0.00160976	0.0298718
ENSMUSG00000061039	Olfr920	protein_coding	45.9681	2.03506	0.645299	3.15367	0.00161233	0.0298993
ENSMUSG00000041498	Kif14	protein_coding	68.0319	2.39233	0.758682	3.15327	0.00161454	0.02992
ENSMUSG00000045455	Gm9797	transcribed_processed_pseudogene	791.523	0.815599	0.258726	3.15236	0.00161955	0.0299925
ENSMUSG00000112023	Lilr4b	protein_coding	74.1465	2.83444	0.899461	3.15127	0.00162565	0.0300849
ENSMUSG00000040724	Kcna2	protein_coding	659.45	-1.12246	0.356222	-3.15103	0.00162698	0.0300892
ENSMUSG00000026315	Serpinb8	protein_coding	128.328	1.84541	0.585811	3.15018	0.00163168	0.0300995
ENSMUSG00000044141	E130201H02Rik	processed_pseudogene	93.8616	1.92521	0.61119	3.14994	0.00163305	0.0300995
ENSMUSG00000082398	Gm11927	processed_pseudogene	16.6177	-1.47527	0.468332	-3.15006	0.00163237	0.0300995
ENSMUSG00000103770	Pcdha9	protein_coding	461.658	-1.01061	0.320814	-3.15013	0.00163195	0.0300995
ENSMUSG00000099696	2900052N01Rik	lncRNA	187.526	1.29788	0.412068	3.14968	0.0016345	0.030106
ENSMUSG00000026509	Capn2	protein_coding	2198.33	0.809384	0.257005	3.14929	0.00163669	0.0301258
ENSMUSG00000044033	Ccdc141	protein_coding	214.872	1.47704	0.46914	3.14839	0.00164174	0.0301985
ENSMUSG00000006522	Itih3	protein_coding	233.329	1.11091	0.352921	3.14775	0.00164531	0.0302438
ENSMUSG00000031997	Trpc6	protein_coding	158.346	-1.97787	0.628573	-3.14661	0.00165174	0.0303034
ENSMUSG00000044197	Gpr146	protein_coding	222.089	1.7624	0.560098	3.14659	0.00165188	0.0303034
ENSMUSG00000046589	Lrrc8e	protein_coding	29.9939	1.21676	0.386679	3.14668	0.00165134	0.0303034
ENSMUSG00000052911	Lamb2	protein_coding	1266.55	1.78408	0.567151	3.14568	0.00165698	0.0303562
ENSMUSG00000018507	Trpv2	protein_coding	1630.39	-0.75585	0.240364	-3.1446	0.00166314	0.0304077
ENSMUSG00000097595	1500002F19Rik	lncRNA	36.2816	1.16301	0.369828	3.14472	0.00166246	0.0304077
ENSMUSG00000020434	4921536K21Rik	protein_coding	32.0607	1.34749	0.428592	3.144	0.00166656	0.0304094
ENSMUSG00000034723	Tmx4	protein_coding	10070.1	-0.937703	0.298217	-3.14437	0.00166445	0.0304094
ENSMUSG00000039450	Dcxr	protein_coding	953.646	1.88419	0.599298	3.144	0.00166657	0.0304094
ENSMUSG00000023995	Tspo2	protein_coding	11.3712	1.69924	0.540582	3.14336	0.00167019	0.0304347
ENSMUSG00000110249	9330121K16Rik	TEC	139.744	-1.06375	0.338391	-3.14354	0.00166916	0.0304347
ENSMUSG00000044026	Slc35g1	protein_coding	34.3945	1.22738	0.390577	3.14247	0.0016753	0.0305075
ENSMUSG00000005220	Corin	protein_coding	30.7419	1.34665	0.428616	3.14185	0.00167885	0.0305518
ENSMUSG00000022847	Thpo	protein_coding	200.171	-1.41313	0.449839	-3.14141	0.00168134	0.0305766
ENSMUSG00000101523	Csnk2a1-ps3	processed_pseudogene	6090.66	-0.568072	0.180863	-3.1409	0.00168428	0.0306008
ENSMUSG00000100503	Gm28927	unprocessed_pseudogene	31.2259	-1.44155	0.459019	-3.1405	0.00168661	0.0306114
ENSMUSG00000038843	Gcnt1	protein_coding	91.3551	1.82414	0.581465	3.13715	0.00170602	0.0309019
ENSMUSG00000030890	Ilk	protein_coding	177.52	1.51791	0.48418	3.13502	0.00171844	0.0311063
ENSMUSG00000034457	Eda2r	protein_coding	618.537	2.44655	0.780475	3.13469	0.00172038	0.0311207
ENSMUSG00000048004	Tmem196	protein_coding	87.4574	-1.38456	0.44176	-3.1342	0.00172324	0.0311519
ENSMUSG00000037600	Kdf1	protein_coding	40.2672	1.03626	0.330679	3.13373	0.00172597	0.0311629
ENSMUSG00000052928	Ctif	protein_coding	1110.17	-0.978134	0.312133	-3.13371	0.00172614	0.0311629
ENSMUSG00000021339	Mrs2	protein_coding	1074.99	-0.67702	0.216062	-3.13345	0.00172765	0.031164
ENSMUSG00000033633	Clec18a	protein_coding	144.235	-0.964448	0.307805	-3.13331	0.00172848	0.031164
ENSMUSG00000021363	Mak	protein_coding	125.766	1.72088	0.549636	3.13095	0.00174243	0.0313626
ENSMUSG00000022018	Rgcc	protein_coding	689.19	2.57171	0.821406	3.13086	0.00174294	0.0313626
ENSMUSG00000031409	Tceal6	protein_coding	1917.97	-1.03869	0.331901	-3.12951	0.00175097	0.0314863
ENSMUSG00000023348	Trip6	protein_coding	652.883	2.16966	0.693491	3.1286	0.00175639	0.031563
ENSMUSG00000103772	Gm36933	TEC	14.4635	1.72434	0.551298	3.12779	0.00176128	0.0316301
ENSMUSG00000051242	Pcdhb9	protein_coding	1179.69	-0.864955	0.276557	-3.12758	0.00176251	0.0316312
ENSMUSG00000021573	Tppp	protein_coding	8443.49	-1.04324	0.333891	-3.12449	0.00178114	0.0319238
ENSMUSG00000045648	Vwc2l	protein_coding	37.0091	-1.35583	0.433923	-3.12458	0.0017806	0.0319238
ENSMUSG00000026111	Unc50	protein_coding	3264.42	-0.532337	0.170547	-3.12135	0.00180025	0.0322451
ENSMUSG00000028228	Cpne3	protein_coding	517.423	1.32028	0.423017	3.12111	0.00180169	0.0322497
ENSMUSG00000032936	Camkv	protein_coding	30201.9	-0.801863	0.256933	-3.12091	0.00180294	0.032251
ENSMUSG00000114167	Gm7002	processed_pseudogene	95.5952	-0.801643	0.256897	-3.12048	0.00180554	0.0322762
ENSMUSG00000051344	Plekhm3	protein_coding	738.517	-0.715692	0.229386	-3.12003	0.00180831	0.0323047
ENSMUSG00000022514	Il1rap	protein_coding	1850.83	-1.09028	0.349553	-3.11908	0.00181416	0.0323878
ENSMUSG00000048120	Entpd1	protein_coding	92.154	1.79882	0.576787	3.11869	0.00181659	0.0324101
ENSMUSG00000058492	Scp2-ps2	transcribed_unprocessed_pseudogene	1707.8	0.971246	0.31146	3.11836	0.00181859	0.0324246
ENSMUSG00000092447	Gm7696	unprocessed_pseudogene	13.5892	1.69595	0.543908	3.11807	0.00182037	0.0324351
ENSMUSG00000046768	Rhoj	protein_coding	156.891	1.42614	0.457546	3.11693	0.00182748	0.0325406
ENSMUSG00000025509	Pnpla2	protein_coding	730.632	0.9309	0.298698	3.11653	0.00182995	0.0325632
ENSMUSG00000032860	P2ry2	protein_coding	49.5501	1.9974	0.640998	3.11608	0.00183273	0.0325703
ENSMUSG00000108345	4933435G04Rik	lncRNA	23.496	1.43017	0.458948	3.11619	0.00183205	0.0325703
ENSMUSG00000028885	Smpdl3b	protein_coding	208.896	1.40112	0.449798	3.11501	0.00183941	0.032635
ENSMUSG00000030279	C2cd5	protein_coding	1936.7	-0.701608	0.225235	-3.11501	0.00183939	0.032635
ENSMUSG00000058325	Dock1	protein_coding	656.672	1.86655	0.599228	3.11492	0.00183995	0.032635
ENSMUSG00000117974	Tuba-rs1	transcribed_processed_pseudogene	83.3967	-1.1641	0.373785	-3.11435	0.00184353	0.0326772
ENSMUSG00000022257	Laptm4b	protein_coding	6773.28	0.649955	0.208755	3.11348	0.00184895	0.032752
ENSMUSG00000002486	Tchp	protein_coding	645.4	0.711165	0.228562	3.11148	0.00186152	0.0329533
ENSMUSG00000055148	Klf2	protein_coding	82.6662	2.52388	0.811319	3.11083	0.00186559	0.033004
ENSMUSG00000038077	Kcna6	protein_coding	4840.68	-1.07507	0.345617	-3.11059	0.00186717	0.03301
ENSMUSG00000082280	Gm5847	processed_pseudogene	143.312	1.07363	0.345359	3.10873	0.00187892	0.0331752
ENSMUSG00000034652	Cd300a	protein_coding	54.999	2.09952	0.675435	3.10839	0.0018811	0.0331922
ENSMUSG00000021838	Samd4	protein_coding	1018.05	1.62478	0.522767	3.10803	0.00188337	0.0331959
ENSMUSG00000107331	Gm42732	TEC	714.633	-1.3338	0.429153	-3.10797	0.00188374	0.0331959
ENSMUSG00000029730	Mcm7	protein_coding	1436.96	1.00343	0.32297	3.10689	0.00189068	0.0332928
ENSMUSG00000039934	Gsap	protein_coding	532.753	0.953794	0.307009	3.10673	0.00189168	0.0332928
ENSMUSG00000027359	Slc27a2	protein_coding	40.7959	-1.84486	0.594096	-3.10532	0.00190076	0.033431
ENSMUSG00000031639	Tlr3	protein_coding	142.68	1.57731	0.508219	3.10361	0.00191178	0.0335644
ENSMUSG00000047832	Cdca4	protein_coding	600.548	1.13807	0.366719	3.10338	0.00191326	0.0335644
ENSMUSG00000048007	Timm8a1	protein_coding	1321.95	0.715974	0.23067	3.10389	0.00190995	0.0335644
ENSMUSG00000052407	Ccdc171	protein_coding	206.088	0.940505	0.303052	3.10345	0.00191282	0.0335644
ENSMUSG00000020798	Spns3	protein_coding	55.0437	-1.37615	0.44352	-3.1028	0.00191702	0.0336087
ENSMUSG00000075569	Rsph10b	protein_coding	159.498	0.855433	0.275795	3.1017	0.0019241	0.0337113
ENSMUSG00000048865	Arhgap30	protein_coding	84.7421	1.79714	0.579702	3.10012	0.00193445	0.0338214
ENSMUSG00000073650	Catip	protein_coding	256.192	1.50205	0.484512	3.10014	0.00193432	0.0338214
ENSMUSG00000107502	Gm44065	TEC	32.6908	1.16634	0.376249	3.09992	0.00193576	0.0338214
ENSMUSG00000108867	Gm44643	lncRNA	19.2997	-1.69565	0.547021	-3.09979	0.00193658	0.0338214
ENSMUSG00000115249	Gm49085	lncRNA	149.857	-1.10251	0.355587	-3.10052	0.00193179	0.0338214
ENSMUSG00000040078	Ptges3-ps	processed_pseudogene	1476.84	0.857941	0.276953	3.09778	0.00194974	0.0340294
ENSMUSG00000082121	Gm8199	processed_pseudogene	23.1148	1.8214	0.588184	3.09665	0.00195722	0.0341381
ENSMUSG00000098739	Gm27151	lncRNA	13.9781	-1.66772	0.538617	-3.09629	0.00195957	0.0341574
ENSMUSG00000030541	Idh2	protein_coding	2056.76	1.70911	0.552054	3.09591	0.00196211	0.0341702
ENSMUSG00000048583	Igf2	protein_coding	24.1476	2.44608	0.790129	3.0958	0.00196281	0.0341702
ENSMUSG00000020904	Cfap52	protein_coding	562.034	1.21747	0.393312	3.09544	0.00196522	0.0341904
ENSMUSG00000015149	Sirt2	protein_coding	9213.23	1.87782	0.606792	3.09466	0.00197037	0.0342159
ENSMUSG00000083250	Gm5403	processed_pseudogene	27.2559	-1.51863	0.490716	-3.09472	0.00196996	0.0342159
ENSMUSG00000089774	Slc5a3	protein_coding	4845.55	-1.16708	0.377129	-3.09465	0.00197045	0.0342159
ENSMUSG00000106457	Gm42585	TEC	35.5312	1.89412	0.612166	3.09413	0.00197394	0.0342546
ENSMUSG00000029994	Anxa4	protein_coding	369.926	1.61802	0.523102	3.09314	0.00198054	0.0343473
ENSMUSG00000034795	Ccdc122	protein_coding	42.2099	1.67548	0.541949	3.09158	0.00199097	0.0345063
ENSMUSG00000030835	Nomo1	protein_coding	7785.34	-1.10826	0.358501	-3.09139	0.00199225	0.0345066
ENSMUSG00000081669	Npm3-ps1	processed_pseudogene	159.413	1.39046	0.449831	3.09107	0.00199435	0.0345211
ENSMUSG00000043885	Slc36a4	protein_coding	3884.35	-0.823797	0.26654	-3.09071	0.00199677	0.034541
ENSMUSG00000042607	Asb4	protein_coding	52.2067	1.60953	0.520842	3.09024	0.00199993	0.0345739
ENSMUSG00000031362	Xlr4c	protein_coding	12.3164	1.63508	0.529149	3.09001	0.00200152	0.0345794
ENSMUSG00000020821	Kif1c	protein_coding	361.578	1.39852	0.452683	3.0894	0.00200563	0.0346285
ENSMUSG00000019027	Dnah1	protein_coding	933.555	-0.738153	0.239006	-3.08843	0.0020122	0.03472
ENSMUSG00000052848	C130026L21Rik	lncRNA	163.774	-1.11108	0.35984	-3.0877	0.00201713	0.0347831
ENSMUSG00000032369	Plscr1	protein_coding	131.103	1.71772	0.556488	3.08672	0.0020238	0.0348699
ENSMUSG00000001665	Gstt3	protein_coding	43.2264	1.04947	0.340046	3.08626	0.00202691	0.0348794
ENSMUSG00000074272	Ceacam1	protein_coding	42.676	1.73606	0.562536	3.08613	0.00202783	0.0348794
ENSMUSG00000049823	Zbtb12	protein_coding	95.8093	1.63311	0.52927	3.08559	0.00203149	0.0349106
ENSMUSG00000074896	Ifit3	protein_coding	561.319	1.10529	0.358222	3.08549	0.0020322	0.0349106
ENSMUSG00000000346	Dazap2	protein_coding	7707.23	0.978244	0.317133	3.08465	0.00203793	0.034987
ENSMUSG00000116657	Gm49774	lncRNA	44.0431	1.12938	0.366207	3.08399	0.00204247	0.0350429
ENSMUSG00000044362	Ccdc89	protein_coding	41.6293	1.16891	0.379078	3.08357	0.00204535	0.0350703
ENSMUSG00000068748	Ptprz1	protein_coding	7594.99	1.65374	0.536456	3.08272	0.00205117	0.035126
ENSMUSG00000029344	Tpst2	protein_coding	2609.15	0.848693	0.275513	3.08041	0.00206714	0.0353697
ENSMUSG00000033386	Frrs1	protein_coding	149.524	1.98303	0.643817	3.08011	0.00206923	0.0353697
ENSMUSG00000060487	Samd5	protein_coding	306.156	0.66823	0.21695	3.0801	0.00206929	0.0353697
ENSMUSG00000078307	AI593442	protein_coding	12517.9	-1.26663	0.411256	-3.07989	0.00207076	0.0353727
ENSMUSG00000085244	Spag17os	lncRNA	231.077	-1.94455	0.631668	-3.07844	0.00208085	0.0355227
ENSMUSG00000060860	Ube2s	protein_coding	2070.22	1.29571	0.420964	3.07797	0.00208417	0.0355572
ENSMUSG00000022125	Cln5	protein_coding	710.038	1.10814	0.360239	3.07614	0.00209702	0.0357152
ENSMUSG00000039671	Zmynd8	protein_coding	3248.08	-0.59865	0.194614	-3.07609	0.00209735	0.0357152
ENSMUSG00000046718	Bst2	protein_coding	240.127	2.62142	0.852401	3.07534	0.00210262	0.0357826
ENSMUSG00000037287	Tbcel	protein_coding	803.513	1.20535	0.392084	3.07421	0.00211063	0.0358719
ENSMUSG00000073910	Mob3b	protein_coding	453.273	1.29778	0.422127	3.07438	0.00210939	0.0358719
ENSMUSG00000033114	Slc35d2	protein_coding	37.6462	1.16176	0.377994	3.07349	0.00211568	0.0358929
ENSMUSG00000084859	1700080N15Rik	lncRNA	48.3916	-1.87185	0.609009	-3.0736	0.00211491	0.0358929
ENSMUSG00000000120	Ngfr	protein_coding	414.344	-1.14271	0.371843	-3.07311	0.00211839	0.0359166
ENSMUSG00000020115	Tbk1	protein_coding	1983.52	-0.772838	0.251603	-3.07166	0.00212874	0.0359256
ENSMUSG00000027002	Nckap1	protein_coding	6561.14	-0.546408	0.177886	-3.07167	0.00212865	0.0359256
ENSMUSG00000038526	Car14	protein_coding	172.848	1.43552	0.467187	3.07269	0.00212142	0.0359256
ENSMUSG00000054034	Tceal5	protein_coding	2825.79	-0.958434	0.312035	-3.07156	0.00212945	0.0359256
ENSMUSG00000070605	Zfp992	protein_coding	545.906	0.583499	0.189958	3.07173	0.00212826	0.0359256
ENSMUSG00000086688	Gm11560	processed_pseudogene	597.228	1.17645	0.383014	3.07156	0.00212944	0.0359256
ENSMUSG00000104807	Gm42865	lncRNA	10.6447	-2.02831	0.66015	-3.0725	0.00212276	0.0359256
ENSMUSG00000019433	Gipc1	protein_coding	6866.7	0.754827	0.2459	3.06965	0.0021431	0.0361113
ENSMUSG00000035373	Ccl7	protein_coding	24.9482	2.17074	0.707135	3.06977	0.00214221	0.0361113
ENSMUSG00000034731	Dgkh	protein_coding	2385.37	-0.782839	0.255096	-3.0688	0.00214922	0.0361697
ENSMUSG00000063049	Ing2	protein_coding	608.001	1.28416	0.41844	3.06892	0.00214832	0.0361697
ENSMUSG00000052040	Klf13	protein_coding	9157.65	-1.10085	0.358882	-3.06744	0.00215903	0.03629
ENSMUSG00000058159	T2	protein_coding	30.5094	1.89905	0.619066	3.06761	0.0021578	0.03629
ENSMUSG00000009647	Mcu	protein_coding	2092.67	-0.97406	0.317578	-3.06715	0.00216112	0.0363028
ENSMUSG00000018983	E2f2	protein_coding	70.3065	1.71946	0.56081	3.06602	0.00216927	0.0363998
ENSMUSG00000090101	Snhg9	lncRNA	58.4135	-1.42422	0.464522	-3.06598	0.00216956	0.0363998
ENSMUSG00000070304	Scn2b	protein_coding	5931.89	-1.53959	0.502196	-3.06571	0.00217152	0.0364103
ENSMUSG00000024899	Papss2	protein_coding	48.7723	1.64646	0.537117	3.06537	0.00217398	0.0364292
ENSMUSG00000025239	Limd1	protein_coding	480.737	1.95018	0.636307	3.06485	0.00217782	0.0364488
ENSMUSG00000055653	Gpc3	protein_coding	1099.76	-0.938953	0.306349	-3.06498	0.00217683	0.0364488
ENSMUSG00000015355	Cd48	protein_coding	29.3666	2.7666	0.90281	3.06443	0.00218086	0.0364772
ENSMUSG00000026181	Ppm1f	protein_coding	3036.7	-0.739202	0.241243	-3.06413	0.00218302	0.036491
ENSMUSG00000024737	Slc15a3	protein_coding	132.081	0.95217	0.310909	3.06253	0.00219471	0.036664
ENSMUSG00000064310	Zpld1	protein_coding	17.3228	-1.36926	0.447131	-3.06232	0.00219632	0.0366684
ENSMUSG00000026644	Acbd7	protein_coding	146.192	-1.74423	0.569825	-3.06099	0.00220604	0.0368082
ENSMUSG00000104647	Gm43485	TEC	59.4943	-1.50908	0.4931	-3.06039	0.00221049	0.03686
ENSMUSG00000022074	Tnfrsf10b	protein_coding	126.452	1.41314	0.461808	3.06002	0.00221325	0.036861
ENSMUSG00000056076	Eif3b	protein_coding	6421.21	1.40987	0.460718	3.06017	0.00221215	0.036861
ENSMUSG00000061322	Dnai1	protein_coding	181.461	1.57045	0.513253	3.0598	0.00221486	0.0368653
ENSMUSG00000022272	Myo10	protein_coding	1815.28	1.67588	0.547836	3.05908	0.00222017	0.036931
ENSMUSG00000020151	Ptprr	protein_coding	1334.42	-0.88189	0.288332	-3.0586	0.00222377	0.0369684
ENSMUSG00000001986	Gria3	protein_coding	4613.67	-0.619483	0.202561	-3.05826	0.00222627	0.0369774
ENSMUSG00000089957	A830011K09Rik	lncRNA	63.9721	-0.87719	0.286836	-3.05816	0.00222701	0.0369774
ENSMUSG00000001473	Tubb6	protein_coding	733.443	1.68469	0.551033	3.05733	0.00223317	0.037057
ENSMUSG00000052581	Lrrtm4	protein_coding	722.888	-1.19198	0.389911	-3.05705	0.00223529	0.0370697
ENSMUSG00000020814	Mxra7	protein_coding	786.334	1.59992	0.523498	3.05621	0.00224154	0.0371357
ENSMUSG00000071202	Ccdc78	protein_coding	59.5083	1.45548	0.476247	3.05615	0.00224199	0.0371357
ENSMUSG00000038451	Spsb2	protein_coding	206.148	1.23425	0.403905	3.0558	0.00224458	0.037156
ENSMUSG00000045394	Epcam	protein_coding	75.4334	1.48159	0.484953	3.05512	0.00224972	0.0372118
ENSMUSG00000050157	Gm867	protein_coding	213.856	1.47561	0.483015	3.05499	0.00225068	0.0372118
ENSMUSG00000050141	Fam205c	protein_coding	141.374	1.51866	0.497194	3.05446	0.00225469	0.0372556
ENSMUSG00000034459	Ifit1	protein_coding	137.424	1.20545	0.394686	3.05419	0.0022567	0.0372569
ENSMUSG00000060843	Ctnna3	protein_coding	47.5252	0.989569	0.324034	3.0539	0.00225886	0.0372569
ENSMUSG00000108791	1700011D18Rik	lncRNA	10.2755	-2.13921	0.700466	-3.05399	0.0022582	0.0372569
ENSMUSG00000057322	Rpl38	protein_coding	4839.19	-1.54869	0.508075	-3.04814	0.00230261	0.0379326
ENSMUSG00000024055	Cyp4f13	protein_coding	462.044	1.16762	0.383111	3.04773	0.00230576	0.0379388
ENSMUSG00000041870	Ankrd13a	protein_coding	1337.26	0.817283	0.268159	3.04775	0.00230562	0.0379388
ENSMUSG00000037101	Ttc29	protein_coding	52.0661	1.53913	0.505084	3.04728	0.00230923	0.0379501
ENSMUSG00000042677	Zc3h12a	protein_coding	74.1952	1.55036	0.508739	3.04744	0.00230796	0.0379501
ENSMUSG00000026241	Nppc	protein_coding	286.22	-1.51391	0.496876	-3.04686	0.00231246	0.0379803
ENSMUSG00000051043	Gprc5c	protein_coding	178.925	0.768598	0.252375	3.04546	0.00232328	0.0381351
ENSMUSG00000037119	Fam91a1	protein_coding	1487.93	0.659789	0.216723	3.04439	0.00233156	0.0382479
ENSMUSG00000066510	Ankdd1a	protein_coding	48.2886	-1.01573	0.333776	-3.04315	0.00234115	0.0383823
ENSMUSG00000050931	Sgms2	protein_coding	217.952	1.57131	0.516414	3.04273	0.00234444	0.038413
ENSMUSG00000015843	Rxrg	protein_coding	379.563	-0.966733	0.317765	-3.04229	0.00234788	0.0384464
ENSMUSG00000002985	Apoe	protein_coding	177397	1.50099	0.493408	3.04208	0.00234946	0.0384492
ENSMUSG00000081751	Gm14251	processed_pseudogene	199.92	-1.44547	0.475393	-3.04057	0.00236131	0.0385737
ENSMUSG00000113557	Gm47657	TEC	18.1049	1.78845	0.588179	3.04065	0.00236064	0.0385737
ENSMUSG00000083291	Gm13679	processed_pseudogene	32.8007	-1.38625	0.456029	-3.03983	0.0023671	0.038576
ENSMUSG00000097993	Ptprv	polymorphic_pseudogene	165.141	1.31493	0.432491	3.04036	0.00236296	0.038576
ENSMUSG00000113102	A930040O22Rik	TEC	24.4594	-1.17765	0.387388	-3.03997	0.00236601	0.038576
ENSMUSG00000053870	Fpgt	protein_coding	805.886	-0.792476	0.260729	-3.03946	0.00237002	0.0386006
ENSMUSG00000001348	Acp5	protein_coding	31.6907	2.13145	0.70149	3.03846	0.00237792	0.038685
ENSMUSG00000031027	Stk33	protein_coding	44.7303	1.03825	0.341726	3.03826	0.00237946	0.038685
ENSMUSG00000046491	C1qtnf2	protein_coding	121.41	-1.07552	0.353979	-3.03838	0.0023785	0.038685
ENSMUSG00000058135	Gstm1	protein_coding	17999.9	1.63467	0.538575	3.03518	0.00240394	0.0390598
ENSMUSG00000031995	St14	protein_coding	112.715	0.965081	0.318006	3.03479	0.00240704	0.0390868
ENSMUSG00000020120	Plek	protein_coding	476.693	1.48478	0.489497	3.03328	0.00241913	0.0392598
ENSMUSG00000059898	Dsc3	protein_coding	56.372	2.34391	0.772845	3.03283	0.0024227	0.0392944
ENSMUSG00000006494	Pdk1	protein_coding	1767.4	-0.70225	0.231606	-3.03209	0.00242863	0.0393672
ENSMUSG00000037405	Icam1	protein_coding	421.492	1.8116	0.59756	3.03166	0.00243215	0.0394009
ENSMUSG00000034867	Ankrd27	protein_coding	1341.38	-0.53584	0.176782	-3.03108	0.00243677	0.0394522
ENSMUSG00000009070	Rsph14	protein_coding	34.3866	1.15108	0.379825	3.03056	0.00244103	0.0394978
ENSMUSG00000013483	Card14	protein_coding	65.3763	-1.50209	0.49575	-3.02994	0.00244602	0.0395549
ENSMUSG00000031750	Il34	protein_coding	1109.12	-1.15214	0.380292	-3.02962	0.0024486	0.0395549
ENSMUSG00000075389	2810410L24Rik	lncRNA	189.392	1.01191	0.334011	3.02958	0.0024489	0.0395549
ENSMUSG00000071042	Rasgrp3	protein_coding	31.4049	2.57071	0.848609	3.02932	0.00245103	0.0395659
ENSMUSG00000021039	Snw1	protein_coding	3460.91	0.757531	0.250112	3.02877	0.00245553	0.0395844
ENSMUSG00000040181	Fmo1	protein_coding	143.178	1.27036	0.419449	3.02864	0.00245653	0.0395844
ENSMUSG00000050103	Agmo	protein_coding	68.5404	1.23042	0.406243	3.02877	0.00245556	0.0395844
ENSMUSG00000026043	Col3a1	protein_coding	343.941	1.69794	0.560727	3.0281	0.00246094	0.0395853
ENSMUSG00000114555	Gm48706	TEC	33.6013	1.15592	0.381699	3.02835	0.00245895	0.0395853
ENSMUSG00000021318	Gli3	protein_coding	178.589	1.68918	0.55797	3.02737	0.00246693	0.0396582
ENSMUSG00000015133	Lrrk1	protein_coding	80.0051	1.51787	0.501564	3.02627	0.00247592	0.0397795
ENSMUSG00000040524	Zfp609	protein_coding	770.343	0.843997	0.279046	3.02457	0.00248983	0.0399794
ENSMUSG00000113645	Gm47076	lncRNA	11.6431	2.82147	0.933014	3.02404	0.00249425	0.0400268
ENSMUSG00000029486	Mrpl1	protein_coding	967.318	-0.700284	0.23159	-3.02381	0.0024961	0.0400329
ENSMUSG00000020877	Scrn2	protein_coding	208.829	1.13845	0.376594	3.02301	0.00250276	0.0400799
ENSMUSG00000038146	Notch3	protein_coding	148.841	1.15247	0.381213	3.02316	0.00250152	0.0400799
ENSMUSG00000089679	Gm16299	lncRNA	10.5707	-2.33945	0.773902	-3.02293	0.00250344	0.0400799
ENSMUSG00000022160	Mettl3	protein_coding	711.959	-0.796327	0.263466	-3.0225	0.00250695	0.0401126
ENSMUSG00000028528	Dnajc6	protein_coding	9474.75	-1.14277	0.378205	-3.02157	0.00251468	0.0402127
ENSMUSG00000039936	Pik3cd	protein_coding	861.507	-0.891391	0.295071	-3.02094	0.00251995	0.0402734
ENSMUSG00000044058	Mthfr-ps1	processed_pseudogene	25.9393	-1.44965	0.479964	-3.02033	0.00252498	0.0403302
ENSMUSG00000028780	Sema3c	protein_coding	1037.09	-1.0314	0.34152	-3.02002	0.00252762	0.0403488
ENSMUSG00000011154	Cfap161	protein_coding	413.035	1.13158	0.375029	3.01732	0.00255017	0.0406612
ENSMUSG00000055137	Sugct	protein_coding	109.614	0.955509	0.31677	3.01641	0.00255787	0.0407497
ENSMUSG00000081111	Gm5913	processed_pseudogene	1096.49	0.683897	0.226733	3.01631	0.00255871	0.0407497
ENSMUSG00000115288	Gm9212	processed_pseudogene	20.8865	-1.16405	0.385973	-3.01588	0.00256234	0.0407838
ENSMUSG00000106239	Gm9260	processed_pseudogene	115.25	1.13572	0.376625	3.01551	0.0025655	0.0408103
ENSMUSG00000029836	Cbx3	protein_coding	4655.35	-0.978394	0.324481	-3.01526	0.00256756	0.0408193
ENSMUSG00000109006	B230209E15Rik	lncRNA	450.543	-1.28555	0.426419	-3.01477	0.00257177	0.0408386
ENSMUSG00000118462	Lhb	protein_coding	182.48	1.5207	0.504411	3.01481	0.00257136	0.0408386
ENSMUSG00000085335	Gm13684	lncRNA	14.8341	2.53707	0.841711	3.01418	0.00257674	0.0408937
ENSMUSG00000036377	Cracd	protein_coding	3694.16	-0.92337	0.306384	-3.01377	0.00258026	0.0409259
ENSMUSG00000020955	Ap4s1	protein_coding	1244.5	-1.01131	0.335606	-3.01338	0.00258352	0.0409514
ENSMUSG00000045679	Pqlc3	protein_coding	644.696	1.29099	0.42844	3.01322	0.00258487	0.0409514
ENSMUSG00000037143	Cfap61	protein_coding	161.284	0.971075	0.322528	3.01082	0.00260544	0.0412533
ENSMUSG00000102202	Gm33280	lncRNA	36.6532	0.930056	0.309098	3.00894	0.00262165	0.0414858
ENSMUSG00000082939	Gm14881	processed_pseudogene	11.4652	-1.6073	0.534247	-3.00854	0.00262505	0.0415156
ENSMUSG00000037280	Galnt6	protein_coding	53.1529	2.72277	0.905283	3.00765	0.0026328	0.0416141
ENSMUSG00000041189	Chrnb1	protein_coding	93.9689	1.02815	0.341914	3.00703	0.00263809	0.0416736
ENSMUSG00000070565	Rasal2	protein_coding	659.269	1.0474	0.348349	3.00674	0.00264062	0.0416894
ENSMUSG00000017765	Slc12a4	protein_coding	915.402	1.47143	0.489452	3.00629	0.00264459	0.041728
ENSMUSG00000024593	Megf10	protein_coding	279.609	1.80051	0.598986	3.00592	0.00264775	0.04175
ENSMUSG00000055826	Tescl	protein_coding	33.7947	1.11173	0.369907	3.00542	0.00265211	0.04175
ENSMUSG00000116864	Gm3320	processed_pseudogene	11.775	2.48643	0.82724	3.00569	0.00264976	0.04175
ENSMUSG00000054934	Kcnmb4	protein_coding	118.971	-0.825607	0.274742	-3.00502	0.00265562	0.0417812
ENSMUSG00000032584	Mst1r	protein_coding	31.3177	-1.36394	0.453917	-3.00482	0.0026574	0.0417852
ENSMUSG00000056515	Rab31	protein_coding	5142.04	1.53937	0.512529	3.00348	0.00266912	0.0419453
ENSMUSG00000025171	Ubtd1	protein_coding	667.422	1.18044	0.393147	3.00253	0.00267745	0.0420514
ENSMUSG00000028364	Tnc	protein_coding	537.507	1.88523	0.627915	3.00236	0.00267895	0.0420514
ENSMUSG00000094065	Ccl21d	protein_coding	128.769	1.12012	0.373148	3.00182	0.00268373	0.0421022
ENSMUSG00000043463	Rab9b	protein_coding	1815.43	-1.02291	0.340819	-3.00132	0.00268814	0.0421471
ENSMUSG00000050270	Tmem220	protein_coding	26.6133	1.62062	0.540032	3.00097	0.00269117	0.0421704
ENSMUSG00000074577	Ripor3	protein_coding	14.8696	1.55177	0.517137	3.0007	0.0026936	0.0421843
ENSMUSG00000072620	Slfn2	protein_coding	20.0882	2.49565	0.831777	3.00038	0.00269639	0.0421932
ENSMUSG00000087381	Gm16008	lncRNA	46.772	-0.949792	0.316567	-3.00029	0.00269726	0.0421932
ENSMUSG00000110556	Gm45762	TEC	46.037	1.153	0.384333	3.00001	0.00269967	0.0422067
ENSMUSG00000049551	Fzd9	protein_coding	691.144	1.2998	0.43337	2.99929	0.00270614	0.0422836
ENSMUSG00000042842	Serpinb6b	protein_coding	39.5656	1.24707	0.415845	2.99888	0.00270972	0.0423153
ENSMUSG00000104735	C130075A20Rik	TEC	28.2736	2.25449	0.751938	2.99824	0.00271544	0.0423805
ENSMUSG00000040612	Ildr2	protein_coding	1783.7	-0.911022	0.30409	-2.9959	0.00273639	0.042683
ENSMUSG00000110357	A030001D20Rik	lncRNA	149.73	-1.13825	0.380035	-2.99512	0.00274337	0.0427675
ENSMUSG00000029661	Col1a2	protein_coding	231.726	1.80654	0.603211	2.99487	0.00274563	0.0427782
ENSMUSG00000034543	Morc2a	protein_coding	2790.91	-0.684582	0.228607	-2.99458	0.00274824	0.0427818
ENSMUSG00000103428	Gm20754	lncRNA	59.1015	-1.33786	0.446774	-2.9945	0.00274899	0.0427818
ENSMUSG00000048154	Kmt2d	protein_coding	2714.25	-0.60001	0.200383	-2.99432	0.00275058	0.0427821
ENSMUSG00000073878	Gm13304	protein_coding	129.409	1.14073	0.381071	2.9935	0.00275799	0.0428729
ENSMUSG00000041710	Trpc5	protein_coding	297.876	-1.20864	0.403837	-2.9929	0.00276342	0.0429095
ENSMUSG00000090223	Pcp4	protein_coding	2062.01	-1.52089	0.508166	-2.99289	0.00276349	0.0429095
ENSMUSG00000005057	Sh2b2	protein_coding	592.158	1.43353	0.479117	2.99201	0.00277143	0.0429839
ENSMUSG00000036962	Cfap221	protein_coding	58.2332	1.29519	0.432882	2.99203	0.00277133	0.0429839
ENSMUSG00000001349	Cnn1	protein_coding	95.9122	1.93232	0.645875	2.99178	0.00277354	0.0429922
ENSMUSG00000092574	2810047C21Rik1	transcribed_unprocessed_pseudogene	69.7023	-0.99262	0.331897	-2.99075	0.00278292	0.0431132
ENSMUSG00000024197	Plin3	protein_coding	541.066	1.47553	0.49343	2.99036	0.00278653	0.0431446
ENSMUSG00000021262	Evl	protein_coding	4107.74	1.47352	0.492821	2.98998	0.00278996	0.0431487
ENSMUSG00000021848	Otx2	protein_coding	84.3469	1.10307	0.36891	2.99008	0.00278907	0.0431487
ENSMUSG00000050321	Neto1	protein_coding	1519.65	-1.01194	0.338545	-2.98908	0.00279822	0.0432519
ENSMUSG00000026922	Agpat2	protein_coding	42.9604	1.13595	0.380059	2.98887	0.00280014	0.0432572
ENSMUSG00000059203	Il1rapl2	protein_coding	76.6238	-0.883015	0.295527	-2.98793	0.00280871	0.0433651
ENSMUSG00000047307	Pcdhb13	protein_coding	209.844	-0.921476	0.308422	-2.98772	0.0028107	0.0433712
ENSMUSG00000018417	Myo1b	protein_coding	545.752	-0.910309	0.304703	-2.98753	0.00281238	0.0433726
ENSMUSG00000020773	Trim47	protein_coding	356.082	1.48572	0.497449	2.98667	0.00282038	0.0434469
ENSMUSG00000087178	A230056P14Rik	lncRNA	259.461	-0.948365	0.317532	-2.98668	0.00282029	0.0434469
ENSMUSG00000026880	Stom	protein_coding	872.335	1.40732	0.471293	2.98608	0.00282579	0.0434553
ENSMUSG00000027074	Slc43a3	protein_coding	261.406	1.77109	0.593062	2.98635	0.00282326	0.0434553
ENSMUSG00000036452	Arhgap26	protein_coding	4231.01	-0.979842	0.328154	-2.98592	0.00282729	0.0434553
ENSMUSG00000049940	Pgrmc2	protein_coding	2329.18	1.81298	0.607146	2.98607	0.00282591	0.0434553
ENSMUSG00000031563	Wwc2	protein_coding	855.005	0.968563	0.324477	2.985	0.00283581	0.0435617
ENSMUSG00000001418	Glmp	protein_coding	4782.76	0.595192	0.199468	2.9839	0.00284597	0.0436932
ENSMUSG00000000958	Slc7a7	protein_coding	142.771	1.01353	0.339691	2.98369	0.002848	0.0436997
ENSMUSG00000043945	Adam6a	protein_coding	50.7233	1.60957	0.539558	2.98313	0.00285316	0.0437075
ENSMUSG00000085311	Gm15445	lncRNA	22.3223	-1.62138	0.543517	-2.98313	0.00285316	0.0437075
ENSMUSG00000105084	Gm43365	TEC	30.7398	1.54213	0.516954	2.98312	0.00285331	0.0437075
ENSMUSG00000002688	Prkd1	protein_coding	203.074	1.09216	0.36614	2.98289	0.0028554	0.043715
ENSMUSG00000010803	Gabra1	protein_coding	2471	-1.46067	0.489736	-2.98257	0.0028584	0.0437364
ENSMUSG00000032312	Csk	protein_coding	1275.73	1.2063	0.404726	2.98053	0.0028775	0.0440039
ENSMUSG00000007476	Lrrc8a	protein_coding	2330.68	-0.889686	0.298583	-2.9797	0.00288532	0.0440496
ENSMUSG00000037016	Frem2	protein_coding	159.487	1.38702	0.465439	2.98003	0.00288222	0.0440496
ENSMUSG00000085035	Gm12031	lncRNA	14.505	-1.58393	0.531569	-2.97972	0.00288507	0.0440496
ENSMUSG00000086012	Gm15902	lncRNA	18.5162	1.43571	0.481959	2.9789	0.00289285	0.0441399
ENSMUSG00000002885	Adgre5	protein_coding	170.245	1.46377	0.491437	2.97855	0.00289616	0.044141
ENSMUSG00000040759	Cmtm5	protein_coding	977.476	1.83922	0.617471	2.97863	0.00289536	0.044141
ENSMUSG00000019762	Iyd	protein_coding	91.7652	-0.945081	0.317338	-2.97815	0.00289992	0.0441736
ENSMUSG00000072722	Gm6588	protein_coding	77.8633	-1.3939	0.468093	-2.97782	0.00290307	0.0441969
ENSMUSG00000067586	S1pr3	protein_coding	4204.22	1.67096	0.561199	2.97747	0.00290636	0.0442224
ENSMUSG00000097877	Gm26703	lncRNA	39.2574	-1.32334	0.444486	-2.97724	0.00290853	0.0442307
ENSMUSG00000036256	Igfbp7	protein_coding	170.194	1.88296	0.632524	2.97691	0.00291173	0.0442374
ENSMUSG00000027939	Nup210l	protein_coding	87.2364	1.08331	0.364059	2.97564	0.00292382	0.0443891
ENSMUSG00000018820	Zfyve27	protein_coding	8843.66	-0.791557	0.266032	-2.97542	0.00292586	0.0443954
ENSMUSG00000022037	Clu	protein_coding	27137.9	1.40441	0.472391	2.97298	0.00294927	0.0445524
ENSMUSG00000026004	Kansl1l	protein_coding	298.949	0.898372	0.302114	2.97361	0.00294314	0.0445524
ENSMUSG00000028730	Cfap57	protein_coding	99.8458	0.954729	0.321023	2.97402	0.00293924	0.0445524
ENSMUSG00000094152	Slc6a16	protein_coding	20.7407	-1.33104	0.447707	-2.97302	0.00294884	0.0445524
ENSMUSG00000104415	Gm37069	TEC	14.6131	2.28738	0.769263	2.97347	0.00294455	0.0445524
ENSMUSG00000108322	5430431A17Rik	lncRNA	99.4235	-1.29587	0.435841	-2.97326	0.00294654	0.0445524
ENSMUSG00000110164	Gm7351	processed_pseudogene	15.3533	-1.8994	0.638711	-2.97379	0.00294143	0.0445524
ENSMUSG00000021567	Nkd2	protein_coding	766.874	-0.686311	0.230916	-2.97213	0.0029574	0.0446505
ENSMUSG00000112343	Sfta3-ps	lncRNA	24.8241	1.75048	0.589092	2.97149	0.00296362	0.0447197
ENSMUSG00000020963	Tshr	protein_coding	91.7148	1.98474	0.668367	2.96953	0.00298252	0.0449551
ENSMUSG00000034613	Ppm1h	protein_coding	2362.17	-1.07171	0.361012	-2.96862	0.00299143	0.0450646
ENSMUSG00000001604	Tcea3	protein_coding	97.2929	1.86749	0.629172	2.96817	0.00299574	0.0451047
ENSMUSG00000031438	Rnf128	protein_coding	2172.31	-0.989093	0.33327	-2.96784	0.00299902	0.0451291
ENSMUSG00000016150	Tenm1	protein_coding	1622.67	-0.992016	0.334459	-2.96603	0.00301672	0.0452923
ENSMUSG00000020422	Tns3	protein_coding	1035.78	1.89679	0.639595	2.96561	0.00302083	0.0452923
ENSMUSG00000036067	Slc2a6	protein_coding	2447.45	-0.871298	0.293803	-2.96558	0.0030211	0.0452923
ENSMUSG00000040522	Tlr8	protein_coding	17.6446	3.22341	1.08702	2.96538	0.00302313	0.0452923
ENSMUSG00000040918	Slc19a2	protein_coding	1989.96	-0.832252	0.280629	-2.96566	0.00302032	0.0452923
ENSMUSG00000059146	Ntrk3	protein_coding	8239.79	-0.604785	0.203915	-2.96587	0.00301829	0.0452923
ENSMUSG00000028121	Bcar3	protein_coding	228.643	1.81998	0.614899	2.9598	0.00307835	0.0460436
ENSMUSG00000031540	Kat6a	protein_coding	1299.29	0.853389	0.288311	2.95996	0.00307683	0.0460436
ENSMUSG00000030409	Dmpk	protein_coding	965.257	1.3457	0.454754	2.95918	0.0030846	0.0461119
ENSMUSG00000018593	Sparc	protein_coding	12920.9	1.23679	0.418083	2.95823	0.00309406	0.0461523
ENSMUSG00000030867	Plk1	protein_coding	283.619	2.19164	0.740825	2.95837	0.00309271	0.0461523
ENSMUSG00000041187	Prkd2	protein_coding	281.568	1.01904	0.344467	2.9583	0.00309338	0.0461523
ENSMUSG00000050272	Dscam	protein_coding	2385.08	-0.652406	0.220515	-2.95856	0.00309081	0.0461523
ENSMUSG00000032017	Grik4	protein_coding	2685.48	-0.685686	0.231893	-2.95691	0.0031074	0.0463006
ENSMUSG00000033826	Dnah8	protein_coding	70.1472	-0.762209	0.257764	-2.957	0.00310648	0.0463006
ENSMUSG00000117456	Gm49976	lncRNA	14.5953	-1.63714	0.553776	-2.95631	0.0031134	0.0463394
ENSMUSG00000022876	Samsn1	protein_coding	24.6149	2.72543	0.922119	2.95562	0.00312044	0.0463936
ENSMUSG00000086763	Plxna4os1	lncRNA	24.6866	1.55897	0.527448	2.95568	0.0031198	0.0463936
ENSMUSG00000020686	Gas2l2	protein_coding	125.921	0.913053	0.309004	2.95483	0.00312846	0.0464278
ENSMUSG00000039137	Whrn	protein_coding	405.777	1.03063	0.34881	2.95472	0.00312954	0.0464278
ENSMUSG00000056300	Zfp981	protein_coding	16.1523	1.37429	0.465115	2.95472	0.0031295	0.0464278
ENSMUSG00000074283	Zfp109	protein_coding	91.1698	-1.25815	0.425763	-2.95506	0.00312607	0.0464278
ENSMUSG00000028607	Cpt2	protein_coding	207.572	1.55289	0.525751	2.95365	0.00314036	0.046563
ENSMUSG00000026986	Hnmt	protein_coding	162.014	-0.871447	0.295172	-2.95234	0.00315378	0.0467366
ENSMUSG00000078234	Klhdc7a	protein_coding	135.918	1.53592	0.520452	2.95113	0.00316618	0.0468948
ENSMUSG00000038115	Ano2	protein_coding	244.132	-1.1506	0.390042	-2.94995	0.00317829	0.0470232
ENSMUSG00000028159	Dapp1	protein_coding	201.525	1.76985	0.60001	2.9497	0.00318078	0.0470345
ENSMUSG00000006784	Odad4	protein_coding	169.048	1.21774	0.412934	2.94899	0.00318814	0.0471178
ENSMUSG00000081739	Mdm4-ps	processed_pseudogene	111.459	-0.920399	0.312131	-2.94876	0.00319049	0.0471271
ENSMUSG00000020009	Ifngr1	protein_coding	1169.42	1.35728	0.460424	2.9479	0.00319943	0.0471582
ENSMUSG00000030047	Arhgap25	protein_coding	128.181	1.86092	0.631245	2.94801	0.00319826	0.0471582
ENSMUSG00000063245	Zfp993	protein_coding	479.349	0.642934	0.218083	2.94812	0.00319714	0.0471582
ENSMUSG00000075316	Scn9a	protein_coding	215.521	-1.119	0.379594	-2.94789	0.00319951	0.0471582
ENSMUSG00000079436	Kcnj13	protein_coding	13.3623	2.18477	0.741488	2.94647	0.00321426	0.04735
ENSMUSG00000000296	Tpd52l1	protein_coding	1160.71	-0.794647	0.269819	-2.94512	0.00322834	0.0475191
ENSMUSG00000015085	Entpd2	protein_coding	239.893	1.90475	0.646776	2.94499	0.00322967	0.0475191
ENSMUSG00000052192	Gm5963	processed_pseudogene	249.159	-1.58114	0.536913	-2.94486	0.00323096	0.0475191
ENSMUSG00000103570	C630004M23Rik	TEC	32.0099	1.50508	0.511386	2.94313	0.0032491	0.0477602
ENSMUSG00000028497	Hacd4	protein_coding	200.171	1.5579	0.52937	2.94293	0.00325117	0.0477649
ENSMUSG00000033577	Myo6	protein_coding	1478.84	1.35625	0.461036	2.94175	0.00326366	0.0479225
ENSMUSG00000032702	Kank1	protein_coding	505.372	1.86317	0.633424	2.94142	0.00326709	0.0479317
ENSMUSG00000044968	Napepld	protein_coding	539.986	-1.08533	0.368989	-2.94136	0.00326779	0.0479317
ENSMUSG00000026594	Ralgps2	protein_coding	2996.62	-0.592965	0.201653	-2.94052	0.00327666	0.0480352
ENSMUSG00000021733	Slc4a7	protein_coding	2837.72	-0.520824	0.177161	-2.93983	0.00328393	0.0480652
ENSMUSG00000019767	Ccdc170	protein_coding	122.722	1.40682	0.478718	2.93873	0.0032956	0.0482101
ENSMUSG00000036181	H1f2	protein_coding	835.262	1.0257	0.34916	2.93761	0.00330751	0.0483325
ENSMUSG00000114120	Gm4120	unprocessed_pseudogene	51.3753	-1.16548	0.397046	-2.93538	0.00333142	0.0486558
ENSMUSG00000025432	Avil	protein_coding	103.692	1.66103	0.565939	2.93499	0.00333556	0.0486902
ENSMUSG00000025588	Nat1	protein_coding	17.1473	1.41913	0.483602	2.93451	0.00334078	0.0487404
ENSMUSG00000043889	Gm8399	processed_pseudogene	16224	0.545151	0.185808	2.93395	0.00334681	0.0488022
ENSMUSG00000112951	Gm49929	unprocessed_pseudogene	22.2187	1.49494	0.509722	2.93286	0.00335853	0.0489471
ENSMUSG00000079532	Ctag2l2	protein_coding	30.3088	1.24787	0.425651	2.93167	0.0033715	0.0491098
ENSMUSG00000092390	Gm20541	unprocessed_pseudogene	19.4275	-1.20621	0.411561	-2.93081	0.00338083	0.0492195
ENSMUSG00000050114	Prdx6b	protein_coding	45.8038	1.80191	0.614993	2.92997	0.0033899	0.0493252
ENSMUSG00000079339	Ifit1bl1	protein_coding	31.5679	-1.43376	0.489409	-2.92957	0.00339433	0.0493371
ENSMUSG00000082427	Olfr1327-ps1	unprocessed_pseudogene	57.6622	1.01743	0.347291	2.92963	0.00339365	0.0493371
ENSMUSG00000097834	Gm26911	lncRNA	37.8638	-1.19763	0.408862	-2.92918	0.00339855	0.0493721
ENSMUSG00000072720	Myo18b	protein_coding	81.6173	-1.00438	0.343073	-2.92761	0.00341574	0.0495692
ENSMUSG00000021906	Oxnad1	protein_coding	735.374	0.755277	0.258032	2.92707	0.00342171	0.0496037
ENSMUSG00000022180	Slc7a8	protein_coding	6490.24	-0.906472	0.309727	-2.92668	0.00342598	0.0496037
ENSMUSG00000031373	Car5b	protein_coding	104.586	1.27912	0.437071	2.92657	0.00342721	0.0496037
ENSMUSG00000043415	Otud1	protein_coding	211.914	1.42036	0.485285	2.92686	0.003424	0.0496037
ENSMUSG00000118204	4930414N06Rik	lncRNA	14.411	1.70037	0.580912	2.92707	0.00342177	0.0496037
ENSMUSG00000109111	6530437J22Rik	lncRNA	31.1454	-1.30266	0.445202	-2.926	0.0034335	0.0496684
ENSMUSG00000026679	Enkur	protein_coding	383.886	1.4038	0.479842	2.92554	0.00343855	0.0497152
ENSMUSG00000018583	G3bp1	protein_coding	11611.6	0.559458	0.191275	2.92489	0.0034458	0.0497672
ENSMUSG00000048874	Phf3	protein_coding	1949.26	0.800935	0.273833	2.92491	0.0034456	0.0497672
ENSMUSG00000075703	Selenoi	protein_coding	2993.24	-0.746846	0.255478	-2.92333	0.00346311	0.0499907
ENSMUSG00000031273	Col4a6	protein_coding	536.113	0.679228	0.232475	2.92173	0.00348096	0.0501842
ENSMUSG00000038011	Dnah10	protein_coding	125.267	0.957124	0.327599	2.92163	0.00348203	0.0501842
ENSMUSG00000113642	Gm49329	transcribed_unprocessed_pseudogene	296.762	1.09485	0.374778	2.92132	0.00348547	0.0502073
ENSMUSG00000032336	Nptn	protein_coding	5550.04	-0.806479	0.276086	-2.92111	0.00348782	0.0502147
ENSMUSG00000028673	Fuca1	protein_coding	3818.96	0.781301	0.267492	2.92084	0.00349093	0.050233
ENSMUSG00000036196	Slc26a8	protein_coding	126.058	-0.830095	0.284292	-2.91987	0.00350176	0.0503093
ENSMUSG00000078490	Cfap74	protein_coding	567.078	0.816398	0.279598	2.9199	0.00350147	0.0503093
ENSMUSG00000091243	Vgll3	protein_coding	167.492	-1.33076	0.455748	-2.91995	0.00350087	0.0503093
ENSMUSG00000118018	AC156546.1	lncRNA	396.183	-0.841841	0.28836	-2.91941	0.00350691	0.0503567
ENSMUSG00000032548	Slco2a1	protein_coding	505.337	-0.782411	0.268083	-2.91854	0.00351671	0.0504708
ENSMUSG00000061524	Zic2	protein_coding	46.7102	1.06318	0.364442	2.91728	0.00353099	0.0506492
ENSMUSG00000030500	Slc17a6	protein_coding	3946.67	-0.900437	0.308742	-2.91647	0.00354012	0.0507535
ENSMUSG00000040483	Xaf1	protein_coding	142.667	1.09793	0.376635	2.91511	0.00355558	0.0509484
ENSMUSG00000029088	Kcnip4	protein_coding	142.106	-1.15339	0.395825	-2.9139	0.00356949	0.0510672
ENSMUSG00000037628	Cdkn3	protein_coding	41.5023	2.60432	0.893996	2.91313	0.00357831	0.0511666
ENSMUSG00000028145	Them4	protein_coding	1566.03	-0.684542	0.23503	-2.91257	0.00358463	0.0511756
ENSMUSG00000054342	Kcnn4	protein_coding	72.2509	1.26242	0.433455	2.91247	0.00358581	0.0511756
ENSMUSG00000059159	Gm8129	processed_pseudogene	1127.87	-1.42512	0.489286	-2.91264	0.00358383	0.0511756
ENSMUSG00000089665	Fcor	protein_coding	225.558	-1.38638	0.476023	-2.91242	0.00358644	0.0511756
ENSMUSG00000106885	Eif3s6-ps4	processed_pseudogene	26.4745	1.02137	0.350804	2.91151	0.00359691	0.0512982
ENSMUSG00000099404	Gm28172	lncRNA	114.772	-1.10499	0.37962	-2.91078	0.00360527	0.0513907
ENSMUSG00000021948	Prkcd	protein_coding	418.867	1.1328	0.389323	2.90968	0.00361802	0.0515397
ENSMUSG00000030423	Pop4	protein_coding	2171.34	-1.35616	0.466106	-2.90955	0.0036195	0.0515397
ENSMUSG00000091586	Cyp4f17	protein_coding	305.9	1.49999	0.515605	2.90918	0.00362374	0.0515731
ENSMUSG00000112358	Gm33869	TEC	23.4647	2.06428	0.709735	2.90852	0.00363145	0.051656
ENSMUSG00000047712	Ust	protein_coding	842.292	0.706949	0.243146	2.90751	0.00364323	0.0517964
ENSMUSG00000039001	Rps21	protein_coding	2830.24	-1.49605	0.514647	-2.90694	0.00364984	0.0518635
ENSMUSG00000041831	Sytl3	protein_coding	112.991	1.21954	0.419692	2.9058	0.00366313	0.0519981
ENSMUSG00000104240	Gm36858	unprocessed_pseudogene	55.1215	-1.05025	0.361464	-2.90555	0.00366605	0.0520126
ENSMUSG00000049598	Vsig8	protein_coding	64.3785	1.12776	0.388241	2.9048	0.00367486	0.0520834
ENSMUSG00000097274	Gm47512	lncRNA	93.0335	0.865201	0.297887	2.90446	0.00367883	0.0521126
ENSMUSG00000024909	Efemp2	protein_coding	665.186	1.26082	0.434333	2.90289	0.00369741	0.0523486
ENSMUSG00000071553	Cpa2	protein_coding	68.0309	-1.09733	0.378073	-2.90243	0.00370284	0.0523984
ENSMUSG00000023927	Satb1	protein_coding	1006.44	-0.711193	0.245136	-2.90122	0.00371718	0.0525468
ENSMUSG00000043019	Edem3	protein_coding	2028.87	-0.675376	0.232779	-2.90135	0.00371553	0.0525468
ENSMUSG00000000627	Sema4f	protein_coding	2427.95	-1.10889	0.3824	-2.89982	0.00373383	0.0527548
ENSMUSG00000020227	Irak3	protein_coding	52.7116	1.64502	0.567401	2.89922	0.00374087	0.0528141
ENSMUSG00000103569	Gm38067	TEC	31.8879	1.69942	0.586181	2.89914	0.00374189	0.0528141
ENSMUSG00000062210	Tnfaip8	protein_coding	210.449	1.67514	0.577897	2.89868	0.00374734	0.0528636
ENSMUSG00000045004	Spata21	protein_coding	39.893	1.08977	0.376024	2.89815	0.00375371	0.0529262
ENSMUSG00000042371	Slc5a10	protein_coding	29.2698	-1.09707	0.378687	-2.89704	0.00376702	0.0530589
ENSMUSG00000111593	Gm48742	lncRNA	44.708	1.25765	0.434092	2.89719	0.00376518	0.0530589
ENSMUSG00000116288	Gm41349	lncRNA	16.0892	1.52517	0.526492	2.89685	0.00376928	0.0530635
ENSMUSG00000040659	Efhd2	protein_coding	2242.29	1.9848	0.685345	2.89605	0.0037789	0.0531715
ENSMUSG00000009207	Lnpk	protein_coding	1754.88	-0.662931	0.229006	-2.89482	0.00379379	0.0533534
ENSMUSG00000007379	Dennd2c	protein_coding	155.644	0.845479	0.292128	2.89421	0.00380115	0.0534294
ENSMUSG00000021636	Marveld2	protein_coding	22.572	1.49116	0.515268	2.89394	0.00380442	0.0534353
ENSMUSG00000027947	Il6ra	protein_coding	403.704	1.63917	0.566433	2.89385	0.00380548	0.0534353
ENSMUSG00000079494	Nat8f5	protein_coding	22.4581	1.53081	0.529084	2.89332	0.0038119	0.053498
ENSMUSG00000047804	Akap10	protein_coding	569.563	-0.858182	0.296693	-2.89249	0.003822	0.0536121
ENSMUSG00000026870	Cutal	protein_coding	50.3637	1.40414	0.485528	2.89199	0.00382808	0.0536355
ENSMUSG00000083720	Gm12901	processed_pseudogene	46.8014	1.65948	0.573842	2.89187	0.00382956	0.0536355
ENSMUSG00000093540	4930505M18Rik	lncRNA	38.6948	1.0667	0.368829	2.89212	0.00382648	0.0536355
ENSMUSG00000027981	Rnpc3	protein_coding	1345	0.943102	0.326169	2.89145	0.00383466	0.0536793
ENSMUSG00000028766	Alpl	protein_coding	71.6889	1.84515	0.638239	2.89101	0.0038401	0.0537279
ENSMUSG00000026469	Xpr1	protein_coding	5518.72	-0.509569	0.176315	-2.8901	0.00385116	0.0538551
ENSMUSG00000007891	Ctsd	protein_coding	30374.6	0.923423	0.319617	2.88916	0.00386273	0.0539616
ENSMUSG00000037014	Sstr4	protein_coding	320.585	-1.26984	0.439497	-2.8893	0.00386096	0.0539616
ENSMUSG00000061742	Slc22a12	protein_coding	36.786	1.54548	0.535129	2.88805	0.00387636	0.0541243
ENSMUSG00000031297	Slc7a3	protein_coding	911.504	-1.05616	0.365804	-2.88723	0.00388654	0.0542388
ENSMUSG00000020411	Nipal4	protein_coding	11.3943	1.71827	0.595359	2.8861	0.00390044	0.0543102
ENSMUSG00000057440	Mpp7	protein_coding	316.099	1.13979	0.394935	2.88601	0.00390157	0.0543102
ENSMUSG00000115392	Gm17882	processed_pseudogene	39.4011	-0.879224	0.304651	-2.88601	0.00390161	0.0543102
ENSMUSG00000050830	Vwc2	protein_coding	122.28	1.89424	0.656794	2.88408	0.00392565	0.0545891
ENSMUSG00000063129	Aldoart2	protein_coding	102.224	-0.983825	0.341107	-2.88421	0.00392394	0.0545891
ENSMUSG00000044081	Zfp85os	lncRNA	92.935	-0.786328	0.27267	-2.88381	0.00392899	0.0546077
ENSMUSG00000006301	Tmbim1	protein_coding	915.225	1.18884	0.412291	2.88349	0.00393295	0.0546124
ENSMUSG00000006519	Cyba	protein_coding	639.7	2.37422	0.823438	2.8833	0.00393532	0.0546124
ENSMUSG00000092323	BB365896	lncRNA	19.8518	1.62266	0.562751	2.88344	0.00393362	0.0546124
ENSMUSG00000021779	Thrb	protein_coding	865.561	-0.554268	0.192265	-2.88284	0.00394111	0.0546649
ENSMUSG00000032380	Dapk2	protein_coding	34.0845	1.66621	0.57816	2.88193	0.00395251	0.0547952
ENSMUSG00000115882	Gm5481	processed_pseudogene	14.1314	2.22209	0.771279	2.88105	0.00396349	0.0549195
ENSMUSG00000033910	Gucy1a1	protein_coding	454.157	-0.835044	0.289916	-2.88029	0.00397309	0.0549837
ENSMUSG00000053175	Bcl3	protein_coding	14.0456	2.47625	0.859749	2.8802	0.00397417	0.0549837
ENSMUSG00000114797	Gm49336	protein_coding	1895.6	-0.688319	0.238971	-2.88034	0.00397241	0.0549837
ENSMUSG00000029687	Ezh2	protein_coding	223.29	1.47395	0.512015	2.87873	0.00399285	0.0551863
ENSMUSG00000063428	Ddo	protein_coding	436.575	1.05717	0.367269	2.87846	0.00399625	0.0552052
ENSMUSG00000028015	Ctso	protein_coding	833.237	1.10749	0.384853	2.8777	0.0040059	0.0552827
ENSMUSG00000035576	L3mbtl1	protein_coding	218.923	-0.771166	0.267969	-2.87782	0.00400434	0.0552827
ENSMUSG00000114139	Gm20336	unprocessed_pseudogene	38.3462	1.42083	0.493807	2.87729	0.00401101	0.0553251
ENSMUSG00000026841	Fibcd1	protein_coding	319.407	-1.04964	0.365008	-2.87567	0.00403167	0.0555821
ENSMUSG00000032346	Ooep	protein_coding	15.4905	-1.6038	0.557794	-2.87526	0.00403697	0.0555989
ENSMUSG00000046688	Tifa	protein_coding	343.381	1.55549	0.540966	2.87539	0.00403532	0.0555989
ENSMUSG00000115682	Gm46499	processed_pseudogene	10.8343	-1.61553	0.561998	-2.87462	0.00404512	0.0556832
ENSMUSG00000029007	Agtrap	protein_coding	484.527	0.882693	0.307128	2.87402	0.00405282	0.0557611
ENSMUSG00000002249	Tead3	protein_coding	95.5101	1.18388	0.412052	2.87313	0.00406432	0.0558349
ENSMUSG00000021945	Zmym2	protein_coding	3656.7	-0.521861	0.18162	-2.87337	0.00406121	0.0558349
ENSMUSG00000041144	Dnah7b	protein_coding	224.938	0.930154	0.323726	2.87327	0.00406244	0.0558349
ENSMUSG00000071711	Mpst	protein_coding	216.948	0.742824	0.258557	2.87297	0.00406638	0.055835
ENSMUSG00000032564	Cpne4	protein_coding	5429.9	-0.845409	0.294291	-2.8727	0.00406983	0.0558543
ENSMUSG00000091775	Gm16494	processed_pseudogene	77.3172	1.3274	0.462118	2.87242	0.0040734	0.0558752
ENSMUSG00000007279	Scube2	protein_coding	111.311	-1.24291	0.43292	-2.87099	0.00409193	0.05592
ENSMUSG00000037725	Ckap2	protein_coding	579.904	1.54886	0.539532	2.87074	0.00409509	0.05592
ENSMUSG00000046215	Rprml	protein_coding	999.517	-1.22853	0.427775	-2.8719	0.00408009	0.05592
ENSMUSG00000049606	Zfp644	protein_coding	1658.07	0.545895	0.190094	2.87172	0.00408248	0.05592
ENSMUSG00000057715	A830018L16Rik	protein_coding	1504.3	-1.02967	0.358678	-2.87074	0.00409511	0.05592
ENSMUSG00000082108	Gm13777	processed_pseudogene	38.3055	1.38274	0.481564	2.87135	0.00408727	0.05592
ENSMUSG00000097287	D130017N08Rik	lncRNA	262.749	-0.507766	0.176823	-2.8716	0.00408398	0.05592
ENSMUSG00000111977	Gm47163	lncRNA	524.995	2.27186	0.791273	2.87115	0.00408985	0.05592
ENSMUSG00000040125	Gpr26	protein_coding	1344.95	-1.10618	0.385365	-2.87048	0.00409847	0.055938
ENSMUSG00000106022	Gm42929	TEC	56.9177	1.43594	0.500308	2.8701	0.00410337	0.0559769
ENSMUSG00000048304	Slitrk3	protein_coding	1700.64	-0.994652	0.34658	-2.86991	0.00410593	0.0559838
ENSMUSG00000029134	Plb1	protein_coding	200.427	-0.742665	0.258798	-2.86967	0.00410896	0.0559971
ENSMUSG00000015016	Acsf3	protein_coding	530.519	0.706646	0.246277	2.86931	0.00411363	0.0560044
ENSMUSG00000026536	Ifi211	protein_coding	27.4491	-1.32173	0.460666	-2.86916	0.00411564	0.0560044
ENSMUSG00000034714	Ttyh2	protein_coding	398.754	1.45241	0.506208	2.8692	0.00411517	0.0560044
ENSMUSG00000002459	Rgs20	protein_coding	468.734	0.98255	0.342554	2.86831	0.00412676	0.056046
ENSMUSG00000025241	Fyco1	protein_coding	978.828	-0.653241	0.227714	-2.86869	0.00412176	0.056046
ENSMUSG00000028836	Slc30a2	protein_coding	14.5523	-1.30318	0.45434	-2.86829	0.00412692	0.056046
ENSMUSG00000058147	Xlr3c	protein_coding	117.448	0.929219	0.323933	2.86855	0.00412356	0.056046
ENSMUSG00000025823	Pdia4	protein_coding	4042.22	1.13636	0.396365	2.86696	0.00414431	0.0562543
ENSMUSG00000068245	Phf11d	protein_coding	10.7359	2.3175	0.808529	2.86631	0.00415284	0.056342
ENSMUSG00000092805	Gm26461	misc_RNA	265.082	-1.76543	0.615998	-2.86596	0.00415742	0.0563761
ENSMUSG00000033684	Qsox1	protein_coding	4218.52	-0.624886	0.218112	-2.86498	0.00417038	0.0564677
ENSMUSG00000106899	1700013A02Rik	TEC	41.0816	1.01448	0.354068	2.86521	0.00416729	0.0564677
ENSMUSG00000040699	Limd2	protein_coding	4408.88	-1.04452	0.364623	-2.86466	0.00417463	0.0564972
ENSMUSG00000096140	Ankrd66	protein_coding	60.3251	1.43251	0.500111	2.8644	0.00417805	0.0565155
ENSMUSG00000107116	Gm43274	TEC	12.1199	1.46733	0.512379	2.86375	0.0041866	0.0566031
ENSMUSG00000032293	Ireb2	protein_coding	2778.42	-0.531577	0.185637	-2.86354	0.0041894	0.056613
ENSMUSG00000046312	Myorg	protein_coding	441.452	1.37048	0.478623	2.86338	0.00419149	0.0566132
ENSMUSG00000062312	Erbb2	protein_coding	103.716	1.13615	0.39682	2.86315	0.00419454	0.0566264
ENSMUSG00000111104	Gm8512	processed_pseudogene	72.0431	-0.892913	0.312046	-2.86148	0.00421665	0.0568966
ENSMUSG00000099998	Gm6501	processed_pseudogene	737.235	0.620703	0.216956	2.86096	0.00422357	0.0569618
ENSMUSG00000039081	Zfp503	protein_coding	156.106	1.52332	0.532534	2.8605	0.00422968	0.0570161
ENSMUSG00000041390	Mdfic	protein_coding	48.5628	1.79651	0.628226	2.85965	0.00424104	0.0571128
ENSMUSG00000111606	Gm7213	processed_pseudogene	22.7686	-1.60906	0.562648	-2.8598	0.00423905	0.0571128
ENSMUSG00000047649	Cd3eap	protein_coding	1348.63	0.542815	0.189848	2.85921	0.00424693	0.057164
ENSMUSG00000104057	Gm38130	TEC	36.3756	1.21443	0.424931	2.85796	0.00426381	0.0573345
ENSMUSG00000063410	Stk24	protein_coding	596.012	0.993806	0.347773	2.85763	0.00426813	0.0573411
ENSMUSG00000035270	Impg2	protein_coding	93.5974	-0.80507	0.281811	-2.85677	0.00427973	0.0574638
ENSMUSG00000085037	4933421O10Rik	lncRNA	305.902	1.26011	0.441233	2.85588	0.00429183	0.0575979
ENSMUSG00000104951	Gm43413	TEC	286.893	-0.846488	0.296419	-2.85572	0.00429399	0.0575986
ENSMUSG00000006335	Tfpt	protein_coding	1738.8	-0.720612	0.252377	-2.8553	0.0042996	0.0576454
ENSMUSG00000044162	Tnip3	protein_coding	12.127	1.9732	0.691211	2.8547	0.00430781	0.0577272
ENSMUSG00000115082	Gm49189	lncRNA	41.3723	1.17481	0.411566	2.8545	0.00431051	0.057735
ENSMUSG00000043279	Trim56	protein_coding	108.087	1.74582	0.61172	2.85395	0.00431787	0.0578052
ENSMUSG00000027227	Sord	protein_coding	1794.7	0.565017	0.198019	2.85335	0.00432612	0.0578873
ENSMUSG00000041303	Gtf3c3	protein_coding	1199.04	-0.53962	0.189183	-2.85238	0.00433935	0.0580359
ENSMUSG00000023886	Smoc2	protein_coding	2065.13	-0.953009	0.334304	-2.85072	0.00436199	0.0583101
ENSMUSG00000022887	Masp1	protein_coding	1806.58	-0.678461	0.238076	-2.84976	0.00437518	0.0583681
ENSMUSG00000029826	Zc3hav1	protein_coding	93.7546	1.418	0.497604	2.84966	0.00437658	0.0583681
ENSMUSG00000054604	Cggbp1	protein_coding	4279.48	-0.470793	0.165206	-2.84972	0.00437573	0.0583681
ENSMUSG00000057455	Rit2	protein_coding	1619.18	-0.810569	0.284447	-2.84963	0.00437702	0.0583681
ENSMUSG00000103482	Gm37999	TEC	11.5156	-1.70131	0.596928	-2.8501	0.00437052	0.0583681
ENSMUSG00000047897	Ripply2	protein_coding	65.4757	-1.1953	0.419517	-2.84924	0.00438243	0.0584046
ENSMUSG00000113811	Gm47882	lncRNA	401.269	1.11178	0.390217	2.84912	0.00438406	0.0584046
ENSMUSG00000005034	Prkacb	protein_coding	10319.3	-0.643988	0.226175	-2.8473	0.00440913	0.0586418
ENSMUSG00000112064	Gm47399	processed_pseudogene	10.2647	-1.64606	0.578077	-2.84748	0.00440671	0.0586418
ENSMUSG00000038712	Mindy1	protein_coding	1946.26	0.458723	0.161126	2.84697	0.00441368	0.0586564
ENSMUSG00000086179	Gm14317	lncRNA	14.9759	-1.52566	0.535927	-2.84676	0.00441662	0.0586669
ENSMUSG00000063087	Gm10125	lncRNA	134.013	-0.8271	0.290556	-2.84661	0.0044188	0.0586674
ENSMUSG00000029469	Ift81	protein_coding	1240.85	0.584992	0.205529	2.84628	0.00442339	0.0586711
ENSMUSG00000036949	Slc39a12	protein_coding	1136.62	1.29627	0.455415	2.84634	0.00442252	0.0586711
ENSMUSG00000110252	Gm2961	processed_pseudogene	13.0327	-1.48834	0.523152	-2.84494	0.00444198	0.0588891
ENSMUSG00000036040	Adamtsl2	protein_coding	123.084	-0.860101	0.302402	-2.84423	0.00445189	0.0589733
ENSMUSG00000110615	Gm45890	lncRNA	44.3912	0.816004	0.286903	2.84418	0.00445265	0.0589733
ENSMUSG00000030619	Eed	protein_coding	863.939	1.26283	0.444283	2.8424	0.0044776	0.059275
ENSMUSG00000053279	Aldh1a1	protein_coding	138.585	1.30385	0.458972	2.84081	0.00449987	0.059541
ENSMUSG00000026923	Notch1	protein_coding	723.56	1.58265	0.557185	2.84043	0.00450522	0.0595829
ENSMUSG00000068859	Sp9	protein_coding	913.656	1.76844	0.622636	2.84025	0.00450786	0.0595889
ENSMUSG00000024799	Tm7sf2	protein_coding	1486.77	-0.674677	0.237618	-2.83933	0.00452081	0.0597311
ENSMUSG00000046324	Ermp1	protein_coding	2675.11	-0.660197	0.232579	-2.8386	0.0045312	0.0598275
ENSMUSG00000078945	Naip2	protein_coding	12.3008	2.04216	0.719449	2.83851	0.00453248	0.0598275
ENSMUSG00000079845	Xlr4a	protein_coding	17.9818	1.4668	0.516799	2.83824	0.00453631	0.0598491
ENSMUSG00000043439	Epop	protein_coding	546.808	1.70201	0.599735	2.83794	0.00454062	0.059877
ENSMUSG00000019772	Vip	protein_coding	234.891	-1.70791	0.602018	-2.83698	0.00455424	0.0598925
ENSMUSG00000019856	Fam184a	protein_coding	604.217	1.12428	0.396303	2.83693	0.00455499	0.0598925
ENSMUSG00000020538	Srebf1	protein_coding	1893.76	1.06283	0.374592	2.8373	0.00454974	0.0598925
ENSMUSG00000028527	Ak4	protein_coding	3605.19	-0.703389	0.24791	-2.83727	0.0045501	0.0598925
ENSMUSG00000031636	Pdlim3	protein_coding	23.6145	1.33728	0.471407	2.83678	0.00455716	0.0598925
ENSMUSG00000060519	Tor3a	protein_coding	641.887	1.36163	0.479984	2.83682	0.00455656	0.0598925
ENSMUSG00000021187	Tc2n	protein_coding	27.9463	-1.14456	0.4036	-2.83589	0.00456982	0.0599063
ENSMUSG00000039110	Mycbpap	protein_coding	147.885	1.45632	0.513552	2.83578	0.00457137	0.0599063
ENSMUSG00000044092	C130050O18Rik	protein_coding	19.3338	1.5993	0.563822	2.83653	0.00456073	0.0599063
ENSMUSG00000052374	Actn2	protein_coding	769.217	-0.796578	0.280872	-2.83609	0.00456701	0.0599063
ENSMUSG00000063727	Tnfrsf11b	protein_coding	29.2752	1.31371	0.463248	2.83588	0.00457003	0.0599063
ENSMUSG00000068856	Sf3b4	protein_coding	11451.7	0.727295	0.256424	2.8363	0.00456401	0.0599063
ENSMUSG00000108009	Gm44279	processed_pseudogene	20.8233	1.37449	0.484837	2.83495	0.00458328	0.0600334
ENSMUSG00000108778	Gm20083	lncRNA	29.1956	1.22066	0.430771	2.83367	0.00460163	0.060229
ENSMUSG00000066684	Pilrb1	protein_coding	10.3428	1.66623	0.588089	2.8333	0.00460705	0.0602581
ENSMUSG00000026994	Galnt3	protein_coding	117.665	-1.25351	0.442529	-2.83261	0.00461698	0.0603013
ENSMUSG00000071679	Rtl4	protein_coding	56.5312	-1.06765	0.376901	-2.8327	0.00461571	0.0603013
ENSMUSG00000086229	Gm4887	processed_pseudogene	87.0574	1.12012	0.395407	2.83283	0.00461376	0.0603013
ENSMUSG00000024873	Cnih2	protein_coding	8754.98	2.20632	0.779441	2.83064	0.00464548	0.0605287
ENSMUSG00000025584	Pde8a	protein_coding	104.869	0.900251	0.318034	2.83067	0.004645	0.0605287
ENSMUSG00000081700	Atp5k-ps2	processed_pseudogene	24.9474	-1.31885	0.465881	-2.83088	0.00464207	0.0605287
ENSMUSG00000092171	4833427F10Rik	lncRNA	10.9481	-1.57337	0.55573	-2.83117	0.00463786	0.0605287
ENSMUSG00000078592	Gm4609	processed_pseudogene	90.9647	0.944347	0.333675	2.83014	0.00465277	0.0605659
ENSMUSG00000010051	Hyal1	protein_coding	182.492	1.16572	0.412038	2.82915	0.00466725	0.0606702
ENSMUSG00000040729	Cep126	protein_coding	130.701	0.990783	0.350221	2.82902	0.00466906	0.0606702
ENSMUSG00000073894	Rbmxl2	protein_coding	15.6387	1.59323	0.563183	2.82898	0.00466967	0.0606702
ENSMUSG00000083012	Fam220a	protein_coding	169.434	1.29276	0.456926	2.82925	0.00466573	0.0606702
ENSMUSG00000096146	Kcnj11	protein_coding	247.181	-1.52312	0.538592	-2.82796	0.00468457	0.0608348
ENSMUSG00000102419	Gm36940	TEC	13.6756	1.88187	0.665604	2.82731	0.00469412	0.0609298
ENSMUSG00000103001	A930005N03Rik	TEC	29.1302	1.26565	0.447726	2.82685	0.00470087	0.0609885
ENSMUSG00000004591	Pkn2	protein_coding	607.112	1.18236	0.418298	2.82659	0.00470469	0.061009
ENSMUSG00000039543	Cfap70	protein_coding	153.335	1.14292	0.404411	2.82613	0.00471141	0.0610672
ENSMUSG00000110913	Gm47192	processed_pseudogene	17.7086	2.35877	0.834948	2.82506	0.00472723	0.061194
ENSMUSG00000042246	Tmc7	protein_coding	418.307	-0.643599	0.227845	-2.82473	0.0047321	0.061219
ENSMUSG00000033731	3300002A11Rik	lncRNA	38.8658	1.48992	0.527505	2.82446	0.00473605	0.0612411
ENSMUSG00000103183	Gm37090	TEC	48.2156	-1.6626	0.588758	-2.8239	0.00474428	0.0613185
ENSMUSG00000030513	Pcsk6	protein_coding	263.122	1.12986	0.400149	2.82359	0.00474892	0.0613494
ENSMUSG00000117285	Gm49863	processed_pseudogene	51.2378	-1.11149	0.393706	-2.82316	0.00475534	0.0613743
ENSMUSG00000066640	Fbxl18	protein_coding	7021.95	-0.889959	0.315311	-2.82248	0.00476533	0.061445
ENSMUSG00000090236	Car15	protein_coding	98.5778	-0.897025	0.31781	-2.82252	0.00476485	0.061445
ENSMUSG00000030255	Sspn	protein_coding	490.709	1.21073	0.429022	2.82206	0.00477162	0.0614781
ENSMUSG00000063235	Ptpmt1	protein_coding	527.112	0.553307	0.196078	2.82188	0.00477434	0.0614781
ENSMUSG00000086331	Gm16310	lncRNA	33.2243	1.57923	0.559644	2.82186	0.00477465	0.0614781
[truncated: 21,052 more rows]

## Sheet: 4.2 Upregulated Mettl3 KO
Genes upregulated in the soma of Mettl3 KO neurons. Results of DESeq2 in soma of WT and Mettl3 KO cells. Log2FC < -log2(1.5), padj < 0.05.
ensembl_gene_id	external_gene_name	gene_biotype	baseMean	log2FoldChange	lfcSE	stat	pvalue	padj
ENSMUSG00000109209	Gm45104	TEC	334.813	6.02027	0.389909	15.4402	8.7842e-54	7.99274e-50
ENSMUSG00000039253	Fn3krp	protein_coding	816.192	3.6479	0.295064	12.3631	4.13934e-35	1.88319e-31
ENSMUSG00000079012	Serpina3m	protein_coding	240.193	5.55456	0.47436	11.7096	1.13803e-31	4.43785e-28
ENSMUSG00000089827	1700023H06Rik	lncRNA	255.172	3.47815	0.314414	11.0623	1.91084e-28	5.79558e-25
ENSMUSG00000079168	Cd209g	protein_coding	184.338	5.33111	0.513604	10.3798	3.06456e-25	7.60486e-22
ENSMUSG00000051906	Cd209f	protein_coding	301.51	5.53817	0.561685	9.85992	6.20965e-23	1.30388e-19
ENSMUSG00000058207	Serpina3k	protein_coding	55.6934	5.26444	0.631388	8.33788	7.56341e-17	1.03229e-13
ENSMUSG00000018459	Slc13a3	protein_coding	1312.79	3.02265	0.385076	7.84949	4.17733e-15	4.95776e-12
ENSMUSG00000044726	Erich5	protein_coding	88.278	3.85542	0.496103	7.77142	7.76118e-15	8.14834e-12
ENSMUSG00000116212	Gm18979	processed_pseudogene	45.4415	7.12915	0.966308	7.37772	1.61023e-13	1.46515e-10
ENSMUSG00000074637	Sox2	protein_coding	470.163	2.68102	0.367833	7.28869	3.12985e-13	2.66986e-10
ENSMUSG00000093846	Gm4425	lncRNA	55.7967	2.18912	0.303448	7.21416	5.4269e-13	4.23252e-10
ENSMUSG00000076617	Ighm	IG_C_gene	126.688	3.28406	0.458822	7.15758	8.21162e-13	6.05818e-10
ENSMUSG00000042369	Rbm45	protein_coding	454.44	2.49228	0.351796	7.08443	1.39615e-12	9.5277e-10
ENSMUSG00000108979	1700016B15Rik	TEC	30.6365	3.35534	0.477978	7.01987	2.22078e-12	1.44335e-09
ENSMUSG00000042251	Pm20d1	protein_coding	94.2106	3.07606	0.446875	6.88349	5.84018e-12	3.06576e-09
ENSMUSG00000113123	Gm40864	lncRNA	26.0036	4.52162	0.656725	6.8851	5.77478e-12	3.06576e-09
ENSMUSG00000030966	Trim21	protein_coding	55.5292	2.99326	0.435558	6.87224	6.32006e-12	3.25507e-09
ENSMUSG00000020629	Adi1	protein_coding	1703.57	2.21759	0.324025	6.84388	7.70762e-12	3.82536e-09
ENSMUSG00000108866	Gm35082	lncRNA	52.7404	4.95135	0.737362	6.71495	1.88131e-11	8.70409e-09
ENSMUSG00000044708	Kcnj10	protein_coding	935.116	3.44918	0.516225	6.68154	2.36448e-11	1.05809e-08
ENSMUSG00000020014	Cfap54	protein_coding	454.313	2.0855	0.314496	6.63124	3.32883e-11	1.4198e-08
ENSMUSG00000096999	Gm26793	lncRNA	228.887	3.44973	0.525886	6.55985	5.38627e-11	2.22771e-08
ENSMUSG00000037362	Ccn3	protein_coding	330.471	1.61103	0.245997	6.54898	5.79322e-11	2.36026e-08
ENSMUSG00000038242	Aox4	protein_coding	117.4	2.01696	0.309695	6.51275	7.37874e-11	2.91909e-08
ENSMUSG00000057068	Fam47e	protein_coding	220.37	2.68657	0.414735	6.47778	9.30795e-11	3.6297e-08
ENSMUSG00000026421	Csrp1	protein_coding	866.148	3.34031	0.516941	6.46169	1.03543e-10	3.92559e-08
ENSMUSG00000004709	Cd244a	protein_coding	20.7091	4.67661	0.733825	6.37293	1.85449e-10	6.5743e-08
ENSMUSG00000010064	Slc38a3	protein_coding	818.709	2.03828	0.329408	6.1877	6.10472e-10	1.91541e-07
ENSMUSG00000060177	Klk1b22	protein_coding	77.6379	7.07065	1.15026	6.14701	7.89582e-10	2.42171e-07
ENSMUSG00000026535	Ifi202b	protein_coding	30.2914	5.12744	0.836968	6.12621	8.99987e-10	2.72966e-07
ENSMUSG00000015854	Cd5l	protein_coding	164.562	2.44502	0.400363	6.107	1.01521e-09	3.04529e-07
ENSMUSG00000029556	Hnf1a	protein_coding	35.0431	2.10674	0.349071	6.03527	1.58698e-09	4.65804e-07
ENSMUSG00000112903	Gm5948	processed_pseudogene	20.6106	4.9608	0.827651	5.99383	2.04953e-09	5.82771e-07
ENSMUSG00000092465	Gm20472	unprocessed_pseudogene	40.4924	1.88997	0.317173	5.9588	2.54103e-09	7.15078e-07
ENSMUSG00000102550	Gm8276	processed_pseudogene	585.39	1.19171	0.202421	5.88726	3.92649e-09	1.08264e-06
ENSMUSG00000017754	Pltp	protein_coding	2274.51	2.29874	0.390874	5.88102	4.07742e-09	1.09493e-06
ENSMUSG00000114140	Gm6943	unprocessed_pseudogene	31.722	3.10495	0.528968	5.86982	4.36257e-09	1.15617e-06
ENSMUSG00000070532	Ccdc190	protein_coding	253.335	2.77543	0.481494	5.7642	8.20474e-09	2.11287e-06
ENSMUSG00000063558	Aox1	protein_coding	302.064	1.61984	0.281516	5.75399	8.71638e-09	2.20307e-06
ENSMUSG00000004105	Angptl2	protein_coding	180.034	1.59477	0.277455	5.74784	9.03894e-09	2.26104e-06
ENSMUSG00000041481	Serpina3g	protein_coding	167.125	2.14461	0.373203	5.74649	9.11142e-09	2.26104e-06
ENSMUSG00000068335	Dok1	protein_coding	142.329	2.10215	0.36658	5.73449	9.78068e-09	2.40525e-06
ENSMUSG00000091697	Eif3s6-ps2	processed_pseudogene	381.363	1.72818	0.30302	5.70318	1.17593e-08	2.81573e-06
ENSMUSG00000015852	Fcrls	protein_coding	758.852	3.95749	0.69502	5.69406	1.24051e-08	2.91915e-06
ENSMUSG00000027171	Prrg4	protein_coding	555.672	1.96389	0.347667	5.64877	1.61603e-08	3.76277e-06
ENSMUSG00000040616	Tmem51	protein_coding	125.452	1.59319	0.282099	5.64765	1.62658e-08	3.76277e-06
ENSMUSG00000030688	Stard10	protein_coding	215.95	1.3484	0.239467	5.63083	1.79343e-08	4.11388e-06
ENSMUSG00000002980	Bcam	protein_coding	587.892	1.27273	0.226249	5.62534	1.85139e-08	4.21146e-06
ENSMUSG00000108388	Gm44673	TEC	27.4647	2.57829	0.458864	5.61884	1.92238e-08	4.3368e-06
ENSMUSG00000030029	Lrig1	protein_coding	418.816	1.58575	0.283898	5.58563	2.32857e-08	5.08504e-06
ENSMUSG00000117824	Gm50350	lncRNA	15.4534	4.4478	0.799504	5.56321	2.64863e-08	5.73807e-06
ENSMUSG00000113039	Gm9265	unprocessed_pseudogene	33.463	2.77102	0.499611	5.54636	2.91685e-08	6.26939e-06
ENSMUSG00000035762	Tmem161b	protein_coding	620.984	1.19906	0.216766	5.5316	3.17322e-08	6.76715e-06
ENSMUSG00000030341	Tnfrsf1a	protein_coding	712.652	2.41252	0.436712	5.52429	3.30824e-08	7.00038e-06
ENSMUSG00000071715	Ncf4	protein_coding	87.637	4.23229	0.7746	5.46385	4.65924e-08	9.49129e-06
ENSMUSG00000036202	Rif1	protein_coding	960.779	1.07065	0.196401	5.45137	4.99822e-08	9.81556e-06
ENSMUSG00000113174	Gm9292	unprocessed_pseudogene	55.8744	2.90957	0.533951	5.44914	5.06143e-08	9.86871e-06
ENSMUSG00000042228	Lyn	protein_coding	329.536	1.78118	0.328048	5.42964	5.6468e-08	1.07791e-05
ENSMUSG00000049037	Clec4a1	protein_coding	91.0347	3.29602	0.607012	5.42991	5.63817e-08	1.07791e-05
ENSMUSG00000098702	1500015A07Rik	lncRNA	359.375	1.6561	0.30651	5.40309	6.55042e-08	1.2247e-05
ENSMUSG00000035104	Eva1a	protein_coding	362.44	1.98493	0.369046	5.37855	7.50869e-08	1.36643e-05
ENSMUSG00000064280	Ccdc146	protein_coding	149.063	2.4162	0.450341	5.36527	8.08274e-08	1.46116e-05
ENSMUSG00000030263	Lrmp	protein_coding	54.4858	3.58603	0.668844	5.36153	8.25205e-08	1.48195e-05
ENSMUSG00000096010	H4f16	protein_coding	273.419	2.03156	0.380951	5.33287	9.66737e-08	1.70252e-05
ENSMUSG00000079013	Serpina3j	protein_coding	50.9345	2.6787	0.50491	5.3053	1.12488e-07	1.94494e-05
ENSMUSG00000034898	Filip1	protein_coding	201.614	1.65855	0.313158	5.29621	1.18231e-07	2.02978e-05
ENSMUSG00000004359	Spic	protein_coding	21.5434	3.47755	0.664198	5.23571	1.64353e-07	2.68644e-05
ENSMUSG00000026547	Tagln2	protein_coding	666.336	1.99749	0.381741	5.23259	1.67149e-07	2.6998e-05
ENSMUSG00000095564	Gm20474	transcribed_unprocessed_pseudogene	10.4246	3.88039	0.742414	5.22672	1.72545e-07	2.75775e-05
ENSMUSG00000053063	Clec12a	protein_coding	75.312	4.00277	0.767593	5.2147	1.84111e-07	2.90502e-05
ENSMUSG00000027570	Col9a3	protein_coding	613.891	2.51619	0.482795	5.21171	1.8711e-07	2.9186e-05
ENSMUSG00000022831	Hcls1	protein_coding	161.819	3.69229	0.709239	5.20599	1.92966e-07	2.99284e-05
ENSMUSG00000035873	Pawr	protein_coding	77.9647	3.23376	0.625791	5.16748	2.37273e-07	3.55871e-05
ENSMUSG00000029484	Anxa3	protein_coding	526.975	3.50903	0.683578	5.13333	2.84664e-07	4.24616e-05
ENSMUSG00000049988	Lrrc25	protein_coding	75.6599	3.5722	0.697244	5.12331	3.00219e-07	4.45385e-05
ENSMUSG00000026390	Marco	protein_coding	607.82	3.93279	0.768686	5.11624	3.11682e-07	4.57418e-05
ENSMUSG00000043020	Dnai3	protein_coding	342.246	2.35219	0.464222	5.06694	4.04254e-07	5.74736e-05
ENSMUSG00000029838	Ptn	protein_coding	7164.62	1.67074	0.330697	5.05219	4.36775e-07	6.1457e-05
ENSMUSG00000002274	Metrn	protein_coding	220.977	1.78122	0.35319	5.04322	4.57756e-07	6.32057e-05
ENSMUSG00000026226	Spata3	protein_coding	42.945	1.65824	0.330068	5.02392	5.0627e-07	6.80772e-05
ENSMUSG00000008193	Spib	protein_coding	27.1824	2.84648	0.566742	5.02254	5.09938e-07	6.82343e-05
ENSMUSG00000085795	Zfp703	protein_coding	548.822	1.39573	0.278398	5.01344	5.34649e-07	7.03934e-05
ENSMUSG00000021751	Acox2	protein_coding	74.867	1.96484	0.392595	5.00476	5.59327e-07	7.30524e-05
ENSMUSG00000028551	Cdkn2c	protein_coding	78.874	4.08669	0.818574	4.99245	5.96174e-07	7.71269e-05
ENSMUSG00000000693	Loxl3	protein_coding	449.183	1.52763	0.30652	4.98379	6.23501e-07	7.87949e-05
ENSMUSG00000030532	Hddc3	protein_coding	495.942	2.15603	0.433192	4.97708	6.45518e-07	8.12014e-05
ENSMUSG00000102037	Bcl2a1a	protein_coding	61.7932	4.33824	0.87203	4.97487	6.5292e-07	8.17557e-05
ENSMUSG00000004891	Nes	protein_coding	681.193	2.34786	0.473951	4.95381	7.27733e-07	8.94817e-05
ENSMUSG00000091157	Serpina3l-ps	unprocessed_pseudogene	11.1327	3.76755	0.761817	4.94548	7.5957e-07	9.29775e-05
ENSMUSG00000033207	Mamdc2	protein_coding	524.634	2.33328	0.472632	4.93678	7.94213e-07	9.67841e-05
ENSMUSG00000034792	Gna15	protein_coding	54.7199	4.17616	0.846895	4.93114	8.17516e-07	9.72553e-05
ENSMUSG00000075225	Ccdc162	protein_coding	169.954	1.19625	0.242583	4.93131	8.16801e-07	9.72553e-05
ENSMUSG00000106698	Gm43599	lncRNA	13.2927	2.8114	0.570941	4.92415	8.47264e-07	9.96887e-05
ENSMUSG00000030339	Ltbr	protein_coding	291.105	1.93972	0.395713	4.90184	9.49447e-07	0.000109355
ENSMUSG00000113964	Gm48667	processed_pseudogene	21.0174	2.43906	0.497566	4.90198	9.48742e-07	0.000109355
ENSMUSG00000083558	Gm12896	processed_pseudogene	888.568	2.65668	0.542421	4.89783	9.69021e-07	0.000110675
ENSMUSG00000083365	Gm12895	processed_pseudogene	868.485	2.62077	0.535472	4.89432	9.86481e-07	0.0001122
ENSMUSG00000050625	Ccdc121	protein_coding	40.3231	1.86335	0.381275	4.88715	1.02305e-06	0.000115877
ENSMUSG00000024175	Tekt4	protein_coding	60.9989	2.06768	0.423793	4.87898	1.06637e-06	0.000119128
ENSMUSG00000030474	Siglece	protein_coding	65.2999	3.24108	0.664366	4.87845	1.06922e-06	0.000119128
ENSMUSG00000039391	Ccdc81	protein_coding	108.628	1.62578	0.333194	4.87938	1.06421e-06	0.000119128
ENSMUSG00000035095	Fam167a	protein_coding	594.028	1.29459	0.26558	4.87459	1.09036e-06	0.000120429
ENSMUSG00000098112	Bin2	protein_coding	62.5841	3.92534	0.80551	4.87311	1.09854e-06	0.000120429
ENSMUSG00000030605	Mfge8	protein_coding	5829.21	1.65261	0.339456	4.8684	1.12505e-06	0.000122842
ENSMUSG00000020844	Nxn	protein_coding	221.984	1.3435	0.276181	4.86455	1.14718e-06	0.000124448
ENSMUSG00000116958	Gm6705	processed_pseudogene	131.201	1.35989	0.279619	4.86338	1.15399e-06	0.000124508
ENSMUSG00000099974	Bcl2a1d	protein_coding	79.8796	4.3997	0.907983	4.84557	1.26246e-06	0.000135142
ENSMUSG00000021091	Serpina3n	protein_coding	13407.2	1.82185	0.377147	4.83061	1.36112e-06	0.000144972
ENSMUSG00000050666	Vstm4	protein_coding	157.71	2.07599	0.43145	4.81166	1.4968e-06	0.000157753
ENSMUSG00000052861	Dnah6	protein_coding	235.75	2.2466	0.468606	4.79422	1.63309e-06	0.0001695
ENSMUSG00000022817	Itgb5	protein_coding	435.226	1.98318	0.413985	4.79046	1.66401e-06	0.000172054
ENSMUSG00000107092	Gm7993	processed_pseudogene	430.538	1.53784	0.321146	4.7886	1.67953e-06	0.000173004
ENSMUSG00000032281	Acsbg1	protein_coding	3718.87	1.93966	0.406145	4.77577	1.79021e-06	0.000183024
ENSMUSG00000090113	Nhlrc4	protein_coding	43.9872	1.62267	0.339981	4.77284	1.81648e-06	0.000185017
ENSMUSG00000028459	Cd72	protein_coding	178.957	2.28403	0.478966	4.76867	1.85445e-06	0.000188181
ENSMUSG00000039246	Lyplal1	protein_coding	400.999	1.14023	0.23924	4.76603	1.87889e-06	0.000188605
ENSMUSG00000022375	Lrrc6	protein_coding	141.538	1.16082	0.244014	4.75719	1.96303e-06	0.000196282
ENSMUSG00000098973	Mir6236	miRNA	6564.04	2.79874	0.589747	4.74567	2.07822e-06	0.000206288
ENSMUSG00000109228	Fam81b	protein_coding	18.6587	2.29694	0.48456	4.74025	2.13451e-06	0.000210346
ENSMUSG00000039891	Txlnb	protein_coding	72.1777	1.74419	0.369826	4.71624	2.40248e-06	0.000234216
ENSMUSG00000043832	Clec4a3	protein_coding	24.9727	3.09869	0.65783	4.71047	2.47141e-06	0.000240079
ENSMUSG00000026548	Slamf9	protein_coding	24.195	3.08362	0.655189	4.70645	2.52065e-06	0.000243994
ENSMUSG00000024885	Aldh3b1	protein_coding	285.52	2.12	0.455066	4.65866	3.1827e-06	0.000302712
ENSMUSG00000078496	Zfp982	protein_coding	73.9689	1.69623	0.364174	4.65776	3.19666e-06	0.000302983
ENSMUSG00000042707	Dnali1	protein_coding	246.819	1.84674	0.398229	4.63737	3.52866e-06	0.00032987
ENSMUSG00000049521	Cdc42ep1	protein_coding	180.32	2.74431	0.592101	4.63486	3.57176e-06	0.000332758
ENSMUSG00000027861	Casq2	protein_coding	67.0841	2.14538	0.463405	4.6296	3.6638e-06	0.00033902
ENSMUSG00000056501	Cebpb	protein_coding	407.265	3.29821	0.712986	4.62591	3.72954e-06	0.000343937
ENSMUSG00000023118	Sympk	protein_coding	2499.18	1.19273	0.258139	4.62048	3.82848e-06	0.000350691
ENSMUSG00000057143	Trim12c	protein_coding	197.602	2.75132	0.597168	4.60728	4.07963e-06	0.000371206
ENSMUSG00000104903	Gm43707	lncRNA	53.7634	1.96176	0.426965	4.59466	4.33463e-06	0.000393098
ENSMUSG00000086825	Gm15675	lncRNA	36.1234	2.46754	0.538166	4.58509	4.53796e-06	0.000408821
ENSMUSG00000030708	Dnajb13	protein_coding	385.425	2.01578	0.439846	4.58293	4.58509e-06	0.000411708
ENSMUSG00000113407	Gm47437	processed_pseudogene	50.8144	1.49	0.325655	4.5754	4.75316e-06	0.000424486
ENSMUSG00000107497	Gm44957	lncRNA	16.9283	2.14346	0.468899	4.57127	4.84783e-06	0.000428256
ENSMUSG00000005413	Hmox1	protein_coding	1915.46	2.06165	0.451834	4.56284	5.04673e-06	0.00044296
ENSMUSG00000036908	Unc93b1	protein_coding	464.223	3.0949	0.679238	4.55644	5.20279e-06	0.000455194
ENSMUSG00000035726	Supt16	protein_coding	1536.98	1.20818	0.265201	4.5557	5.22114e-06	0.000455341
ENSMUSG00000021340	Gpld1	protein_coding	225.083	0.956322	0.209957	4.55485	5.24226e-06	0.000455726
ENSMUSG00000104301	Wdr49	protein_coding	44.3222	2.4328	0.534811	4.54891	5.39251e-06	0.000462891
ENSMUSG00000066975	Cryba4	protein_coding	119.697	1.23483	0.271769	4.54367	5.5283e-06	0.000472105
ENSMUSG00000023249	Parp3	protein_coding	324.287	2.35179	0.518122	4.53907	5.65026e-06	0.000478991
ENSMUSG00000051439	Cd14	protein_coding	114.726	2.56423	0.565445	4.53488	5.76351e-06	0.000485576
ENSMUSG00000097055	Gm4419	lncRNA	101.29	1.5963	0.352092	4.53377	5.79398e-06	0.000486641
ENSMUSG00000022126	Acod1	protein_coding	20.4106	3.78919	0.835919	4.53296	5.81618e-06	0.000487007
ENSMUSG00000004266	Ptpn6	protein_coding	194.467	2.993	0.660769	4.52956	5.91064e-06	0.000492746
ENSMUSG00000109568	Gm45074	TEC	42.8415	2.00583	0.443101	4.52681	5.98799e-06	0.000493672
ENSMUSG00000032577	Mapkapk3	protein_coding	279.302	2.14898	0.47574	4.51714	6.26816e-06	0.000512167
ENSMUSG00000020733	Slc9a3r1	protein_coding	1411.07	2.14752	0.475911	4.51244	6.40871e-06	0.000519105
ENSMUSG00000045532	C1ql1	protein_coding	192.612	3.66624	0.815221	4.49724	6.88404e-06	0.000547853
ENSMUSG00000027803	Wwtr1	protein_coding	489.435	2.57269	0.572171	4.49636	6.9128e-06	0.000548542
ENSMUSG00000040812	Agbl2	protein_coding	86.5628	2.0807	0.462986	4.49409	6.98677e-06	0.000552805
ENSMUSG00000106490	Gm43283	TEC	11.2559	4.0186	0.895365	4.48822	7.18213e-06	0.000564987
ENSMUSG00000030148	Clec4a2	protein_coding	53.1979	2.89761	0.646181	4.48422	7.3182e-06	0.000572392
ENSMUSG00000086029	Pax6os1	lncRNA	27.8369	1.53935	0.343537	4.4809	7.43286e-06	0.000578048
ENSMUSG00000046886	Zfp474	protein_coding	116.259	1.80651	0.405239	4.45789	8.27702e-06	0.000638243
ENSMUSG00000027867	Spag17	protein_coding	101.222	1.33601	0.299838	4.45578	8.3588e-06	0.000640927
ENSMUSG00000035004	Igsf6	protein_coding	87.1474	3.33916	0.749391	4.45584	8.35671e-06	0.000640927
ENSMUSG00000106205	C230096K16Rik	TEC	47.5939	2.53493	0.569346	4.45236	8.49324e-06	0.000649412
ENSMUSG00000029771	Irf5	protein_coding	77.1685	3.00918	0.676146	4.45048	8.5678e-06	0.000653283
ENSMUSG00000040613	Apobec1	protein_coding	280.559	2.58958	0.582661	4.4444	8.81392e-06	0.000664623
ENSMUSG00000025017	Pik3ap1	protein_coding	164.491	2.26012	0.508884	4.44132	8.94068e-06	0.00066864
ENSMUSG00000061517	Sox21	protein_coding	91.6953	2.8104	0.633336	4.43746	9.10267e-06	0.000677045
ENSMUSG00000052397	Ezr	protein_coding	3037.52	1.7913	0.403926	4.43473	9.21894e-06	0.000681977
ENSMUSG00000022759	Lrrc74b	protein_coding	150.194	1.81305	0.410107	4.42092	9.82798e-06	0.000713496
ENSMUSG00000031101	Sash3	protein_coding	56.6702	2.99691	0.678652	4.41598	1.00554e-05	0.000722582
ENSMUSG00000079502	Cfap77	protein_coding	143.096	1.27576	0.288861	4.41651	1.00309e-05	0.000722582
ENSMUSG00000020432	Tcn2	protein_coding	788.607	2.29123	0.519053	4.41424	1.01364e-05	0.000725008
ENSMUSG00000016024	Lbp	protein_coding	277.736	2.09826	0.476027	4.40786	1.04396e-05	0.000744048
ENSMUSG00000113332	Gm9259	unprocessed_pseudogene	15.6832	2.23597	0.508569	4.39659	1.09966e-05	0.000779675
ENSMUSG00000026874	Hc	protein_coding	49.1121	2.8084	0.639441	4.39196	1.12335e-05	0.000794405
ENSMUSG00000032667	Pon2	protein_coding	1074.12	1.94871	0.443773	4.39124	1.12708e-05	0.000794982
ENSMUSG00000060512	0610040J01Rik	protein_coding	225.648	1.45345	0.331143	4.38921	1.13763e-05	0.0007996
ENSMUSG00000083595	Gm9200	processed_pseudogene	44.4976	1.58868	0.36198	4.38886	1.13948e-05	0.0007996
ENSMUSG00000052143	Gm9869	lncRNA	31.0986	3.24116	0.739364	4.38371	1.16673e-05	0.000816623
ENSMUSG00000032221	Mns1	protein_coding	397.325	2.02555	0.462142	4.38295	1.17081e-05	0.000817383
ENSMUSG00000113439	Gm49382	processed_pseudogene	13.6329	2.82139	0.644086	4.38046	1.1843e-05	0.000824687
ENSMUSG00000101439	Gm336	processed_pseudogene	71.518	1.99417	0.455524	4.37775	1.19908e-05	0.000829243
ENSMUSG00000113183	Gm47664	lncRNA	65.7494	1.25537	0.286703	4.37865	1.19415e-05	0.000829243
ENSMUSG00000021200	Asb2	protein_coding	124.995	1.32932	0.304112	4.37113	1.23604e-05	0.000852026
ENSMUSG00000074063	Osgin1	protein_coding	202.412	2.77905	0.636219	4.36808	1.25344e-05	0.000861842
ENSMUSG00000037627	Rgs22	protein_coding	144.878	2.05196	0.469924	4.36658	1.26209e-05	0.000865611
ENSMUSG00000024079	Eif2ak2	protein_coding	385.048	1.92734	0.44205	4.36001	1.30059e-05	0.000883142
ENSMUSG00000026611	Spata17	protein_coding	129.353	1.88648	0.432658	4.36021	1.29938e-05	0.000883142
ENSMUSG00000113835	Gm19554	lncRNA	74.0841	1.44363	0.331028	4.36105	1.29438e-05	0.000883142
ENSMUSG00000041117	Ccdc8	protein_coding	129.272	1.8855	0.432737	4.35715	1.3177e-05	0.000892535
ENSMUSG00000027702	Lrrc34	protein_coding	119.37	1.63297	0.375549	4.34822	1.37245e-05	0.000920487
ENSMUSG00000035283	Adrb1	protein_coding	215.497	1.79701	0.413615	4.34464	1.39506e-05	0.000931076
ENSMUSG00000053062	Jam2	protein_coding	924.414	2.60077	0.599362	4.33923	1.42986e-05	0.000947352
ENSMUSG00000015202	Cnksr3	protein_coding	105.435	3.01574	0.696343	4.33082	1.48556e-05	0.000979498
ENSMUSG00000041673	Lrrc18	protein_coding	32.5382	1.88747	0.436279	4.32629	1.51644e-05	0.000997454
ENSMUSG00000028558	Calr4	protein_coding	24.0391	2.35145	0.543667	4.32517	1.52416e-05	0.000998573
ENSMUSG00000079499	6530402F18Rik	lncRNA	264.507	1.32838	0.30714	4.32498	1.52546e-05	0.000998573
ENSMUSG00000078771	Evi2a	protein_coding	99.5679	2.67266	0.618632	4.32028	1.55831e-05	0.00101764
ENSMUSG00000004707	Ly9	protein_coding	73.8358	2.68571	0.621889	4.31863	1.57001e-05	0.00102283
ENSMUSG00000014361	Mertk	protein_coding	129.152	2.14363	0.496775	4.31509	1.59541e-05	0.00103444
ENSMUSG00000043008	Klhl6	protein_coding	87.9638	3.69642	0.856898	4.31373	1.60526e-05	0.00103836
ENSMUSG00000030701	Plekhb1	protein_coding	4179.75	2.29897	0.533177	4.31183	1.61911e-05	0.00104339
ENSMUSG00000035551	Igfbpl1	protein_coding	589.447	1.58459	0.3677	4.30947	1.63646e-05	0.00105107
ENSMUSG00000027360	Hdc	protein_coding	132.34	1.78699	0.415234	4.30357	1.68071e-05	0.00107192
ENSMUSG00000028581	Laptm5	protein_coding	1949.86	2.59963	0.604006	4.30398	1.6776e-05	0.00107192
ENSMUSG00000086541	Has2os	lncRNA	15.2973	2.51671	0.585876	4.29564	1.74193e-05	0.00110838
ENSMUSG00000022805	Cfap91	protein_coding	242.696	1.59384	0.371406	4.29136	1.77579e-05	0.00112208
ENSMUSG00000000957	Mmp14	protein_coding	269.8	2.06268	0.480929	4.28894	1.79529e-05	0.00112917
ENSMUSG00000001270	Ckb	protein_coding	62156	1.14719	0.267469	4.28905	1.79441e-05	0.00112917
ENSMUSG00000029570	Lfng	protein_coding	393.788	2.36172	0.550889	4.28711	1.81014e-05	0.0011359
ENSMUSG00000028517	Plpp3	protein_coding	4714.53	1.4933	0.348977	4.27906	1.87682e-05	0.00117053
ENSMUSG00000049571	Cfap46	protein_coding	330.102	1.54873	0.363766	4.25748	2.06746e-05	0.00128262
ENSMUSG00000079559	Colca2	protein_coding	42.5046	1.66737	0.392074	4.25271	2.11203e-05	0.00129555
ENSMUSG00000037683	Armc3	protein_coding	165.386	1.89849	0.446798	4.24909	2.14636e-05	0.00131163
ENSMUSG00000089940	Gm4117	lncRNA	74.1173	1.41781	0.333686	4.24894	2.14785e-05	0.00131163
ENSMUSG00000033220	Rac2	protein_coding	664.327	2.08718	0.492036	4.24192	2.2162e-05	0.00135035
ENSMUSG00000017724	Etv4	protein_coding	358.454	1.74162	0.411068	4.23683	2.26701e-05	0.00137823
ENSMUSG00000022901	Cd86	protein_coding	49.1898	3.87802	0.915846	4.23436	2.29208e-05	0.00138729
ENSMUSG00000038855	Itpkb	protein_coding	921.971	1.07862	0.254717	4.23456	2.28998e-05	0.00138729
ENSMUSG00000055538	Zcchc24	protein_coding	524.65	2.20061	0.519828	4.23334	2.30242e-05	0.00139047
ENSMUSG00000044147	Arf6	protein_coding	1396.63	2.40851	0.569474	4.22936	2.3436e-05	0.0014091
ENSMUSG00000110266	Gm32742	protein_coding	17.9908	2.69402	0.637842	4.22365	2.4038e-05	0.00143498
ENSMUSG00000044921	Rassf9	protein_coding	79.5786	2.39095	0.566505	4.22052	2.43735e-05	0.00144773
ENSMUSG00000063409	Lrrc43	protein_coding	139.345	1.49687	0.354739	4.21964	2.44688e-05	0.00144773
ENSMUSG00000103047	Gm37310	TEC	79.8066	2.17569	0.515593	4.21978	2.44536e-05	0.00144773
ENSMUSG00000054545	Ugt1a6a	protein_coding	59.0795	2.06416	0.48929	4.21868	2.45733e-05	0.00144876
ENSMUSG00000035805	Mlc1	protein_coding	10348.9	2.07358	0.492132	4.21347	2.51472e-05	0.00147622
ENSMUSG00000034266	Batf	protein_coding	23.4248	3.07562	0.730574	4.20987	2.55513e-05	0.00149352
ENSMUSG00000052160	Pld4	protein_coding	485.397	2.92412	0.695216	4.20606	2.59862e-05	0.00151569
ENSMUSG00000037999	Arap2	protein_coding	467.125	1.70239	0.40484	4.2051	2.60972e-05	0.00151893
ENSMUSG00000023336	Wfdc1	protein_coding	69.9708	1.41668	0.337141	4.20204	2.64525e-05	0.00153307
ENSMUSG00000027800	Tm4sf1	protein_coding	1196.26	1.85802	0.44387	4.18597	2.83955e-05	0.00163182
ENSMUSG00000028859	Csf3r	protein_coding	24.5806	3.02931	0.724732	4.1799	2.91642e-05	0.00166199
ENSMUSG00000027230	Creb3l1	protein_coding	279.772	1.43097	0.342465	4.17843	2.93524e-05	0.00166923
ENSMUSG00000005803	Sqor	protein_coding	125.603	2.10603	0.50419	4.17706	2.95296e-05	0.00167582
ENSMUSG00000008035	Mid1ip1	protein_coding	2670	1.20056	0.287678	4.17329	3.00226e-05	0.00169324
ENSMUSG00000045551	Fpr1	protein_coding	69.3004	2.91897	0.699402	4.17352	2.9993e-05	0.00169324
ENSMUSG00000030745	Il21r	protein_coding	58.4364	3.86271	0.92581	4.17224	3.01615e-05	0.00169677
ENSMUSG00000015947	Fcgr1	protein_coding	30.1462	4.15299	0.996737	4.16659	3.09194e-05	0.00172599
ENSMUSG00000069833	Ahnak	protein_coding	1421.2	2.88691	0.693602	4.1622	3.15202e-05	0.0017488
ENSMUSG00000026932	Nacc2	protein_coding	3243.22	1.25183	0.300919	4.16003	3.182e-05	0.00175119
ENSMUSG00000023990	Tfeb	protein_coding	119.68	2.5525	0.613711	4.15912	3.19474e-05	0.00175466
ENSMUSG00000108702	Gm9333	processed_pseudogene	490.794	0.98	0.236247	4.1482	3.35096e-05	0.0018169
ENSMUSG00000114144	Gm9309	unprocessed_pseudogene	12.5569	2.53153	0.610206	4.14865	3.34438e-05	0.0018169
ENSMUSG00000006281	Tep1	protein_coding	81.8775	2.04786	0.494651	4.14002	3.47276e-05	0.00186637
ENSMUSG00000090124	Ugt1a7c	protein_coding	88.7034	2.58183	0.623633	4.13998	3.47333e-05	0.00186637
ENSMUSG00000051048	P4ha3	protein_coding	166.957	2.58882	0.625597	4.13816	3.5011e-05	0.00187024
ENSMUSG00000051149	Adnp	protein_coding	104.438	1.49116	0.3603	4.13866	3.49341e-05	0.00187024
ENSMUSG00000030125	Lrrc23	protein_coding	198.666	1.57284	0.38075	4.13091	3.61335e-05	0.00192644
ENSMUSG00000044986	Tst	protein_coding	409.257	2.51864	0.610107	4.1282	3.65613e-05	0.00194545
ENSMUSG00000001864	Aif1l	protein_coding	362.803	2.20478	0.534335	4.12621	3.6879e-05	0.00195659
ENSMUSG00000039099	Wdr93	protein_coding	86.4376	1.96619	0.476538	4.12599	3.69141e-05	0.00195659
ENSMUSG00000031070	Mrgprf	protein_coding	19.7451	4.08355	0.98993	4.12509	3.70597e-05	0.0019605
ENSMUSG00000073856	Iqck	protein_coding	237.562	1.53497	0.372256	4.12341	3.73297e-05	0.00196716
ENSMUSG00000074419	Gm15448	protein_coding	10.5474	5.04879	1.22476	4.12228	3.75145e-05	0.00197309
ENSMUSG00000010142	Tnfrsf13b	protein_coding	25.8483	3.5098	0.851844	4.12024	3.78476e-05	0.00197917
ENSMUSG00000046687	Gm5424	processed_pseudogene	1007.83	1.61057	0.39086	4.12057	3.77931e-05	0.00197917
ENSMUSG00000046240	Hepacam	protein_coding	2523.79	2.33196	0.566406	4.11712	3.83632e-05	0.00200229
ENSMUSG00000043621	Ubxn10	protein_coding	302.376	0.986114	0.239775	4.11266	3.91126e-05	0.00203025
ENSMUSG00000074591	Ankub1	protein_coding	40.0416	1.85759	0.451765	4.11184	3.92513e-05	0.0020331
ENSMUSG00000035539	Ccdc180	protein_coding	123.826	2.13579	0.519853	4.10845	3.98323e-05	0.00205887
ENSMUSG00000047502	Mroh7	protein_coding	84.5511	1.47188	0.35829	4.10806	3.98998e-05	0.00205887
ENSMUSG00000019122	Ccl9	protein_coding	44.9545	3.70895	0.904393	4.10104	4.11297e-05	0.00211037
ENSMUSG00000116125	Gm41361	lncRNA	39.1957	1.54997	0.379097	4.08858	4.34019e-05	0.00220212
ENSMUSG00000076441	Ass1	protein_coding	2089.33	1.54394	0.378073	4.0837	4.43245e-05	0.00224476
ENSMUSG00000035179	Ppp1r32	protein_coding	233.987	1.08909	0.266859	4.08115	4.48129e-05	0.00226529
ENSMUSG00000053110	Yap1	protein_coding	204.391	1.8003	0.441463	4.07802	4.542e-05	0.00228329
ENSMUSG00000072663	Spef2	protein_coding	318.471	1.88978	0.463587	4.07642	4.57343e-05	0.00229066
ENSMUSG00000036961	Wnt8b	protein_coding	395.236	1.14472	0.280925	4.07484	4.60457e-05	0.00230203
ENSMUSG00000021624	Cd180	protein_coding	49.3049	3.02294	0.742768	4.06983	4.70483e-05	0.00234785
ENSMUSG00000056708	Ier5	protein_coding	1499.03	2.41758	0.594985	4.06326	4.83922e-05	0.00240175
ENSMUSG00000071648	Rom1	protein_coding	73.4649	1.52845	0.376151	4.06339	4.83647e-05	0.00240175
ENSMUSG00000030235	Slco1c1	protein_coding	682.979	1.51998	0.374238	4.06154	4.87505e-05	0.00241514
ENSMUSG00000086503	Xist	lncRNA	2744.14	2.15187	0.53028	4.05799	4.94961e-05	0.00244764
ENSMUSG00000040997	Abhd4	protein_coding	4764.41	1.74244	0.42992	4.05294	5.05786e-05	0.00249355
ENSMUSG00000085711	Gm15163	processed_pseudogene	163.341	2.2266	0.549449	4.05242	5.0691e-05	0.00249355
ENSMUSG00000044350	Lacc1	protein_coding	89.3051	1.77129	0.437294	4.05057	5.10933e-05	0.00250844
ENSMUSG00000097012	Gm16531	unprocessed_pseudogene	10.3752	4.48863	1.10885	4.04801	5.16557e-05	0.0025315
ENSMUSG00000000290	Itgb2	protein_coding	208.444	2.80106	0.692304	4.046	5.20995e-05	0.00254411
ENSMUSG00000039179	Tekt5	protein_coding	59.2868	1.38721	0.343588	4.03742	5.40433e-05	0.00262962
ENSMUSG00000041809	Efhc1	protein_coding	152.018	1.74591	0.432492	4.03685	5.41728e-05	0.00263124
ENSMUSG00000022383	Ppara	protein_coding	26.6448	1.57868	0.391402	4.03341	5.49724e-05	0.0026559
ENSMUSG00000021879	Dnah12	protein_coding	217.144	1.51869	0.376708	4.03149	5.54248e-05	0.00267302
ENSMUSG00000035394	Cfap53	protein_coding	81.3663	1.52287	0.377968	4.0291	5.59903e-05	0.00269079
ENSMUSG00000020143	Dock2	protein_coding	124.068	2.1599	0.536375	4.02684	5.65316e-05	0.00270782
ENSMUSG00000041449	Serpina3h	transcribed_unprocessed_pseudogene	44.5438	2.13754	0.530994	4.02554	5.68453e-05	0.00271752
ENSMUSG00000047123	Ticam1	protein_coding	118.742	1.19086	0.296134	4.02135	5.78663e-05	0.0027615
ENSMUSG00000070366	Plpp4	protein_coding	335.324	1.40404	0.349676	4.01527	5.93777e-05	0.00281394
ENSMUSG00000024013	Fgd2	protein_coding	82.2176	2.9068	0.724396	4.01273	6.00209e-05	0.0028395
ENSMUSG00000029185	Fam114a1	protein_coding	181.899	2.04939	0.511262	4.0085	6.11066e-05	0.00288088
ENSMUSG00000020878	Lrrc46	protein_coding	84.6276	1.24213	0.311017	3.99376	6.50324e-05	0.00304492
ENSMUSG00000084071	Gm13378	processed_pseudogene	78.0337	1.14588	0.287244	3.98923	6.62884e-05	0.00308784
ENSMUSG00000061838	Suclg2	protein_coding	553.007	2.06373	0.517427	3.98844	6.65091e-05	0.00309284
ENSMUSG00000029376	Mthfd2l	protein_coding	169.359	1.808	0.453523	3.98657	6.7036e-05	0.00310149
ENSMUSG00000056220	Pla2g4a	protein_coding	108.121	2.80995	0.705207	3.98457	6.76032e-05	0.00312245
ENSMUSG00000031520	Vegfc	protein_coding	21.474	2.33009	0.585123	3.98223	6.82726e-05	0.00314428
ENSMUSG00000084403	Rps15a-ps8	processed_pseudogene	101.039	2.19104	0.550222	3.98211	6.83064e-05	0.00314428
ENSMUSG00000112117	Rmst	lncRNA	119.908	1.6093	0.404213	3.98133	6.85315e-05	0.00314933
ENSMUSG00000020709	Adap2	protein_coding	46.2879	2.82107	0.709141	3.97815	6.9454e-05	0.00317569
ENSMUSG00000073077	Cfap47	protein_coding	120.956	1.6016	0.402785	3.97633	6.99871e-05	0.00319471
ENSMUSG00000028294	Cfap206	protein_coding	299.604	1.69607	0.428047	3.96235	7.42154e-05	0.00335789
ENSMUSG00000029249	Rest	protein_coding	354.446	1.87944	0.474289	3.96265	7.41222e-05	0.00335789
ENSMUSG00000036533	Cdc42ep3	protein_coding	542.012	1.18022	0.297859	3.96235	7.42168e-05	0.00335789
ENSMUSG00000045092	S1pr1	protein_coding	1208.16	1.78774	0.451331	3.96104	7.46234e-05	0.00336138
ENSMUSG00000006313	Upk1a	protein_coding	72.1324	1.55506	0.393015	3.95675	7.59748e-05	0.00341099
ENSMUSG00000033170	Card10	protein_coding	552.391	1.53379	0.387879	3.95428	7.67642e-05	0.0034379
ENSMUSG00000116628	4930478L05Rik	lncRNA	19.8149	2.01328	0.509163	3.95409	7.6826e-05	0.0034379
ENSMUSG00000032368	Zic1	protein_coding	136.995	2.0196	0.510931	3.95279	7.72461e-05	0.00344826
ENSMUSG00000033715	Akr1c14	protein_coding	23.0942	2.17202	0.550419	3.94612	7.94287e-05	0.00352547
ENSMUSG00000112630	Gm36908	lncRNA	62.447	1.78224	0.451878	3.94406	8.01125e-05	0.0035443
ENSMUSG00000101431	Gm7901	processed_pseudogene	1601.67	1.24015	0.314632	3.94158	8.09463e-05	0.00357539
ENSMUSG00000054474	Thnsl2	protein_coding	131.234	1.47562	0.37448	3.94045	8.1328e-05	0.00358066
ENSMUSG00000102391	Gm37578	TEC	12.125	2.10442	0.53403	3.94064	8.1263e-05	0.00358066
ENSMUSG00000089929	Bcl2a1b	protein_coding	47.2159	3.96882	1.00756	3.93905	8.18048e-05	0.00359586
ENSMUSG00000030107	Usp18	protein_coding	157.047	1.84365	0.468331	3.93664	8.26288e-05	0.00362042
ENSMUSG00000030088	Aldh1l1	protein_coding	1436.49	2.31208	0.587953	3.93243	8.4091e-05	0.00366682
ENSMUSG00000031875	Cmtm3	protein_coding	476.174	1.94354	0.494193	3.93275	8.39807e-05	0.00366682
ENSMUSG00000026404	Ddx59	protein_coding	374.809	1.12527	0.286263	3.93091	8.46261e-05	0.00368378
ENSMUSG00000113775	Gm48027	lncRNA	48.7065	2.17607	0.55363	3.93056	8.47498e-05	0.00368378
ENSMUSG00000039168	Dap	protein_coding	877.962	1.24142	0.315897	3.92984	8.5004e-05	0.00368896
ENSMUSG00000022906	Parp9	protein_coding	101.044	2.1617	0.550242	3.92863	8.54326e-05	0.00370167
ENSMUSG00000021379	Id4	protein_coding	1064.7	2.41823	0.615972	3.92588	8.64131e-05	0.00373822
ENSMUSG00000117450	4933424G05Rik	lncRNA	16.5932	2.50302	0.63781	3.9244	8.69453e-05	0.00374936
ENSMUSG00000031831	Dnaaf1	protein_coding	88.9735	1.6401	0.418088	3.92287	8.75007e-05	0.00376736
ENSMUSG00000116545	Eif3s6-ps3	processed_pseudogene	46.3291	1.29895	0.331304	3.92072	8.82866e-05	0.00379521
ENSMUSG00000061802	Odad2	protein_coding	143.332	1.52365	0.388967	3.91717	8.95943e-05	0.00383867
ENSMUSG00000047992	Dipk1c	protein_coding	51.1885	1.76308	0.450813	3.91089	9.1955e-05	0.00391083
ENSMUSG00000053012	Krcc1	protein_coding	413.736	1.92394	0.492079	3.90981	9.2367e-05	0.00392122
ENSMUSG00000106432	Gm43259	lncRNA	25.0429	2.20462	0.564062	3.90847	9.28819e-05	0.00393695
ENSMUSG00000020101	Vsir	protein_coding	83.9875	2.42089	0.61957	3.90736	9.33083e-05	0.00394514
ENSMUSG00000050677	Ccdc96	protein_coding	275.458	1.39731	0.357622	3.90722	9.33642e-05	0.00394514
ENSMUSG00000107191	Gm43579	lncRNA	31.3605	1.63325	0.418082	3.90653	9.36318e-05	0.00395034
ENSMUSG00000079293	Clec7a	polymorphic_pseudogene	24.6235	2.92859	0.750494	3.90222	9.5315e-05	0.00400946
ENSMUSG00000112483	Gm48542	TEC	32.7248	1.95347	0.500657	3.90182	9.54739e-05	0.00400946
ENSMUSG00000078853	Igtp	protein_coding	244.623	1.81931	0.466547	3.89952	9.63822e-05	0.00404139
ENSMUSG00000003644	Rps6ka1	protein_coding	759.195	1.68335	0.432018	3.89647	9.76051e-05	0.00407657
ENSMUSG00000023913	Pla2g7	protein_coding	15779.4	1.67443	0.430099	3.89314	9.8957e-05	0.00411146
ENSMUSG00000090015	Gm15446	protein_coding	498.156	1.63754	0.420607	3.89328	9.88991e-05	0.00411146
ENSMUSG00000034485	Uaca	protein_coding	414.105	2.33866	0.601177	3.89013	0.00010019	0.00413953
ENSMUSG00000036278	Macrod1	protein_coding	233.388	2.10229	0.540417	3.89012	0.000100196	0.00413953
ENSMUSG00000032595	Cdhr4	protein_coding	240.205	1.93519	0.497907	3.88666	0.000101634	0.00416834
ENSMUSG00000110350	Gm10252	TEC	70.7761	1.56078	0.40159	3.8865	0.0001017	0.00416834
ENSMUSG00000019846	Lama4	protein_coding	173.842	1.08859	0.280154	3.8857	0.000102035	0.00417579
ENSMUSG00000057160	Gm16372	processed_pseudogene	272.679	1.08773	0.279985	3.88497	0.000102342	0.00417582
ENSMUSG00000019872	Smpdl3a	protein_coding	1025.65	1.82481	0.470268	3.88036	0.000104304	0.00421804
ENSMUSG00000028919	Arhgef19	protein_coding	150.848	2.04897	0.527944	3.88104	0.000104012	0.00421804
ENSMUSG00000104117	Gm20743	lncRNA	135.183	1.51872	0.391615	3.8781	0.000105276	0.00423852
ENSMUSG00000050721	Plekho2	protein_coding	223.748	1.55201	0.400388	3.87626	0.000106073	0.00426433
ENSMUSG00000043496	Tril	protein_coding	640.257	2.22981	0.575453	3.87489	0.000106674	0.00427937
ENSMUSG00000106832	Gm42632	TEC	13.0761	2.23475	0.576756	3.87469	0.000106761	0.00427937
ENSMUSG00000111635	Gm47240	processed_pseudogene	79.1883	1.01922	0.263131	3.87342	0.000107319	0.00429542
ENSMUSG00000038235	F11r	protein_coding	100.155	1.7845	0.460834	3.87233	0.0001078	0.00430838
ENSMUSG00000041660	Bbox1	protein_coding	413.995	1.42552	0.368378	3.86973	0.000108955	0.00434181
ENSMUSG00000116561	Gm18335	processed_pseudogene	39.1928	1.27735	0.330143	3.86908	0.000109248	0.00434713
ENSMUSG00000046818	Ddit4l	protein_coding	1083.89	2.02004	0.522889	3.86322	0.000111901	0.00443978
ENSMUSG00000087574	C030037D09Rik	lncRNA	125.618	1.03853	0.269182	3.85808	0.000114281	0.00452108
ENSMUSG00000032231	Anxa2	protein_coding	1550.34	1.99965	0.51937	3.85014	0.000118053	0.00466351
ENSMUSG00000028268	Gbp3	protein_coding	143.328	1.84707	0.47988	3.84902	0.000118592	0.00467803
ENSMUSG00000030555	Ttc23	protein_coding	136.22	2.07214	0.538514	3.8479	0.000119137	0.00469276
ENSMUSG00000029381	Shroom3	protein_coding	210.815	1.97695	0.513871	3.84718	0.000119487	0.00469976
ENSMUSG00000025912	Mybl1	protein_coding	97.0174	2.02863	0.527589	3.84509	0.000120509	0.00473313
ENSMUSG00000062031	Pgghg	protein_coding	171.173	1.8448	0.480478	3.8395	0.000123284	0.00480755
ENSMUSG00000022747	St3gal6	protein_coding	396.389	1.15437	0.300759	3.83818	0.000123948	0.00482655
ENSMUSG00000011884	Gltp	protein_coding	1694.59	2.76257	0.720465	3.83442	0.00012586	0.00489401
ENSMUSG00000091549	Gm6548	processed_pseudogene	1333.51	0.955152	0.249449	3.82905	0.000128638	0.00498781
ENSMUSG00000053113	Socs3	protein_coding	210.336	1.55674	0.406892	3.82592	0.000130283	0.0050373
ENSMUSG00000110126	Gm9347	processed_pseudogene	566.693	1.22398	0.320038	3.82449	0.000131043	0.00505952
ENSMUSG00000022203	Efs	protein_coding	187.277	2.5676	0.671889	3.82147	0.000132658	0.00511465
ENSMUSG00000053161	Daw1	protein_coding	105.433	2.83125	0.74124	3.81962	0.000133659	0.00513873
ENSMUSG00000032238	Rora	protein_coding	1497.41	1.26751	0.332034	3.81739	0.000134869	0.00517066
ENSMUSG00000026519	Tmem63a	protein_coding	167.093	2.67286	0.700405	3.81616	0.000135546	0.00518934
ENSMUSG00000030703	Gdpd3	protein_coding	39.3089	1.76941	0.463815	3.81491	0.000136233	0.00520833
ENSMUSG00000033488	Cryzl2	protein_coding	377.829	1.35944	0.35647	3.81362	0.000136944	0.00522818
ENSMUSG00000039263	Npepl1	protein_coding	141.307	1.80411	0.473717	3.80841	0.000139865	0.00530264
ENSMUSG00000048520	Fbxl13	protein_coding	39.7093	1.79074	0.471158	3.80073	0.00014427	0.00542442
ENSMUSG00000026956	Uap1l1	protein_coding	1659.83	1.55645	0.409747	3.79855	0.000145542	0.00545724
ENSMUSG00000092998	Mir5099	miRNA	13.4314	2.78066	0.732277	3.79728	0.000146291	0.00547779
ENSMUSG00000089633	A230009B12Rik	lncRNA	10.1724	2.54477	0.670247	3.79677	0.000146595	0.00548165
ENSMUSG00000022667	Cd200r1	protein_coding	34.3194	3.26304	0.860301	3.7929	0.000148897	0.00555252
ENSMUSG00000027661	Slc2a10	protein_coding	103.479	1.79183	0.472688	3.79072	0.000150209	0.0055938
ENSMUSG00000074634	Tmem267	protein_coding	971.724	1.46482	0.386461	3.79036	0.00015043	0.00559439
ENSMUSG00000040592	Cd79b	protein_coding	21.8951	2.96338	0.782088	3.78906	0.000151217	0.00561601
ENSMUSG00000042372	Dmrt3	protein_coding	213.879	1.63105	0.430644	3.78746	0.000152195	0.00564466
ENSMUSG00000002108	Nr1h3	protein_coding	198.207	0.867763	0.229293	3.78452	0.000154007	0.00570026
ENSMUSG00000050777	Tmem37	protein_coding	130.45	2.23363	0.590229	3.78435	0.000154112	0.00570026
ENSMUSG00000082908	Gm13736	processed_pseudogene	1670.63	0.842709	0.223001	3.77895	0.000157492	0.00578924
ENSMUSG00000037664	Cdkn1c	protein_coding	61.3363	2.12282	0.563019	3.77043	0.00016297	0.00597928
ENSMUSG00000080950	Gm7278	processed_pseudogene	134.031	1.26777	0.336387	3.76878	0.000164048	0.00599784
ENSMUSG00000025610	Map3k7cl	protein_coding	13.591	2.51493	0.667687	3.76664	0.000165462	0.00603826
ENSMUSG00000021886	Gpr65	protein_coding	15.1958	3.3179	0.881113	3.76558	0.000166165	0.00604239
ENSMUSG00000042613	Pbxip1	protein_coding	2954.89	1.89089	0.502131	3.76573	0.000166066	0.00604239
ENSMUSG00000085945	2310014F06Rik	lncRNA	33.2569	2.0002	0.531361	3.76429	0.00016702	0.00605483
ENSMUSG00000033763	Mtss2	protein_coding	6529.08	0.764337	0.203481	3.75631	0.000172436	0.00619341
ENSMUSG00000027015	Cybrd1	protein_coding	271.599	2.46364	0.657079	3.74938	0.000177273	0.00635878
ENSMUSG00000103380	Gm37756	lncRNA	23.845	1.55223	0.414098	3.74845	0.00017793	0.00636559
ENSMUSG00000035513	Ntng2	protein_coding	371.875	1.53332	0.40918	3.7473	0.000178748	0.00638649
ENSMUSG00000064090	Vrk2	protein_coding	42.7753	1.98442	0.529995	3.74422	0.000180955	0.00643205
ENSMUSG00000015243	Abca1	protein_coding	1869.43	1.9282	0.515155	3.74296	0.000181869	0.00645574
ENSMUSG00000019437	Tlcd1	protein_coding	204.127	1.2114	0.32379	3.74132	0.000183054	0.00648938
ENSMUSG00000098132	Rassf10	protein_coding	136.827	3.3534	0.896503	3.74053	0.000183633	0.00650145
ENSMUSG00000034706	Dnai2	protein_coding	281.06	1.62142	0.433594	3.7395	0.000184384	0.0065196
ENSMUSG00000064052	Gm5089	lncRNA	19.3661	1.85493	0.496185	3.73838	0.000185213	0.00654045
ENSMUSG00000025916	Ppp1r42	protein_coding	27.9001	1.98552	0.531327	3.73691	0.000186299	0.00657029
ENSMUSG00000022575	Gsdmd	protein_coding	29.158	3.27873	0.878659	3.73151	0.000190332	0.00668091
ENSMUSG00000041577	Prelp	protein_coding	2842.18	1.17268	0.314274	3.73141	0.000190415	0.00668091
ENSMUSG00000085875	Gm12905	lncRNA	835.656	1.27543	0.342028	3.72902	0.000192222	0.00671842
ENSMUSG00000070348	Ccnd1	protein_coding	6408.96	1.57585	0.422802	3.72715	0.000193655	0.00675239
ENSMUSG00000097053	Gm1972	unprocessed_pseudogene	10.4892	3.85231	1.03384	3.72622	0.00019437	0.00676748
ENSMUSG00000033446	Lpar6	protein_coding	152.138	2.42073	0.650826	3.71948	0.000199632	0.00691544
ENSMUSG00000066363	Serpina3f	protein_coding	85.5468	1.66961	0.449304	3.71598	0.000202416	0.00700299
ENSMUSG00000024349	Sting1	protein_coding	56.2928	2.29557	0.617834	3.71551	0.000202793	0.00700713
ENSMUSG00000044881	Coa4	protein_coding	111.584	0.907212	0.244253	3.71423	0.000203821	0.00703374
ENSMUSG00000005973	Rcn1	protein_coding	1073.2	1.67356	0.450699	3.71326	0.00020461	0.00703659
ENSMUSG00000026938	Fcna	protein_coding	26.9023	3.77897	1.01772	3.71317	0.000204677	0.00703659
ENSMUSG00000030720	Cln3	protein_coding	1207.61	0.811844	0.218753	3.71124	0.000206246	0.00708163
ENSMUSG00000050350	Gpr18	protein_coding	10.1797	2.26475	0.61042	3.71015	0.000207138	0.00710334
ENSMUSG00000113413	Gm21941	unprocessed_pseudogene	33.0112	2.08451	0.561994	3.70913	0.000207969	0.00712289
ENSMUSG00000035032	Nek11	protein_coding	235.609	1.45739	0.393796	3.70088	0.000214855	0.00732198
ENSMUSG00000081467	Gm13337	processed_pseudogene	133.845	1.34452	0.36366	3.6972	0.00021799	0.00740735
ENSMUSG00000044811	Cd300c2	protein_coding	48.6723	2.41748	0.654074	3.69604	0.00021899	0.00740739
ENSMUSG00000026389	Steap3	protein_coding	234.63	1.33326	0.361027	3.69295	0.000221664	0.00747851
ENSMUSG00000113646	Gm46313	unprocessed_pseudogene	52.6164	1.9615	0.531368	3.69141	0.000223012	0.00750623
ENSMUSG00000027832	Ptx3	protein_coding	103.753	1.64776	0.44654	3.69005	0.000224211	0.00753731
ENSMUSG00000052273	Dnah3	protein_coding	54.6048	1.67737	0.454722	3.68878	0.000225334	0.00756573
ENSMUSG00000038776	Ephx1	protein_coding	4335.75	1.48405	0.402432	3.68771	0.000226285	0.00758834
ENSMUSG00000026786	Apbb1ip	protein_coding	101.236	1.78986	0.485419	3.68725	0.000226691	0.00759263
ENSMUSG00000039155	Cdh26	protein_coding	24.5953	1.93195	0.524132	3.686	0.000227805	0.00761125
ENSMUSG00000022431	Ribc2	protein_coding	60.8844	1.71138	0.464633	3.6833	0.000230233	0.00767277
ENSMUSG00000044827	Tlr1	protein_coding	43.2135	2.19213	0.595199	3.68302	0.000230489	0.00767277
ENSMUSG00000018581	Dnah11	protein_coding	140.742	1.84078	0.50018	3.68024	0.000233012	0.00771909
ENSMUSG00000030796	Tead2	protein_coding	155.545	1.77446	0.482081	3.68083	0.000232476	0.00771909
ENSMUSG00000051498	Tlr6	protein_coding	12.9293	3.06527	0.832871	3.68037	0.000232899	0.00771909
ENSMUSG00000113992	Gm9158	unprocessed_pseudogene	12.766	2.49821	0.678932	3.67961	0.000233587	0.00772874
ENSMUSG00000025911	Adhfe1	protein_coding	665.559	1.28897	0.350595	3.67651	0.000236443	0.00781377
ENSMUSG00000037921	Ddx60	protein_coding	70.1275	1.34685	0.367062	3.66928	0.000243237	0.0079612
ENSMUSG00000113179	1700030L22Rik	lncRNA	14.0324	2.06872	0.563782	3.66936	0.000243161	0.0079612
ENSMUSG00000034271	Jdp2	protein_coding	43.4183	1.13098	0.308347	3.66787	0.000244581	0.00799559
ENSMUSG00000021127	Zfp36l1	protein_coding	1110.68	2.15667	0.5883	3.66594	0.000246433	0.00804651
ENSMUSG00000001761	Smo	protein_coding	195.272	1.63816	0.447615	3.65975	0.000252463	0.00818467
ENSMUSG00000074151	Nlrc5	protein_coding	105.475	2.26334	0.618349	3.66029	0.000251929	0.00818467
ENSMUSG00000080845	Gm9115	processed_pseudogene	150.722	1.61736	0.442055	3.65874	0.00025346	0.00820263
ENSMUSG00000114996	Gm48958	TEC	92.7397	2.86998	0.785119	3.65547	0.000256708	0.00826341
ENSMUSG00000041323	Ak7	protein_coding	416.977	1.58496	0.434029	3.65173	0.000260477	0.00835518
ENSMUSG00000102390	Gm37579	processed_pseudogene	46.9702	1.59036	0.435475	3.65201	0.000260193	0.00835518
ENSMUSG00000007097	Atp1a2	protein_coding	7720.48	1.86637	0.511242	3.65065	0.000261575	0.00838052
ENSMUSG00000031073	Fgf15	protein_coding	37.8857	1.75412	0.480697	3.64912	0.000263138	0.00841087
ENSMUSG00000026176	Ctdsp1	protein_coding	279.058	2.01943	0.553462	3.64873	0.000263541	0.00841389
ENSMUSG00000042268	Slc26a9	protein_coding	61.1483	1.10688	0.303696	3.64468	0.00026772	0.00847867
ENSMUSG00000024900	Cpt1a	protein_coding	584.354	1.88834	0.518277	3.64349	0.000268965	0.00850747
ENSMUSG00000002083	Bbc3	protein_coding	3699.59	1.92199	0.528007	3.64009	0.000272544	0.00857101
ENSMUSG00000059883	Irak4	protein_coding	80.8006	1.88518	0.517869	3.64026	0.000272363	0.00857101
ENSMUSG00000109244	Gm44751	lncRNA	19.2699	2.75168	0.755884	3.64035	0.000272271	0.00857101
ENSMUSG00000049929	Lpar4	protein_coding	114.639	1.82001	0.500189	3.63866	0.000274063	0.00859896
ENSMUSG00000083679	Gm12892	processed_pseudogene	4399.84	0.923544	0.253928	3.63703	0.000275804	0.00863182
ENSMUSG00000107184	Gm18222	processed_pseudogene	12.3923	2.52859	0.69528	3.63679	0.000276059	0.00863182
ENSMUSG00000079330	Lemd1	protein_coding	27.5482	1.54338	0.424584	3.63505	0.000277927	0.00867036
ENSMUSG00000026546	Cfap45	protein_coding	333.647	1.26503	0.348107	3.63403	0.000279028	0.00869479
ENSMUSG00000031165	Was	protein_coding	32.3174	3.12226	0.8597	3.63181	0.000281444	0.00876006
ENSMUSG00000087466	A330041J22Rik	lncRNA	34.7714	1.80779	0.498189	3.62872	0.000284829	0.00881516
ENSMUSG00000099757	BE692007	lncRNA	29.31	3.20133	0.882213	3.62875	0.000284793	0.00881516
ENSMUSG00000027984	Hadh	protein_coding	1340.03	1.10054	0.303454	3.62669	0.000287074	0.00885452
ENSMUSG00000003283	Hck	protein_coding	164.303	1.8361	0.50653	3.62487	0.000289106	0.00889711
ENSMUSG00000095522	Aadacl2fm3	protein_coding	25.0101	1.3606	0.375584	3.62262	0.000291634	0.00895472
ENSMUSG00000026003	Acadl	protein_coding	1019.04	1.63151	0.450421	3.6222	0.000292112	0.00895929
ENSMUSG00000030830	Itgal	protein_coding	56.3739	2.10018	0.579994	3.62104	0.000293421	0.00896567
ENSMUSG00000035578	Iqcg	protein_coding	319.236	1.35068	0.373028	3.62086	0.000293626	0.00896567
ENSMUSG00000095344	Gm6838	unprocessed_pseudogene	12.5009	2.88528	0.796767	3.62123	0.000293206	0.00896567
ENSMUSG00000053398	Phgdh	protein_coding	4642.91	1.13782	0.314491	3.61797	0.000296917	0.0090457
ENSMUSG00000002983	Relb	protein_coding	308.648	1.08549	0.300215	3.61571	0.000299529	0.00906802
ENSMUSG00000031871	Cdh5	protein_coding	12.5384	3.61786	1.00062	3.61561	0.000299643	0.00906802
ENSMUSG00000105461	Gm4742	processed_pseudogene	194.587	1.11776	0.309571	3.61068	0.000305392	0.00921138
ENSMUSG00000024529	Lox	protein_coding	162.232	2.66206	0.738411	3.60512	0.000312011	0.00940062
ENSMUSG00000026173	Plcd4	protein_coding	1665.11	1.7358	0.481871	3.60221	0.000315525	0.0094789
ENSMUSG00000027215	Cd82	protein_coding	858.612	1.31874	0.366322	3.59995	0.000318284	0.00954746
ENSMUSG00000081660	Gm11787	unprocessed_pseudogene	31.9933	1.57918	0.43887	3.59829	0.000320321	0.0095875
ENSMUSG00000019892	Lrriq1	protein_coding	206.381	1.60817	0.44776	3.5916	0.000328651	0.00980457
ENSMUSG00000025076	Casp7	protein_coding	217.656	1.14531	0.319225	3.58777	0.000333512	0.0099279
ENSMUSG00000085936	2610307P16Rik	lncRNA	33.7314	2.34403	0.654048	3.58388	0.00033853	0.0100553
ENSMUSG00000034164	Emid1	protein_coding	312.652	1.61535	0.451343	3.57898	0.00034494	0.0102346
ENSMUSG00000020614	Fam20a	protein_coding	566.119	0.807714	0.225812	3.57692	0.000347662	0.0103025
ENSMUSG00000035274	Tpbg	protein_coding	278.151	1.16874	0.327163	3.57234	0.000353809	0.0104311
ENSMUSG00000091415	Ak9	protein_coding	184.496	1.55746	0.435982	3.5723	0.000353856	0.0104311
ENSMUSG00000116626	Gm49705	TEC	22.0947	1.78126	0.498675	3.57198	0.000354298	0.0104329
ENSMUSG00000027712	Anxa5	protein_coding	4207.04	1.77139	0.496097	3.57066	0.000356088	0.010463
ENSMUSG00000021281	Tnfaip2	protein_coding	72.5816	2.3614	0.661444	3.57007	0.000356889	0.0104693
ENSMUSG00000067158	Col4a4	protein_coding	58.5779	1.61055	0.451143	3.56994	0.00035707	0.0104693
ENSMUSG00000110657	Gm7684	processed_pseudogene	58.2844	1.89528	0.531217	3.56781	0.000359976	0.0105432
ENSMUSG00000022969	Il10rb	protein_coding	104.281	2.46942	0.692221	3.56738	0.000360565	0.0105491
ENSMUSG00000046997	Spsb4	protein_coding	336.597	0.951935	0.267025	3.56496	0.00036391	0.0106242
ENSMUSG00000037295	Ldlrap1	protein_coding	69.4241	2.09979	0.589316	3.5631	0.000366506	0.010647
ENSMUSG00000042433	Dnaaf6b	protein_coding	10.9624	2.59096	0.726983	3.56398	0.000365267	0.010647
ENSMUSG00000056031	9330154J02Rik	lncRNA	16.9632	1.94501	0.545773	3.56377	0.000365565	0.010647
ENSMUSG00000070574	2310016G11Rik	lncRNA	26.6132	1.67007	0.468654	3.56355	0.000365873	0.010647
ENSMUSG00000027562	Car2	protein_coding	915.834	1.52151	0.427097	3.56243	0.000367431	0.0106473
ENSMUSG00000026473	Glul	protein_coding	3811.1	0.781711	0.21953	3.56084	0.000369675	0.0106896
ENSMUSG00000022548	Apod	protein_coding	136.189	2.98567	0.838572	3.56043	0.000370253	0.010695
ENSMUSG00000034641	Cd300ld	protein_coding	21.6728	1.59977	0.449526	3.55879	0.000372567	0.0107286
ENSMUSG00000004902	Slc25a18	protein_coding	1511.82	1.25663	0.353146	3.55839	0.000373132	0.0107328
ENSMUSG00000010044	Zmynd10	protein_coding	242.264	1.49898	0.421397	3.55717	0.000374869	0.0107629
ENSMUSG00000030847	Bag3	protein_coding	462.747	2.41088	0.677766	3.5571	0.000374969	0.0107629
ENSMUSG00000063297	Luzp2	protein_coding	3401.42	1.07169	0.301575	3.55366	0.000379904	0.0108703
ENSMUSG00000032680	6820408C15Rik	protein_coding	175.843	1.29144	0.363914	3.54876	0.000387057	0.0110287
ENSMUSG00000059820	Nkapd1	protein_coding	921.18	0.721303	0.203254	3.54877	0.000387036	0.0110287
ENSMUSG00000030317	Timp4	protein_coding	850.341	0.800421	0.225652	3.54715	0.000389427	0.0110501
ENSMUSG00000051984	Sec31b	protein_coding	28.954	1.29385	0.364826	3.54648	0.00039041	0.0110665
ENSMUSG00000004098	Col5a3	protein_coding	156.048	1.25551	0.354209	3.54456	0.00039327	0.0111129
ENSMUSG00000027257	Pacsin3	protein_coding	642.246	1.32582	0.374019	3.5448	0.000392908	0.0111129
ENSMUSG00000031662	Snx20	protein_coding	71.3959	2.02304	0.570746	3.54456	0.000393271	0.0111129
ENSMUSG00000060441	Trim5	protein_coding	31.1597	2.26349	0.63882	3.54323	0.000395258	0.0111231
ENSMUSG00000102142	Gm26930	lncRNA	51.7927	1.56967	0.44299	3.54335	0.00039508	0.0111231
ENSMUSG00000048600	Gm5763	processed_pseudogene	243.166	1.21167	0.342362	3.53915	0.000401425	0.0112733
ENSMUSG00000041845	Rhod	protein_coding	72.8182	2.09406	0.592125	3.53652	0.000405429	0.0113741
ENSMUSG00000036395	Glb1l2	protein_coding	183.49	1.88244	0.53253	3.5349	0.000407932	0.0114326
ENSMUSG00000010830	Kdelr3	protein_coding	173.933	1.49817	0.423898	3.53426	0.000408913	0.0114366
ENSMUSG00000096937	Gm10825	lncRNA	25.8861	2.70824	0.766238	3.53446	0.000408606	0.0114366
ENSMUSG00000093460	Six3os1	lncRNA	25.5417	1.51295	0.428414	3.53152	0.000413186	0.0115443
ENSMUSG00000022146	Osmr	protein_coding	455.153	2.53238	0.717734	3.52829	0.000418251	0.01165
ENSMUSG00000037738	Nek5	protein_coding	156.95	1.86067	0.527604	3.52664	0.000420867	0.011699
ENSMUSG00000055809	Dnaaf3	protein_coding	289.334	1.76095	0.499932	3.52239	0.00042768	0.0118642
ENSMUSG00000076435	Acsf2	protein_coding	214.891	1.51263	0.42987	3.51882	0.000433469	0.0120126
ENSMUSG00000067916	Zfp991	protein_coding	800.074	0.622524	0.176932	3.51844	0.00043409	0.0120176
ENSMUSG00000026483	Niban1	protein_coding	298.427	1.89751	0.539673	3.51604	0.000438036	0.0120962
ENSMUSG00000045036	Tmem232	protein_coding	72.932	1.47466	0.419373	3.51635	0.000437519	0.0120962
ENSMUSG00000039031	Arhgap18	protein_coding	266.026	1.90234	0.541396	3.51376	0.000441815	0.012182
ENSMUSG00000084989	Crocc2	protein_coding	95.2721	1.90764	0.543391	3.51063	0.000447048	0.0122863
ENSMUSG00000113344	Gm49251	processed_pseudogene	21.9586	1.74279	0.4964	3.51085	0.000446676	0.0122863
ENSMUSG00000024357	Sil1	protein_coding	1320.41	0.753013	0.214574	3.50934	0.000449219	0.0123116
ENSMUSG00000026255	Efhd1	protein_coding	123.407	1.46948	0.419002	3.50711	0.000453005	0.0123781
ENSMUSG00000090919	Pabpc4l	protein_coding	33.4496	1.2662	0.361069	3.50682	0.000453502	0.0123792
ENSMUSG00000103808	Gm37060	TEC	149.258	0.965008	0.275341	3.50478	0.000456985	0.0124494
ENSMUSG00000064373	Selenop	protein_coding	1410.89	2.46256	0.70269	3.50448	0.0004575	0.012451
ENSMUSG00000050994	Adgb	protein_coding	133.549	1.80009	0.514472	3.4989	0.000467173	0.0126512
ENSMUSG00000110715	Gm5131	processed_pseudogene	39.5563	1.21764	0.348088	3.49808	0.000468618	0.0126778
ENSMUSG00000021213	Akr1c13	protein_coding	33.6117	2.68625	0.768309	3.49631	0.000471737	0.0127321
ENSMUSG00000109290	Phgdh-ps1	processed_pseudogene	69.4751	1.29265	0.369737	3.49615	0.000472026	0.0127321
ENSMUSG00000052056	Zfp217	protein_coding	43.0608	1.48327	0.42433	3.49557	0.000473055	0.0127473
ENSMUSG00000097906	Gm9625	processed_pseudogene	4946.57	0.856242	0.245185	3.49223	0.000479013	0.0128824
ENSMUSG00000020091	Eif4ebp2	protein_coding	2621.77	0.785451	0.225148	3.48859	0.000485574	0.013046
ENSMUSG00000038388	Mpp6	protein_coding	824.77	0.883928	0.253487	3.48707	0.000488344	0.0131075
ENSMUSG00000074170	Plekhf1	protein_coding	271.997	2.43939	0.70049	3.48241	0.000496928	0.0133117
ENSMUSG00000031077	Fadd	protein_coding	143.7	0.903951	0.25972	3.48048	0.000500514	0.0133554
ENSMUSG00000021086	Ccdc175	protein_coding	13.462	2.49314	0.716439	3.4799	0.000501593	0.0133711
ENSMUSG00000019178	Styxl1	protein_coding	48.6579	1.58888	0.456712	3.47895	0.000503382	0.0134057
ENSMUSG00000089766	Gm16538	lncRNA	35.0812	1.43388	0.412242	3.47826	0.000504684	0.0134272
ENSMUSG00000022505	Emp2	protein_coding	1108.96	1.81861	0.523629	3.4731	0.00051449	0.0136218
ENSMUSG00000036598	Ccdc113	protein_coding	196.829	1.33835	0.385475	3.47194	0.000516706	0.0136672
ENSMUSG00000034227	Foxj1	protein_coding	2878.47	1.57786	0.45457	3.47111	0.000518319	0.0136966
ENSMUSG00000062929	Cfl2	protein_coding	4736.8	0.779633	0.224792	3.46824	0.000523888	0.013817
ENSMUSG00000099564	Gm28729	protein_coding	77.0722	1.50541	0.434319	3.46615	0.000527968	0.0138843
ENSMUSG00000029518	Rab35	protein_coding	1924.47	1.67794	0.48424	3.46511	0.000530018	0.0139115
ENSMUSG00000028494	Plin2	protein_coding	605.658	2.31735	0.669101	3.46338	0.00053344	0.0139878
ENSMUSG00000020122	Egfr	protein_coding	360.963	2.32154	0.670915	3.46025	0.000539664	0.0141374
ENSMUSG00000022947	Cbr3	protein_coding	202.432	1.77662	0.513595	3.45919	0.000541796	0.0141797
ENSMUSG00000041703	Zic5	protein_coding	233.209	1.81254	0.524429	3.45621	0.000547819	0.0143099
ENSMUSG00000002603	Tgfb1	protein_coding	26.0353	2.33308	0.675168	3.45556	0.000549154	0.0143174
ENSMUSG00000029816	Gpnmb	protein_coding	2756.13	2.05311	0.59411	3.45577	0.000548719	0.0143174
ENSMUSG00000020799	Tekt1	protein_coding	525.216	1.5424	0.446739	3.45258	0.000555259	0.0144077
ENSMUSG00000038195	Rilp	protein_coding	55.0805	1.06842	0.30943	3.45286	0.000554683	0.0144077
ENSMUSG00000069874	Irgm2	protein_coding	96.2245	1.38906	0.402515	3.45095	0.000558621	0.0144812
ENSMUSG00000086134	Gm16159	lncRNA	26.8116	1.60976	0.466861	3.44805	0.000564653	0.0146098
ENSMUSG00000026532	Spta1	protein_coding	44.0123	2.66699	0.773581	3.44759	0.000565619	0.0146209
ENSMUSG00000020553	Pctp	protein_coding	45.8356	1.91198	0.554919	3.44551	0.000569979	0.0146334
ENSMUSG00000060176	Kif27	protein_coding	108.966	1.27959	0.371384	3.44545	0.000570105	0.0146334
ENSMUSG00000079057	Cyp4v3	protein_coding	220.48	1.84926	0.536521	3.44676	0.000567357	0.0146334
ENSMUSG00000038224	Serpinf2	protein_coding	60.7489	1.07986	0.313495	3.44457	0.000571964	0.01466
ENSMUSG00000113240	Gm48338	processed_pseudogene	128.652	0.967462	0.281138	3.44123	0.000579072	0.014803
ENSMUSG00000046192	Iqub	protein_coding	342.426	1.46352	0.425391	3.44041	0.000580824	0.0148314
ENSMUSG00000054556	Gm4876	lncRNA	142.079	2.91547	0.847558	3.43985	0.000582046	0.0148487
ENSMUSG00000050550	Gm11868	processed_pseudogene	423.709	1.68506	0.489979	3.43904	0.000583782	0.0148791
ENSMUSG00000026249	Serpine2	protein_coding	16610.3	1.70848	0.49688	3.43842	0.00058512	0.0148993
ENSMUSG00000020467	Efemp1	protein_coding	92.8925	2.292	0.66689	3.43684	0.000588544	0.0149725
ENSMUSG00000024805	Pcgf5	protein_coding	336.449	1.09781	0.319458	3.43649	0.000589307	0.0149779
ENSMUSG00000113691	Gm38699	unprocessed_pseudogene	60.4062	1.33112	0.387409	3.43595	0.000590482	0.0149938
ENSMUSG00000086918	4930429F24Rik	lncRNA	26.2796	1.55412	0.452963	3.43101	0.000601339	0.0152129
ENSMUSG00000033880	Lgals3bp	protein_coding	1312.39	0.929572	0.271044	3.4296	0.000604468	0.0152638
ENSMUSG00000063605	Ccdc102a	protein_coding	89.4976	1.49385	0.435624	3.42921	0.000605333	0.0152715
ENSMUSG00000021884	Hacl1	protein_coding	117.259	1.42574	0.415966	3.42753	0.000609093	0.015338
ENSMUSG00000015305	Sash1	protein_coding	246.657	1.82108	0.53162	3.42553	0.00061361	0.0154233
ENSMUSG00000024397	Aif1	protein_coding	158.492	2.6379	0.770835	3.42214	0.000621308	0.0155561
ENSMUSG00000026301	Iqca	protein_coding	161.309	1.26225	0.368837	3.42225	0.000621054	0.0155561
ENSMUSG00000033191	Tie1	protein_coding	19.381	4.03584	1.1794	3.42195	0.000621742	0.0155561
ENSMUSG00000021709	Erbin	protein_coding	941.596	1.36175	0.398037	3.42116	0.000623552	0.0155871
ENSMUSG00000029759	Pon3	protein_coding	123.176	2.49223	0.72876	3.41983	0.000626612	0.0156409
ENSMUSG00000040138	Ndp	protein_coding	308.005	1.8858	0.551533	3.41919	0.000628077	0.0156429
ENSMUSG00000036551	Akap14	protein_coding	42.4654	1.63062	0.477181	3.4172	0.000632692	0.0157148
ENSMUSG00000017390	Aldoc	protein_coding	13212.3	0.837872	0.245401	3.4143	0.000639457	0.0158396
ENSMUSG00000089796	Gm16575	lncRNA	16.8403	2.65046	0.77645	3.41356	0.000641207	0.0158686
ENSMUSG00000081434	Gm14165	processed_pseudogene	2523.93	0.813878	0.238633	3.41059	0.000648231	0.0160134
ENSMUSG00000021090	Lrrc9	protein_coding	99.4767	1.75841	0.515671	3.40994	0.000649774	0.016037
ENSMUSG00000082706	Gm11663	processed_pseudogene	170.086	0.940616	0.275959	3.40853	0.00065313	0.0161052
ENSMUSG00000052062	Pard3b	protein_coding	183.476	1.68145	0.493369	3.4081	0.000654171	0.0161163
ENSMUSG00000017453	Pipox	protein_coding	149.906	1.67137	0.490641	3.40651	0.000657991	0.0161812
ENSMUSG00000031737	Irx5	protein_coding	14.1435	1.98217	0.582268	3.40422	0.000663532	0.0162998
ENSMUSG00000102562	Gm37694	TEC	17.4944	2.23942	0.658004	3.40336	0.000665626	0.0163086
ENSMUSG00000115516	Gm8341	processed_pseudogene	217.602	1.16118	0.341191	3.40331	0.000665735	0.0163086
ENSMUSG00000004895	Prcc	protein_coding	1690.71	0.738997	0.217294	3.40091	0.000671612	0.0164127
ENSMUSG00000040432	Ltb4r2	protein_coding	23.351	1.27734	0.37556	3.40115	0.000671026	0.0164127
ENSMUSG00000020420	Zfp607a	protein_coding	126.872	0.78188	0.230188	3.3967	0.000682044	0.0166033
ENSMUSG00000025510	Cd151	protein_coding	2265.68	1.28205	0.377475	3.3964	0.000682796	0.0166033
ENSMUSG00000029455	Aldh2	protein_coding	2133.56	1.1206	0.329991	3.39585	0.000684157	0.0166033
ENSMUSG00000029028	Lrrc47	protein_coding	754.868	1.89862	0.559178	3.39539	0.00068532	0.0166138
ENSMUSG00000028480	Glipr2	protein_coding	487.934	1.69738	0.500094	3.39411	0.000688514	0.0166712
ENSMUSG00000029545	Acads	protein_coding	322.618	1.92653	0.567636	3.39396	0.000688907	0.0166712
ENSMUSG00000026177	Slc11a1	protein_coding	126.431	2.17728	0.641691	3.39303	0.00069124	0.016698
ENSMUSG00000052609	Plekhg3	protein_coding	80.3314	1.47677	0.435216	3.39318	0.000690862	0.016698
ENSMUSG00000036501	Fam13b	protein_coding	1702.41	0.687851	0.202811	3.39158	0.000694898	0.0167716
ENSMUSG00000073791	Efcab7	protein_coding	111.623	1.72052	0.50799	3.38691	0.00070684	0.0169847
ENSMUSG00000015652	Steap1	protein_coding	61.7605	1.40358	0.414602	3.38537	0.000710813	0.0170352
ENSMUSG00000019929	Dcn	protein_coding	141.114	2.65502	0.784518	3.38426	0.000713691	0.0170891
ENSMUSG00000105813	Gm42928	TEC	91.9804	1.6423	0.485693	3.38136	0.000721267	0.0172403
ENSMUSG00000034401	Spata6	protein_coding	262.182	1.43571	0.424747	3.38014	0.00072449	0.0173022
ENSMUSG00000104086	1700039M15Rik	lncRNA	41.8317	1.18903	0.352157	3.37641	0.000734396	0.0175081
ENSMUSG00000002297	Dbf4	protein_coding	101.516	1.80055	0.533612	3.37428	0.000740096	0.0176009
ENSMUSG00000031379	Pir	protein_coding	168.154	1.66036	0.492115	3.37392	0.000741064	0.0176056
ENSMUSG00000032431	Crtap	protein_coding	331.746	1.09885	0.325773	3.37306	0.000743389	0.0176455
ENSMUSG00000073043	Atoh1	protein_coding	39.5836	1.26347	0.374627	3.37262	0.000744566	0.017658
ENSMUSG00000089993	Gm5822	processed_pseudogene	1161.97	0.885297	0.262557	3.37183	0.000746701	0.0176933
ENSMUSG00000048794	Cfap100	protein_coding	217.266	1.46587	0.435347	3.36712	0.00075958	0.0179333
ENSMUSG00000087294	Gm13556	lncRNA	24.4081	1.73011	0.513869	3.36683	0.000760369	0.0179333
ENSMUSG00000051735	Rinl	protein_coding	72.6197	1.89877	0.564261	3.36505	0.000765299	0.0180245
ENSMUSG00000001773	Folh1	protein_coding	277.665	1.91835	0.5702	3.36434	0.000767267	0.0180553
ENSMUSG00000020407	Upp1	protein_coding	52.0259	2.44146	0.725806	3.36379	0.00076879	0.0180755
ENSMUSG00000027695	Pld1	protein_coding	210.256	2.48974	0.741114	3.35945	0.000780976	0.018299
ENSMUSG00000097141	Gm10524	TEC	33.9204	1.23813	0.368528	3.35965	0.000780413	0.018299
ENSMUSG00000017868	Sgk2	protein_coding	29.4928	1.75814	0.52366	3.35742	0.000786749	0.0183894
ENSMUSG00000026879	Gsn	protein_coding	3774.07	1.72444	0.513628	3.35738	0.000786855	0.0183894
ENSMUSG00000026604	Ptpn14	protein_coding	181.534	1.36119	0.405661	3.35548	0.000792264	0.0184526
ENSMUSG00000047586	Nccrp1	protein_coding	13.5785	1.86737	0.556825	3.35361	0.000797659	0.0184993
ENSMUSG00000100158	Gm28119	lncRNA	33.0999	1.50961	0.45014	3.35364	0.000797562	0.0184993
ENSMUSG00000115243	Gm5207	processed_pseudogene	61.5432	1.13169	0.337446	3.35368	0.000797451	0.0184993
ENSMUSG00000109617	Gm7669	processed_pseudogene	126.426	1.12286	0.335075	3.35108	0.000804971	0.018653
ENSMUSG00000113575	A930023M06Rik	lncRNA	10.4641	2.97685	0.888669	3.34979	0.000808741	0.0187245
ENSMUSG00000047604	Frat2	protein_coding	614.252	1.90556	0.569017	3.34886	0.000811443	0.0187553
ENSMUSG00000107369	Gstm2-ps1	processed_pseudogene	1628.82	1.80723	0.53974	3.34833	0.000812994	0.0187752
ENSMUSG00000004044	Cavin1	protein_coding	962.461	1.75066	0.522963	3.34759	0.000815189	0.0187961
ENSMUSG00000112105	Rps7-ps2	processed_pseudogene	104.624	1.09115	0.32602	3.34689	0.000817234	0.0188253
ENSMUSG00000062175	Tgif2	protein_coding	27.4624	1.70043	0.508312	3.34525	0.000822085	0.0188734
ENSMUSG00000081749	Gm12241	processed_pseudogene	41.3232	1.66844	0.499144	3.34261	0.000829956	0.0190381
ENSMUSG00000113036	Gm47021	processed_pseudogene	375.989	1.02735	0.307379	3.3423	0.000830887	0.0190434
ENSMUSG00000040761	Spen	protein_coding	2720.08	0.924094	0.276524	3.34182	0.000832321	0.0190443
ENSMUSG00000028820	Sfpq	protein_coding	2580.32	1.14507	0.342787	3.34047	0.000836368	0.0191209
ENSMUSG00000039903	Eva1c	protein_coding	128.396	0.831333	0.249027	3.33833	0.00084285	0.0192529
ENSMUSG00000038756	Ttll6	protein_coding	28.0683	1.61926	0.485225	3.33713	0.000846477	0.0193088
ENSMUSG00000041378	Cldn5	protein_coding	48.221	3.55119	1.06417	3.33706	0.000846711	0.0193088
ENSMUSG00000113650	Gm47826	TEC	116.751	1.37445	0.412002	3.33602	0.000849872	0.0193612
ENSMUSG00000025795	Rassf3	protein_coding	143.927	0.824548	0.247248	3.3349	0.000853313	0.0194107
ENSMUSG00000000555	Itga5	protein_coding	243.255	2.28287	0.685207	3.33165	0.00086332	0.0195741
ENSMUSG00000032754	Slc8b1	protein_coding	170.106	1.53311	0.460166	3.33164	0.000863361	0.0195741
ENSMUSG00000001508	Sgca	protein_coding	63.2737	1.43832	0.431759	3.33129	0.000864433	0.0195821
ENSMUSG00000037347	Chst7	protein_coding	98.184	1.82862	0.548991	3.33087	0.000865754	0.0195821
ENSMUSG00000052221	Ppp1r36	protein_coding	147.591	1.24376	0.373449	3.33048	0.000866954	0.0195904
ENSMUSG00000085303	Gm16751	lncRNA	12.4579	2.06551	0.620893	3.32667	0.00087889	0.0197783
ENSMUSG00000047180	Neurl3	protein_coding	39.4041	1.85697	0.558343	3.32586	0.000881475	0.0198038
ENSMUSG00000073144	4930599N23Rik	lncRNA	11.9743	1.73519	0.52184	3.32514	0.000883738	0.0198383
ENSMUSG00000023084	Lrrc71	protein_coding	51.127	1.81256	0.545268	3.32416	0.000886866	0.0198596
ENSMUSG00000029470	P2rx4	protein_coding	835.743	1.15248	0.34682	3.32299	0.000890566	0.019926
ENSMUSG00000022574	Naprt	protein_coding	276.575	1.46033	0.43967	3.32142	0.000895593	0.0199902
ENSMUSG00000024039	Cbs	protein_coding	586.905	1.48017	0.445919	3.31937	0.000902207	0.020094
ENSMUSG00000097108	Gm26581	lncRNA	25.2051	2.7126	0.817162	3.31954	0.000901655	0.020094
ENSMUSG00000024827	Gldc	protein_coding	509.87	1.23503	0.372176	3.31841	0.000905321	0.0201242
ENSMUSG00000028270	Gbp2	protein_coding	297.081	1.88546	0.568642	3.31573	0.000914045	0.0203016
ENSMUSG00000040163	1700034J05Rik	protein_coding	46.0477	1.04115	0.314042	3.31531	0.000915413	0.0203155
ENSMUSG00000097231	Gm26852	lncRNA	66.7219	1.51372	0.456746	3.31414	0.000919256	0.0203676
ENSMUSG00000026347	Tmem163	protein_coding	345.289	2.31019	0.697124	3.31388	0.000920103	0.0203699
ENSMUSG00000095675	Ccl21b	protein_coding	141.197	1.22586	0.369946	3.31363	0.000920933	0.0203717
ENSMUSG00000019975	Ikbip	protein_coding	772.742	1.19545	0.360867	3.31272	0.000923946	0.020391
ENSMUSG00000081974	Gm11960	transcribed_processed_pseudogene	52.1862	1.33789	0.403867	3.31269	0.000924045	0.020391
ENSMUSG00000007030	Vwa7	protein_coding	56.3971	1.29351	0.390927	3.30882	0.000936892	0.0205982
ENSMUSG00000024033	Rsph1	protein_coding	586.888	1.33603	0.403784	3.30878	0.000937045	0.0205982
ENSMUSG00000048497	Mmgt2	protein_coding	194.703	0.805818	0.243533	3.30887	0.000936748	0.0205982
ENSMUSG00000094282	Cfap73	protein_coding	62.0558	1.25321	0.378758	3.30873	0.00093721	0.0205982
ENSMUSG00000039720	Got1l1	protein_coding	76.7784	1.92892	0.583446	3.30609	0.000946092	0.0207434
ENSMUSG00000035860	Cdhr3	protein_coding	285.571	1.12722	0.341099	3.30466	0.000950903	0.0208154
ENSMUSG00000038527	C1rl	protein_coding	22.2018	1.96129	0.593459	3.30485	0.000950285	0.0208154
ENSMUSG00000040146	Rgl3	protein_coding	78.4883	1.48259	0.448843	3.30314	0.000956094	0.0208621
ENSMUSG00000014907	Naf1	protein_coding	582.546	1.43812	0.435456	3.30257	0.000958035	0.0208858
ENSMUSG00000039004	Bmp6	protein_coding	74.5207	1.66729	0.504883	3.30232	0.00095887	0.0208858
ENSMUSG00000045064	Zc2hc1c	protein_coding	159.024	0.837474	0.25362	3.30208	0.000959716	0.0208858
ENSMUSG00000059810	Rgs3	protein_coding	604.082	1.08668	0.329513	3.29784	0.000974313	0.0211078
ENSMUSG00000067860	Zic3	protein_coding	71.5186	1.43088	0.434148	3.29585	0.000981261	0.0212414
ENSMUSG00000032359	Ctsh	protein_coding	336.906	1.71709	0.521103	3.2951	0.000983865	0.021266
ENSMUSG00000037242	Clic4	protein_coding	1543.43	1.96656	0.597118	3.29342	0.000989766	0.0213578
ENSMUSG00000115100	Gm34934	lncRNA	28.1852	1.30071	0.395043	3.29258	0.000992731	0.021388
ENSMUSG00000090406	Gm17058	lncRNA	19.0518	1.32311	0.402149	3.29009	0.00100155	0.0215271
ENSMUSG00000031232	Magt1	protein_coding	636.425	1.47648	0.448825	3.28966	0.0010031	0.0215433
ENSMUSG00000050315	Synpo2	protein_coding	220.192	1.71151	0.520921	3.28554	0.00101786	0.0217918
ENSMUSG00000045672	Col27a1	protein_coding	99.1456	1.51175	0.460575	3.28231	0.00102959	0.0220084
ENSMUSG00000029541	Cyp2w1	protein_coding	16.4449	1.84326	0.561994	3.27985	0.00103862	0.0221841
ENSMUSG00000111425	Gm47324	processed_pseudogene	16.8797	1.59317	0.485791	3.27955	0.00103974	0.0221906
ENSMUSG00000031387	Renbp	protein_coding	350.496	2.02128	0.616634	3.27792	0.00104573	0.0222837
ENSMUSG00000054871	Tmem158	protein_coding	1070.8	2.43272	0.742739	3.27534	0.00105534	0.0224533
ENSMUSG00000000682	Cd52	protein_coding	117.563	2.85424	0.87155	3.2749	0.00105701	0.0224712
ENSMUSG00000052957	Gas1	protein_coding	248.951	1.14836	0.35084	3.27317	0.00106349	0.0225739
ENSMUSG00000001119	Col6a1	protein_coding	709.906	1.21063	0.370115	3.27095	0.00107187	0.0226859
ENSMUSG00000031938	4931406C07Rik	protein_coding	644.859	0.793118	0.242439	3.27141	0.00107013	0.0226859
ENSMUSG00000073125	Xlr3b	protein_coding	269.647	0.955274	0.292061	3.2708	0.00107243	0.0226859
ENSMUSG00000097491	Gm2366	lncRNA	28.7441	2.1531	0.658565	3.26939	0.0010778	0.0227539
ENSMUSG00000061758	Akr1b10	protein_coding	484.498	0.71706	0.219432	3.2678	0.00108387	0.0228633
ENSMUSG00000103735	Gm38317	processed_pseudogene	29.7002	1.62593	0.497593	3.26759	0.00108466	0.0228633
ENSMUSG00000039232	Stx11	protein_coding	33.5684	1.39248	0.42628	3.26658	0.00108854	0.0228953
ENSMUSG00000109645	Gm45246	processed_pseudogene	25.6134	2.03284	0.622364	3.26632	0.00108953	0.0228953
ENSMUSG00000114431	Gm48601	TEC	17.1431	1.62076	0.496192	3.2664	0.00108924	0.0228953
ENSMUSG00000031734	Irx3	protein_coding	28.9453	1.837	0.562536	3.26556	0.00109248	0.0229185
ENSMUSG00000057191	AB124611	protein_coding	72.7483	1.62248	0.496825	3.2657	0.00109196	0.0229185
ENSMUSG00000070436	Serpinh1	protein_coding	3593.1	1.96608	0.602821	3.26147	0.00110835	0.0231837
ENSMUSG00000113031	Gm34552	lncRNA	40.224	2.13289	0.654033	3.26114	0.00110965	0.0231931
ENSMUSG00000040189	Odad1	protein_coding	623.344	1.60044	0.490804	3.26085	0.00111078	0.0231988
ENSMUSG00000027523	Gnas	protein_coding	5294.23	2.08764	0.640545	3.25916	0.00111744	0.023249
ENSMUSG00000040345	Arhgap9	protein_coding	33.8351	2.06129	0.632421	3.25936	0.00111665	0.023249
ENSMUSG00000046242	Nme9	protein_coding	107.809	1.2184	0.373799	3.25951	0.00111604	0.023249
ENSMUSG00000054509	Parp4	protein_coding	116.377	1.94389	0.596779	3.25731	0.00112472	0.0233827
ENSMUSG00000027775	Mfsd1	protein_coding	3263.91	0.784894	0.241086	3.25566	0.00113129	0.0233976
ENSMUSG00000037010	Apln	protein_coding	35.6181	1.61378	0.495633	3.256	0.00112992	0.0233976
ENSMUSG00000058914	C1qtnf3	protein_coding	40.5064	1.76697	0.542668	3.25608	0.00112963	0.0233976
ENSMUSG00000047843	Bri3	protein_coding	517.846	1.00557	0.308941	3.25489	0.00113437	0.0234312
ENSMUSG00000070806	Zmynd12	protein_coding	44.5996	1.28735	0.395524	3.25479	0.00113478	0.0234312
ENSMUSG00000026807	Ak8	protein_coding	194.996	1.10952	0.341002	3.25371	0.00113908	0.0234472
ENSMUSG00000046186	Cd109	protein_coding	1428.14	1.75377	0.538987	3.25383	0.0011386	0.0234472
ENSMUSG00000096596	Gm10591	protein_coding	134.398	1.17581	0.361397	3.2535	0.00113991	0.0234472
ENSMUSG00000085576	Dpy19l2	protein_coding	97.7438	1.02211	0.314334	3.25168	0.00114726	0.0235465
ENSMUSG00000029070	Mxra8	protein_coding	689.382	1.63586	0.503358	3.2499	0.00115445	0.0236583
ENSMUSG00000079434	Neu2	protein_coding	55.8063	0.927071	0.285249	3.25005	0.00115387	0.0236583
ENSMUSG00000042096	Dao	protein_coding	31.6507	1.81856	0.559746	3.2489	0.00115854	0.0237244
ENSMUSG00000021665	Hexb	protein_coding	1678.6	1.55567	0.479053	3.24739	0.00116469	0.0238154
ENSMUSG00000109205	Gm44954	processed_pseudogene	12.1785	1.5841	0.48781	3.24738	0.00116473	0.0238154
ENSMUSG00000103373	Gm37238	TEC	111.3	1.08712	0.3352	3.2432	0.00118195	0.0240416
ENSMUSG00000008398	Elk3	protein_coding	102.791	1.27355	0.392971	3.24083	0.00119184	0.0241855
ENSMUSG00000111264	E030022I16Rik	TEC	65.8316	1.37307	0.423632	3.24118	0.00119036	0.0241855
ENSMUSG00000097180	2700038G22Rik	lncRNA	168.315	1.47482	0.45526	3.23951	0.00119733	0.024264
ENSMUSG00000036211	H1f6	protein_coding	30.9871	1.45336	0.448785	3.23844	0.00120185	0.0243375
ENSMUSG00000030321	Efcab12	protein_coding	162.985	1.3186	0.407261	3.23773	0.00120483	0.0243797
ENSMUSG00000074576	Mocs3	protein_coding	426.583	2.15917	0.666962	3.23732	0.00120659	0.0243973
ENSMUSG00000084978	Gm11655	lncRNA	39.3239	1.23158	0.380641	3.23553	0.00121416	0.0244959
ENSMUSG00000115852	Gm52969	transcribed_processed_pseudogene	40.5566	1.37074	0.423649	3.23556	0.00121403	0.0244959
ENSMUSG00000041161	Otud3	protein_coding	103.919	1.33455	0.412636	3.23422	0.00121977	0.024591
ENSMUSG00000029122	Evc	protein_coding	227.928	1.35472	0.418962	3.23351	0.0012228	0.0246338
ENSMUSG00000028603	Scp2	protein_coding	5358.63	0.930359	0.287776	3.23293	0.00122528	0.0246656
ENSMUSG00000007041	Clic1	protein_coding	1074.44	2.07524	0.642077	3.23208	0.00122893	0.0247026
ENSMUSG00000018930	Ccl4	protein_coding	22.2101	2.42754	0.751354	3.23089	0.00123404	0.0247251
ENSMUSG00000032125	Robo4	protein_coding	26.8817	1.59381	0.493294	3.23096	0.00123376	0.0247251
ENSMUSG00000031786	Drc7	protein_coding	355.949	1.66023	0.51398	3.23015	0.00123726	0.0247606
ENSMUSG00000001794	Capns1	protein_coding	3304.31	1.62393	0.503375	3.22607	0.00125502	0.0250977
ENSMUSG00000009356	Lpo	protein_coding	37.3673	1.95974	0.607902	3.22378	0.00126511	0.0252808
ENSMUSG00000032733	Snx33	protein_coding	191.556	1.82326	0.565638	3.22337	0.00126692	0.0252985
ENSMUSG00000040904	Gm21988	protein_coding	97.404	1.07773	0.33455	3.22143	0.00127555	0.0254021
ENSMUSG00000087181	Gm13570	processed_pseudogene	36.6364	1.26148	0.391622	3.22115	0.00127676	0.0254021
ENSMUSG00000033016	Nfatc1	protein_coding	243.361	2.07778	0.645168	3.22053	0.00127952	0.0254201
ENSMUSG00000086441	Gm15046	lncRNA	26.4411	2.69552	0.837254	3.21948	0.00128422	0.0254949
ENSMUSG00000029499	Pxmp2	protein_coding	166.278	1.65256	0.514347	3.21293	0.00131386	0.0259699
ENSMUSG00000090145	Ugt1a6b	protein_coding	137.318	1.73763	0.540888	3.21256	0.00131559	0.0259852
ENSMUSG00000019961	Tmpo	protein_coding	741.219	1.46748	0.456938	3.21155	0.00132022	0.0260042
ENSMUSG00000045659	Plekha7	protein_coding	423.682	1.48983	0.463864	3.21178	0.00131917	0.0260042
ENSMUSG00000060183	Cxcl11	polymorphic_pseudogene	117.603	1.27445	0.396836	3.21152	0.00132036	0.0260042
ENSMUSG00000026029	Casp8	protein_coding	71.4796	2.60572	0.811599	3.2106	0.00132457	0.0260495
ENSMUSG00000030156	Cd69	protein_coding	15.0301	2.41068	0.750962	3.21013	0.00132676	0.0260739
ENSMUSG00000032014	Oaf	protein_coding	277.235	2.02579	0.631198	3.20944	0.00132995	0.0260989
ENSMUSG00000115702	Gm5206	transcribed_processed_pseudogene	84.6313	1.4158	0.441176	3.20915	0.00133127	0.0261009
ENSMUSG00000101964	Gm28693	transcribed_processed_pseudogene	65.3873	2.55788	0.797231	3.20846	0.0013345	0.0261318
ENSMUSG00000027452	Acss1	protein_coding	739.23	1.93713	0.60381	3.20817	0.00133581	0.0261388
ENSMUSG00000005087	Cd44	protein_coding	1480.43	1.48459	0.462887	3.20723	0.00134018	0.0262056
ENSMUSG00000002233	Rhoc	protein_coding	437.526	1.91599	0.597665	3.20578	0.00134695	0.026319
ENSMUSG00000005360	Slc1a3	protein_coding	22481.8	1.52346	0.475476	3.20407	0.00135498	0.0264285
ENSMUSG00000097881	Celrr	lncRNA	57.5119	1.84228	0.574926	3.20438	0.00135354	0.0264285
ENSMUSG00000057280	Musk	protein_coding	36.6554	1.62056	0.505833	3.20374	0.00135655	0.0264309
ENSMUSG00000031325	4930519F16Rik	transcribed_unitary_pseudogene	34.2818	1.30943	0.408756	3.20346	0.00135789	0.0264382
ENSMUSG00000113423	Gm3791	processed_pseudogene	52.6189	1.31601	0.410872	3.20297	0.00136018	0.0264639
ENSMUSG00000038650	Rnh1	protein_coding	2470.97	0.809275	0.252722	3.20224	0.00136365	0.0265125
ENSMUSG00000039323	Igfbp2	protein_coding	5139.39	1.70909	0.533894	3.20117	0.0013687	0.0265729
ENSMUSG00000043618	Eif5al3-ps	processed_pseudogene	1073.89	0.880835	0.275535	3.19682	0.00138953	0.0269423
ENSMUSG00000072949	Acot1	protein_coding	1426.79	1.09142	0.341671	3.19436	0.00140141	0.0271357
ENSMUSG00000108175	Gm16499	lncRNA	30.3677	1.41553	0.443141	3.19431	0.00140167	0.0271357
ENSMUSG00000104358	Gm37127	TEC	36.8309	1.31037	0.410531	3.19189	0.00141347	0.0272949
ENSMUSG00000071398	2410004P03Rik	protein_coding	930.046	1.69755	0.532017	3.19077	0.00141892	0.027353
ENSMUSG00000028923	Necap2	protein_coding	2647.51	1.29614	0.406398	3.18932	0.00142605	0.0274327
ENSMUSG00000105328	Gm43180	TEC	18.7764	1.43076	0.448741	3.18839	0.00143066	0.0275019
ENSMUSG00000021280	Exoc3l4	protein_coding	72.5798	1.56273	0.490277	3.18744	0.00143539	0.0275735
ENSMUSG00000015224	Cyp2j9	protein_coding	239.405	1.53062	0.480397	3.18614	0.00144182	0.0276573
ENSMUSG00000032841	Prr5l	protein_coding	91.6397	1.99263	0.625785	3.18421	0.00145152	0.0277855
ENSMUSG00000040219	Ttc12	protein_coding	195.206	1.41019	0.443011	3.18319	0.00145663	0.0278637
ENSMUSG00000040841	Six5	protein_coding	26.5887	1.34386	0.422208	3.18294	0.00145789	0.0278684
ENSMUSG00000026395	Ptprc	protein_coding	160.599	2.21911	0.697666	3.18076	0.00146888	0.0280392
ENSMUSG00000108801	Gm39090	lncRNA	109.931	0.974295	0.306647	3.17725	0.00148677	0.028341
ENSMUSG00000003849	Nqo1	protein_coding	229.361	1.05478	0.332002	3.17702	0.00148796	0.0283439
ENSMUSG00000059336	Slc14a1	protein_coding	589.789	1.60231	0.504478	3.17617	0.00149235	0.0284029
ENSMUSG00000057329	Bcl2	protein_coding	924.882	0.801111	0.252343	3.17469	0.00149996	0.028493
ENSMUSG00000118206	Gm50358	lncRNA	209.052	1.11421	0.351237	3.17226	0.00151259	0.0286924
ENSMUSG00000049608	Gpr55	protein_coding	34.1047	1.51424	0.477442	3.17157	0.00151617	0.0287209
ENSMUSG00000024769	Cdc42bpg	protein_coding	173.903	1.07879	0.340201	3.17105	0.00151889	0.0287526
ENSMUSG00000095139	Pou3f2	protein_coding	157.338	1.72451	0.543875	3.17077	0.00152033	0.0287599
ENSMUSG00000031521	Aga	protein_coding	354.036	1.6368	0.516667	3.16801	0.00153488	0.0288949
ENSMUSG00000071550	Cfap44	protein_coding	537.588	1.53547	0.484654	3.16819	0.00153394	0.0288949
ENSMUSG00000005470	Asf1b	protein_coding	171.6	1.69363	0.534978	3.16579	0.00154662	0.0290432
ENSMUSG00000018381	Abi3	protein_coding	11.5029	2.20324	0.69597	3.16572	0.00154701	0.0290432
ENSMUSG00000008999	Bmp7	protein_coding	167.593	1.94927	0.615989	3.16446	0.00155369	0.0290487
ENSMUSG00000015468	Notch4	protein_coding	32.6569	1.04763	0.33096	3.16544	0.00154849	0.0290487
ENSMUSG00000037370	Enpp1	protein_coding	89.0263	2.1625	0.68336	3.16451	0.00155343	0.0290487
ENSMUSG00000046731	Kctd11	protein_coding	73.9369	1.53752	0.485779	3.16506	0.00155049	0.0290487
ENSMUSG00000115263	Gm5089	lncRNA	137.532	1.49099	0.471084	3.16502	0.00155072	0.0290487
ENSMUSG00000038677	Scube3	protein_coding	324.418	0.742834	0.23483	3.16329	0.00155998	0.0291264
ENSMUSG00000048277	Syngr2	protein_coding	317.449	1.59986	0.506006	3.16174	0.00156827	0.0292212
ENSMUSG00000026227	2810459M11Rik	protein_coding	977.422	1.21191	0.383748	3.15808	0.00158813	0.0295509
ENSMUSG00000079685	Ulbp1	protein_coding	30.0424	2.05475	0.651198	3.15534	0.00160311	0.0297687
ENSMUSG00000061039	Olfr920	protein_coding	45.9681	2.03506	0.645299	3.15367	0.00161233	0.0298993
ENSMUSG00000041498	Kif14	protein_coding	68.0319	2.39233	0.758682	3.15327	0.00161454	0.02992
ENSMUSG00000045455	Gm9797	transcribed_processed_pseudogene	791.523	0.815599	0.258726	3.15236	0.00161955	0.0299925
ENSMUSG00000112023	Lilr4b	protein_coding	74.1465	2.83444	0.899461	3.15127	0.00162565	0.0300849
ENSMUSG00000026315	Serpinb8	protein_coding	128.328	1.84541	0.585811	3.15018	0.00163168	0.0300995
ENSMUSG00000044141	E130201H02Rik	processed_pseudogene	93.8616	1.92521	0.61119	3.14994	0.00163305	0.0300995
ENSMUSG00000099696	2900052N01Rik	lncRNA	187.526	1.29788	0.412068	3.14968	0.0016345	0.030106
ENSMUSG00000026509	Capn2	protein_coding	2198.33	0.809384	0.257005	3.14929	0.00163669	0.0301258
ENSMUSG00000044033	Ccdc141	protein_coding	214.872	1.47704	0.46914	3.14839	0.00164174	0.0301985
ENSMUSG00000006522	Itih3	protein_coding	233.329	1.11091	0.352921	3.14775	0.00164531	0.0302438
ENSMUSG00000044197	Gpr146	protein_coding	222.089	1.7624	0.560098	3.14659	0.00165188	0.0303034
ENSMUSG00000046589	Lrrc8e	protein_coding	29.9939	1.21676	0.386679	3.14668	0.00165134	0.0303034
ENSMUSG00000052911	Lamb2	protein_coding	1266.55	1.78408	0.567151	3.14568	0.00165698	0.0303562
ENSMUSG00000097595	1500002F19Rik	lncRNA	36.2816	1.16301	0.369828	3.14472	0.00166246	0.0304077
ENSMUSG00000020434	4921536K21Rik	protein_coding	32.0607	1.34749	0.428592	3.144	0.00166656	0.0304094
ENSMUSG00000039450	Dcxr	protein_coding	953.646	1.88419	0.599298	3.144	0.00166657	0.0304094
ENSMUSG00000023995	Tspo2	protein_coding	11.3712	1.69924	0.540582	3.14336	0.00167019	0.0304347
ENSMUSG00000044026	Slc35g1	protein_coding	34.3945	1.22738	0.390577	3.14247	0.0016753	0.0305075
ENSMUSG00000005220	Corin	protein_coding	30.7419	1.34665	0.428616	3.14185	0.00167885	0.0305518
ENSMUSG00000038843	Gcnt1	protein_coding	91.3551	1.82414	0.581465	3.13715	0.00170602	0.0309019
ENSMUSG00000030890	Ilk	protein_coding	177.52	1.51791	0.48418	3.13502	0.00171844	0.0311063
ENSMUSG00000034457	Eda2r	protein_coding	618.537	2.44655	0.780475	3.13469	0.00172038	0.0311207
ENSMUSG00000037600	Kdf1	protein_coding	40.2672	1.03626	0.330679	3.13373	0.00172597	0.0311629
ENSMUSG00000021363	Mak	protein_coding	125.766	1.72088	0.549636	3.13095	0.00174243	0.0313626
ENSMUSG00000022018	Rgcc	protein_coding	689.19	2.57171	0.821406	3.13086	0.00174294	0.0313626
ENSMUSG00000023348	Trip6	protein_coding	652.883	2.16966	0.693491	3.1286	0.00175639	0.031563
ENSMUSG00000103772	Gm36933	TEC	14.4635	1.72434	0.551298	3.12779	0.00176128	0.0316301
ENSMUSG00000028228	Cpne3	protein_coding	517.423	1.32028	0.423017	3.12111	0.00180169	0.0322497
ENSMUSG00000048120	Entpd1	protein_coding	92.154	1.79882	0.576787	3.11869	0.00181659	0.0324101
ENSMUSG00000058492	Scp2-ps2	transcribed_unprocessed_pseudogene	1707.8	0.971246	0.31146	3.11836	0.00181859	0.0324246
ENSMUSG00000092447	Gm7696	unprocessed_pseudogene	13.5892	1.69595	0.543908	3.11807	0.00182037	0.0324351
ENSMUSG00000046768	Rhoj	protein_coding	156.891	1.42614	0.457546	3.11693	0.00182748	0.0325406
ENSMUSG00000025509	Pnpla2	protein_coding	730.632	0.9309	0.298698	3.11653	0.00182995	0.0325632
ENSMUSG00000032860	P2ry2	protein_coding	49.5501	1.9974	0.640998	3.11608	0.00183273	0.0325703
ENSMUSG00000108345	4933435G04Rik	lncRNA	23.496	1.43017	0.458948	3.11619	0.00183205	0.0325703
ENSMUSG00000028885	Smpdl3b	protein_coding	208.896	1.40112	0.449798	3.11501	0.00183941	0.032635
ENSMUSG00000058325	Dock1	protein_coding	656.672	1.86655	0.599228	3.11492	0.00183995	0.032635
ENSMUSG00000022257	Laptm4b	protein_coding	6773.28	0.649955	0.208755	3.11348	0.00184895	0.032752
ENSMUSG00000002486	Tchp	protein_coding	645.4	0.711165	0.228562	3.11148	0.00186152	0.0329533
ENSMUSG00000055148	Klf2	protein_coding	82.6662	2.52388	0.811319	3.11083	0.00186559	0.033004
ENSMUSG00000082280	Gm5847	processed_pseudogene	143.312	1.07363	0.345359	3.10873	0.00187892	0.0331752
ENSMUSG00000034652	Cd300a	protein_coding	54.999	2.09952	0.675435	3.10839	0.0018811	0.0331922
ENSMUSG00000021838	Samd4	protein_coding	1018.05	1.62478	0.522767	3.10803	0.00188337	0.0331959
ENSMUSG00000029730	Mcm7	protein_coding	1436.96	1.00343	0.32297	3.10689	0.00189068	0.0332928
ENSMUSG00000039934	Gsap	protein_coding	532.753	0.953794	0.307009	3.10673	0.00189168	0.0332928
ENSMUSG00000031639	Tlr3	protein_coding	142.68	1.57731	0.508219	3.10361	0.00191178	0.0335644
ENSMUSG00000047832	Cdca4	protein_coding	600.548	1.13807	0.366719	3.10338	0.00191326	0.0335644
ENSMUSG00000048007	Timm8a1	protein_coding	1321.95	0.715974	0.23067	3.10389	0.00190995	0.0335644
ENSMUSG00000052407	Ccdc171	protein_coding	206.088	0.940505	0.303052	3.10345	0.00191282	0.0335644
ENSMUSG00000075569	Rsph10b	protein_coding	159.498	0.855433	0.275795	3.1017	0.0019241	0.0337113
ENSMUSG00000048865	Arhgap30	protein_coding	84.7421	1.79714	0.579702	3.10012	0.00193445	0.0338214
ENSMUSG00000073650	Catip	protein_coding	256.192	1.50205	0.484512	3.10014	0.00193432	0.0338214
ENSMUSG00000107502	Gm44065	TEC	32.6908	1.16634	0.376249	3.09992	0.00193576	0.0338214
ENSMUSG00000040078	Ptges3-ps	processed_pseudogene	1476.84	0.857941	0.276953	3.09778	0.00194974	0.0340294
ENSMUSG00000082121	Gm8199	processed_pseudogene	23.1148	1.8214	0.588184	3.09665	0.00195722	0.0341381
ENSMUSG00000030541	Idh2	protein_coding	2056.76	1.70911	0.552054	3.09591	0.00196211	0.0341702
ENSMUSG00000048583	Igf2	protein_coding	24.1476	2.44608	0.790129	3.0958	0.00196281	0.0341702
ENSMUSG00000020904	Cfap52	protein_coding	562.034	1.21747	0.393312	3.09544	0.00196522	0.0341904
ENSMUSG00000015149	Sirt2	protein_coding	9213.23	1.87782	0.606792	3.09466	0.00197037	0.0342159
ENSMUSG00000106457	Gm42585	TEC	35.5312	1.89412	0.612166	3.09413	0.00197394	0.0342546
ENSMUSG00000029994	Anxa4	protein_coding	369.926	1.61802	0.523102	3.09314	0.00198054	0.0343473
ENSMUSG00000034795	Ccdc122	protein_coding	42.2099	1.67548	0.541949	3.09158	0.00199097	0.0345063
ENSMUSG00000081669	Npm3-ps1	processed_pseudogene	159.413	1.39046	0.449831	3.09107	0.00199435	0.0345211
ENSMUSG00000042607	Asb4	protein_coding	52.2067	1.60953	0.520842	3.09024	0.00199993	0.0345739
ENSMUSG00000031362	Xlr4c	protein_coding	12.3164	1.63508	0.529149	3.09001	0.00200152	0.0345794
ENSMUSG00000020821	Kif1c	protein_coding	361.578	1.39852	0.452683	3.0894	0.00200563	0.0346285
ENSMUSG00000032369	Plscr1	protein_coding	131.103	1.71772	0.556488	3.08672	0.0020238	0.0348699
ENSMUSG00000001665	Gstt3	protein_coding	43.2264	1.04947	0.340046	3.08626	0.00202691	0.0348794
ENSMUSG00000074272	Ceacam1	protein_coding	42.676	1.73606	0.562536	3.08613	0.00202783	0.0348794
ENSMUSG00000049823	Zbtb12	protein_coding	95.8093	1.63311	0.52927	3.08559	0.00203149	0.0349106
ENSMUSG00000074896	Ifit3	protein_coding	561.319	1.10529	0.358222	3.08549	0.0020322	0.0349106
ENSMUSG00000000346	Dazap2	protein_coding	7707.23	0.978244	0.317133	3.08465	0.00203793	0.034987
ENSMUSG00000116657	Gm49774	lncRNA	44.0431	1.12938	0.366207	3.08399	0.00204247	0.0350429
ENSMUSG00000044362	Ccdc89	protein_coding	41.6293	1.16891	0.379078	3.08357	0.00204535	0.0350703
ENSMUSG00000068748	Ptprz1	protein_coding	7594.99	1.65374	0.536456	3.08272	0.00205117	0.035126
ENSMUSG00000029344	Tpst2	protein_coding	2609.15	0.848693	0.275513	3.08041	0.00206714	0.0353697
ENSMUSG00000033386	Frrs1	protein_coding	149.524	1.98303	0.643817	3.08011	0.00206923	0.0353697
ENSMUSG00000060487	Samd5	protein_coding	306.156	0.66823	0.21695	3.0801	0.00206929	0.0353697
ENSMUSG00000060860	Ube2s	protein_coding	2070.22	1.29571	0.420964	3.07797	0.00208417	0.0355572
ENSMUSG00000022125	Cln5	protein_coding	710.038	1.10814	0.360239	3.07614	0.00209702	0.0357152
ENSMUSG00000046718	Bst2	protein_coding	240.127	2.62142	0.852401	3.07534	0.00210262	0.0357826
ENSMUSG00000037287	Tbcel	protein_coding	803.513	1.20535	0.392084	3.07421	0.00211063	0.0358719
ENSMUSG00000073910	Mob3b	protein_coding	453.273	1.29778	0.422127	3.07438	0.00210939	0.0358719
ENSMUSG00000033114	Slc35d2	protein_coding	37.6462	1.16176	0.377994	3.07349	0.00211568	0.0358929
ENSMUSG00000038526	Car14	protein_coding	172.848	1.43552	0.467187	3.07269	0.00212142	0.0359256
ENSMUSG00000086688	Gm11560	processed_pseudogene	597.228	1.17645	0.383014	3.07156	0.00212944	0.0359256
ENSMUSG00000019433	Gipc1	protein_coding	6866.7	0.754827	0.2459	3.06965	0.0021431	0.0361113
ENSMUSG00000035373	Ccl7	protein_coding	24.9482	2.17074	0.707135	3.06977	0.00214221	0.0361113
ENSMUSG00000063049	Ing2	protein_coding	608.001	1.28416	0.41844	3.06892	0.00214832	0.0361697
ENSMUSG00000058159	T2	protein_coding	30.5094	1.89905	0.619066	3.06761	0.0021578	0.03629
ENSMUSG00000018983	E2f2	protein_coding	70.3065	1.71946	0.56081	3.06602	0.00216927	0.0363998
ENSMUSG00000024899	Papss2	protein_coding	48.7723	1.64646	0.537117	3.06537	0.00217398	0.0364292
ENSMUSG00000025239	Limd1	protein_coding	480.737	1.95018	0.636307	3.06485	0.00217782	0.0364488
ENSMUSG00000015355	Cd48	protein_coding	29.3666	2.7666	0.90281	3.06443	0.00218086	0.0364772
ENSMUSG00000024737	Slc15a3	protein_coding	132.081	0.95217	0.310909	3.06253	0.00219471	0.036664
ENSMUSG00000022074	Tnfrsf10b	protein_coding	126.452	1.41314	0.461808	3.06002	0.00221325	0.036861
ENSMUSG00000056076	Eif3b	protein_coding	6421.21	1.40987	0.460718	3.06017	0.00221215	0.036861
ENSMUSG00000061322	Dnai1	protein_coding	181.461	1.57045	0.513253	3.0598	0.00221486	0.0368653
ENSMUSG00000022272	Myo10	protein_coding	1815.28	1.67588	0.547836	3.05908	0.00222017	0.036931
ENSMUSG00000001473	Tubb6	protein_coding	733.443	1.68469	0.551033	3.05733	0.00223317	0.037057
ENSMUSG00000020814	Mxra7	protein_coding	786.334	1.59992	0.523498	3.05621	0.00224154	0.0371357
ENSMUSG00000071202	Ccdc78	protein_coding	59.5083	1.45548	0.476247	3.05615	0.00224199	0.0371357
ENSMUSG00000038451	Spsb2	protein_coding	206.148	1.23425	0.403905	3.0558	0.00224458	0.037156
ENSMUSG00000045394	Epcam	protein_coding	75.4334	1.48159	0.484953	3.05512	0.00224972	0.0372118
ENSMUSG00000050157	Gm867	protein_coding	213.856	1.47561	0.483015	3.05499	0.00225068	0.0372118
ENSMUSG00000050141	Fam205c	protein_coding	141.374	1.51866	0.497194	3.05446	0.00225469	0.0372556
ENSMUSG00000034459	Ifit1	protein_coding	137.424	1.20545	0.394686	3.05419	0.0022567	0.0372569
ENSMUSG00000060843	Ctnna3	protein_coding	47.5252	0.989569	0.324034	3.0539	0.00225886	0.0372569
ENSMUSG00000024055	Cyp4f13	protein_coding	462.044	1.16762	0.383111	3.04773	0.00230576	0.0379388
ENSMUSG00000041870	Ankrd13a	protein_coding	1337.26	0.817283	0.268159	3.04775	0.00230562	0.0379388
ENSMUSG00000037101	Ttc29	protein_coding	52.0661	1.53913	0.505084	3.04728	0.00230923	0.0379501
ENSMUSG00000042677	Zc3h12a	protein_coding	74.1952	1.55036	0.508739	3.04744	0.00230796	0.0379501
ENSMUSG00000051043	Gprc5c	protein_coding	178.925	0.768598	0.252375	3.04546	0.00232328	0.0381351
ENSMUSG00000037119	Fam91a1	protein_coding	1487.93	0.659789	0.216723	3.04439	0.00233156	0.0382479
ENSMUSG00000050931	Sgms2	protein_coding	217.952	1.57131	0.516414	3.04273	0.00234444	0.038413
ENSMUSG00000002985	Apoe	protein_coding	177397	1.50099	0.493408	3.04208	0.00234946	0.0384492
ENSMUSG00000113557	Gm47657	TEC	18.1049	1.78845	0.588179	3.04065	0.00236064	0.0385737
ENSMUSG00000097993	Ptprv	polymorphic_pseudogene	165.141	1.31493	0.432491	3.04036	0.00236296	0.038576
ENSMUSG00000001348	Acp5	protein_coding	31.6907	2.13145	0.70149	3.03846	0.00237792	0.038685
ENSMUSG00000031027	Stk33	protein_coding	44.7303	1.03825	0.341726	3.03826	0.00237946	0.038685
ENSMUSG00000058135	Gstm1	protein_coding	17999.9	1.63467	0.538575	3.03518	0.00240394	0.0390598
ENSMUSG00000031995	St14	protein_coding	112.715	0.965081	0.318006	3.03479	0.00240704	0.0390868
ENSMUSG00000020120	Plek	protein_coding	476.693	1.48478	0.489497	3.03328	0.00241913	0.0392598
ENSMUSG00000059898	Dsc3	protein_coding	56.372	2.34391	0.772845	3.03283	0.0024227	0.0392944
ENSMUSG00000037405	Icam1	protein_coding	421.492	1.8116	0.59756	3.03166	0.00243215	0.0394009
ENSMUSG00000009070	Rsph14	protein_coding	34.3866	1.15108	0.379825	3.03056	0.00244103	0.0394978
ENSMUSG00000075389	2810410L24Rik	lncRNA	189.392	1.01191	0.334011	3.02958	0.0024489	0.0395549
ENSMUSG00000071042	Rasgrp3	protein_coding	31.4049	2.57071	0.848609	3.02932	0.00245103	0.0395659
ENSMUSG00000021039	Snw1	protein_coding	3460.91	0.757531	0.250112	3.02877	0.00245553	0.0395844
ENSMUSG00000040181	Fmo1	protein_coding	143.178	1.27036	0.419449	3.02864	0.00245653	0.0395844
ENSMUSG00000050103	Agmo	protein_coding	68.5404	1.23042	0.406243	3.02877	0.00245556	0.0395844
ENSMUSG00000026043	Col3a1	protein_coding	343.941	1.69794	0.560727	3.0281	0.00246094	0.0395853
ENSMUSG00000114555	Gm48706	TEC	33.6013	1.15592	0.381699	3.02835	0.00245895	0.0395853
ENSMUSG00000021318	Gli3	protein_coding	178.589	1.68918	0.55797	3.02737	0.00246693	0.0396582
ENSMUSG00000015133	Lrrk1	protein_coding	80.0051	1.51787	0.501564	3.02627	0.00247592	0.0397795
ENSMUSG00000040524	Zfp609	protein_coding	770.343	0.843997	0.279046	3.02457	0.00248983	0.0399794
ENSMUSG00000113645	Gm47076	lncRNA	11.6431	2.82147	0.933014	3.02404	0.00249425	0.0400268
ENSMUSG00000020877	Scrn2	protein_coding	208.829	1.13845	0.376594	3.02301	0.00250276	0.0400799
ENSMUSG00000038146	Notch3	protein_coding	148.841	1.15247	0.381213	3.02316	0.00250152	0.0400799
ENSMUSG00000011154	Cfap161	protein_coding	413.035	1.13158	0.375029	3.01732	0.00255017	0.0406612
ENSMUSG00000055137	Sugct	protein_coding	109.614	0.955509	0.31677	3.01641	0.00255787	0.0407497
ENSMUSG00000081111	Gm5913	processed_pseudogene	1096.49	0.683897	0.226733	3.01631	0.00255871	0.0407497
ENSMUSG00000106239	Gm9260	processed_pseudogene	115.25	1.13572	0.376625	3.01551	0.0025655	0.0408103
ENSMUSG00000118462	Lhb	protein_coding	182.48	1.5207	0.504411	3.01481	0.00257136	0.0408386
ENSMUSG00000085335	Gm13684	lncRNA	14.8341	2.53707	0.841711	3.01418	0.00257674	0.0408937
ENSMUSG00000045679	Pqlc3	protein_coding	644.696	1.29099	0.42844	3.01322	0.00258487	0.0409514
ENSMUSG00000037143	Cfap61	protein_coding	161.284	0.971075	0.322528	3.01082	0.00260544	0.0412533
ENSMUSG00000102202	Gm33280	lncRNA	36.6532	0.930056	0.309098	3.00894	0.00262165	0.0414858
ENSMUSG00000037280	Galnt6	protein_coding	53.1529	2.72277	0.905283	3.00765	0.0026328	0.0416141
ENSMUSG00000041189	Chrnb1	protein_coding	93.9689	1.02815	0.341914	3.00703	0.00263809	0.0416736
ENSMUSG00000070565	Rasal2	protein_coding	659.269	1.0474	0.348349	3.00674	0.00264062	0.0416894
ENSMUSG00000017765	Slc12a4	protein_coding	915.402	1.47143	0.489452	3.00629	0.00264459	0.041728
ENSMUSG00000024593	Megf10	protein_coding	279.609	1.80051	0.598986	3.00592	0.00264775	0.04175
ENSMUSG00000055826	Tescl	protein_coding	33.7947	1.11173	0.369907	3.00542	0.00265211	0.04175
ENSMUSG00000116864	Gm3320	processed_pseudogene	11.775	2.48643	0.82724	3.00569	0.00264976	0.04175
ENSMUSG00000056515	Rab31	protein_coding	5142.04	1.53937	0.512529	3.00348	0.00266912	0.0419453
ENSMUSG00000025171	Ubtd1	protein_coding	667.422	1.18044	0.393147	3.00253	0.00267745	0.0420514
ENSMUSG00000028364	Tnc	protein_coding	537.507	1.88523	0.627915	3.00236	0.00267895	0.0420514
ENSMUSG00000094065	Ccl21d	protein_coding	128.769	1.12012	0.373148	3.00182	0.00268373	0.0421022
ENSMUSG00000050270	Tmem220	protein_coding	26.6133	1.62062	0.540032	3.00097	0.00269117	0.0421704
ENSMUSG00000074577	Ripor3	protein_coding	14.8696	1.55177	0.517137	3.0007	0.0026936	0.0421843
ENSMUSG00000072620	Slfn2	protein_coding	20.0882	2.49565	0.831777	3.00038	0.00269639	0.0421932
ENSMUSG00000110556	Gm45762	TEC	46.037	1.153	0.384333	3.00001	0.00269967	0.0422067
ENSMUSG00000049551	Fzd9	protein_coding	691.144	1.2998	0.43337	2.99929	0.00270614	0.0422836
ENSMUSG00000042842	Serpinb6b	protein_coding	39.5656	1.24707	0.415845	2.99888	0.00270972	0.0423153
ENSMUSG00000104735	C130075A20Rik	TEC	28.2736	2.25449	0.751938	2.99824	0.00271544	0.0423805
ENSMUSG00000029661	Col1a2	protein_coding	231.726	1.80654	0.603211	2.99487	0.00274563	0.0427782
ENSMUSG00000073878	Gm13304	protein_coding	129.409	1.14073	0.381071	2.9935	0.00275799	0.0428729
ENSMUSG00000005057	Sh2b2	protein_coding	592.158	1.43353	0.479117	2.99201	0.00277143	0.0429839
ENSMUSG00000036962	Cfap221	protein_coding	58.2332	1.29519	0.432882	2.99203	0.00277133	0.0429839
ENSMUSG00000001349	Cnn1	protein_coding	95.9122	1.93232	0.645875	2.99178	0.00277354	0.0429922
ENSMUSG00000024197	Plin3	protein_coding	541.066	1.47553	0.49343	2.99036	0.00278653	0.0431446
ENSMUSG00000021262	Evl	protein_coding	4107.74	1.47352	0.492821	2.98998	0.00278996	0.0431487
ENSMUSG00000021848	Otx2	protein_coding	84.3469	1.10307	0.36891	2.99008	0.00278907	0.0431487
ENSMUSG00000026922	Agpat2	protein_coding	42.9604	1.13595	0.380059	2.98887	0.00280014	0.0432572
ENSMUSG00000020773	Trim47	protein_coding	356.082	1.48572	0.497449	2.98667	0.00282038	0.0434469
ENSMUSG00000026880	Stom	protein_coding	872.335	1.40732	0.471293	2.98608	0.00282579	0.0434553
ENSMUSG00000027074	Slc43a3	protein_coding	261.406	1.77109	0.593062	2.98635	0.00282326	0.0434553
ENSMUSG00000049940	Pgrmc2	protein_coding	2329.18	1.81298	0.607146	2.98607	0.00282591	0.0434553
ENSMUSG00000031563	Wwc2	protein_coding	855.005	0.968563	0.324477	2.985	0.00283581	0.0435617
ENSMUSG00000001418	Glmp	protein_coding	4782.76	0.595192	0.199468	2.9839	0.00284597	0.0436932
ENSMUSG00000000958	Slc7a7	protein_coding	142.771	1.01353	0.339691	2.98369	0.002848	0.0436997
ENSMUSG00000043945	Adam6a	protein_coding	50.7233	1.60957	0.539558	2.98313	0.00285316	0.0437075
ENSMUSG00000105084	Gm43365	TEC	30.7398	1.54213	0.516954	2.98312	0.00285331	0.0437075
ENSMUSG00000002688	Prkd1	protein_coding	203.074	1.09216	0.36614	2.98289	0.0028554	0.043715
ENSMUSG00000032312	Csk	protein_coding	1275.73	1.2063	0.404726	2.98053	0.0028775	0.0440039
ENSMUSG00000037016	Frem2	protein_coding	159.487	1.38702	0.465439	2.98003	0.00288222	0.0440496
ENSMUSG00000086012	Gm15902	lncRNA	18.5162	1.43571	0.481959	2.9789	0.00289285	0.0441399
ENSMUSG00000002885	Adgre5	protein_coding	170.245	1.46377	0.491437	2.97855	0.00289616	0.044141
ENSMUSG00000040759	Cmtm5	protein_coding	977.476	1.83922	0.617471	2.97863	0.00289536	0.044141
ENSMUSG00000067586	S1pr3	protein_coding	4204.22	1.67096	0.561199	2.97747	0.00290636	0.0442224
ENSMUSG00000036256	Igfbp7	protein_coding	170.194	1.88296	0.632524	2.97691	0.00291173	0.0442374
ENSMUSG00000027939	Nup210l	protein_coding	87.2364	1.08331	0.364059	2.97564	0.00292382	0.0443891
ENSMUSG00000022037	Clu	protein_coding	27137.9	1.40441	0.472391	2.97298	0.00294927	0.0445524
ENSMUSG00000026004	Kansl1l	protein_coding	298.949	0.898372	0.302114	2.97361	0.00294314	0.0445524
ENSMUSG00000028730	Cfap57	protein_coding	99.8458	0.954729	0.321023	2.97402	0.00293924	0.0445524
ENSMUSG00000104415	Gm37069	TEC	14.6131	2.28738	0.769263	2.97347	0.00294455	0.0445524
ENSMUSG00000112343	Sfta3-ps	lncRNA	24.8241	1.75048	0.589092	2.97149	0.00296362	0.0447197
ENSMUSG00000020963	Tshr	protein_coding	91.7148	1.98474	0.668367	2.96953	0.00298252	0.0449551
ENSMUSG00000001604	Tcea3	protein_coding	97.2929	1.86749	0.629172	2.96817	0.00299574	0.0451047
ENSMUSG00000020422	Tns3	protein_coding	1035.78	1.89679	0.639595	2.96561	0.00302083	0.0452923
ENSMUSG00000040522	Tlr8	protein_coding	17.6446	3.22341	1.08702	2.96538	0.00302313	0.0452923
ENSMUSG00000028121	Bcar3	protein_coding	228.643	1.81998	0.614899	2.9598	0.00307835	0.0460436
ENSMUSG00000031540	Kat6a	protein_coding	1299.29	0.853389	0.288311	2.95996	0.00307683	0.0460436
ENSMUSG00000030409	Dmpk	protein_coding	965.257	1.3457	0.454754	2.95918	0.0030846	0.0461119
ENSMUSG00000018593	Sparc	protein_coding	12920.9	1.23679	0.418083	2.95823	0.00309406	0.0461523
ENSMUSG00000030867	Plk1	protein_coding	283.619	2.19164	0.740825	2.95837	0.00309271	0.0461523
ENSMUSG00000041187	Prkd2	protein_coding	281.568	1.01904	0.344467	2.9583	0.00309338	0.0461523
ENSMUSG00000022876	Samsn1	protein_coding	24.6149	2.72543	0.922119	2.95562	0.00312044	0.0463936
ENSMUSG00000086763	Plxna4os1	lncRNA	24.6866	1.55897	0.527448	2.95568	0.0031198	0.0463936
ENSMUSG00000020686	Gas2l2	protein_coding	125.921	0.913053	0.309004	2.95483	0.00312846	0.0464278
ENSMUSG00000039137	Whrn	protein_coding	405.777	1.03063	0.34881	2.95472	0.00312954	0.0464278
ENSMUSG00000056300	Zfp981	protein_coding	16.1523	1.37429	0.465115	2.95472	0.0031295	0.0464278
ENSMUSG00000028607	Cpt2	protein_coding	207.572	1.55289	0.525751	2.95365	0.00314036	0.046563
ENSMUSG00000078234	Klhdc7a	protein_coding	135.918	1.53592	0.520452	2.95113	0.00316618	0.0468948
ENSMUSG00000028159	Dapp1	protein_coding	201.525	1.76985	0.60001	2.9497	0.00318078	0.0470345
ENSMUSG00000006784	Odad4	protein_coding	169.048	1.21774	0.412934	2.94899	0.00318814	0.0471178
ENSMUSG00000020009	Ifngr1	protein_coding	1169.42	1.35728	0.460424	2.9479	0.00319943	0.0471582
ENSMUSG00000030047	Arhgap25	protein_coding	128.181	1.86092	0.631245	2.94801	0.00319826	0.0471582
ENSMUSG00000063245	Zfp993	protein_coding	479.349	0.642934	0.218083	2.94812	0.00319714	0.0471582
ENSMUSG00000079436	Kcnj13	protein_coding	13.3623	2.18477	0.741488	2.94647	0.00321426	0.04735
ENSMUSG00000015085	Entpd2	protein_coding	239.893	1.90475	0.646776	2.94499	0.00322967	0.0475191
ENSMUSG00000103570	C630004M23Rik	TEC	32.0099	1.50508	0.511386	2.94313	0.0032491	0.0477602
ENSMUSG00000028497	Hacd4	protein_coding	200.171	1.5579	0.52937	2.94293	0.00325117	0.0477649
ENSMUSG00000033577	Myo6	protein_coding	1478.84	1.35625	0.461036	2.94175	0.00326366	0.0479225
ENSMUSG00000032702	Kank1	protein_coding	505.372	1.86317	0.633424	2.94142	0.00326709	0.0479317
ENSMUSG00000019767	Ccdc170	protein_coding	122.722	1.40682	0.478718	2.93873	0.0032956	0.0482101
ENSMUSG00000036181	H1f2	protein_coding	835.262	1.0257	0.34916	2.93761	0.00330751	0.0483325
ENSMUSG00000025432	Avil	protein_coding	103.692	1.66103	0.565939	2.93499	0.00333556	0.0486902
ENSMUSG00000025588	Nat1	protein_coding	17.1473	1.41913	0.483602	2.93451	0.00334078	0.0487404
ENSMUSG00000112951	Gm49929	unprocessed_pseudogene	22.2187	1.49494	0.509722	2.93286	0.00335853	0.0489471
ENSMUSG00000079532	Ctag2l2	protein_coding	30.3088	1.24787	0.425651	2.93167	0.0033715	0.0491098
ENSMUSG00000050114	Prdx6b	protein_coding	45.8038	1.80191	0.614993	2.92997	0.0033899	0.0493252
ENSMUSG00000082427	Olfr1327-ps1	unprocessed_pseudogene	57.6622	1.01743	0.347291	2.92963	0.00339365	0.0493371
ENSMUSG00000021906	Oxnad1	protein_coding	735.374	0.755277	0.258032	2.92707	0.00342171	0.0496037
ENSMUSG00000031373	Car5b	protein_coding	104.586	1.27912	0.437071	2.92657	0.00342721	0.0496037
ENSMUSG00000043415	Otud1	protein_coding	211.914	1.42036	0.485285	2.92686	0.003424	0.0496037
ENSMUSG00000118204	4930414N06Rik	lncRNA	14.411	1.70037	0.580912	2.92707	0.00342177	0.0496037
ENSMUSG00000026679	Enkur	protein_coding	383.886	1.4038	0.479842	2.92554	0.00343855	0.0497152
ENSMUSG00000048874	Phf3	protein_coding	1949.26	0.800935	0.273833	2.92491	0.0034456	0.0497672

## Sheet: 4.3 Downregulated Mettl3 KO
Genes downregulated in the soma of Mettl3 KO neurons. Results of DESeq2 in soma of WT and Mettl3 KO cells. Log2FC < -log2(1.5), padj < 0.05.
ensembl_gene_id	external_gene_name	gene_biotype	baseMean	log2FoldChange	lfcSE	stat	pvalue	padj
ENSMUSG00000025889	Snca	protein_coding	24790.5	-7.38463	0.385627	-19.1497	9.73535e-82	2.65746e-77
ENSMUSG00000029056	Pank4	protein_coding	510.453	-3.38599	0.209105	-16.1928	5.67248e-59	7.74208e-55
ENSMUSG00000090272	Mndal	protein_coding	269.301	-5.04365	0.384262	-13.1255	2.35136e-39	1.60462e-35
ENSMUSG00000041696	Rasl12	protein_coding	284.521	-2.47639	0.197057	-12.5668	3.21328e-36	1.75426e-32
ENSMUSG00000038760	Trhr	protein_coding	453.429	-3.40974	0.296091	-11.5158	1.09779e-30	3.74579e-27
ENSMUSG00000108456	4732496C06Rik	lncRNA	214.253	-4.29465	0.409852	-10.4785	1.0841e-25	2.95927e-22
ENSMUSG00000006154	Eps8l1	protein_coding	148.806	-2.56344	0.251277	-10.2017	1.94894e-24	4.43335e-21
ENSMUSG00000106874	Gm20186	lncRNA	50.1435	-4.67058	0.486637	-9.59768	8.1762e-22	1.59418e-18
ENSMUSG00000039997	Ifi203	protein_coding	230.855	-3.61451	0.382005	-9.46194	3.02294e-21	5.50114e-18
ENSMUSG00000005681	Apoa2	protein_coding	41.2905	-4.26865	0.473683	-9.01163	2.03019e-19	3.46362e-16
ENSMUSG00000054196	Cthrc1	protein_coding	138.485	-3.2236	0.362159	-8.90108	5.53068e-19	8.88064e-16
ENSMUSG00000096780	Tmem181b-ps	transcribed_unprocessed_pseudogene	6379.75	-2.65301	0.303358	-8.74547	2.22098e-18	3.36811e-15
ENSMUSG00000000805	Car4	protein_coding	168.982	-3.74581	0.437236	-8.56702	1.06197e-17	1.52572e-14
ENSMUSG00000009214	Mymk	protein_coding	115.319	-2.22292	0.268322	-8.28452	1.1859e-16	1.54149e-13
ENSMUSG00000068762	Gstm6	protein_coding	666.388	-2.23922	0.286692	-7.81055	5.69379e-15	6.47598e-12
ENSMUSG00000050505	Pcdh20	protein_coding	1075.17	-2.13383	0.274443	-7.77513	7.53728e-15	8.14834e-12
ENSMUSG00000020170	Frs2	protein_coding	1667.35	-1.45904	0.193276	-7.54897	4.38722e-14	4.43548e-11
ENSMUSG00000026904	Slc4a10	protein_coding	2976.81	-1.94379	0.261471	-7.43404	1.05331e-13	1.02687e-10
ENSMUSG00000054594	Oscar	protein_coding	76.1376	-2.64339	0.357901	-7.3858	1.51539e-13	1.4264e-10
ENSMUSG00000082632	Gm13365	processed_pseudogene	55.2132	-2.51349	0.342341	-7.34208	2.10295e-13	1.85175e-10
ENSMUSG00000053825	Ppfia2	protein_coding	3565.82	-1.48874	0.204634	-7.27513	3.46092e-13	2.86281e-10
ENSMUSG00000117113	Gm49883	TEC	321.643	-2.47028	0.341163	-7.24075	4.46216e-13	3.58246e-10
ENSMUSG00000049891	Gm7984	processed_pseudogene	288.114	-1.47478	0.20575	-7.16784	7.61887e-13	5.77701e-10
ENSMUSG00000086902	Gm11728	lncRNA	62.7261	-2.21951	0.310759	-7.14223	9.18318e-13	6.59666e-10
ENSMUSG00000051451	Crebzf	protein_coding	327.764	-1.87917	0.265862	-7.06821	1.56948e-12	1.04493e-09
ENSMUSG00000028004	Npy2r	protein_coding	390.67	-2.44057	0.348252	-7.00805	2.41661e-12	1.5341e-09
ENSMUSG00000000628	Hk2	protein_coding	775.776	-1.38902	0.198646	-6.99244	2.70137e-12	1.67589e-09
ENSMUSG00000046942	Mageb16	protein_coding	24.9908	-4.67352	0.668961	-6.98624	2.82352e-12	1.71275e-09
ENSMUSG00000109217	Gm44676	TEC	174.882	-3.05163	0.439246	-6.94743	3.72011e-12	2.20756e-09
ENSMUSG00000100843	Gm8307	processed_pseudogene	28.3063	-3.98943	0.576116	-6.92469	4.36919e-12	2.53757e-09
ENSMUSG00000058626	Capn11	protein_coding	91.1013	-2.8848	0.417622	-6.90768	4.92634e-12	2.80155e-09
ENSMUSG00000110105	Gm45844	protein_coding	101.555	-2.14164	0.311121	-6.88364	5.83411e-12	3.06576e-09
ENSMUSG00000115783	Bc1	lncRNA	705.114	-4.12547	0.598693	-6.89079	5.5483e-12	3.06576e-09
ENSMUSG00000076612	Ighg2c	IG_C_gene	22.4741	-4.50931	0.656848	-6.86508	6.6456e-12	3.35935e-09
ENSMUSG00000050587	Lrrc4c	protein_coding	1823.16	-1.454	0.213528	-6.80939	9.80118e-12	4.77755e-09
ENSMUSG00000000560	Gabra2	protein_coding	6600.27	-1.54827	0.228246	-6.78334	1.17432e-11	5.62378e-09
ENSMUSG00000025551	Fgf14	protein_coding	1184.83	-1.6864	0.250191	-6.74045	1.579e-11	7.43138e-09
ENSMUSG00000044361	BC024139	protein_coding	371.447	-1.88462	0.281383	-6.69771	2.11708e-11	9.63166e-09
ENSMUSG00000042909	Olfr648	protein_coding	38.6628	-7.14327	1.07042	-6.67334	2.50049e-11	1.1009e-08
ENSMUSG00000031691	Tnpo2	protein_coding	2339.51	-1.72598	0.258958	-6.66512	2.64446e-11	1.14581e-08
ENSMUSG00000093880	Tmem181c-ps	unprocessed_pseudogene	1786.82	-1.90718	0.290546	-6.56412	5.23404e-11	2.19806e-08
ENSMUSG00000033061	Resp18	protein_coding	1070.37	-2.37594	0.363202	-6.54165	6.0844e-11	2.44244e-08
ENSMUSG00000013611	Snx31	protein_coding	90.676	-3.57942	0.553479	-6.46714	9.98773e-11	3.83993e-08
ENSMUSG00000066438	Plekhd1	protein_coding	324.033	-1.89888	0.296961	-6.39439	1.61185e-10	6.02722e-08
ENSMUSG00000052544	St6galnac3	protein_coding	659.878	-1.29786	0.203073	-6.39109	1.64706e-10	6.07563e-08
ENSMUSG00000005672	Kit	protein_coding	1028.59	-1.8609	0.291461	-6.38471	1.71717e-10	6.24982e-08
ENSMUSG00000034488	Edil3	protein_coding	1019.81	-2.05454	0.322017	-6.38022	1.76838e-10	6.35149e-08
ENSMUSG00000017707	Serinc3	protein_coding	3365.89	-2.04458	0.321242	-6.36462	1.95771e-10	6.85125e-08
ENSMUSG00000046318	Ccbe1	protein_coding	460.641	-1.604	0.252928	-6.34171	2.27232e-10	7.85158e-08
ENSMUSG00000050069	Grem2	protein_coding	97.3392	-2.56623	0.40505	-6.33558	2.3645e-10	8.06798e-08
ENSMUSG00000002728	Naa20	protein_coding	2255.01	-1.22033	0.193663	-6.30129	2.95176e-10	9.94745e-08
ENSMUSG00000105039	Gm32585	lncRNA	114.54	-1.61231	0.259388	-6.21584	5.10501e-10	1.68039e-07
ENSMUSG00000117465	Gm49980	lncRNA	307.482	-1.58477	0.254962	-6.21571	5.10943e-10	1.68039e-07
ENSMUSG00000045287	Rtn4rl1	protein_coding	1303.21	-2.47836	0.399144	-6.20919	5.32591e-10	1.73073e-07
ENSMUSG00000020317	Theg	protein_coding	31.1033	-2.52471	0.407288	-6.19884	5.68822e-10	1.82452e-07
ENSMUSG00000023484	Prph	protein_coding	701.447	-1.58562	0.255862	-6.19718	5.7482e-10	1.82452e-07
ENSMUSG00000107755	Mageb16-ps2	processed_pseudogene	19.1693	-5.13498	0.830713	-6.18142	6.35288e-10	1.97062e-07
ENSMUSG00000028289	Epha7	protein_coding	2081.32	-1.18999	0.195704	-6.08056	1.19765e-09	3.55352e-07
ENSMUSG00000015134	Aldh1a3	protein_coding	44.7565	-2.54896	0.423534	-6.01832	1.76241e-09	5.11794e-07
ENSMUSG00000037493	Cib2	protein_coding	661.738	-1.25068	0.208571	-5.99643	2.01703e-09	5.79568e-07
ENSMUSG00000052387	Trpm3	protein_coding	970.274	-1.3107	0.221217	-5.92493	3.12431e-09	8.70249e-07
ENSMUSG00000010392	Gosr1	protein_coding	1807.66	-1.15135	0.195792	-5.88049	4.09043e-09	1.09493e-06
ENSMUSG00000031212	Pgr15l	protein_coding	25.3423	-2.61809	0.445218	-5.88046	4.09139e-09	1.09493e-06
ENSMUSG00000098900	Gm18190	transcribed_unprocessed_pseudogene	25.1755	-2.33126	0.400637	-5.81888	5.92436e-09	1.55497e-06
ENSMUSG00000085862	Gm13483	lncRNA	22.7351	-2.73716	0.470759	-5.81436	6.08677e-09	1.58239e-06
ENSMUSG00000020674	Pxdn	protein_coding	2078.58	-1.72245	0.300643	-5.72921	1.00897e-08	2.4591e-06
ENSMUSG00000027971	Ndst4	protein_coding	27.8156	-2.85768	0.499852	-5.71705	1.08388e-08	2.61829e-06
ENSMUSG00000103343	Gm37052	TEC	47.0931	-2.6679	0.468161	-5.69868	1.20741e-08	2.86597e-06
ENSMUSG00000079110	Capn3	protein_coding	451.605	-1.41833	0.252725	-5.61216	1.99813e-08	4.47074e-06
ENSMUSG00000005994	Tyrp1	protein_coding	82.0021	-1.74569	0.311162	-5.61024	2.02049e-08	4.48401e-06
ENSMUSG00000087370	Tmem170b	protein_coding	7075.97	-1.215	0.217025	-5.59841	2.16327e-08	4.76216e-06
ENSMUSG00000021575	Ahrr	protein_coding	31.8699	-2.48785	0.450504	-5.52238	3.3444e-08	7.02247e-06
ENSMUSG00000028749	Pla2g2f	protein_coding	15.0422	-3.71007	0.673197	-5.51113	3.56544e-08	7.42946e-06
ENSMUSG00000098679	Mir7688	miRNA	13.5855	-4.26738	0.774655	-5.50875	3.61389e-08	7.47337e-06
ENSMUSG00000109191	Gm45131	TEC	14.8324	-3.69383	0.674394	-5.47726	4.31966e-08	8.86571e-06
ENSMUSG00000041757	Plekha6	protein_coding	1087.06	-1.08981	0.199681	-5.45776	4.82169e-08	9.74945e-06
ENSMUSG00000030465	Psd3	protein_coding	2550.79	-1.28925	0.236327	-5.45537	4.88716e-08	9.771e-06
ENSMUSG00000051351	Zfp46	protein_coding	1572.99	-1.52873	0.280255	-5.45476	4.90393e-08	9.771e-06
ENSMUSG00000053684	BC048403	protein_coding	116.559	-1.68776	0.309547	-5.45235	4.97091e-08	9.81556e-06
ENSMUSG00000030877	Mfsd13b	protein_coding	57.0397	-1.94298	0.356936	-5.44348	5.22498e-08	1.01153e-05
ENSMUSG00000025739	Gng13	protein_coding	250.824	-2.42458	0.447934	-5.41281	6.20447e-08	1.17614e-05
ENSMUSG00000074358	Ccdc61	protein_coding	572.007	-1.2348	0.228295	-5.40879	6.34515e-08	1.19451e-05
ENSMUSG00000067231	Cyp2c65	protein_coding	38.5309	-2.53397	0.469457	-5.39765	6.75201e-08	1.25381e-05
ENSMUSG00000107772	Gm5311	processed_pseudogene	72.1708	-1.70898	0.317089	-5.38959	7.06167e-08	1.30245e-05
ENSMUSG00000109179	Gm35339	protein_coding	139.112	-1.69645	0.315066	-5.38441	7.26833e-08	1.33157e-05
ENSMUSG00000013766	Ly6g6e	protein_coding	43.642	-2.8075	0.524836	-5.34928	8.83035e-08	1.57544e-05
ENSMUSG00000062257	Opcml	protein_coding	8533.98	-1.12366	0.2102	-5.34569	9.0075e-08	1.59661e-05
ENSMUSG00000056755	Grm7	protein_coding	1425.89	-1.04789	0.197108	-5.31633	1.05883e-07	1.85275e-05
ENSMUSG00000029064	Gnb1	protein_coding	31920.2	-1.70777	0.321908	-5.30516	1.12577e-07	1.94494e-05
ENSMUSG00000040998	Npnt	protein_coding	643.374	-0.977009	0.185035	-5.28013	1.29092e-07	2.18871e-05
ENSMUSG00000043850	Clrn1	protein_coding	77.0886	-1.93372	0.366161	-5.28107	1.28431e-07	2.18871e-05
ENSMUSG00000025370	Cdh9	protein_coding	169.311	-2.47069	0.469885	-5.25808	1.45569e-07	2.42292e-05
ENSMUSG00000021338	Carmil1	protein_coding	3553.02	-1.05898	0.201556	-5.25405	1.48788e-07	2.44667e-05
ENSMUSG00000075478	Slitrk1	protein_coding	993.776	-1.60519	0.305486	-5.25456	1.48382e-07	2.44667e-05
ENSMUSG00000057596	Trim30d	protein_coding	13.8398	-3.42308	0.654054	-5.23363	1.66209e-07	2.6998e-05
ENSMUSG00000020436	Gabrg2	protein_coding	2604.87	-1.71736	0.328587	-5.22649	1.72757e-07	2.75775e-05
ENSMUSG00000048782	Insc	protein_coding	411.734	-1.69893	0.325714	-5.21601	1.82816e-07	2.90136e-05
ENSMUSG00000022715	Tmem114	protein_coding	128.406	-2.02218	0.387997	-5.21184	1.86972e-07	2.9186e-05
ENSMUSG00000113309	Gm48408	TEC	47.3221	-2.29787	0.441485	-5.20485	1.94149e-07	2.99417e-05
ENSMUSG00000104843	Gm5308	processed_pseudogene	153.639	-1.33705	0.257415	-5.19416	2.05645e-07	3.15365e-05
ENSMUSG00000041380	Htr2c	protein_coding	135.401	-2.19846	0.424162	-5.18307	2.18267e-07	3.32851e-05
ENSMUSG00000026824	Kcnj3	protein_coding	568.286	-1.64414	0.317434	-5.17945	2.22539e-07	3.35615e-05
ENSMUSG00000034997	Htr2a	protein_coding	153.944	-2.61207	0.50429	-5.1797	2.2224e-07	3.35615e-05
ENSMUSG00000104586	4921539H07Rik	lncRNA	108.44	-2.35784	0.460734	-5.11758	3.09474e-07	4.56633e-05
ENSMUSG00000084843	B230312C02Rik	lncRNA	114.775	-2.17844	0.427223	-5.09907	3.4132e-07	4.98235e-05
ENSMUSG00000031278	Acsl4	protein_coding	6908.82	-1.63932	0.321845	-5.09352	3.51469e-07	5.10322e-05
ENSMUSG00000022097	Sftpc	protein_coding	42.977	-1.7278	0.339518	-5.08897	3.60012e-07	5.19961e-05
ENSMUSG00000109284	B230311B06Rik	lncRNA	33.2791	-3.11146	0.612896	-5.07665	3.84153e-07	5.51906e-05
ENSMUSG00000003813	Rad23a	protein_coding	961.37	-1.23849	0.244329	-5.06896	3.99996e-07	5.71659e-05
ENSMUSG00000097842	9330104G04Rik	lncRNA	51.0982	-1.53653	0.30342	-5.06405	4.10446e-07	5.80515e-05
ENSMUSG00000025658	Cnksr2	protein_coding	789.578	-1.27478	0.25269	-5.04482	4.53937e-07	6.32057e-05
ENSMUSG00000025875	Tspan17	protein_coding	2451.19	-1.10171	0.218466	-5.04293	4.58465e-07	6.32057e-05
ENSMUSG00000113167	Gm48482	TEC	243.732	-1.14488	0.22697	-5.04421	4.554e-07	6.32057e-05
ENSMUSG00000096768	Gm47283	lncRNA	3056.21	-1.60243	0.317975	-5.03947	4.66812e-07	6.40331e-05
ENSMUSG00000044337	Ackr3	protein_coding	135.29	-2.17547	0.431909	-5.03688	4.73193e-07	6.45838e-05
ENSMUSG00000071317	Bves	protein_coding	209.099	-1.39836	0.277861	-5.03261	4.83847e-07	6.57093e-05
ENSMUSG00000015501	Hivep2	protein_coding	2313.28	-0.959921	0.190958	-5.02686	4.98571e-07	6.73737e-05
ENSMUSG00000106248	Gm9728	processed_pseudogene	329.176	-1.21447	0.242085	-5.01671	5.25625e-07	6.96504e-05
ENSMUSG00000022594	Lynx1	protein_coding	4931.25	-2.02433	0.403831	-5.01282	5.36389e-07	7.03934e-05
ENSMUSG00000111669	Gm31698	lncRNA	19.7159	-2.94017	0.588888	-4.99274	5.95281e-07	7.71269e-05
ENSMUSG00000051557	Pusl1	protein_coding	899.369	-1.6056	0.321783	-4.98969	6.04765e-07	7.77244e-05
ENSMUSG00000053046	Brsk2	protein_coding	768.103	-1.12035	0.224574	-4.98877	6.07655e-07	7.77244e-05
ENSMUSG00000067795	4930444P10Rik	protein_coding	74.8733	-1.7109	0.342987	-4.98823	6.09335e-07	7.77244e-05
ENSMUSG00000044067	Gpr22	protein_coding	1446.2	-1.39939	0.280724	-4.98491	6.19912e-07	7.87058e-05
ENSMUSG00000018451	6330403K07Rik	protein_coding	9292.42	-1.17781	0.236892	-4.97193	6.6289e-07	8.26252e-05
ENSMUSG00000036111	Lmo1	protein_coding	770.938	-1.47133	0.296448	-4.96319	6.93445e-07	8.60408e-05
ENSMUSG00000024256	Adcyap1	protein_coding	165.201	-1.47026	0.296669	-4.95592	7.19905e-07	8.89196e-05
ENSMUSG00000073514	Dok6	protein_coding	573.591	-1.16806	0.236691	-4.93497	8.01639e-07	9.72549e-05
ENSMUSG00000042105	Inpp5f	protein_coding	16646.7	-1.80093	0.36525	-4.93068	8.19457e-07	9.72553e-05
ENSMUSG00000081783	Gm15599	processed_pseudogene	3051.53	-1.0527	0.213415	-4.93267	8.11141e-07	9.72553e-05
ENSMUSG00000096255	Dynlt1b	protein_coding	6487.27	-2.41025	0.488782	-4.93115	8.1748e-07	9.72553e-05
ENSMUSG00000105152	Gm42864	lncRNA	31.8176	-3.13573	0.636363	-4.92759	8.32522e-07	9.83781e-05
ENSMUSG00000085067	Gm15631	lncRNA	51.5994	-1.63553	0.332544	-4.91825	8.73223e-07	0.000102302
ENSMUSG00000033255	Gm5134	protein_coding	37.9438	-1.85731	0.377772	-4.91647	8.81189e-07	0.000102794
ENSMUSG00000031343	Gabra3	protein_coding	992.178	-1.61865	0.329394	-4.91404	8.92205e-07	0.000103636
ENSMUSG00000031344	Gabrq	protein_coding	39.2084	-2.70439	0.551897	-4.90017	9.57532e-07	0.000109823
ENSMUSG00000032570	Atp2c1	protein_coding	8852.39	-1.14472	0.234589	-4.87969	1.06255e-06	0.000119128
ENSMUSG00000022883	Robo1	protein_coding	572.2	-1.39722	0.286708	-4.87333	1.09735e-06	0.000120429
ENSMUSG00000030868	Dctn5	protein_coding	4353.69	-0.943339	0.193507	-4.87496	1.08833e-06	0.000120429
ENSMUSG00000057182	Scn3a	protein_coding	4092.94	-1.31338	0.270005	-4.86426	1.14888e-06	0.000124448
ENSMUSG00000030226	Lmo3	protein_coding	787.937	-1.751	0.360101	-4.86253	1.15898e-06	0.000124553
ENSMUSG00000005583	Mef2c	protein_coding	6086.99	-1.02341	0.211884	-4.83006	1.3649e-06	0.000144972
ENSMUSG00000020152	Actr2	protein_coding	14455.3	-0.840268	0.174063	-4.82739	1.38334e-06	0.000146361
ENSMUSG00000114603	Gm17938	processed_pseudogene	1162.03	-1.23214	0.256567	-4.80241	1.56766e-06	0.000164586
ENSMUSG00000092216	Gm19345	protein_coding	67.128	-1.35308	0.281873	-4.8003	1.58425e-06	0.000165691
ENSMUSG00000052534	Pbx1	protein_coding	4368.56	-0.973098	0.204176	-4.76598	1.87935e-06	0.000188605
ENSMUSG00000043940	Wdfy3	protein_coding	3690.44	-1.36758	0.287558	-4.75582	1.97642e-06	0.000196899
ENSMUSG00000030525	Chrna7	protein_coding	726.692	-1.89173	0.398775	-4.74387	2.09673e-06	0.000207371
ENSMUSG00000031974	Abcb10	protein_coding	742.028	-1.09257	0.230909	-4.73161	2.22749e-06	0.000218719
ENSMUSG00000030400	Ercc2	protein_coding	905.913	-1.38846	0.29394	-4.72363	2.3167e-06	0.000226663
ENSMUSG00000113923	Gm10126	processed_pseudogene	400.861	-2.17159	0.462187	-4.69851	2.62072e-06	0.000252783
ENSMUSG00000054203	Ifi205	protein_coding	18.4594	-2.38705	0.508384	-4.69537	2.6613e-06	0.000255794
ENSMUSG00000030905	Crym	protein_coding	5080.5	-1.6113	0.343459	-4.69139	2.71352e-06	0.000259898
ENSMUSG00000054263	Lifr	protein_coding	3218.22	-0.978157	0.209131	-4.67725	2.9075e-06	0.000277504
ENSMUSG00000102543	Pcdhgc5	protein_coding	1586.2	-1.40522	0.301858	-4.65523	3.23625e-06	0.000305675
ENSMUSG00000020651	Slc26a4	protein_coding	88.4087	-1.84426	0.397001	-4.64546	3.39312e-06	0.000319386
ENSMUSG00000106273	Gm43767	processed_pseudogene	55.5162	-1.35637	0.292131	-4.64304	3.43326e-06	0.000322054
ENSMUSG00000022415	Syngr1	protein_coding	16992.8	-1.50356	0.324557	-4.63265	3.61022e-06	0.000335198
ENSMUSG00000097383	1500026H17Rik	lncRNA	139.545	-1.12878	0.244156	-4.6232	3.77865e-06	0.000347292
ENSMUSG00000042436	Mfap4	protein_coding	187.546	-1.35118	0.292989	-4.6117	3.99393e-06	0.000364623
ENSMUSG00000047155	Cyp4x1	protein_coding	336.476	-1.73363	0.378956	-4.57476	4.76774e-06	0.000424486
ENSMUSG00000089996	Tmsb15b2	protein_coding	55.152	-1.76629	0.386117	-4.57448	4.77405e-06	0.000424486
ENSMUSG00000111722	Gm47270	lncRNA	31.1724	-2.03779	0.445756	-4.57152	4.84191e-06	0.000428256
ENSMUSG00000105993	Tex13c2	protein_coding	42.8392	-1.91247	0.418729	-4.56733	4.93974e-06	0.000434968
ENSMUSG00000029263	Pigg	protein_coding	1026.96	-1.23772	0.271995	-4.55054	5.35094e-06	0.00046223
ENSMUSG00000033981	Gria2	protein_coding	25085.4	-1.00881	0.221733	-4.54963	5.37395e-06	0.000462753
ENSMUSG00000022292	Rrm2b	protein_coding	886.225	-1.00136	0.220396	-4.54344	5.53444e-06	0.000472105
ENSMUSG00000064065	Ipcef1	protein_coding	52.0239	-1.64516	0.362324	-4.54059	5.60962e-06	0.000477027
ENSMUSG00000021276	Cinp	protein_coding	1195.26	-1.09096	0.240512	-4.53599	5.73339e-06	0.000484534
ENSMUSG00000063632	Sox11	protein_coding	13794.9	-1.18301	0.26124	-4.52843	5.94242e-06	0.000492746
ENSMUSG00000084883	Ccdc85c	protein_coding	523.469	-1.50358	0.332069	-4.52791	5.95692e-06	0.000492746
ENSMUSG00000108168	Gm43864	TEC	48.1418	-1.83806	0.405938	-4.52793	5.95634e-06	0.000492746
ENSMUSG00000042757	Tmem108	protein_coding	1937.98	-1.30208	0.287675	-4.52624	6.00429e-06	0.000493672
ENSMUSG00000052155	Acvr2a	protein_coding	3066.32	-1.07119	0.236993	-4.51993	6.186e-06	0.000507085
ENSMUSG00000032271	Nnmt	protein_coding	110.243	-1.77001	0.391894	-4.51655	6.28553e-06	0.000512167
ENSMUSG00000040855	Reps2	protein_coding	2482.63	-1.58587	0.351282	-4.51453	6.34574e-06	0.000515534
ENSMUSG00000098234	Snhg6	lncRNA	867.015	-1.69758	0.376333	-4.51084	6.45711e-06	0.000521478
ENSMUSG00000025885	Myo5b	protein_coding	2189.38	-0.861162	0.190962	-4.50961	6.49478e-06	0.000522973
ENSMUSG00000043635	Adamts3	protein_coding	338.626	-1.54486	0.34286	-4.5058	6.61231e-06	0.000530871
ENSMUSG00000068876	Cgn	protein_coding	605.483	-1.07092	0.23777	-4.50402	6.66799e-06	0.000533772
ENSMUSG00000083270	Gm13498	processed_pseudogene	109.137	-1.01608	0.225823	-4.49947	6.81243e-06	0.00054374
ENSMUSG00000115356	Gm2581	processed_pseudogene	14.2513	-2.86958	0.63916	-4.4896	7.13561e-06	0.00056295
ENSMUSG00000092074	Dynlt1a	protein_coding	5779.27	-1.87034	0.417071	-4.48447	7.30939e-06	0.000572392
ENSMUSG00000071528	Atp5md	protein_coding	8573.27	-1.81016	0.403971	-4.4809	7.43279e-06	0.000578048
ENSMUSG00000037653	Kctd8	protein_coding	173.582	-1.31525	0.294884	-4.46024	8.18686e-06	0.000634877
ENSMUSG00000053025	Sv2b	protein_coding	6921.71	-1.41197	0.316735	-4.45789	8.27702e-06	0.000638243
ENSMUSG00000028011	Tdo2	protein_coding	79.0069	-2.55307	0.574077	-4.44726	8.69723e-06	0.000660596
ENSMUSG00000052572	Dlg2	protein_coding	4995.85	-1.31631	0.296006	-4.44689	8.71211e-06	0.000660596
ENSMUSG00000080825	Gm14892	processed_pseudogene	26.6689	-1.81046	0.407283	-4.44522	8.78017e-06	0.000663912
ENSMUSG00000056155	Nanos3	protein_coding	29.8123	-1.97347	0.444199	-4.44275	8.88159e-06	0.000667881
ENSMUSG00000027834	Serpini1	protein_coding	6447.45	-1.7938	0.40388	-4.44142	8.93652e-06	0.00066864
ENSMUSG00000039987	Phtf2	protein_coding	1464.52	-0.907758	0.204419	-4.44069	8.96728e-06	0.000668797
ENSMUSG00000085642	3110053B16Rik	transcribed_unprocessed_pseudogene	199.89	-1.6215	0.365462	-4.43684	9.12897e-06	0.000677156
ENSMUSG00000107862	Gm44151	lncRNA	89.3761	-1.6106	0.363348	-4.43268	9.30703e-06	0.000686633
ENSMUSG00000109171	Gm5735	processed_pseudogene	308.386	-1.97697	0.446368	-4.42901	9.4665e-06	0.000696515
ENSMUSG00000034501	Pcnx4	protein_coding	2779.09	-0.708157	0.159952	-4.42732	9.54131e-06	0.000700025
ENSMUSG00000115664	Gm32913	lncRNA	10.6135	-3.93288	0.888431	-4.42677	9.5655e-06	0.000700025
ENSMUSG00000019865	Nmbr	protein_coding	45.8527	-2.55435	0.57772	-4.42142	9.80536e-06	0.000713496
ENSMUSG00000020435	Osbp2	protein_coding	1878.8	-1.50181	0.33962	-4.42204	9.77749e-06	0.000713496
ENSMUSG00000050891	Tatdn1	protein_coding	1393	-1.81642	0.411073	-4.41872	9.92854e-06	0.000718884
ENSMUSG00000041762	Gpr155	protein_coding	2555.41	-0.890112	0.20157	-4.4159	1.0059e-05	0.000722582
ENSMUSG00000021189	Atxn3	protein_coding	908.049	-0.711584	0.161209	-4.41404	1.01459e-05	0.000725008
ENSMUSG00000115729	Gm5468	lncRNA	89.6546	-1.10797	0.251625	-4.40325	1.06643e-05	0.000758082
ENSMUSG00000027776	Il12a	protein_coding	23.0185	-2.02685	0.465763	-4.35166	1.35108e-05	0.000912882
ENSMUSG00000025279	Dnase1l3	protein_coding	15.4136	-2.0032	0.460477	-4.35026	1.35974e-05	0.0009157
ENSMUSG00000080944	Gm12967	processed_pseudogene	36.0857	-1.90903	0.438866	-4.34991	1.36196e-05	0.0009157
ENSMUSG00000038141	Tmem181a	protein_coding	8665.31	-1.22517	0.281846	-4.34696	1.38039e-05	0.000923541
ENSMUSG00000037872	Ackr1	protein_coding	896.262	-0.810897	0.186785	-4.34135	1.41611e-05	0.000940749
ENSMUSG00000042045	Sln	protein_coding	517.637	-2.32314	0.535127	-4.3413	1.41645e-05	0.000940749
ENSMUSG00000082524	Gm6272	processed_pseudogene	94.2899	-2.21643	0.511129	-4.33635	1.4487e-05	0.000957508
ENSMUSG00000040693	Slco4c1	protein_coding	22.6721	-2.10514	0.487722	-4.31628	1.58684e-05	0.00103133
ENSMUSG00000059064	Gm10059	processed_pseudogene	915.985	-2.00585	0.465219	-4.31161	1.62067e-05	0.00104339
ENSMUSG00000094002	Gm9866	lncRNA	236.051	-1.79712	0.417564	-4.30381	1.67884e-05	0.00107192
ENSMUSG00000034892	Rps29	protein_coding	5243.59	-1.94343	0.452811	-4.29191	1.77139e-05	0.00112208
ENSMUSG00000094189	Gm6134	processed_pseudogene	116.636	-2.07958	0.484577	-4.29154	1.77439e-05	0.00112208
ENSMUSG00000053185	Gm9898	lncRNA	13.0344	-2.38536	0.557182	-4.28112	1.85957e-05	0.00116424
ENSMUSG00000034648	Lrrn1	protein_coding	4634.93	-1.2041	0.281405	-4.2789	1.8782e-05	0.00117053
ENSMUSG00000042604	Kcna4	protein_coding	932.533	-0.799055	0.187769	-4.25552	2.08562e-05	0.00129096
ENSMUSG00000111348	Gm19531	lncRNA	187.678	-1.59355	0.374513	-4.25499	2.09061e-05	0.00129112
ENSMUSG00000095288	Gm7618	processed_pseudogene	752.93	-1.93106	0.453934	-4.25405	2.0994e-05	0.00129362
ENSMUSG00000108607	Gm44646	lncRNA	19.8686	-1.86788	0.441332	-4.23235	2.31257e-05	0.00139352
ENSMUSG00000032303	Chrna3	protein_coding	69.201	-1.93029	0.456533	-4.22814	2.35627e-05	0.00141051
ENSMUSG00000115138	Gm36899	lncRNA	39.361	-1.41485	0.334598	-4.22851	2.35246e-05	0.00141051
ENSMUSG00000026516	Nvl	protein_coding	2437.32	-1.07915	0.255525	-4.22329	2.40767e-05	0.00143498
ENSMUSG00000040929	Rfx3	protein_coding	2320.22	-1.04618	0.247949	-4.21933	2.45027e-05	0.00144773
ENSMUSG00000032332	Col12a1	protein_coding	901.969	-1.5842	0.375916	-4.21424	2.50625e-05	0.00147442
ENSMUSG00000090222	Ifi203-ps	unprocessed_pseudogene	79.9512	-1.31681	0.312565	-4.21293	2.52077e-05	0.0014766
ENSMUSG00000094374	Gm5435	processed_pseudogene	66.2679	-1.42992	0.340157	-4.2037	2.62592e-05	0.0015251
ENSMUSG00000049928	Glp2r	protein_coding	126.651	-1.849	0.440556	-4.19696	2.70517e-05	0.00156447
ENSMUSG00000026726	Cubn	protein_coding	132.057	-1.12233	0.267485	-4.19584	2.71856e-05	0.00156889
ENSMUSG00000019768	Esr1	protein_coding	101.14	-1.27816	0.305238	-4.18743	2.82137e-05	0.00162479
ENSMUSG00000038970	Lmtk2	protein_coding	1571.06	-1.11409	0.266218	-4.18487	2.85324e-05	0.00163281
ENSMUSG00000085139	A730046J19Rik	protein_coding	42.4615	-2.03445	0.48611	-4.18516	2.84968e-05	0.00163281
ENSMUSG00000000386	Mx1	polymorphic_pseudogene	45.454	-1.35558	0.324185	-4.18151	2.89577e-05	0.00165368
ENSMUSG00000039478	Micu3	protein_coding	2747.73	-1.11564	0.267201	-4.17528	2.97621e-05	0.00168551
ENSMUSG00000042659	Arrdc4	protein_coding	2500.37	-0.963006	0.230833	-4.17188	3.02096e-05	0.00169677
ENSMUSG00000089214	Mir1931	miRNA	12.2911	-2.44124	0.585486	-4.1696	3.05132e-05	0.00171031
ENSMUSG00000031380	Vegfd	protein_coding	69.4264	-1.14987	0.275968	-4.16668	3.09069e-05	0.00172599
ENSMUSG00000063362	Alg11	protein_coding	2480.52	-1.17171	0.281292	-4.16544	3.10751e-05	0.00173114
ENSMUSG00000085218	BB218582	lncRNA	35.6641	-1.77887	0.427191	-4.1641	3.12577e-05	0.00173776
ENSMUSG00000050663	Trhde	protein_coding	124.598	-1.50131	0.360796	-4.16111	3.167e-05	0.00175119
ENSMUSG00000060735	Rxfp3	protein_coding	622.382	-2.24852	0.540468	-4.16032	3.17805e-05	0.00175119
ENSMUSG00000090243	Gm16103	processed_pseudogene	93.6391	-1.2281	0.295213	-4.16004	3.1819e-05	0.00175119
ENSMUSG00000032327	Stra6	protein_coding	292.653	-0.859927	0.206934	-4.15556	3.24497e-05	0.00177867
ENSMUSG00000031374	Zfp92	protein_coding	75.9328	-1.19086	0.286659	-4.15428	3.26316e-05	0.00178506
ENSMUSG00000105974	Gm43318	TEC	16.5327	-2.01988	0.486531	-4.15159	3.30176e-05	0.00180256
ENSMUSG00000021704	Mtx3	protein_coding	590.529	-0.898673	0.216655	-4.14795	3.35465e-05	0.0018169
ENSMUSG00000109372	Gm19410	protein_coding	114.239	-1.6402	0.395383	-4.14839	3.3482e-05	0.0018169
ENSMUSG00000030406	Gipr	protein_coding	81.5306	-1.65039	0.397988	-4.14683	3.3711e-05	0.0018222
ENSMUSG00000110415	Gm6203	processed_pseudogene	30.057	-2.07088	0.499546	-4.14553	3.39022e-05	0.00182891
ENSMUSG00000107283	Mpv17	protein_coding	1538.56	-1.14366	0.276364	-4.13823	3.49995e-05	0.00187024
ENSMUSG00000062393	Dgkk	protein_coding	155.733	-1.80164	0.436881	-4.12388	3.72547e-05	0.00196701
ENSMUSG00000068243	Gm7079	processed_pseudogene	669.374	-1.89857	0.460766	-4.12047	3.781e-05	0.00197917
ENSMUSG00000087138	Gm15545	lncRNA	51.7971	-1.52353	0.370173	-4.11571	3.85986e-05	0.00201074
ENSMUSG00000097017	Gm26707	lncRNA	21.2319	-1.76646	0.429524	-4.1126	3.9122e-05	0.00203025
ENSMUSG00000094910	D430019H16Rik	protein_coding	6340.66	-1.22342	0.298053	-4.10472	4.04803e-05	0.00208489
ENSMUSG00000026319	Relch	protein_coding	2326.95	-0.794458	0.193625	-4.10308	4.07688e-05	0.0020958
ENSMUSG00000029571	Tmem106b	protein_coding	5997.25	-0.872605	0.212844	-4.09974	4.13622e-05	0.00211832
ENSMUSG00000036510	Cdh8	protein_coding	1856.91	-1.17717	0.287254	-4.098	4.16741e-05	0.0021303
ENSMUSG00000026077	Npas2	protein_coding	71.1763	-1.57377	0.384265	-4.09555	4.21174e-05	0.00214893
ENSMUSG00000022756	Slc7a4	protein_coding	7658.22	-1.05132	0.256773	-4.09437	4.23317e-05	0.00215584
ENSMUSG00000040452	Cdh12	protein_coding	64.6718	-1.97709	0.48342	-4.08979	4.31767e-05	0.00219478
ENSMUSG00000022587	Ly6e	protein_coding	3072.24	-0.94461	0.231529	-4.07988	4.50593e-05	0.00227354
ENSMUSG00000029189	Sel1l3	protein_coding	691.567	-0.814782	0.19975	-4.07901	4.5228e-05	0.00227784
ENSMUSG00000113701	B230303A05Rik	transcribed_processed_pseudogene	173.991	-0.973525	0.239401	-4.0665	4.77251e-05	0.00237729
ENSMUSG00000040118	Cacna2d1	protein_coding	3306.41	-1.2496	0.30915	-4.04204	5.29875e-05	0.00258286
ENSMUSG00000024027	Glp1r	protein_coding	93.5399	-1.92238	0.476266	-4.03635	5.42883e-05	0.00263216
ENSMUSG00000084047	Gm14984	processed_pseudogene	22.915	-1.94374	0.481785	-4.03446	5.4728e-05	0.00264878
ENSMUSG00000000579	Dynlt1c	protein_coding	6112.32	-1.86019	0.46149	-4.03083	5.55799e-05	0.00267578
ENSMUSG00000086170	Gm12144	lncRNA	63.2409	-1.55188	0.385389	-4.02679	5.65431e-05	0.00270782
ENSMUSG00000033060	Lmo7	protein_coding	1711.24	-1.23345	0.30678	-4.02065	5.80371e-05	0.00276482
ENSMUSG00000050914	Ankrd37	protein_coding	93.512	-1.1175	0.27804	-4.0192	5.83961e-05	0.00277707
ENSMUSG00000098129	Gm27040	lncRNA	17.364	-1.75194	0.436254	-4.01588	5.9224e-05	0.00281155
ENSMUSG00000025558	Dock9	protein_coding	6418.19	-1.35066	0.336808	-4.01018	6.06727e-05	0.00286537
ENSMUSG00000007594	Hapln4	protein_coding	750.405	-1.6141	0.402766	-4.00753	6.13575e-05	0.00288772
ENSMUSG00000068566	Myadm	protein_coding	1075.02	-1.02729	0.256859	-3.99944	6.34926e-05	0.00298306
ENSMUSG00000081735	Gm14530	processed_pseudogene	13.013	-2.22246	0.555891	-3.99802	6.38748e-05	0.00299586
ENSMUSG00000030222	Rerg	protein_coding	655.491	-1.69723	0.425179	-3.99181	6.55696e-05	0.0030605
ENSMUSG00000067288	Rps28	protein_coding	3150.02	-1.79144	0.448785	-3.99174	6.55893e-05	0.0030605
ENSMUSG00000075318	Scn2a	protein_coding	9961.91	-1.28304	0.321725	-3.988	6.66314e-05	0.00309326
ENSMUSG00000028407	Smim27	protein_coding	93.8222	-1.24336	0.311834	-3.98727	6.68392e-05	0.00309764
ENSMUSG00000083841	Gm1947	processed_pseudogene	97.512	-0.96726	0.243021	-3.98016	6.88703e-05	0.00315713
ENSMUSG00000105031	Gm3511	processed_pseudogene	620.284	-1.85476	0.466027	-3.97994	6.89326e-05	0.00315713
ENSMUSG00000037972	Snn	protein_coding	2745.55	-1.25641	0.316632	-3.96804	7.24653e-05	0.00330231
ENSMUSG00000026482	Rgl1	protein_coding	2307.78	-0.759548	0.191545	-3.96539	7.32775e-05	0.00333376
ENSMUSG00000059173	Pde1a	protein_coding	3207.16	-1.1815	0.298231	-3.96168	7.44229e-05	0.00335789
ENSMUSG00000030137	Tuba8	protein_coding	129.775	-1.22273	0.308775	-3.95994	7.49691e-05	0.00337139
ENSMUSG00000032067	Pts	protein_coding	1123.4	-1.05046	0.265765	-3.95259	7.73101e-05	0.00344826
ENSMUSG00000031877	Ces2g	protein_coding	40.7926	-1.47543	0.373731	-3.94783	7.88616e-05	0.003506
ENSMUSG00000093536	Smim17	protein_coding	125.919	-1.64958	0.418239	-3.94411	8.00973e-05	0.0035443
ENSMUSG00000039375	Wdr17	protein_coding	300.908	-1.01409	0.257843	-3.933	8.38929e-05	0.00366682
ENSMUSG00000093483	AA465934	lncRNA	69.0628	-1.09868	0.279895	-3.92531	8.66168e-05	0.00374111
ENSMUSG00000028222	Calb1	protein_coding	7405.91	-1.80416	0.460591	-3.91706	8.96343e-05	0.00383867
ENSMUSG00000040537	Adam22	protein_coding	11623.4	-1.24174	0.317087	-3.91608	9.00007e-05	0.00383867
ENSMUSG00000041852	Tcf20	protein_coding	2096.93	-0.889102	0.227009	-3.91659	8.98094e-05	0.00383867
ENSMUSG00000104597	B230334C09Rik	lncRNA	1044.1	-1.01293	0.258656	-3.91615	8.99748e-05	0.00383867
ENSMUSG00000081344	Gm14303	processed_pseudogene	3029.18	-1.7512	0.447783	-3.91083	9.19791e-05	0.00391083
ENSMUSG00000038811	Gngt2	protein_coding	172.97	-1.67987	0.430517	-3.90199	9.54052e-05	0.00400946
ENSMUSG00000035653	Lrfn5	protein_coding	1287.56	-1.05379	0.27036	-3.89775	9.70916e-05	0.00406489
ENSMUSG00000034098	Fstl5	protein_coding	508.834	-1.39673	0.358474	-3.89631	9.76692e-05	0.00407657
ENSMUSG00000024109	Nrxn1	protein_coding	16597.8	-1.10702	0.284229	-3.89483	9.82691e-05	0.00409535
ENSMUSG00000044550	Tceal3	protein_coding	2807.82	-0.983277	0.252798	-3.88958	0.000100417	0.00413953
ENSMUSG00000044667	Plppr4	protein_coding	15311.6	-1.14567	0.29452	-3.88995	0.000100266	0.00413953
ENSMUSG00000058897	Col25a1	protein_coding	2148.93	-1.35813	0.349187	-3.8894	0.000100491	0.00413953
ENSMUSG00000071984	Fndc1	protein_coding	1225.82	-1.38019	0.354871	-3.88928	0.000100542	0.00413953
ENSMUSG00000039270	Megf9	protein_coding	4692.7	-0.76782	0.197526	-3.88718	0.000101415	0.00416834
ENSMUSG00000036062	Phf24	protein_coding	1610.77	-0.977091	0.251492	-3.88518	0.000102254	0.00417582
ENSMUSG00000000171	Sdhd	protein_coding	5843.24	-0.793853	0.204415	-3.88354	0.000102948	0.00419429
ENSMUSG00000031144	Syp	protein_coding	7241.86	-1.49248	0.384425	-3.88237	0.000103442	0.00420188
ENSMUSG00000055775	Myh8	protein_coding	155.86	-1.38732	0.357498	-3.88063	0.000104186	0.00421804
ENSMUSG00000092178	Gm45351	unprocessed_pseudogene	117.075	-0.979374	0.252431	-3.87977	0.000104554	0.00422191
ENSMUSG00000116170	Gm6332	processed_pseudogene	14.5864	-2.07249	0.534318	-3.87876	0.00010499	0.00423326
ENSMUSG00000052014	A330070K13Rik	protein_coding	21.4863	-1.8433	0.476113	-3.87157	0.000108137	0.0043155
ENSMUSG00000040441	Slc26a10	protein_coding	95.3253	-1.15539	0.298691	-3.8682	0.000109643	0.00435653
ENSMUSG00000036095	Dgkb	protein_coding	2107.12	-0.870204	0.225331	-3.86189	0.000112514	0.00445763
ENSMUSG00000022773	Ypel1	protein_coding	1366.98	-0.865873	0.225353	-3.8423	0.000121889	0.00477557
ENSMUSG00000086968	4933431E20Rik	lncRNA	3057.43	-0.983845	0.256063	-3.84219	0.000121939	0.00477557
ENSMUSG00000027347	Rasgrp1	protein_coding	183.202	-1.3458	0.350338	-3.84144	0.000122313	0.00478335
ENSMUSG00000054672	Scart2	protein_coding	36.8473	-1.54528	0.403396	-3.83069	0.000127784	0.00496176
ENSMUSG00000051726	Kcnf1	protein_coding	2318.29	-1.33167	0.347894	-3.82781	0.000129291	0.00500602
ENSMUSG00000002324	Rec8	protein_coding	185.618	-1.63822	0.428801	-3.82048	0.000133195	0.00512809
ENSMUSG00000052087	Rgs14	protein_coding	410.684	-1.80324	0.4723	-3.818	0.00013454	0.0051653
ENSMUSG00000037400	Atp11b	protein_coding	2636.68	-0.859886	0.225598	-3.81158	0.000138082	0.00524962
ENSMUSG00000087687	Pet100	protein_coding	648.272	-1.35769	0.356181	-3.8118	0.000137956	0.00524962
ENSMUSG00000040703	Cyp2s1	protein_coding	64.0496	-1.11399	0.292385	-3.81	0.000138965	0.00527585
ENSMUSG00000116881	Gm49674	TEC	17.5514	-2.10725	0.553387	-3.80791	0.000140148	0.00530601
ENSMUSG00000027577	Chrna4	protein_coding	1019.21	-1.08596	0.285249	-3.80706	0.000140627	0.00531674
ENSMUSG00000046717	Igbp1b	protein_coding	11.7672	-2.01687	0.529948	-3.8058	0.000141348	0.00533662
ENSMUSG00000022306	Zfpm2	protein_coding	1553.09	-1.02244	0.268936	-3.80177	0.000143663	0.00540907
ENSMUSG00000110515	Gm9644	processed_pseudogene	43.5801	-1.25213	0.329331	-3.80203	0.000143514	0.00540907
ENSMUSG00000046415	B430212C06Rik	lncRNA	30.2701	-1.4474	0.381546	-3.79351	0.000148535	0.00554659
ENSMUSG00000110701	Gm6013	processed_pseudogene	19.2365	-1.65388	0.437147	-3.78333	0.000154742	0.0057158
ENSMUSG00000115174	Gm35996	lncRNA	12.6697	-1.94839	0.515225	-3.78162	0.000155811	0.00574755
ENSMUSG00000050623	Catsperz	protein_coding	60.5166	-1.35654	0.35891	-3.7796	0.000157079	0.00578647
ENSMUSG00000026610	Esrrg	protein_coding	136.286	-1.33478	0.353227	-3.77881	0.000157578	0.00578924
ENSMUSG00000027162	Lin7c	protein_coding	11489.5	-0.689612	0.182987	-3.76865	0.000164135	0.00599784
ENSMUSG00000075502	Kbtbd6	protein_coding	205.717	-0.892925	0.236921	-3.76888	0.000163984	0.00599784
ENSMUSG00000024670	Cd6	protein_coding	14.8855	-1.8326	0.486686	-3.76547	0.000166239	0.00604239
ENSMUSG00000100222	Psmb6-ps2	processed_pseudogene	50.5203	-1.18247	0.314129	-3.76429	0.000167025	0.00605483
ENSMUSG00000046846	Spesp1	protein_coding	17.3105	-2.16864	0.576197	-3.76372	0.000167407	0.00606061
ENSMUSG00000110532	Gm35857	processed_pseudogene	717.418	-1.92581	0.511876	-3.76226	0.000168386	0.00607994
ENSMUSG00000111873	Gm39463	lncRNA	47.6515	-1.51457	0.402553	-3.76241	0.000168282	0.00607994
ENSMUSG00000036815	Dpp10	protein_coding	1494.57	-1.11071	0.29532	-3.76104	0.000169207	0.00609201
ENSMUSG00000041258	Zfp236	protein_coding	618.567	-0.652024	0.173375	-3.76077	0.00016939	0.00609201
ENSMUSG00000084830	Gm14539	processed_pseudogene	2770.11	-1.96411	0.522255	-3.76082	0.000169355	0.00609201
ENSMUSG00000072982	9230009I02Rik	lncRNA	50.0748	-1.58053	0.421643	-3.74851	0.000177888	0.00636559
ENSMUSG00000064916	Gm22573	snRNA	14.6224	-2.45892	0.656398	-3.74609	0.000179614	0.00640904
ENSMUSG00000085584	Rtl9	protein_coding	123.13	-1.5748	0.42043	-3.74569	0.000179898	0.00641079
ENSMUSG00000116845	Gm46546	processed_pseudogene	20.0154	-1.96346	0.5244	-3.74421	0.000180966	0.00643205
ENSMUSG00000093473	Gm20620	processed_pseudogene	37.8781	-1.57102	0.420499	-3.7361	0.0001869	0.00658298
ENSMUSG00000073179	Gm10478	pseudogene	34.8957	-1.26082	0.337805	-3.73239	0.000189669	0.00667189
ENSMUSG00000020635	Fkbp1b	protein_coding	1198.89	-1.13102	0.303176	-3.73057	0.000191049	0.00668896
ENSMUSG00000095677	Dynlt1f	protein_coding	5581.42	-1.75721	0.471466	-3.72711	0.000193689	0.00675239
ENSMUSG00000027763	Mbnl1	protein_coding	4079.41	-1.47949	0.39736	-3.72331	0.00019663	0.00683746
ENSMUSG00000117172	A230051N06Rik	lncRNA	112.957	-1.43122	0.38454	-3.72191	0.000197723	0.00685801
ENSMUSG00000028456	Unc13b	protein_coding	627.331	-0.798736	0.2151	-3.71332	0.000204558	0.00703659
ENSMUSG00000031558	Slit2	protein_coding	940.805	-1.5851	0.427546	-3.70743	0.00020937	0.00716135
ENSMUSG00000049583	Grm5	protein_coding	4877.12	-1.1275	0.304143	-3.70714	0.000209617	0.00716135
ENSMUSG00000000223	Drp2	protein_coding	1189.12	-0.786146	0.212508	-3.69937	0.000216136	0.00735643
ENSMUSG00000085151	1110018N20Rik	lncRNA	35.1151	-1.25891	0.340524	-3.69699	0.000218175	0.00740735
ENSMUSG00000025192	Entpd7	protein_coding	1124.25	-0.836651	0.226355	-3.69618	0.000218867	0.00740739
ENSMUSG00000072576	Gm16020	processed_pseudogene	229.667	-1.75345	0.474378	-3.69631	0.000218755	0.00740739
ENSMUSG00000026028	Trak2	protein_coding	5771.11	-0.913497	0.247381	-3.69267	0.000221914	0.00747851
ENSMUSG00000036304	Zdhhc23	protein_coding	372.898	-1.20899	0.32797	-3.68627	0.000227561	0.00761125
ENSMUSG00000027217	Tspan18	protein_coding	9979.7	-1.12419	0.305026	-3.68557	0.00022819	0.00761481
ENSMUSG00000090061	Nwd2	protein_coding	822.275	-1.12189	0.304783	-3.68096	0.000232355	0.00771909
ENSMUSG00000053040	Aph1c	protein_coding	297.655	-0.968961	0.263738	-3.67396	0.000238822	0.00787335
ENSMUSG00000066407	Gm10263	processed_pseudogene	1258.71	-1.7962	0.48889	-3.67404	0.000238743	0.00787335
ENSMUSG00000044071	Tafa2	protein_coding	2900	-1.50447	0.409584	-3.67317	0.000239558	0.00788807
ENSMUSG00000021541	Trpc7	protein_coding	317.691	-1.17822	0.320847	-3.67222	0.00024045	0.0079079
ENSMUSG00000022510	Trp63	protein_coding	37.2119	-1.33489	0.363755	-3.66974	0.000242795	0.0079612
ENSMUSG00000026114	Cnga3	protein_coding	14.0351	-1.94576	0.530169	-3.67008	0.000242478	0.0079612
ENSMUSG00000050856	Atp5k	protein_coding	4043.04	-1.79649	0.490192	-3.66487	0.000247461	0.00807042
ENSMUSG00000032925	Itgbl1	protein_coding	529.63	-1.26171	0.344369	-3.66384	0.000248465	0.00809349
ENSMUSG00000054162	Spock3	protein_coding	1827.81	-1.66385	0.454893	-3.65767	0.00025452	0.00820263
ENSMUSG00000063531	Sema3e	protein_coding	419.381	-1.13629	0.310591	-3.65848	0.000253717	0.00820263
ENSMUSG00000086017	Gm11872	lncRNA	34.3759	-1.41139	0.385816	-3.65821	0.000253984	0.00820263
ENSMUSG00000105703	Gm43305	lncRNA	1958.13	-1.07602	0.294164	-3.6579	0.000254285	0.00820263
ENSMUSG00000048905	Bnip5	protein_coding	138.651	-1.32631	0.363131	-3.65244	0.000259761	0.00835184
ENSMUSG00000028064	Sema4a	protein_coding	1448.99	-1.28741	0.352713	-3.65001	0.000262226	0.00839154
ENSMUSG00000041482	Piezo2	protein_coding	124.067	-1.11036	0.304453	-3.64708	0.000265233	0.00844816
ENSMUSG00000092490	Gm20482	transcribed_unprocessed_pseudogene	84.8112	-1.04431	0.286338	-3.64714	0.00026518	0.00844816
ENSMUSG00000047562	Mmp10	protein_coding	20.2729	-2.43317	0.667303	-3.64627	0.000266072	0.00846499
ENSMUSG00000026311	Asb1	protein_coding	2071.61	-1.11139	0.304835	-3.64588	0.000266473	0.0084679
ENSMUSG00000019894	Slc6a15	protein_coding	2963.53	-1.11508	0.305949	-3.64466	0.000267744	0.00847867
ENSMUSG00000102298	Gm33707	processed_pseudogene	149.682	-1.27452	0.349667	-3.64495	0.000267441	0.00847867
ENSMUSG00000035877	Zhx3	protein_coding	4769.03	-0.626721	0.172047	-3.64272	0.000269771	0.00852307
ENSMUSG00000020940	Efcab15	protein_coding	60.9574	-1.21238	0.332901	-3.64185	0.000270685	0.00854207
ENSMUSG00000087336	Gm15860	lncRNA	74.9132	-1.19179	0.327522	-3.63881	0.000273896	0.00859896
ENSMUSG00000018906	P4ha2	protein_coding	863.92	-0.901196	0.247777	-3.63712	0.000275699	0.00863182
ENSMUSG00000066129	Kndc1	protein_coding	2146.2	-1.21329	0.333768	-3.63513	0.000277844	0.00867036
ENSMUSG00000084979	Gm16267	lncRNA	17.7811	-1.61846	0.445828	-3.63024	0.000283157	0.00880336
ENSMUSG00000039145	Camk1d	protein_coding	3074.2	-0.860295	0.237025	-3.62955	0.000283918	0.00881516
ENSMUSG00000072940	Gm10443	processed_pseudogene	1862.57	-1.75643	0.483971	-3.6292	0.000284306	0.00881516
ENSMUSG00000030792	Dkkl1	protein_coding	38.1948	-1.37317	0.378459	-3.62833	0.000285264	0.00881601
ENSMUSG00000101464	Gm7436	processed_pseudogene	15.3695	-1.95943	0.540068	-3.62811	0.000285502	0.00881601
ENSMUSG00000005980	Dnase1	protein_coding	127.937	-1.46871	0.405281	-3.62394	0.000290152	0.00891923
ENSMUSG00000048661	Lemd3	protein_coding	339.82	-1.04627	0.289141	-3.61853	0.000296277	0.00903629
ENSMUSG00000039883	Lrrc17	protein_coding	61.6295	-1.50892	0.417178	-3.61698	0.000298058	0.00906802
ENSMUSG00000054418	2900041M22Rik	lncRNA	32.1308	-2.43407	0.673193	-3.6157	0.000299532	0.00906802
ENSMUSG00000101939	Gm28438	unprocessed_pseudogene	5140.86	-1.96876	0.544451	-3.61605	0.000299138	0.00906802
ENSMUSG00000093490	Gm19932	processed_pseudogene	16.0266	-2.213	0.612201	-3.61483	0.00030054	0.00908509
ENSMUSG00000002633	Shh	protein_coding	49.6383	-1.67387	0.463204	-3.61367	0.000301889	0.00911578
ENSMUSG00000046411	Rps4l-ps	processed_pseudogene	35.1841	-1.36789	0.379517	-3.60428	0.000313025	0.00942077
ENSMUSG00000020295	Hbq1a	protein_coding	129.154	-1.43417	0.398149	-3.60211	0.000315651	0.0094789
ENSMUSG00000023192	Grm2	protein_coding	1569.96	-1.83348	0.509588	-3.59797	0.000320707	0.00958853
ENSMUSG00000041935	AW549877	protein_coding	2462.36	-0.832911	0.231808	-3.5931	0.000326767	0.00975904
ENSMUSG00000109461	Gm44848	TEC	32.0297	-1.60109	0.44588	-3.59086	0.000329595	0.009822
ENSMUSG00000050211	Pla2g4e	protein_coding	78.1965	-1.06819	0.297963	-3.58497	0.000337123	0.0100244
ENSMUSG00000117640	Gm7411	processed_pseudogene	42.1996	-1.20236	0.336166	-3.57668	0.000347984	0.0103025
ENSMUSG00000069188	Gm13192	processed_pseudogene	1013.01	-1.74105	0.486962	-3.57533	0.000349787	0.0103447
ENSMUSG00000006269	Atp6v1b1	protein_coding	104.262	-1.74746	0.488862	-3.57455	0.000350829	0.0103643
ENSMUSG00000023994	Nfya	protein_coding	724.381	-0.706167	0.197736	-3.57126	0.000355269	0.0104502
ENSMUSG00000117635	Gm41653	lncRNA	16.4369	-1.79709	0.504384	-3.56293	0.000366733	0.010647
ENSMUSG00000027965	Olfm3	protein_coding	109.9	-1.63979	0.460468	-3.56114	0.000369245	0.0106885
ENSMUSG00000043029	Trpv3	protein_coding	35.2881	-1.27663	0.358689	-3.55917	0.000372035	0.0107286
ENSMUSG00000046922	Gpr6	protein_coding	61.6152	-1.19986	0.337155	-3.55877	0.000372594	0.0107286
ENSMUSG00000044573	Acp1	protein_coding	3859.42	-0.607984	0.170942	-3.55666	0.000375601	0.0107697
ENSMUSG00000109150	Gm45793	TEC	19.562	-2.14405	0.603216	-3.55437	0.000378886	0.0108525
ENSMUSG00000026617	Bpnt1	protein_coding	4421.27	-1.032	0.2906	-3.55128	0.000383358	0.0109462
ENSMUSG00000027858	Tspan2	protein_coding	1027.03	-0.798006	0.224695	-3.55151	0.00038303	0.0109462
ENSMUSG00000064201	Krt2	protein_coding	32.5886	-1.16724	0.328984	-3.548	0.00038817	0.0110489
ENSMUSG00000038822	Hace1	protein_coding	898.384	-1.16594	0.328686	-3.54726	0.000389254	0.0110501
ENSMUSG00000051113	Fam71e1	protein_coding	288.283	-1.03492	0.291735	-3.54746	0.000388965	0.0110501
ENSMUSG00000032360	Hcrtr2	protein_coding	148.312	-1.27265	0.359151	-3.54349	0.000394874	0.0111231
ENSMUSG00000117192	Gm18649	processed_pseudogene	42.0408	-1.45024	0.410858	-3.52979	0.000415892	0.011608
ENSMUSG00000046093	Hpcal4	protein_coding	20689.2	-1.25179	0.354667	-3.52948	0.000416371	0.0116095
ENSMUSG00000113902	Ndufb1	protein_coding	1989.97	-1.53131	0.434043	-3.52801	0.000418695	0.0116505
ENSMUSG00000084208	Gm12792	processed_pseudogene	72.8413	-1.40284	0.398998	-3.51591	0.000438257	0.0120962
ENSMUSG00000007415	Gatad1	protein_coding	1817.27	-0.765267	0.217895	-3.51209	0.000444589	0.0122462
ENSMUSG00000113196	D230049E03Rik	TEC	59.4205	-1.44479	0.411571	-3.51042	0.000447395	0.0122863
ENSMUSG00000114083	Gm47860	transcribed_processed_pseudogene	15.4194	-1.89587	0.540118	-3.51011	0.000447929	0.0122886
ENSMUSG00000039717	Ralyl	protein_coding	1270.35	-0.892031	0.254324	-3.50746	0.000452401	0.0123781
ENSMUSG00000082884	Gm13339	unprocessed_pseudogene	3328.74	-1.73878	0.495755	-3.50733	0.000452624	0.0123781
ENSMUSG00000042208	0610010F05Rik	protein_coding	1837.46	-0.735906	0.209971	-3.5048	0.000456959	0.0124494
ENSMUSG00000070923	Klhl9	protein_coding	6714.15	-0.667522	0.190494	-3.50416	0.000458054	0.0124537
ENSMUSG00000014686	Ceacam16	protein_coding	25.2837	-1.32342	0.378039	-3.50076	0.000463926	0.0125882
ENSMUSG00000025013	Tll2	protein_coding	205.755	-1.27703	0.364808	-3.50057	0.000464269	0.0125882
ENSMUSG00000074892	B3galt5	protein_coding	3751.06	-1.3348	0.381318	-3.5005	0.000464384	0.0125882
ENSMUSG00000083166	Gm8648	processed_pseudogene	144.47	-1.3103	0.374681	-3.49712	0.000470311	0.012711
ENSMUSG00000003131	Pafah1b2	protein_coding	12092.1	-0.850803	0.244184	-3.48427	0.000493488	0.0132325
ENSMUSG00000107879	9330102E08Rik	translated_unprocessed_pseudogene	225.158	-0.985273	0.282999	-3.48155	0.000498523	0.0133283
ENSMUSG00000039485	Tspyl4	protein_coding	11047.4	-1.25285	0.360263	-3.47759	0.000505938	0.0134475
ENSMUSG00000091864	Gm17102	lncRNA	13.5008	-1.66458	0.479061	-3.47467	0.000511492	0.0135687
ENSMUSG00000060402	Chst8	protein_coding	401.859	-0.929552	0.267566	-3.47411	0.00051255	0.0135836
ENSMUSG00000062014	Gmfb	protein_coding	15052.5	-0.717978	0.206865	-3.47076	0.000518983	0.0137009
ENSMUSG00000103419	Gm29808	unprocessed_pseudogene	202.296	-0.813368	0.234569	-3.46751	0.000525309	0.0138411
ENSMUSG00000059187	Tafa1	protein_coding	112.619	-1.51505	0.437	-3.46693	0.00052644	0.0138575
ENSMUSG00000024883	Rin1	protein_coding	420.051	-1.25472	0.362077	-3.46535	0.000529542	0.0139115
ENSMUSG00000073164	2410018L13Rik	lncRNA	229.293	-1.07938	0.31224	-3.45688	0.000546466	0.0142882
ENSMUSG00000003411	Rab3b	protein_coding	4039.96	-1.24845	0.361354	-3.45493	0.000550436	0.0143371
ENSMUSG00000090958	Lrrc32	protein_coding	94.7718	-1.54684	0.448025	-3.45259	0.000555242	0.0144077
ENSMUSG00000100922	Gm8520	processed_pseudogene	503.7	-1.03357	0.299315	-3.45311	0.000554155	0.0144077
ENSMUSG00000004366	Sst	protein_coding	4497.91	-2.13706	0.620281	-3.44532	0.000570389	0.0146334
ENSMUSG00000021732	Fgf10	protein_coding	233.116	-1.55035	0.449831	-3.44651	0.000567881	0.0146334
ENSMUSG00000026113	Inpp4a	protein_coding	11716.7	-0.967802	0.280795	-3.44665	0.000567585	0.0146334
ENSMUSG00000026925	Inpp5e	protein_coding	999.217	-0.910673	0.264285	-3.4458	0.000569377	0.0146334
ENSMUSG00000034796	Cpne7	protein_coding	1277.57	-0.802274	0.232805	-3.44611	0.000568713	0.0146334
ENSMUSG00000002930	Ppp1r17	protein_coding	427.434	-1.14387	0.332406	-3.44119	0.000579168	0.014803
ENSMUSG00000073063	Hbq1b	protein_coding	184.61	-1.30815	0.381252	-3.4312	0.000600915	0.0152129
ENSMUSG00000082774	Gm8805	processed_pseudogene	13.6936	-2.16944	0.632226	-3.43144	0.000600387	0.0152129
ENSMUSG00000007653	Gabrb2	protein_coding	2634.53	-1.26231	0.368029	-3.42993	0.000603746	0.0152597
ENSMUSG00000037973	Itprid1	protein_coding	31.1575	-1.55866	0.454575	-3.42883	0.000606198	0.0152792
ENSMUSG00000017211	Gsdma2	protein_coding	11.9778	-1.91391	0.558606	-3.42622	0.000612043	0.0153981
ENSMUSG00000045733	Sprn	protein_coding	4044.51	-1.48757	0.434556	-3.42319	0.000618905	0.0155421
ENSMUSG00000042514	Klhl14	protein_coding	24.51	-2.16827	0.633636	-3.42195	0.000621737	0.0155561
ENSMUSG00000050122	Vwa3b	protein_coding	641.931	-0.83209	0.243339	-3.41947	0.000627423	0.0156409
ENSMUSG00000108738	Gm44777	lncRNA	63.0691	-1.30057	0.380324	-3.41964	0.00062703	0.0156409
ENSMUSG00000020636	Allc	protein_coding	34.8492	-1.49823	0.438293	-3.41832	0.000630081	0.0156785
ENSMUSG00000022228	Zscan26	protein_coding	1015.02	-0.966366	0.282745	-3.4178	0.000631304	0.0156946
ENSMUSG00000034413	Neurl1b	protein_coding	1485.62	-0.94027	0.275359	-3.4147	0.000638514	0.0158306
ENSMUSG00000040102	Klhl42	protein_coding	1250.89	-0.702512	0.205858	-3.4126	0.000643455	0.0159098
ENSMUSG00000030930	Chst15	protein_coding	1495	-1.22705	0.360471	-3.40402	0.000664008	0.0162998
ENSMUSG00000031333	Abcb7	protein_coding	840.869	-0.848978	0.249684	-3.40021	0.000673343	0.0164386
ENSMUSG00000031618	Nr3c2	protein_coding	1955.22	-1.17543	0.345716	-3.39999	0.000673877	0.0164386
ENSMUSG00000051177	Plcb1	protein_coding	3715.87	-0.886939	0.261021	-3.39796	0.000678899	0.0165463
ENSMUSG00000024524	Gnal	protein_coding	4467.78	-1.08172	0.318525	-3.39602	0.000683738	0.0166033
ENSMUSG00000038248	Sobp	protein_coding	1628.43	-0.81073	0.238745	-3.3958	0.000684277	0.0166033
ENSMUSG00000085438	Oip5os1	lncRNA	5815.47	-0.605912	0.178679	-3.39108	0.000696189	0.0167879
ENSMUSG00000056008	Gm11541	protein_coding	36.2695	-1.56351	0.461411	-3.38854	0.000702658	0.0169289
ENSMUSG00000015944	Castor2	protein_coding	6159.87	-0.713511	0.210664	-3.38697	0.000706694	0.0169847
ENSMUSG00000069755	Zfp125	transcribed_unprocessed_pseudogene	344.183	-0.994353	0.293633	-3.38638	0.000708205	0.0170025
ENSMUSG00000003824	Syce2	protein_coding	651.582	-0.796744	0.235319	-3.3858	0.000709708	0.0170236
ENSMUSG00000051457	Spn	protein_coding	36.3499	-1.25997	0.372371	-3.38365	0.000715288	0.0171124
ENSMUSG00000105233	Gm20568	processed_pseudogene	359.549	-1.47711	0.437315	-3.37768	0.000731012	0.0174427
ENSMUSG00000010086	Rnf112	protein_coding	6889.61	-1.21593	0.360358	-3.37423	0.000740223	0.0176009
ENSMUSG00000035798	Zdhhc17	protein_coding	3792.32	-0.699649	0.20761	-3.37001	0.000751655	0.0177953
ENSMUSG00000031910	Has3	protein_coding	60.9717	-1.36085	0.404102	-3.3676	0.000758251	0.0179333
ENSMUSG00000015222	Map2	protein_coding	24839.4	-0.730251	0.217347	-3.35984	0.000779884	0.018299
ENSMUSG00000082220	Gm12943	processed_pseudogene	135.596	-1.7711	0.527181	-3.35957	0.000780632	0.018299
ENSMUSG00000087611	4930458D05Rik	lncRNA	13.5355	-1.95653	0.582622	-3.35815	0.000784656	0.0183694
ENSMUSG00000106858	Gm43844	TEC	61.254	-1.59953	0.476479	-3.35698	0.000787998	0.0183925
ENSMUSG00000117845	Gm31070	processed_pseudogene	45.1714	-1.64144	0.48898	-3.35686	0.000788336	0.0183925
ENSMUSG00000025318	Jph3	protein_coding	19700.1	-1.25539	0.374031	-3.35637	0.000789727	0.0184092
ENSMUSG00000026765	Lypd6b	protein_coding	317.661	-1.74813	0.52195	-3.34922	0.000810381	0.0187466
ENSMUSG00000069729	Arid1b	protein_coding	2752.01	-0.617983	0.184607	-3.34756	0.000815275	0.0187961
ENSMUSG00000041992	Rapgef5	protein_coding	2592.84	-1.3844	0.413686	-3.34649	0.000818429	0.018837
ENSMUSG00000083332	Gm7599	processed_pseudogene	23.8559	-1.25012	0.373599	-3.34616	0.000819404	0.0188435
ENSMUSG00000024511	Rab27b	protein_coding	343.174	-1.16601	0.348507	-3.34573	0.000820656	0.0188564
ENSMUSG00000118012	Gm46620	lncRNA	95.4427	-1.49144	0.447531	-3.3326	0.0008604	0.0195557
ENSMUSG00000081896	Gm5389	processed_pseudogene	71.4338	-1.40082	0.420424	-3.33192	0.0008625	0.0195741
ENSMUSG00000105021	Gm8234	processed_pseudogene	95.9552	-0.905154	0.27175	-3.33083	0.000865867	0.0195821
ENSMUSG00000065433	Mir370	miRNA	19.7443	-1.69214	0.508167	-3.32988	0.000868835	0.0196167
ENSMUSG00000032373	Car12	protein_coding	4072.38	-0.957594	0.287648	-3.32904	0.000871444	0.0196593
ENSMUSG00000031224	Magee2	protein_coding	234.251	-1.09456	0.329019	-3.32672	0.000878731	0.0197783
ENSMUSG00000022768	Ccdc116	protein_coding	113.078	-0.805632	0.242332	-3.3245	0.000885759	0.0198596
ENSMUSG00000073436	Eme2	protein_coding	537.765	-0.920601	0.276937	-3.32422	0.000886666	0.0198596
ENSMUSG00000025597	Klhl4	protein_coding	26.0382	-1.8614	0.560422	-3.32143	0.000895571	0.0199902
ENSMUSG00000111610	Gm34829	lncRNA	55.6758	-1.38847	0.418303	-3.31928	0.00090249	0.020094
ENSMUSG00000032036	Kirrel3	protein_coding	4176.95	-0.75339	0.226994	-3.31899	0.000903438	0.0200987
ENSMUSG00000039358	Drd5	protein_coding	21.5676	-1.92414	0.580715	-3.31339	0.000921718	0.0203726
ENSMUSG00000032878	Ccdc85a	protein_coding	3390.55	-0.955919	0.288814	-3.30981	0.000933606	0.0205853
ENSMUSG00000082691	Dynlt1-ps1	processed_pseudogene	2176.22	-1.86138	0.56264	-3.3083	0.000938646	0.0206132
ENSMUSG00000097488	4732487G21Rik	lncRNA	73.8163	-1.05055	0.317652	-3.30725	0.000942164	0.0206738
ENSMUSG00000021556	Golm1	protein_coding	4867.81	-0.77115	0.233433	-3.30352	0.000954784	0.0208502
ENSMUSG00000007944	Ttc9b	protein_coding	6510.02	-1.13892	0.344925	-3.30192	0.000960242	0.0208858
ENSMUSG00000085250	Gm15234	lncRNA	37.132	-1.49553	0.45299	-3.30146	0.000961837	0.0209039
ENSMUSG00000102275	Gm37144	TEC	116.234	-1.27771	0.3871	-3.30072	0.000964365	0.0209421
ENSMUSG00000030780	Rusf1	protein_coding	813.352	-0.794658	0.240779	-3.30036	0.000965611	0.0209525
ENSMUSG00000022229	Atp12a	protein_coding	87.3232	-1.32424	0.401483	-3.29838	0.000972435	0.0210838
ENSMUSG00000110653	Gm34418	lncRNA	14.8551	-1.87048	0.56773	-3.29466	0.000985415	0.0212808
ENSMUSG00000020785	Camkk1	protein_coding	5401.9	-0.867515	0.263548	-3.29167	0.000995936	0.0214255
ENSMUSG00000118202	C030017B01Rik	lncRNA	165.983	-1.46424	0.444836	-3.29164	0.000996043	0.0214255
ENSMUSG00000035674	Ndufa3	protein_coding	4818.58	-1.61939	0.492383	-3.28887	0.0010059	0.0215866
ENSMUSG00000024112	Cacna1h	protein_coding	2559.39	-1.04683	0.318507	-3.28667	0.00101381	0.0217391
ENSMUSG00000056055	Sag	protein_coding	149.872	-0.973153	0.29616	-3.2859	0.00101656	0.0217811
ENSMUSG00000046573	Lyrm4	protein_coding	1300.85	-0.84795	0.258605	-3.27894	0.00104198	0.022221
ENSMUSG00000112395	Gm7198	processed_pseudogene	345.016	-0.923905	0.282049	-3.27569	0.00105404	0.0224432
ENSMUSG00000108521	Gm44639	TEC	68.1578	-1.73741	0.530767	-3.2734	0.00106261	0.0225728
ENSMUSG00000111336	Aldoa-ps4	processed_pseudogene	133.473	-0.96319	0.294435	-3.27132	0.00107048	0.0226859
ENSMUSG00000008435	Rdh13	protein_coding	1443.68	-0.779083	0.238258	-3.26992	0.00107579	0.0227291
ENSMUSG00000028957	Per3	protein_coding	1207.78	-0.71633	0.219245	-3.26726	0.00108594	0.0228725
ENSMUSG00000087636	Gm4660	processed_pseudogene	20.4268	-1.47839	0.452746	-3.26538	0.00109316	0.0229185
ENSMUSG00000062960	Kdr	protein_coding	381.725	-1.04907	0.32142	-3.26386	0.00109905	0.0230244
ENSMUSG00000037461	Ints7	protein_coding	1938.96	-0.833731	0.255533	-3.26272	0.00110348	0.0230995
ENSMUSG00000048988	Elfn1	protein_coding	931.272	-0.838374	0.257123	-3.2606	0.00111177	0.0232019
ENSMUSG00000026005	Rpe	protein_coding	1162.66	-0.790161	0.242404	-3.25969	0.00111535	0.023249
ENSMUSG00000051599	Pcdhb2	protein_coding	138.012	-0.952241	0.292458	-3.25599	0.00112999	0.0233976
ENSMUSG00000085434	Gm11725	lncRNA	19.0076	-1.50729	0.462981	-3.25562	0.00113144	0.0233976
ENSMUSG00000109844	Gm31816	lncRNA	21.6366	-1.72627	0.530161	-3.25612	0.00112946	0.0233976
ENSMUSG00000062760	Shisal1	protein_coding	2877.22	-0.691966	0.212627	-3.25436	0.00113647	0.0234472
ENSMUSG00000068151	A230006K03Rik	lncRNA	158.755	-0.74359	0.228564	-3.25331	0.00114071	0.0234472
ENSMUSG00000083551	Gm14516	processed_pseudogene	66.4365	-1.38162	0.424678	-3.25332	0.00114063	0.0234472
ENSMUSG00000099267	Mir6955	miRNA	15.288	-1.73839	0.53554	-3.24605	0.00117017	0.0239088
ENSMUSG00000110726	Gm18101	processed_pseudogene	608.645	-0.714659	0.220198	-3.24553	0.00117233	0.023935
ENSMUSG00000045509	Gpr150	protein_coding	391.495	-1.06938	0.329696	-3.24354	0.00118055	0.0240416
ENSMUSG00000085133	B930095G15Rik	lncRNA	5319.61	-0.663928	0.204685	-3.24366	0.00118006	0.0240416
ENSMUSG00000085998	AW822252	transcribed_unprocessed_pseudogene	175.313	-1.4087	0.43433	-3.24339	0.00118115	0.0240416
ENSMUSG00000050600	Zfp831	protein_coding	84.1341	-1.4704	0.453703	-3.24088	0.00119163	0.0241855
ENSMUSG00000083422	Gm15604	processed_pseudogene	72.0955	-1.16767	0.360319	-3.24065	0.00119257	0.0241855
ENSMUSG00000039065	Atpsckmt	protein_coding	289.813	-0.877347	0.271069	-3.23662	0.00120954	0.0244388
ENSMUSG00000020096	Tbata	protein_coding	353.369	-1.1226	0.347265	-3.2327	0.00122628	0.0246674
ENSMUSG00000083177	Gm7820	processed_pseudogene	22.7537	-1.28024	0.396142	-3.23178	0.00123022	0.0247103
ENSMUSG00000022479	Vdr	protein_coding	40.2685	-1.27306	0.394042	-3.23077	0.00123458	0.0247251
ENSMUSG00000021254	Gpatch2l	protein_coding	1652.48	-0.722715	0.224356	-3.22129	0.00127615	0.0254021
ENSMUSG00000037432	Fer1l5	protein_coding	467.746	-0.769885	0.238958	-3.22184	0.00127369	0.0254021
ENSMUSG00000075410	Prcd	protein_coding	349.943	-1.04225	0.323533	-3.22147	0.00127537	0.0254021
ENSMUSG00000055022	Cntn1	protein_coding	22262.3	-0.742018	0.230379	-3.22085	0.0012781	0.0254104
ENSMUSG00000104148	Pcdha2	protein_coding	302.619	-1.00748	0.313068	-3.2181	0.00129045	0.0255999
ENSMUSG00000081331	Gm15151	processed_pseudogene	325.555	-1.71573	0.533335	-3.21698	0.00129549	0.0256811
ENSMUSG00000048503	Tlcd5	protein_coding	618.767	-0.835133	0.259793	-3.21461	0.00130621	0.0258749
ENSMUSG00000118440	Gm50483	processed_pseudogene	15.1049	-2.46927	0.768401	-3.21352	0.0013112	0.025955
ENSMUSG00000117292	E330032C10Rik	lncRNA	57.0836	-1.69534	0.527632	-3.21311	0.00131306	0.0259699
ENSMUSG00000106539	Gm43670	TEC	98.0958	-1.51491	0.471702	-3.21159	0.00132004	0.0260042
ENSMUSG00000108500	Gm45033	TEC	16.7006	-2.25606	0.702642	-3.21083	0.00132351	0.0260476
ENSMUSG00000028164	Manba	protein_coding	415.202	-0.802661	0.250061	-3.20986	0.00132799	0.0260792
ENSMUSG00000020627	Klhl29	protein_coding	1046.59	-1.34056	0.418405	-3.20397	0.00135546	0.0264285
ENSMUSG00000020181	Nav3	protein_coding	1734.15	-0.732745	0.228866	-3.20164	0.00136648	0.0265485
ENSMUSG00000052920	Prkg1	protein_coding	328.943	-0.740253	0.231562	-3.19678	0.00138971	0.0269423
ENSMUSG00000027823	Gmps	protein_coding	5329.16	-0.623946	0.195411	-3.193	0.00140802	0.0272393
ENSMUSG00000086909	Gm4926	lncRNA	24.6516	-1.21961	0.382015	-3.19257	0.00141014	0.0272611
ENSMUSG00000023026	Dip2b	protein_coding	2727.52	-0.625747	0.196048	-3.1918	0.00141389	0.0272949
ENSMUSG00000029575	Mmab	protein_coding	1054.27	-0.78179	0.245005	-3.19092	0.00141821	0.027353
ENSMUSG00000040018	Cox15	protein_coding	847.582	-1.03433	0.324184	-3.19057	0.00141991	0.027353
ENSMUSG00000081758	Gm11460	processed_pseudogene	507.919	-0.929019	0.291235	-3.18994	0.00142305	0.0273942
ENSMUSG00000047415	Gpr68	protein_coding	774.84	-1.61029	0.505364	-3.18638	0.00144063	0.0276546
ENSMUSG00000075467	Dnlz	protein_coding	2260.67	-0.775807	0.243509	-3.18595	0.00144279	0.0276573
ENSMUSG00000040136	Abcc8	protein_coding	1888.75	-0.90575	0.284357	-3.18526	0.00144623	0.0277036
ENSMUSG00000028337	Coro2a	protein_coding	1000.79	-0.820046	0.257985	-3.17865	0.0014796	0.0282241
ENSMUSG00000028086	Fbxw7	protein_coding	2329.12	-0.792663	0.249594	-3.17581	0.00149418	0.0284029
ENSMUSG00000020300	Cpeb4	protein_coding	2375.71	-1.04913	0.330661	-3.17283	0.0015096	0.0286562
ENSMUSG00000028753	Vwa5b1	protein_coding	942.908	-0.964256	0.303984	-3.17206	0.00151361	0.0286924
ENSMUSG00000030729	Pgm2l1	protein_coding	4816.35	-0.941418	0.296955	-3.17023	0.00152317	0.0287737
ENSMUSG00000046607	Hrk	protein_coding	2644.02	-0.956599	0.301729	-3.17039	0.00152235	0.0287737
ENSMUSG00000026834	Acvr1c	protein_coding	327.368	-1.60975	0.508012	-3.16871	0.00153115	0.0288844
ENSMUSG00000070604	Vsig10l	protein_coding	142.324	-0.830911	0.262212	-3.16886	0.00153039	0.0288844
ENSMUSG00000042655	Shisal2b	protein_coding	178.392	-1.73959	0.54904	-3.16842	0.0015327	0.0288938
ENSMUSG00000107508	Gm44083	processed_pseudogene	14.9462	-1.54216	0.486969	-3.16687	0.00154092	0.0289886
ENSMUSG00000081913	Gm11803	processed_pseudogene	11.779	-2.08138	0.657417	-3.166	0.00154551	0.0290432
ENSMUSG00000038403	Hjv	protein_coding	10.8674	-3.05099	0.964383	-3.16367	0.00155791	0.0291077
ENSMUSG00000096914	Galntl6	protein_coding	896.986	-1.47072	0.46501	-3.16278	0.00156271	0.0291575
ENSMUSG00000031962	Cdh15	protein_coding	219.157	-0.959156	0.303359	-3.16178	0.00156806	0.0292212
ENSMUSG00000020277	Pfkl	protein_coding	11631.7	-0.720551	0.22811	-3.15879	0.00158427	0.0294992
ENSMUSG00000051650	B3gnt2	protein_coding	116.172	-0.966297	0.306143	-3.15636	0.00159752	0.0297054
ENSMUSG00000006586	Runx1t1	protein_coding	1611.18	-1.22804	0.389342	-3.15413	0.00160976	0.0298718
ENSMUSG00000040724	Kcna2	protein_coding	659.45	-1.12246	0.356222	-3.15103	0.00162698	0.0300892
ENSMUSG00000082398	Gm11927	processed_pseudogene	16.6177	-1.47527	0.468332	-3.15006	0.00163237	0.0300995
ENSMUSG00000103770	Pcdha9	protein_coding	461.658	-1.01061	0.320814	-3.15013	0.00163195	0.0300995
ENSMUSG00000031997	Trpc6	protein_coding	158.346	-1.97787	0.628573	-3.14661	0.00165174	0.0303034
ENSMUSG00000018507	Trpv2	protein_coding	1630.39	-0.75585	0.240364	-3.1446	0.00166314	0.0304077
ENSMUSG00000034723	Tmx4	protein_coding	10070.1	-0.937703	0.298217	-3.14437	0.00166445	0.0304094
ENSMUSG00000110249	9330121K16Rik	TEC	139.744	-1.06375	0.338391	-3.14354	0.00166916	0.0304347
ENSMUSG00000022847	Thpo	protein_coding	200.171	-1.41313	0.449839	-3.14141	0.00168134	0.0305766
ENSMUSG00000100503	Gm28927	unprocessed_pseudogene	31.2259	-1.44155	0.459019	-3.1405	0.00168661	0.0306114
ENSMUSG00000048004	Tmem196	protein_coding	87.4574	-1.38456	0.44176	-3.1342	0.00172324	0.0311519
ENSMUSG00000052928	Ctif	protein_coding	1110.17	-0.978134	0.312133	-3.13371	0.00172614	0.0311629
ENSMUSG00000021339	Mrs2	protein_coding	1074.99	-0.67702	0.216062	-3.13345	0.00172765	0.031164
ENSMUSG00000033633	Clec18a	protein_coding	144.235	-0.964448	0.307805	-3.13331	0.00172848	0.031164
ENSMUSG00000031409	Tceal6	protein_coding	1917.97	-1.03869	0.331901	-3.12951	0.00175097	0.0314863
ENSMUSG00000051242	Pcdhb9	protein_coding	1179.69	-0.864955	0.276557	-3.12758	0.00176251	0.0316312
ENSMUSG00000021573	Tppp	protein_coding	8443.49	-1.04324	0.333891	-3.12449	0.00178114	0.0319238
ENSMUSG00000045648	Vwc2l	protein_coding	37.0091	-1.35583	0.433923	-3.12458	0.0017806	0.0319238
ENSMUSG00000032936	Camkv	protein_coding	30201.9	-0.801863	0.256933	-3.12091	0.00180294	0.032251
ENSMUSG00000114167	Gm7002	processed_pseudogene	95.5952	-0.801643	0.256897	-3.12048	0.00180554	0.0322762
ENSMUSG00000051344	Plekhm3	protein_coding	738.517	-0.715692	0.229386	-3.12003	0.00180831	0.0323047
ENSMUSG00000022514	Il1rap	protein_coding	1850.83	-1.09028	0.349553	-3.11908	0.00181416	0.0323878
ENSMUSG00000030279	C2cd5	protein_coding	1936.7	-0.701608	0.225235	-3.11501	0.00183939	0.032635
ENSMUSG00000117974	Tuba-rs1	transcribed_processed_pseudogene	83.3967	-1.1641	0.373785	-3.11435	0.00184353	0.0326772
ENSMUSG00000038077	Kcna6	protein_coding	4840.68	-1.07507	0.345617	-3.11059	0.00186717	0.03301
ENSMUSG00000107331	Gm42732	TEC	714.633	-1.3338	0.429153	-3.10797	0.00188374	0.0331959
ENSMUSG00000027359	Slc27a2	protein_coding	40.7959	-1.84486	0.594096	-3.10532	0.00190076	0.033431
ENSMUSG00000020798	Spns3	protein_coding	55.0437	-1.37615	0.44352	-3.1028	0.00191702	0.0336087
ENSMUSG00000108867	Gm44643	lncRNA	19.2997	-1.69565	0.547021	-3.09979	0.00193658	0.0338214
ENSMUSG00000115249	Gm49085	lncRNA	149.857	-1.10251	0.355587	-3.10052	0.00193179	0.0338214
ENSMUSG00000098739	Gm27151	lncRNA	13.9781	-1.66772	0.538617	-3.09629	0.00195957	0.0341574
ENSMUSG00000083250	Gm5403	processed_pseudogene	27.2559	-1.51863	0.490716	-3.09472	0.00196996	0.0342159
ENSMUSG00000089774	Slc5a3	protein_coding	4845.55	-1.16708	0.377129	-3.09465	0.00197045	0.0342159
ENSMUSG00000030835	Nomo1	protein_coding	7785.34	-1.10826	0.358501	-3.09139	0.00199225	0.0345066
ENSMUSG00000043885	Slc36a4	protein_coding	3884.35	-0.823797	0.26654	-3.09071	0.00199677	0.034541
ENSMUSG00000019027	Dnah1	protein_coding	933.555	-0.738153	0.239006	-3.08843	0.0020122	0.03472
ENSMUSG00000052848	C130026L21Rik	lncRNA	163.774	-1.11108	0.35984	-3.0877	0.00201713	0.0347831
ENSMUSG00000078307	AI593442	protein_coding	12517.9	-1.26663	0.411256	-3.07989	0.00207076	0.0353727
ENSMUSG00000085244	Spag17os	lncRNA	231.077	-1.94455	0.631668	-3.07844	0.00208085	0.0355227
ENSMUSG00000039671	Zmynd8	protein_coding	3248.08	-0.59865	0.194614	-3.07609	0.00209735	0.0357152
ENSMUSG00000084859	1700080N15Rik	lncRNA	48.3916	-1.87185	0.609009	-3.0736	0.00211491	0.0358929
ENSMUSG00000000120	Ngfr	protein_coding	414.344	-1.14271	0.371843	-3.07311	0.00211839	0.0359166
ENSMUSG00000020115	Tbk1	protein_coding	1983.52	-0.772838	0.251603	-3.07166	0.00212874	0.0359256
ENSMUSG00000054034	Tceal5	protein_coding	2825.79	-0.958434	0.312035	-3.07156	0.00212945	0.0359256
ENSMUSG00000104807	Gm42865	lncRNA	10.6447	-2.02831	0.66015	-3.0725	0.00212276	0.0359256
ENSMUSG00000034731	Dgkh	protein_coding	2385.37	-0.782839	0.255096	-3.0688	0.00214922	0.0361697
ENSMUSG00000052040	Klf13	protein_coding	9157.65	-1.10085	0.358882	-3.06744	0.00215903	0.03629
ENSMUSG00000009647	Mcu	protein_coding	2092.67	-0.97406	0.317578	-3.06715	0.00216112	0.0363028
ENSMUSG00000090101	Snhg9	lncRNA	58.4135	-1.42422	0.464522	-3.06598	0.00216956	0.0363998
ENSMUSG00000070304	Scn2b	protein_coding	5931.89	-1.53959	0.502196	-3.06571	0.00217152	0.0364103
ENSMUSG00000055653	Gpc3	protein_coding	1099.76	-0.938953	0.306349	-3.06498	0.00217683	0.0364488
ENSMUSG00000026181	Ppm1f	protein_coding	3036.7	-0.739202	0.241243	-3.06413	0.00218302	0.036491
ENSMUSG00000064310	Zpld1	protein_coding	17.3228	-1.36926	0.447131	-3.06232	0.00219632	0.0366684
ENSMUSG00000026644	Acbd7	protein_coding	146.192	-1.74423	0.569825	-3.06099	0.00220604	0.0368082
ENSMUSG00000104647	Gm43485	TEC	59.4943	-1.50908	0.4931	-3.06039	0.00221049	0.03686
ENSMUSG00000020151	Ptprr	protein_coding	1334.42	-0.88189	0.288332	-3.0586	0.00222377	0.0369684
ENSMUSG00000001986	Gria3	protein_coding	4613.67	-0.619483	0.202561	-3.05826	0.00222627	0.0369774
ENSMUSG00000089957	A830011K09Rik	lncRNA	63.9721	-0.87719	0.286836	-3.05816	0.00222701	0.0369774
ENSMUSG00000052581	Lrrtm4	protein_coding	722.888	-1.19198	0.389911	-3.05705	0.00223529	0.0370697
ENSMUSG00000108791	1700011D18Rik	lncRNA	10.2755	-2.13921	0.700466	-3.05399	0.0022582	0.0372569
ENSMUSG00000057322	Rpl38	protein_coding	4839.19	-1.54869	0.508075	-3.04814	0.00230261	0.0379326
ENSMUSG00000026241	Nppc	protein_coding	286.22	-1.51391	0.496876	-3.04686	0.00231246	0.0379803
ENSMUSG00000066510	Ankdd1a	protein_coding	48.2886	-1.01573	0.333776	-3.04315	0.00234115	0.0383823
ENSMUSG00000015843	Rxrg	protein_coding	379.563	-0.966733	0.317765	-3.04229	0.00234788	0.0384464
ENSMUSG00000081751	Gm14251	processed_pseudogene	199.92	-1.44547	0.475393	-3.04057	0.00236131	0.0385737
ENSMUSG00000083291	Gm13679	processed_pseudogene	32.8007	-1.38625	0.456029	-3.03983	0.0023671	0.038576
ENSMUSG00000113102	A930040O22Rik	TEC	24.4594	-1.17765	0.387388	-3.03997	0.00236601	0.038576
ENSMUSG00000053870	Fpgt	protein_coding	805.886	-0.792476	0.260729	-3.03946	0.00237002	0.0386006
ENSMUSG00000046491	C1qtnf2	protein_coding	121.41	-1.07552	0.353979	-3.03838	0.0023785	0.038685
ENSMUSG00000006494	Pdk1	protein_coding	1767.4	-0.70225	0.231606	-3.03209	0.00242863	0.0393672
ENSMUSG00000013483	Card14	protein_coding	65.3763	-1.50209	0.49575	-3.02994	0.00244602	0.0395549
ENSMUSG00000031750	Il34	protein_coding	1109.12	-1.15214	0.380292	-3.02962	0.0024486	0.0395549
ENSMUSG00000029486	Mrpl1	protein_coding	967.318	-0.700284	0.23159	-3.02381	0.0024961	0.0400329
ENSMUSG00000089679	Gm16299	lncRNA	10.5707	-2.33945	0.773902	-3.02293	0.00250344	0.0400799
ENSMUSG00000022160	Mettl3	protein_coding	711.959	-0.796327	0.263466	-3.0225	0.00250695	0.0401126
ENSMUSG00000028528	Dnajc6	protein_coding	9474.75	-1.14277	0.378205	-3.02157	0.00251468	0.0402127
ENSMUSG00000039936	Pik3cd	protein_coding	861.507	-0.891391	0.295071	-3.02094	0.00251995	0.0402734
ENSMUSG00000044058	Mthfr-ps1	processed_pseudogene	25.9393	-1.44965	0.479964	-3.02033	0.00252498	0.0403302
ENSMUSG00000028780	Sema3c	protein_coding	1037.09	-1.0314	0.34152	-3.02002	0.00252762	0.0403488
ENSMUSG00000115288	Gm9212	processed_pseudogene	20.8865	-1.16405	0.385973	-3.01588	0.00256234	0.0407838
ENSMUSG00000029836	Cbx3	protein_coding	4655.35	-0.978394	0.324481	-3.01526	0.00256756	0.0408193
ENSMUSG00000109006	B230209E15Rik	lncRNA	450.543	-1.28555	0.426419	-3.01477	0.00257177	0.0408386
ENSMUSG00000036377	Cracd	protein_coding	3694.16	-0.92337	0.306384	-3.01377	0.00258026	0.0409259
ENSMUSG00000020955	Ap4s1	protein_coding	1244.5	-1.01131	0.335606	-3.01338	0.00258352	0.0409514
ENSMUSG00000082939	Gm14881	processed_pseudogene	11.4652	-1.6073	0.534247	-3.00854	0.00262505	0.0415156
ENSMUSG00000054934	Kcnmb4	protein_coding	118.971	-0.825607	0.274742	-3.00502	0.00265562	0.0417812
ENSMUSG00000032584	Mst1r	protein_coding	31.3177	-1.36394	0.453917	-3.00482	0.0026574	0.0417852
ENSMUSG00000043463	Rab9b	protein_coding	1815.43	-1.02291	0.340819	-3.00132	0.00268814	0.0421471
ENSMUSG00000087381	Gm16008	lncRNA	46.772	-0.949792	0.316567	-3.00029	0.00269726	0.0421932
ENSMUSG00000040612	Ildr2	protein_coding	1783.7	-0.911022	0.30409	-2.9959	0.00273639	0.042683
ENSMUSG00000110357	A030001D20Rik	lncRNA	149.73	-1.13825	0.380035	-2.99512	0.00274337	0.0427675
ENSMUSG00000034543	Morc2a	protein_coding	2790.91	-0.684582	0.228607	-2.99458	0.00274824	0.0427818
ENSMUSG00000103428	Gm20754	lncRNA	59.1015	-1.33786	0.446774	-2.9945	0.00274899	0.0427818
ENSMUSG00000048154	Kmt2d	protein_coding	2714.25	-0.60001	0.200383	-2.99432	0.00275058	0.0427821
ENSMUSG00000041710	Trpc5	protein_coding	297.876	-1.20864	0.403837	-2.9929	0.00276342	0.0429095
ENSMUSG00000090223	Pcp4	protein_coding	2062.01	-1.52089	0.508166	-2.99289	0.00276349	0.0429095
ENSMUSG00000092574	2810047C21Rik1	transcribed_unprocessed_pseudogene	69.7023	-0.99262	0.331897	-2.99075	0.00278292	0.0431132
ENSMUSG00000050321	Neto1	protein_coding	1519.65	-1.01194	0.338545	-2.98908	0.00279822	0.0432519
ENSMUSG00000059203	Il1rapl2	protein_coding	76.6238	-0.883015	0.295527	-2.98793	0.00280871	0.0433651
ENSMUSG00000047307	Pcdhb13	protein_coding	209.844	-0.921476	0.308422	-2.98772	0.0028107	0.0433712
ENSMUSG00000018417	Myo1b	protein_coding	545.752	-0.910309	0.304703	-2.98753	0.00281238	0.0433726
ENSMUSG00000087178	A230056P14Rik	lncRNA	259.461	-0.948365	0.317532	-2.98668	0.00282029	0.0434469
ENSMUSG00000036452	Arhgap26	protein_coding	4231.01	-0.979842	0.328154	-2.98592	0.00282729	0.0434553
ENSMUSG00000085311	Gm15445	lncRNA	22.3223	-1.62138	0.543517	-2.98313	0.00285316	0.0437075
ENSMUSG00000010803	Gabra1	protein_coding	2471	-1.46067	0.489736	-2.98257	0.0028584	0.0437364
ENSMUSG00000007476	Lrrc8a	protein_coding	2330.68	-0.889686	0.298583	-2.9797	0.00288532	0.0440496
ENSMUSG00000085035	Gm12031	lncRNA	14.505	-1.58393	0.531569	-2.97972	0.00288507	0.0440496
ENSMUSG00000019762	Iyd	protein_coding	91.7652	-0.945081	0.317338	-2.97815	0.00289992	0.0441736
ENSMUSG00000072722	Gm6588	protein_coding	77.8633	-1.3939	0.468093	-2.97782	0.00290307	0.0441969
ENSMUSG00000097877	Gm26703	lncRNA	39.2574	-1.32334	0.444486	-2.97724	0.00290853	0.0442307
ENSMUSG00000018820	Zfyve27	protein_coding	8843.66	-0.791557	0.266032	-2.97542	0.00292586	0.0443954
ENSMUSG00000094152	Slc6a16	protein_coding	20.7407	-1.33104	0.447707	-2.97302	0.00294884	0.0445524
ENSMUSG00000108322	5430431A17Rik	lncRNA	99.4235	-1.29587	0.435841	-2.97326	0.00294654	0.0445524
ENSMUSG00000110164	Gm7351	processed_pseudogene	15.3533	-1.8994	0.638711	-2.97379	0.00294143	0.0445524
ENSMUSG00000021567	Nkd2	protein_coding	766.874	-0.686311	0.230916	-2.97213	0.0029574	0.0446505
ENSMUSG00000034613	Ppm1h	protein_coding	2362.17	-1.07171	0.361012	-2.96862	0.00299143	0.0450646
ENSMUSG00000031438	Rnf128	protein_coding	2172.31	-0.989093	0.33327	-2.96784	0.00299902	0.0451291
ENSMUSG00000016150	Tenm1	protein_coding	1622.67	-0.992016	0.334459	-2.96603	0.00301672	0.0452923
ENSMUSG00000036067	Slc2a6	protein_coding	2447.45	-0.871298	0.293803	-2.96558	0.0030211	0.0452923
ENSMUSG00000040918	Slc19a2	protein_coding	1989.96	-0.832252	0.280629	-2.96566	0.00302032	0.0452923
ENSMUSG00000059146	Ntrk3	protein_coding	8239.79	-0.604785	0.203915	-2.96587	0.00301829	0.0452923
ENSMUSG00000050272	Dscam	protein_coding	2385.08	-0.652406	0.220515	-2.95856	0.00309081	0.0461523
ENSMUSG00000032017	Grik4	protein_coding	2685.48	-0.685686	0.231893	-2.95691	0.0031074	0.0463006
ENSMUSG00000033826	Dnah8	protein_coding	70.1472	-0.762209	0.257764	-2.957	0.00310648	0.0463006
ENSMUSG00000117456	Gm49976	lncRNA	14.5953	-1.63714	0.553776	-2.95631	0.0031134	0.0463394
ENSMUSG00000074283	Zfp109	protein_coding	91.1698	-1.25815	0.425763	-2.95506	0.00312607	0.0464278
ENSMUSG00000026986	Hnmt	protein_coding	162.014	-0.871447	0.295172	-2.95234	0.00315378	0.0467366
ENSMUSG00000038115	Ano2	protein_coding	244.132	-1.1506	0.390042	-2.94995	0.00317829	0.0470232
ENSMUSG00000081739	Mdm4-ps	processed_pseudogene	111.459	-0.920399	0.312131	-2.94876	0.00319049	0.0471271
ENSMUSG00000075316	Scn9a	protein_coding	215.521	-1.119	0.379594	-2.94789	0.00319951	0.0471582
ENSMUSG00000000296	Tpd52l1	protein_coding	1160.71	-0.794647	0.269819	-2.94512	0.00322834	0.0475191
ENSMUSG00000052192	Gm5963	processed_pseudogene	249.159	-1.58114	0.536913	-2.94486	0.00323096	0.0475191
ENSMUSG00000044968	Napepld	protein_coding	539.986	-1.08533	0.368989	-2.94136	0.00326779	0.0479317
ENSMUSG00000026594	Ralgps2	protein_coding	2996.62	-0.592965	0.201653	-2.94052	0.00327666	0.0480352
ENSMUSG00000114120	Gm4120	unprocessed_pseudogene	51.3753	-1.16548	0.397046	-2.93538	0.00333142	0.0486558
ENSMUSG00000092390	Gm20541	unprocessed_pseudogene	19.4275	-1.20621	0.411561	-2.93081	0.00338083	0.0492195
ENSMUSG00000079339	Ifit1bl1	protein_coding	31.5679	-1.43376	0.489409	-2.92957	0.00339433	0.0493371
ENSMUSG00000097834	Gm26911	lncRNA	37.8638	-1.19763	0.408862	-2.92918	0.00339855	0.0493721
ENSMUSG00000072720	Myo18b	protein_coding	81.6173	-1.00438	0.343073	-2.92761	0.00341574	0.0495692
ENSMUSG00000022180	Slc7a8	protein_coding	6490.24	-0.906472	0.309727	-2.92668	0.00342598	0.0496037
ENSMUSG00000109111	6530437J22Rik	lncRNA	31.1454	-1.30266	0.445202	-2.926	0.0034335	0.0496684
ENSMUSG00000075703	Selenoi	protein_coding	2993.24	-0.746846	0.255478	-2.92333	0.00346311	0.0499907

## Sheet: 4.4 xtail_WTvsKO-All
Results of Xtail analysis comparing neurite enrichment in WT and Mettl3 KO neurons. Genes with baseMean < 10 were not considered in analysis.
ensembl_gene_id	external_gene_name	gene_biotype	mRNA_log2FC_Soma	mRNA_log2FC_Neurites	log2FC_NS_v1	pvalue_v1	WT_log2R	KO_log2R	log2FC_NS_v2	pvalue_v2	log2FC_NS_final	pvalue_final
ENSMUSG00000017344	Vtn	protein_coding	1.1974	-2.33556	-3.54569	2.06547e-09	1.42722	-2.10574	-3.54642	3.56122e-09	-3.54642	3.56122e-09
ENSMUSG00000031375	Bgn	protein_coding	0.798397	-1.93918	-2.73982	2.59989e-08	2.1534	-0.584169	-2.74162	1.66562e-08	-2.73982	2.59989e-08
ENSMUSG00000001506	Col1a1	protein_coding	0.867297	-2.01013	-2.87862	5.64255e-07	2.44101	-0.436415	-2.87771	1.40905e-08	-2.87862	5.64255e-07
ENSMUSG00000028463	Car9	protein_coding	0.852231	-2.12431	-2.98955	1.0663e-06	1.24383	-1.73271	-2.98765	3.26882e-07	-2.98955	1.0663e-06
ENSMUSG00000090124	Ugt1a7c	protein_coding	2.38977	-0.428989	-2.82539	3.06054e-06	1.91873	-0.900024	-2.82076	2.4669e-06	-2.82539	3.06054e-06
ENSMUSG00000037697	Ddhd1	protein_coding	1.4382	-0.875742	-2.31399	6.00152e-06	0.614491	-1.69945	-2.31415	2.80325e-08	-2.31399	6.00152e-06
ENSMUSG00000026043	Col3a1	protein_coding	2.03367	-0.501581	-2.5359	8.40195e-06	2.0586	-0.476655	-2.53529	9.49182e-08	-2.5359	8.40195e-06
ENSMUSG00000115783	Bc1	lncRNA	-2.84272	-1.00176	1.84214	9.70545e-06	-0.0979164	1.74305	1.83999	1.56862e-08	1.84214	9.70545e-06
ENSMUSG00000055026	Gabrg3	protein_coding	0.494797	-0.959686	-1.45588	1.17745e-05	0.00895708	-1.44553	-1.45516	4.67396e-06	-1.45588	1.17745e-05
ENSMUSG00000040613	Apobec1	protein_coding	1.72374	0.112658	-1.61186	1.66883e-05	2.1081	0.497017	-1.6113	3.85591e-07	-1.61186	1.66883e-05
ENSMUSG00000050473	Slc35d3	protein_coding	1.24247	-2.58704	-3.89001	1.57318e-05	0.501355	-3.32815	-3.86148	2.11829e-06	-3.89001	1.57318e-05
ENSMUSG00000039910	Cited2	protein_coding	3.19883	0.696744	-2.50263	2.64024e-05	0.0801343	-2.42195	-2.50185	5.16434e-11	-2.50263	2.64024e-05
ENSMUSG00000019846	Lama4	protein_coding	1.15615	-0.586977	-1.74403	4.56392e-05	1.57584	-0.167287	-1.74387	4.74345e-05	-1.74387	4.74345e-05
ENSMUSG00000035277	Arx	protein_coding	1.41874	-0.124434	-1.54464	6.91789e-05	0.121762	-1.42141	-1.54299	1.15312e-09	-1.54464	6.91789e-05
ENSMUSG00000041272	Tox	protein_coding	0.500393	-0.903056	-1.40516	7.93007e-05	0.73032	-0.673128	-1.40468	2.84805e-05	-1.40516	7.93007e-05
ENSMUSG00000029661	Col1a2	protein_coding	0.922648	-1.11586	-2.03862	9.89158e-05	2.17324	0.134735	-2.03935	6.54469e-05	-2.03862	9.89158e-05
ENSMUSG00000028755	Cda	protein_coding	-1.61768	0.703538	2.33429	0.000145563	0.21421	2.53543	2.32282	6.48947e-05	2.33429	0.000145563
ENSMUSG00000013584	Aldh1a2	protein_coding	3.10749	-0.695515	-3.82142	0.000138152	3.0735	-0.729503	-3.8147	8.98199e-05	-3.82142	0.000138152
ENSMUSG00000027750	Postn	protein_coding	0.594554	-1.22672	-1.82407	0.00013217	1.16209	-0.659188	-1.8234	0.000118096	-1.82407	0.00013217
ENSMUSG00000044948	Cfap43	protein_coding	0.244295	-1.1787	-1.42445	0.000191853	1.19387	-0.22912	-1.42448	9.86609e-05	-1.42445	0.000191853
ENSMUSG00000035373	Ccl7	protein_coding	1.85204	-1.3737	-3.2451	0.000198562	2.72854	-0.49719	-3.23656	3.73487e-05	-3.2451	0.000198562
ENSMUSG00000033063	Cntnap3	protein_coding	-0.882234	-2.56531	-1.69298	0.000184275	-0.0746229	-1.7577	-1.68794	5.23815e-06	-1.69298	0.000184275
ENSMUSG00000004730	Adgre1	protein_coding	2.42055	1.16485	-1.25605	0.000244405	1.90949	0.653794	-1.2554	2.22807e-06	-1.25605	0.000244405
ENSMUSG00000045064	Zc2hc1c	protein_coding	0.755719	-0.741336	-1.49927	0.000276012	0.58048	-0.916575	-1.49927	0.000302785	-1.49927	0.000302785
ENSMUSG00000038760	Trhr	protein_coding	-3.24237	-1.74414	1.49825	0.000303705	-0.356668	1.14157	1.49681	1.55559e-05	1.49825	0.000303705
ENSMUSG00000047843	Bri3	protein_coding	0.419871	1.9239	1.50433	0.000345301	0.320032	1.82406	1.50454	0.000153507	1.50433	0.000345301
ENSMUSG00000071076	Jund	protein_coding	3.93316	1.74028	-2.19219	0.000356706	0.604698	-1.58818	-2.19284	1.91162e-09	-2.19219	0.000356706
ENSMUSG00000026831	1700007K13Rik	protein_coding	-1.06042	0.481256	1.54293	0.000329624	0.0427771	1.58445	1.54184	0.000201279	1.54293	0.000329624
ENSMUSG00000037411	Serpine1	protein_coding	2.77887	-0.104148	-2.89345	0.00028743	1.6118	-1.27121	-2.88441	0.000338561	-2.88441	0.000338561
ENSMUSG00000026390	Marco	protein_coding	3.02086	1.47673	-1.54564	0.000396623	1.77452	0.230392	-1.54302	5.75338e-06	-1.54564	0.000396623
ENSMUSG00000036103	Colec12	protein_coding	1.1244	-0.979392	-2.10503	0.000271124	1.54378	-0.560008	-2.10698	0.000400528	-2.10698	0.000400528
ENSMUSG00000078606	Gvin2	protein_coding	0.805996	-2.44883	-3.28297	0.000379056	2.08601	-1.16882	-3.28985	0.000271288	-3.28297	0.000379056
ENSMUSG00000004665	Cnn2	protein_coding	0.887631	-0.481203	-1.37003	0.000465655	1.23967	-0.129162	-1.36973	0.000156814	-1.37003	0.000465655
ENSMUSG00000068196	Col8a1	protein_coding	1.04546	-1.09429	-2.14046	0.000246006	1.39067	-0.749077	-2.14217	0.000464052	-2.14217	0.000464052
ENSMUSG00000056481	Cd248	protein_coding	-0.472006	-3.47615	-3.03253	0.000441363	1.21108	-1.79307	-3.04369	0.000449074	-3.04369	0.000449074
ENSMUSG00000026822	Lcn2	protein_coding	-1.78128	-0.266362	1.51512	0.000287091	0.248158	1.76308	1.51522	0.000530036	1.51522	0.000530036
ENSMUSG00000045868	Gvin1	protein_coding	0.619925	-2.29985	-2.93775	0.000583019	2.09015	-0.829624	-2.94795	0.000385161	-2.93775	0.000583019
ENSMUSG00000033257	Ttll4	protein_coding	-1.29617	0.122243	1.41844	0.000619942	-1.08693	0.331488	1.41876	0.000381451	1.41844	0.000619942
ENSMUSG00000020801	Med31	protein_coding	-1.18386	0.266799	1.45036	0.000690661	-0.898227	0.552435	1.45095	1.29335e-06	1.45036	0.000690661
ENSMUSG00000029234	Tmem165	protein_coding	1.96765	0.23198	-1.7373	0.00067256	-0.200533	-1.9362	-1.73566	2.21281e-08	-1.7373	0.00067256
ENSMUSG00000037280	Galnt6	protein_coding	1.97522	-0.700701	-2.68545	0.000691292	2.49697	-0.178954	-2.6836	0.000326759	-2.68545	0.000691292
ENSMUSG00000109812	Gm45640	TEC	-0.346202	-2.11522	-1.77197	0.000736808	1.47567	-0.293343	-1.77174	0.000125447	-1.77197	0.000736808
ENSMUSG00000093283	Gm22567	misc_RNA	0.197125	-3.59167	-3.8922	0.000736014	0.941709	-2.84709	-3.86849	0.000459349	-3.8922	0.000736014
ENSMUSG00000024085	Man2a1	protein_coding	0.463753	-0.937812	-1.40524	0.000794562	-0.268377	-1.66994	-1.40326	0.000455687	-1.40524	0.000794562
ENSMUSG00000026347	Tmem163	protein_coding	2.82875	0.803262	-2.02926	0.000837845	0.323812	-1.70168	-2.02485	3.63321e-08	-2.02926	0.000837845
ENSMUSG00000026193	Fn1	protein_coding	1.23667	-0.381905	-1.62069	0.00096542	1.73763	0.119059	-1.61894	3.09296e-06	-1.62069	0.00096542
ENSMUSG00000015852	Fcrls	protein_coding	2.95531	1.52433	-1.43171	0.00106776	1.72883	0.297859	-1.43002	3.71239e-05	-1.43171	0.00106776
ENSMUSG00000041429	Nthl1	protein_coding	0.853154	-0.472795	-1.32743	0.00108022	1.17225	-0.153696	-1.32646	4.82993e-05	-1.32743	0.00108022
ENSMUSG00000031543	Ank1	protein_coding	0.937872	-0.500796	-1.44184	0.0011293	0.317028	-1.12164	-1.44027	0.000685898	-1.44184	0.0011293
ENSMUSG00000025909	Sntg1	protein_coding	-0.201264	-1.42997	-1.23175	0.00111223	0.0607646	-1.16794	-1.23163	0.000818016	-1.23175	0.00111223
ENSMUSG00000042251	Pm20d1	protein_coding	3.27714	1.22002	-2.05682	0.00118364	2.88119	0.824061	-2.05438	0.00126561	-2.05438	0.00126561
ENSMUSG00000006575	Rundc3a	protein_coding	2.76761	0.947029	-1.82194	0.00129345	0.905402	-0.915175	-1.82022	1.1517e-08	-1.82194	0.00129345
ENSMUSG00000041703	Zic5	protein_coding	1.93374	0.508617	-1.42679	0.00119804	1.14912	-0.275998	-1.42391	0.000326477	-1.42679	0.00119804
ENSMUSG00000028646	Rragc	protein_coding	1.87129	0.281221	-1.59013	0.00130632	-0.22958	-1.81964	-1.5897	2.85118e-09	-1.59013	0.00130632
ENSMUSG00000109179	Gm35339	protein_coding	-2.07426	-0.119151	1.9555	0.000439736	-1.83274	0.122364	1.95318	0.00120268	1.95318	0.00120268
ENSMUSG00000054034	Tceal5	protein_coding	-1.11471	-0.125153	0.989382	0.00127579	-0.284768	0.704791	0.989535	2.4955e-05	0.989382	0.00127579
ENSMUSG00000103206	Gm8515	processed_pseudogene	0.814911	-0.365218	-1.18048	0.00127887	1.34608	0.165956	-1.18051	0.000228245	-1.18048	0.00127887
ENSMUSG00000017723	Wfdc2	protein_coding	-1.79171	0.348297	2.15592	0.00141321	-0.310254	1.82975	2.14129	0.00136297	2.15592	0.00141321
ENSMUSG00000020627	Klhl29	protein_coding	-0.59022	-1.66909	-1.07974	0.00141475	0.750134	-0.328732	-1.07945	1.30214e-05	-1.07974	0.00141475
ENSMUSG00000016349	Eef1a2	protein_coding	2.59221	0.92813	-1.66375	0.00147247	0.49751	-1.16657	-1.66373	3.71484e-07	-1.66375	0.00147247
ENSMUSG00000051149	Adnp	protein_coding	1.69934	3.29087	1.59173	0.00151827	-0.26706	1.32447	1.60136	0.000685461	1.59173	0.00151827
ENSMUSG00000034205	Loxl2	protein_coding	0.580961	-0.992708	-1.57651	0.00156177	1.26383	-0.30984	-1.57606	0.00114008	-1.57651	0.00156177
ENSMUSG00000108867	Gm44643	lncRNA	-2.44962	0.949426	3.45979	0.00058222	-1.00339	2.39566	3.41571	0.00160054	3.41571	0.00160054
ENSMUSG00000029769	Ccdc136	protein_coding	1.91369	0.410593	-1.50316	0.0016394	0.311321	-1.19177	-1.50295	1.53498e-08	-1.50316	0.0016394
ENSMUSG00000021730	Hcn1	protein_coding	0.00920128	-0.97627	-0.987428	0.00173579	-0.156494	-1.14197	-0.985945	0.000578934	-0.987428	0.00173579
ENSMUSG00000053835	H2-T24	protein_coding	-0.0417839	-1.09672	-1.05534	0.00171431	1.0465	-0.00843652	-1.05558	7.44355e-05	-1.05534	0.00171431
ENSMUSG00000002769	Gnmt	protein_coding	1.10158	-1.54547	-2.65643	0.000915215	0.951379	-1.69568	-2.66417	0.00177881	-2.66417	0.00177881
ENSMUSG00000051037	Zfp455	protein_coding	-0.428324	2.65565	3.09272	2.11005e-05	-2.66159	0.422383	3.12587	0.00182386	3.12587	0.00182386
ENSMUSG00000026365	Cfh	protein_coding	1.7544	-0.933688	-2.69894	0.00164164	1.87066	-0.817437	-2.69693	0.00185188	-2.69693	0.00185188
ENSMUSG00000022483	Col2a1	protein_coding	-0.135022	1.13625	1.27134	0.00192598	-0.38959	0.881681	1.27239	0.0010274	1.27134	0.00192598
ENSMUSG00000100922	Gm8520	processed_pseudogene	-0.926052	0.777044	1.70359	0.00190531	1.14582	2.84891	1.7035	0.000166497	1.70359	0.00190531
ENSMUSG00000062661	Ncs1	protein_coding	-0.526423	-1.59638	-1.0696	0.00196754	2.2135	1.14354	-1.0702	3.76455e-05	-1.0696	0.00196754
ENSMUSG00000025813	Homer2	protein_coding	-0.641206	-1.84646	-1.20532	0.00201963	1.92213	0.716885	-1.20559	2.54789e-06	-1.20532	0.00201963
ENSMUSG00000083004	Gm13413	processed_pseudogene	-0.75544	1.15098	1.90861	0.00210566	-0.0861777	1.82024	1.90804	0.000602165	1.90861	0.00210566
ENSMUSG00000041261	Car8	protein_coding	0.87174	-0.501981	-1.37717	0.00208844	0.588274	-0.785446	-1.37432	0.000117995	-1.37717	0.00208844
ENSMUSG00000040152	Thbs1	protein_coding	1.05636	-0.834049	-1.89765	0.00220133	0.889805	-1.0006	-1.89264	0.0001744	-1.89765	0.00220133
ENSMUSG00000040710	St8sia4	protein_coding	-0.365719	-1.44102	-1.07697	0.00221997	0.197348	-0.877952	-1.07655	0.000249022	-1.07697	0.00221997
ENSMUSG00000015222	Map2	protein_coding	-0.522024	-1.44807	-0.925673	0.00222987	1.80531	0.879268	-0.925994	0.000267366	-0.925673	0.00222987
ENSMUSG00000096914	Galntl6	protein_coding	-0.923822	-1.96156	-1.03897	0.00220991	0.038295	-0.999447	-1.03872	0.000296471	-1.03897	0.00220991
ENSMUSG00000044726	Erich5	protein_coding	3.69643	7.23848	3.54246	6.35756e-06	-3.34752	0.194544	3.01182	0.00246346	3.01182	0.00246346
ENSMUSG00000100131	Gm28439	unprocessed_pseudogene	0.624216	-0.288561	-0.912726	0.00247666	1.27604	0.36326	-0.913007	0.00026398	-0.912726	0.00247666
ENSMUSG00000044067	Gpr22	protein_coding	-1.45549	-0.448049	1.00726	0.00237217	-0.75728	0.250158	1.00698	0.000531017	1.00726	0.00237217
ENSMUSG00000105659	4930509H03Rik	lncRNA	0.864288	-0.544362	-1.41246	0.00144693	-0.573569	-1.98222	-1.41037	0.00247421	-1.41037	0.00247421
ENSMUSG00000036256	Igfbp7	protein_coding	0.93814	-0.557481	-1.49899	0.0024962	1.66733	0.171712	-1.4961	0.000102041	-1.49899	0.0024962
ENSMUSG00000104901	Gm42692	TEC	0.309436	-1.08851	-1.40139	0.00249045	-0.110716	-1.50866	-1.39988	0.000752208	-1.40139	0.00249045
ENSMUSG00000062209	Erbb4	protein_coding	-0.493412	-1.56216	-1.07106	0.002519	-0.431891	-1.50064	-1.0699	0.000415675	-1.07106	0.002519
ENSMUSG00000086174	Gm6425	processed_pseudogene	-0.540437	0.783299	1.32491	0.00228344	-0.653023	0.670714	1.32486	0.00267974	1.32486	0.00267974
ENSMUSG00000086373	Gm11978	transcribed_processed_pseudogene	-0.627908	1.78883	2.43734	0.00213778	-0.29213	2.12461	2.4316	0.00294358	2.4316	0.00294358
ENSMUSG00000049037	Clec4a1	protein_coding	3.47548	1.7069	-1.76829	0.0023892	2.04922	0.280636	-1.76282	0.00317364	-1.76282	0.00317364
ENSMUSG00000051729	Gm5087	lncRNA	-0.820475	0.826855	1.64983	0.00151623	-1.00871	0.638618	1.65158	0.00306054	1.65158	0.00306054
ENSMUSG00000044827	Tlr1	protein_coding	2.69889	0.59571	-2.10683	0.00272029	1.91277	-0.190405	-2.09983	0.00314011	-2.09983	0.00314011
ENSMUSG00000030282	Cmas	protein_coding	2.09179	0.511408	-1.5805	0.00283741	0.226957	-1.35342	-1.58056	1.475e-08	-1.5805	0.00283741
ENSMUSG00000109706	Fth-ps3	processed_pseudogene	-2.04134	0.208173	2.26262	0.00314366	0.952915	3.20243	2.24967	1.43536e-05	2.26262	0.00314366
ENSMUSG00000031328	Flna	protein_coding	-1.19881	-0.117899	1.08088	0.0028972	-0.685317	0.395596	1.08108	7.35398e-05	1.08088	0.0028972
ENSMUSG00000118206	Gm50358	lncRNA	1.27754	-0.147148	-1.42605	0.0029951	0.96114	-0.463546	-1.42547	0.00193146	-1.42605	0.0029951
ENSMUSG00000043613	Mmp3	protein_coding	1.4945	-0.421314	-1.91704	0.00171862	1.27972	-0.636093	-1.91657	0.00310802	-1.91657	0.00310802
ENSMUSG00000056753	C330011M18Rik	lncRNA	1.50061	-0.467631	-1.97541	0.00259178	1.10913	-0.859112	-1.97096	0.0029787	-1.97096	0.0029787
ENSMUSG00000078502	Zfp268	protein_coding	0.672943	-0.575174	-1.25075	0.00283834	0.734282	-0.513834	-1.24911	0.000839827	-1.25075	0.00283834
ENSMUSG00000005871	Apc	protein_coding	0.0819484	-0.99047	-1.07255	0.00280879	1.93713	0.864712	-1.0725	5.83949e-05	-1.07255	0.00280879
ENSMUSG00000041696	Rasl12	protein_coding	-2.52374	-1.36343	1.16062	0.00294202	-0.11481	1.04549	1.15885	0.000480591	1.16062	0.00294202
ENSMUSG00000042282	Gucy2f	protein_coding	0.554598	-1.45881	-2.02106	0.0030406	1.14475	-0.868661	-2.0241	0.00312649	-2.0241	0.00312649
ENSMUSG00000042105	Inpp5f	protein_coding	-1.13136	-1.95439	-0.822786	0.00318196	0.723311	-0.0997255	-0.823299	0.000461586	-0.822786	0.00318196
ENSMUSG00000042353	Frem3	protein_coding	-0.365307	-2.73542	-2.38013	0.00214577	0.861865	-1.50825	-2.3934	0.00315597	-2.3934	0.00315597
ENSMUSG00000000290	Itgb2	protein_coding	1.97929	0.443187	-1.5382	0.00327501	1.51292	-0.0231826	-1.53533	0.00223649	-1.5382	0.00327501
ENSMUSG00000044499	Hs3st5	protein_coding	0.008563	-1.68917	-1.70023	0.00227149	0.778686	-0.919044	-1.704	0.00328056	-1.704	0.00328056
ENSMUSG00000051439	Cd14	protein_coding	2.30304	0.847952	-1.45493	0.0031125	1.95603	0.500946	-1.45354	0.00348214	-1.45354	0.00348214
ENSMUSG00000026288	Inpp5d	protein_coding	0.905879	-0.987344	-1.89892	0.0034622	2.35111	0.457889	-1.89645	0.00103409	-1.89892	0.0034622
ENSMUSG00000116358	Gm49450	protein_coding	0.552961	-0.456107	-1.01001	0.00353583	0.992242	-0.016826	-1.00982	0.00155453	-1.01001	0.00353583
ENSMUSG00000033287	Kctd17	protein_coding	1.82448	0.322922	-1.50168	0.00376539	0.830737	-0.670823	-1.50118	5.58201e-07	-1.50168	0.00376539
ENSMUSG00000004044	Cavin1	protein_coding	1.32919	0.165475	-1.16402	0.00277894	1.52723	0.36352	-1.16396	0.00368466	-1.16396	0.00368466
ENSMUSG00000079293	Clec7a	polymorphic_pseudogene	2.85368	-0.200216	-3.06199	0.0031373	2.60905	-0.444847	-3.05859	0.00377419	-3.05859	0.00377419
ENSMUSG00000029414	Kntc1	protein_coding	-1.88281	-0.271148	1.61835	0.00373842	0.0887033	1.70036	1.61034	0.00123368	1.61835	0.00373842
ENSMUSG00000032776	Mctp2	protein_coding	0.910385	-1.66325	-2.57312	0.00178894	1.47614	-1.0975	-2.58345	0.00380228	-2.58345	0.00380228
ENSMUSG00000111997	Gm5176	transcribed_processed_pseudogene	1.011	-1.72668	-2.75218	0.00207322	0.671461	-2.06622	-2.76572	0.00379942	-2.76572	0.00379942
ENSMUSG00000045179	Sox3	protein_coding	0.956417	3.18171	2.23014	0.00385004	-0.473865	1.75142	2.24359	0.00403365	2.24359	0.00403365
ENSMUSG00000029484	Anxa3	protein_coding	2.81412	1.67888	-1.13602	0.00394024	1.71227	0.577028	-1.13406	0.000197504	-1.13602	0.00394024
ENSMUSG00000029182	Fam166c	protein_coding	-0.365494	1.44472	1.81028	0.00456249	-1.42167	0.388542	1.81504	0.00214429	1.81028	0.00456249
ENSMUSG00000107212	Gm5302	processed_pseudogene	-1.04714	1.00457	2.05194	0.00442163	-0.08306	1.96865	2.05438	3.41164e-05	2.05194	0.00442163
ENSMUSG00000105195	Gm43584	lncRNA	-1.06954	0.356495	1.42733	0.000842406	-0.90483	0.521202	1.42561	0.00445446	1.42561	0.00445446
ENSMUSG00000063236	1110038F14Rik	protein_coding	-0.887478	0.200038	1.08675	0.00421198	-0.21189	0.875626	1.08765	4.58203e-05	1.08675	0.00421198
ENSMUSG00000010154	Spire2	protein_coding	1.51747	0.0310452	-1.48892	0.0043555	0.0564671	-1.42996	-1.48673	4.1747e-06	-1.48892	0.0043555
ENSMUSG00000067860	Zic3	protein_coding	1.67427	-0.224186	-1.90638	0.00394854	1.0572	-0.841255	-1.89912	0.00287145	-1.90638	0.00394854
ENSMUSG00000045515	Pou3f3	protein_coding	0.592323	-0.268398	-0.860962	0.00448591	0.819391	-0.0413296	-0.860696	0.000186153	-0.860962	0.00448591
ENSMUSG00000054304	D130007C19Rik	pseudogene	1.3447	-0.284464	-1.63257	0.00210532	0.235121	-1.39404	-1.62985	0.00419469	-1.62985	0.00419469
ENSMUSG00000030336	Cd27	protein_coding	1.03676	-0.445877	-1.48456	0.00398682	0.989554	-0.493083	-1.48309	0.00404361	-1.48309	0.00404361
ENSMUSG00000083246	Gm11839	processed_pseudogene	0.591667	-0.535374	-1.12825	0.00421115	0.871094	-0.255947	-1.12811	0.00176261	-1.12825	0.00421115
ENSMUSG00000049148	Plcxd3	protein_coding	0.453042	-0.543436	-0.997174	0.00394358	0.195462	-0.801017	-0.99649	0.00147814	-0.997174	0.00394358
ENSMUSG00000061859	Patj	protein_coding	0.640025	-0.582834	-1.22485	0.00402809	0.603368	-0.619491	-1.22366	0.00312157	-1.22485	0.00402809
ENSMUSG00000028011	Tdo2	protein_coding	-2.79168	-0.673979	2.11563	0.00438219	-0.499343	1.61836	2.11506	8.16006e-06	2.11563	0.00438219
ENSMUSG00000009214	Mymk	protein_coding	-2.31645	-0.865928	1.45403	0.00451162	-0.70645	0.744074	1.44657	0.00431165	1.45403	0.00451162
ENSMUSG00000040752	Myh6	protein_coding	0.55625	-0.892456	-1.4508	0.00426341	1.25242	-0.196291	-1.4508	0.00402317	-1.4508	0.00426341
ENSMUSG00000106149	Gm43430	TEC	0.98629	-0.956173	-1.94784	0.00305469	0.78909	-1.15337	-1.94922	0.00454529	-1.94922	0.00454529
ENSMUSG00000021613	Hapln1	protein_coding	-0.144041	-1.10894	-0.965845	0.0045646	0.322986	-0.641909	-0.965431	0.000762833	-0.965845	0.0045646
ENSMUSG00000049130	C5ar1	protein_coding	1.16583	-1.42544	-2.59917	0.00459984	2.08941	-0.501857	-2.60613	0.00415472	-2.59917	0.00459984
ENSMUSG00000049044	Rapgef4	protein_coding	-0.806842	-1.70904	-0.902521	0.004576	1.53706	0.634863	-0.902069	0.00290954	-0.902521	0.004576
ENSMUSG00000069132	Nxph2	protein_coding	-1.03763	-2.20371	-1.17292	0.0045871	-0.620097	-1.78618	-1.17144	0.0038872	-1.17292	0.0045871
ENSMUSG00000019368	Sec14l4	protein_coding	-1.02902	-3.24675	-2.24571	0.00444858	1.11209	-1.10563	-2.24207	0.00166588	-2.24571	0.00444858
ENSMUSG00000102973	E430014B02Rik	TEC	0.684699	-2.3608	-3.064	0.00278755	0.547286	-2.49821	-3.088	0.00472086	-3.088	0.00472086
ENSMUSG00000085837	Kcnmb4os2	lncRNA	-0.839315	1.48283	2.34863	0.00488562	0.829253	3.1514	2.33169	0.00269005	2.34863	0.00488562
ENSMUSG00000054589	Gm9949	lncRNA	-0.959209	2.42223	3.41737	0.0024786	-1.519	1.86244	3.44196	0.00497386	3.44196	0.00497386
ENSMUSG00000019850	Tnfaip3	protein_coding	-1.02258	0.525148	1.55068	0.0048012	-0.693772	0.853956	1.54992	0.0049685	1.54992	0.0049685
ENSMUSG00000052557	Gan	protein_coding	0.213988	-0.645573	-0.859577	0.00511047	1.21084	0.351276	-0.859524	0.000931447	-0.859577	0.00511047
ENSMUSG00000107331	Gm42732	TEC	-0.852018	-1.92278	-1.07199	0.0051176	0.603519	-0.467239	-1.07141	0.000446414	-1.07199	0.0051176
ENSMUSG00000063632	Sox11	protein_coding	-1.15271	-1.98152	-0.829153	0.00505839	1.41815	0.589342	-0.829061	0.000486689	-0.829153	0.00505839
ENSMUSG00000107701	Gm19287	processed_pseudogene	-1.31353	0.85509	2.17513	0.00538578	0.309904	2.47852	2.17166	5.81557e-05	2.17513	0.00538578
ENSMUSG00000081278	Gm13186	processed_pseudogene	-2.06801	0.476229	2.56165	0.00531558	-0.0291746	2.51506	2.54774	0.000303585	2.56165	0.00531558
ENSMUSG00000070610	Gm13127	processed_pseudogene	0.510517	-0.392412	-0.903101	0.00530977	1.09728	0.194353	-0.902697	0.000892318	-0.903101	0.00530977
ENSMUSG00000030525	Chrna7	protein_coding	-1.71439	-0.738977	0.975045	0.00538168	-0.428862	0.546548	0.97526	0.00038557	0.975045	0.00538168
ENSMUSG00000021972	Hmbox1	protein_coding	0.147557	-0.7587	-0.906412	0.00539811	0.821033	-0.0852241	-0.906847	0.00251233	-0.906412	0.00539811
ENSMUSG00000033061	Resp18	protein_coding	-2.88879	-1.58736	1.30209	0.0053507	-0.130278	1.17116	1.30093	0.00282377	1.30209	0.0053507
ENSMUSG00000082396	Zfp389	transcribed_processed_pseudogene	-1.95154	1.34094	3.33711	0.00141905	-1.6057	1.68677	3.32241	0.00557336	3.32241	0.00557336
ENSMUSG00000083859	Gm12003	processed_pseudogene	-0.559802	0.607417	1.16728	0.00570116	-0.595685	0.571535	1.16727	0.00138906	1.16728	0.00570116
ENSMUSG00000027519	Rab22a	protein_coding	1.403	0.13011	-1.27291	0.00546967	1.60872	0.335832	-1.27276	1.52163e-05	-1.27291	0.00546967
ENSMUSG00000033540	Idua	protein_coding	-1.09728	-0.0624702	1.03533	0.00572885	-0.332325	0.702485	1.03459	0.00340669	1.03533	0.00572885
ENSMUSG00000005220	Corin	protein_coding	1.91899	-0.442076	-2.36577	0.0033297	1.5662	-0.79487	-2.36566	0.00557272	-2.36566	0.00557272
ENSMUSG00000039232	Stx11	protein_coding	1.75493	-0.723465	-2.48308	0.00391904	1.68583	-0.792568	-2.48586	0.00565022	-2.48586	0.00565022
ENSMUSG00000106946	Gm42856	TEC	0.720217	-0.835733	-1.55857	0.00317892	0.0191103	-1.53684	-1.55888	0.00565991	-1.55888	0.00565991
ENSMUSG00000046876	Atxn1	protein_coding	-0.0649802	-1.02654	-0.961425	0.00566092	1.01281	0.0512553	-0.961689	5.01844e-05	-0.961425	0.00566092
ENSMUSG00000117917	Gm18087	processed_pseudogene	1.08743	-1.18729	-2.29055	0.00560469	1.6627	-0.612021	-2.28832	0.00340365	-2.29055	0.00560469
ENSMUSG00000019232	Etnppl	protein_coding	0.641284	3.36976	2.7326	0.00261915	-1.92425	0.804221	2.77595	0.00720249	2.77595	0.00720249
ENSMUSG00000038379	Ttk	protein_coding	0.831377	3.03346	2.2079	0.000384045	-1.6304	0.571685	2.23446	0.00675197	2.23446	0.00675197
ENSMUSG00000045288	Ush1g	protein_coding	-0.644423	1.83796	2.49434	0.00512466	-1.11885	1.36353	2.50331	0.0072705	2.50331	0.0072705
ENSMUSG00000021102	Glrx5	protein_coding	0.349092	1.52742	1.17841	0.00629988	0.483551	1.66188	1.17825	0.00378432	1.17841	0.00629988
ENSMUSG00000043164	Tmem212	protein_coding	-0.66913	1.42003	2.08605	0.00666883	-2.64648	-0.557322	2.09395	0.00188025	2.08605	0.00666883
ENSMUSG00000064063	BC048507	protein_coding	-0.796098	1.40525	2.20238	0.0071679	-0.537559	1.66379	2.20838	0.000281818	2.20238	0.0071679
ENSMUSG00000031216	Stard8	protein_coding	0.0133505	1.17309	1.16073	0.00510492	-0.530907	0.628835	1.16187	0.00661326	1.16187	0.00661326
ENSMUSG00000076431	Sox4	protein_coding	2.67607	1.13914	-1.53649	0.00630936	0.624553	-0.912378	-1.53698	6.75e-06	-1.53649	0.00630936
ENSMUSG00000082793	Btf3-ps4	processed_pseudogene	-0.769862	1.05659	1.82528	0.00593939	-0.703618	1.12283	1.82923	0.000232254	1.82528	0.00593939
ENSMUSG00000022544	Eef2kmt	protein_coding	-0.0604349	1.02825	1.08883	0.00731342	-0.149549	0.939132	1.09083	0.00332422	1.08883	0.00731342
ENSMUSG00000043866	Taf10	protein_coding	-0.266528	0.84611	1.11491	0.00673921	1.12567	2.23831	1.11284	0.00444337	1.11491	0.00673921
ENSMUSG00000047230	Cldn2	protein_coding	-0.974957	0.752711	1.72931	0.00604294	-0.970372	0.757296	1.73193	0.00564039	1.72931	0.00604294
ENSMUSG00000041203	Trir	protein_coding	-0.379946	0.704189	1.0845	0.00639572	0.462537	1.54667	1.08385	0.0034113	1.0845	0.00639572
ENSMUSG00000021496	Pcbd2	protein_coding	-0.754659	0.598153	1.35356	0.00730981	0.658349	2.01116	1.35325	0.000692481	1.35356	0.00730981
ENSMUSG00000032562	Gnai2	protein_coding	1.73905	0.562539	-1.17659	0.0061057	0.411959	-0.764545	-1.17621	3.56963e-07	-1.17659	0.0061057
ENSMUSG00000090142	Gm15795	processed_pseudogene	-2.14395	0.469823	2.63807	0.0065234	0.45667	3.07044	2.61693	0.000172191	2.63807	0.0065234
ENSMUSG00000034353	Ramp1	protein_coding	-0.89761	0.460297	1.35839	0.00684027	-0.109812	1.2481	1.35832	7.63672e-07	1.35839	0.00684027
ENSMUSG00000032238	Rora	protein_coding	1.32587	0.360069	-0.966183	0.00618829	0.407494	-0.558303	-0.965788	0.000236719	-0.966183	0.00618829
ENSMUSG00000091337	Eid1	protein_coding	1.28867	0.325147	-0.96379	0.00709057	0.527047	-0.436477	-0.963534	0.000269455	-0.96379	0.00709057
ENSMUSG00000032502	Stac	protein_coding	1.62056	0.318726	-1.30317	0.00609361	1.1865	-0.115328	-1.30114	0.00638381	-1.30114	0.00638381
ENSMUSG00000084208	Gm12792	processed_pseudogene	-1.47507	0.302975	1.7843	0.00353213	-0.611811	1.16624	1.77812	0.00694302	1.77812	0.00694302
ENSMUSG00000029359	Tesc	protein_coding	-0.756664	0.268628	1.0256	0.00713937	-0.0860886	0.939203	1.0256	0.00398616	1.0256	0.00713937
ENSMUSG00000043945	Adam6a	protein_coding	2.25778	0.198609	-2.064	0.00438457	1.1328	-0.926373	-2.05883	0.00637533	-2.05883	0.00637533
ENSMUSG00000019929	Dcn	protein_coding	1.89069	0.195596	-1.70133	0.00641196	1.2513	-0.44379	-1.69523	0.0011313	-1.70133	0.00641196
ENSMUSG00000075410	Prcd	protein_coding	-1.04788	0.105093	1.15244	0.00591066	0.217428	1.3704	1.15317	4.74395e-05	1.15244	0.00591066
ENSMUSG00000031101	Sash3	protein_coding	2.1696	0.0520874	-2.12276	0.00657942	2.04663	-0.0708882	-2.11834	0.00616604	-2.12276	0.00657942
ENSMUSG00000028373	Astn2	protein_coding	1.11272	0.0183145	-1.09677	0.00614467	0.00479861	-1.08961	-1.09461	0.00325843	-1.09677	0.00614467
ENSMUSG00000013663	Pten	protein_coding	0.906794	-0.0872328	-0.993768	0.00717531	0.656093	-0.337933	-0.993775	4.08031e-05	-0.993768	0.00717531
ENSMUSG00000067736	Gm10222	unprocessed_pseudogene	0.628694	-0.179694	-0.808336	0.00705785	1.03933	0.23094	-0.808635	0.00118581	-0.808336	0.00705785
ENSMUSG00000079110	Capn3	protein_coding	-1.4098	-0.250739	1.15843	0.00593222	-0.686977	0.472085	1.1587	0.00031597	1.15843	0.00593222
ENSMUSG00000051726	Kcnf1	protein_coding	-1.14506	-0.274278	0.870721	0.00668433	-0.226237	0.644543	0.870471	0.00072283	0.870721	0.00668433
ENSMUSG00000053025	Sv2b	protein_coding	-1.2105	-0.362909	0.847328	0.00692499	-0.626835	0.220754	0.847788	0.000410557	0.847328	0.00692499
ENSMUSG00000024659	Anxa1	protein_coding	0.716376	-0.391351	-1.10943	0.00615128	0.603482	-0.504245	-1.10836	0.0062147	-1.10836	0.0062147
ENSMUSG00000021575	Ahrr	protein_coding	-2.86551	-0.538323	2.35727	0.00380129	-0.407323	1.91986	2.32258	0.00648768	2.32258	0.00648768
ENSMUSG00000030748	Il4ra	protein_coding	0.54499	-0.587127	-1.13487	0.00679802	0.384436	-0.747681	-1.13336	0.00693706	-1.13336	0.00693706
ENSMUSG00000052031	Tagap1	protein_coding	0.534674	-0.646357	-1.1815	0.00708683	0.06361	-1.11742	-1.18131	2.86268e-05	-1.1815	0.00708683
ENSMUSG00000005148	Klf5	protein_coding	0.274146	-0.844089	-1.12038	0.006873	0.370886	-0.747349	-1.12017	0.00509903	-1.12038	0.006873
ENSMUSG00000026490	Cdc42bpa	protein_coding	-0.360427	-1.22079	-0.860796	0.00725448	0.684187	-0.176178	-0.860439	0.00498761	-0.860796	0.00725448
ENSMUSG00000078786	BC024978	protein_coding	-0.467585	-1.30516	-0.837929	0.00609876	1.6795	0.84192	-0.8381	0.000571438	-0.837929	0.00609876
ENSMUSG00000113055	Gm48700	TEC	0.439069	-1.52935	-1.97759	0.00274228	-0.931867	-2.90028	-1.98167	0.00636136	-1.98167	0.00636136
ENSMUSG00000026941	Mamdc4	protein_coding	0.131437	-1.63367	-1.77496	0.00684075	0.903373	-0.861731	-1.77775	0.00599572	-1.77496	0.00684075
ENSMUSG00000104205	Gm37396	TEC	0.389396	-1.93655	-2.34261	0.00333343	-0.441632	-2.76758	-2.35115	0.00607355	-2.35115	0.00607355
ENSMUSG00000073514	Dok6	protein_coding	-1.1028	-2.00245	-0.900218	0.0060072	1.9217	1.02205	-0.900398	0.000370165	-0.900218	0.0060072
ENSMUSG00000021587	Pcsk1	protein_coding	-1.21911	-2.28484	-1.07038	0.00701479	-0.210297	-1.27603	-1.07075	0.00579579	-1.07038	0.00701479
ENSMUSG00000115342	Gm49095	processed_pseudogene	-1.01897	0.325331	1.34839	0.00754268	-0.063537	1.28077	1.34437	0.00683794	1.34839	0.00754268
ENSMUSG00000106994	Gm10829	TEC	0.794565	-1.49809	-2.30247	0.00424746	0.411422	-1.88124	-2.30769	0.00751759	-2.30769	0.00751759
ENSMUSG00000107134	Gm42528	TEC	0.629955	-2.55267	-3.21268	0.00528226	0.794872	-2.38776	-3.24836	0.00748259	-3.24836	0.00748259
ENSMUSG00000097121	D130020L05Rik	lncRNA	-0.983351	0.338715	1.32294	0.00769663	0.105661	1.42773	1.32238	0.00217235	1.32294	0.00769663
ENSMUSG00000020674	Pxdn	protein_coding	-2.18521	-1.26871	0.915738	0.00768692	-0.884371	0.0321279	0.916222	0.000878861	0.915738	0.00768692
ENSMUSG00000072884	Gm10433	lncRNA	0.42542	-1.42171	-1.85548	0.0078282	1.11861	-0.728523	-1.85885	0.00757876	-1.85548	0.0078282
ENSMUSG00000086124	A530076I17Rik	lncRNA	-0.901494	1.81705	2.73466	0.000798644	-1.45399	1.26456	2.73635	0.00809936	2.73635	0.00809936
ENSMUSG00000111104	Gm8512	processed_pseudogene	-1.11322	0.526625	1.64179	0.00808262	-0.732276	0.907572	1.64143	0.00547434	1.64179	0.00808262
ENSMUSG00000014980	Tsen15	protein_coding	-0.657952	0.282434	0.939729	0.00805636	-0.572382	0.368005	0.940378	0.000608788	0.939729	0.00805636
ENSMUSG00000019841	Rev3l	protein_coding	0.510284	-0.282601	-0.792776	0.00809121	0.207614	-0.585271	-0.792797	0.00369542	-0.792776	0.00809121
ENSMUSG00000054728	Phactr1	protein_coding	-0.196377	-1.11504	-0.918371	0.0079524	1.55976	0.641097	-0.918948	0.000149614	-0.918371	0.0079524
ENSMUSG00000103754	Gm37284	TEC	0.647163	-1.98357	-2.64264	0.00518657	0.955016	-1.67571	-2.66328	0.00792019	-2.66328	0.00792019
ENSMUSG00000114181	Gm46376	lncRNA	0.761362	-2.0242	-2.8063	0.00656933	1.31209	-1.47347	-2.82211	0.00806147	-2.82211	0.00806147
ENSMUSG00000024191	Bnip1	protein_coding	-0.384494	0.550341	0.934721	0.00822036	-0.552823	0.382012	0.935167	0.00185627	0.934721	0.00822036
ENSMUSG00000024256	Adcyap1	protein_coding	-1.32984	0.232174	1.56362	0.00265459	-1.28557	0.276439	1.56142	0.00832167	1.56142	0.00832167
ENSMUSG00000020475	Pgam2	protein_coding	-0.921748	0.228918	1.14977	0.0082487	-0.0678117	1.08286	1.15066	4.18326e-05	1.14977	0.0082487
ENSMUSG00000022805	Cfap91	protein_coding	1.38432	0.0797271	-1.30688	0.00564856	0.0587681	-1.24583	-1.30467	0.00825608	-1.30467	0.00825608
ENSMUSG00000113923	Gm10126	processed_pseudogene	-2.00516	-0.149062	1.85578	0.00838096	1.08338	2.93948	1.85594	3.82569e-13	1.85578	0.00838096
ENSMUSG00000022306	Zfpm2	protein_coding	-1.2191	-0.192267	1.02729	0.00844032	0.232546	1.25938	1.02667	0.00108685	1.02729	0.00844032
ENSMUSG00000107966	Gm44001	TEC	0.334215	-1.35752	-1.70017	0.00837003	0.610374	-1.08136	-1.69993	0.00726303	-1.70017	0.00837003
ENSMUSG00000113773	Gm8278	processed_pseudogene	1.55666	-1.37775	-2.96743	0.00821667	1.8281	-1.10631	-2.96319	0.00813484	-2.96743	0.00821667
ENSMUSG00000106944	Gm43843	TEC	-1.04753	-2.25663	-1.21499	0.00847286	-0.0359479	-1.24504	-1.21493	0.00631083	-1.21499	0.00847286
ENSMUSG00000100558	1700025F24Rik	lncRNA	-0.0369842	-2.56121	-2.54642	0.00632951	0.595663	-1.92856	-2.57014	0.00842846	-2.57014	0.00842846
ENSMUSG00000032051	Fdx1	protein_coding	-1.05876	0.0385444	1.09695	0.0085791	-0.412697	0.684604	1.09747	6.16033e-05	1.09695	0.0085791
ENSMUSG00000109429	Gm45223	TEC	-0.393315	-1.51155	-1.1223	0.00856041	-0.240992	-1.35923	-1.12141	0.00609787	-1.1223	0.00856041
ENSMUSG00000004837	Grap	protein_coding	2.50925	5.16796	2.66333	0.000317213	-1.85447	0.804243	2.76044	0.00930545	2.76044	0.00930545
ENSMUSG00000047502	Mroh7	protein_coding	1.51876	2.97406	1.45408	0.0104814	-1.32148	0.133823	1.47275	0.0113893	1.47275	0.0113893
[truncated: 21,132 more rows]

## Sheet: 4.5 Up Neurites in Mettl3 KO
Genes with increased localization in Neurites in Mettl3 KO. Results of Xtail analysis in Ctrl conditions, log2FC_NS_final > log(1.5), pvalue_final < 0.05
[truncated: 491 more rows]

[truncated: 2 more sheets: 4.6 Down Neurites in Mettl3 KO, 4.7 Low stringency mRNA list]
