# Supplementary material for: m6A and YTHDF proteins contribute to the localization of select neuronal mRNAs
Source: Nucleic Acids Res. 2022 Apr 19;50(8):4464–83. doi: 10.1093/nar/gkac251 (PMC9071445; doi:10.1093/nar/gkac251)
Supplement: gkac251_Supplemental_Files [file gkac251_supplemental_files.zip › Supplementary Table 5.xlsx]

## Sheet: 5.1 m6A sites analysis
Position of called m6A sites in DART-seq analysis.
WT_avg and KO_avg correspond to the average editing in all WT samples (8) and all Mettl3 KO samples (8) respectively
Soma_avg and Neurite_avg correspond to the average editing in all Soma samples (4) and Neurite samples (4)
chr	start	end	gene	strand	KO_avg	WT_avg	Soma_avg	Neurite_avg
1	4782613	4782614	Mrpl15	-	0.0426997	0.113264	0.127389	0.10084
1	4889596	4889597	Tcea1	+	0.0288316	0.0761548	0.0845987	0.0647059
1	4892061	4892062	Tcea1	+	0.0618557	0.182962	0.22335	0.128959
1	4894967	4894968	Tcea1	+	0.00552486	0.0318665	0.00678733	0.0829493
1	4896715	4896716	Tcea1	+	0.0357143	0.0772532	0.0722433	0.0837438
1	5093411	5093412	Atp6v1h	+	0.0169492	0.0491673	0.0461133	0.0537849
1	5098070	5098071	Atp6v1h	+	0.02377	0.0504505	0.0458831	0.0565878
1	5133256	5133257	Atp6v1h	+	0.0128733	0.0285508	0.0273373	0.0309168
1	7172481	7172482	Pcmtd1	+	0.0353201	0.066787	0.0518519	0.0809859
1	8963336	8963337	Sntg1	-	0.0151515	0.0399306	0.0526316	0.0274914
1	9546725	9546726	Rrs1	+	0.0164474	0.0352941	0.047619	0.0232558
1	9725079	9725080	Vcpip1	-	0.00485437	0.0791139	0.0727273	0.0860927
1	10024922	10024923	Cops5	-	0.0139241	0.0359281	0.0186667	0.0668258
1	16106223	16106224	Rdh10	+	0.00987654	0.0622711	0.0565371	0.0684411
1	16107887	16107888	Rdh10	+	0.00136986	0.0225322	0.0347107	0
1	16129311	16129312	Rdh10	+	0	0.0445736	0.0594796	0.0283401
1	16132266	16132267	Rdh10	+	0.120104	0.227533	0.181672	0.294811
1	16344704	16344705	Stau2	-	0.00169205	0.00689655	0.0071048	0.00663717
1	16344737	16344738	Stau2	-	0.027027	0.0517677	0.0204604	0.0822943
1	16570728	16570729	Ube2w	-	0	0.0123928	0.0216606	0.0020202
1	16571028	16571029	Ube2w	-	0.0862534	0.14511	0.0677419	0.219136
1	16571194	16571195	Ube2w	-	0.0511509	0.09062	0.0902062	0.0912863
1	16677531	16677532	Tmem70	+	0.0232558	0.118943	0.157534	0.0493827
1	16677746	16677747	Tmem70	+	0.0695538	0.135913	0.138675	0.130919
1	17161868	17161869	Gdap1	+	0.0069808	0.0285063	0.0335917	0.0244898
1	17163001	17163002	Gdap1	+	0.0121704	0.0459016	0.0347003	0.0580205
1	17163813	17163814	Gdap1	+	0.023407	0.0657016	0.0388128	0.0913043
1	20936036	20936037	Paqr8	+	0.0748299	0.222552	0.262295	0.2
1	20936905	20936906	Paqr8	+	0.0015674	0.0202977	0.0359477	0.00923788
1	20937969	20937970	Paqr8	+	0.0266667	0.0546697	0.0258303	0.0675453
1	20938136	20938137	Paqr8	+	0.00652174	0.0668524	0.0236967	0.0848126
1	20938216	20938217	Paqr8	+	0.0213523	0.0671463	0.0916031	0.0559441
1	20938241	20938242	Paqr8	+	0.0432432	0.083871	0.0444444	0.1
1	20938828	20938829	Paqr8	+	0	0.0169231	0.00492611	0.0223714
1	21511982	21511983	Kcnq5	-	0.00837989	0.0972222	0.0769231	0.117978
1	21512332	21512333	Kcnq5	-	0.0213904	0.145882	0.0428571	0.246512
1	22296947	22296948	Rims1	-	0.00634921	0.0851582	0.101695	0.0784983
1	23845781	23845782	Smap1	-	0.0339869	0.0768432	0.0718686	0.0819328
1	23845883	23845884	Smap1	-	0.00314136	0.00863422	0.00692521	0.0108696
1	23846244	23846245	Smap1	-	0.0017331	0.00839695	0.0015873	0.0147059
1	24711544	24711545	Lmbrd1	+	0.0265957	0.076087	0.0225564	0.125874
1	24731867	24731868	Lmbrd1	+	0.0104712	0.0333333	0.0269663	0.0410959
1	30946127	30946128	Ptp4a1	-	0.00262927	0.0131187	0.0142857	0.0121279
1	30946151	30946152	Ptp4a1	-	0.0442478	0.11419	0.11039	0.118261
1	33852250	33852251	Bend6	-	0.0185185	0.0559441	0.040201	0.0695652
1	33852605	33852606	Bend6	-	0.0549598	0.147679	0.101124	0.175676
1	33852639	33852640	Bend6	-	0.0507463	0.221411	0.254054	0.19469
1	33852840	33852841	Bend6	-	0.0836013	0.172043	0.125448	0.2
1	34278108	34278109	Dst	+	0.0045045	0.0473186	0.04375	0.0509554
1	34436959	34436960	Ccdc115	-	0.0927602	0.171352	0.191283	0.146707
1	34437784	34437785	Ccdc115	-	0.00549451	0.0352941	0.0481283	0.0196078
1	34443600	34443601	Imp4	+	0.0114679	0.0322581	0.0223714	0.0510638
1	34443648	34443649	Imp4	+	0	0.0152174	0.0309735	0
1	34448101	34448102	Imp4	+	0	0.0231788	0.0301724	0
1	34806026	34806027	Arhgef4	+	0.0028777	0.0173293	0.00680272	0.0259259
1	34807066	34807067	Arhgef4	+	0.00940439	0.0866667	0	0.134367
1	34807093	34807094	Arhgef4	+	0.0230947	0.0877483	0.0338164	0.115869
1	34810354	34810355	Arhgef4	+	0.00480769	0.0125499	0.0130152	0.0120337
1	34810423	34810424	Arhgef4	+	0.00403429	0.00727371	0.00568769	0.00899888
1	34811128	34811129	Arhgef4	+	0.00227964	0.0124502	0.0137363	0.010917
1	34812398	34812399	Arhgef4	+	0.0323741	0.108974	0.0995851	0.118943
1	34812424	34812425	Arhgef4	+	0.0170778	0.0721154	0.0471092	0.10411
1	34813412	34813413	Fam168b	-	0.0157744	0.0338759	0.0359922	0.0321285
1	34813560	34813561	Fam168b	-	0.0194742	0.0347705	0.0315513	0.0383858
1	34814355	34814356	Fam168b	-	0	0.00563154	0	0.0135135
1	34815634	34815635	Fam168b	-	0.0130641	0.0458801	0.0488722	0.0429104
1	34816345	34816346	Arhgef4	+	0	0.00603448	0	0.0114566
1	34816937	34816938	Fam168b	-	0.0125	0.0448179	0.0377358	0.0524781
1	34817249	34817250	Fam168b	-	0.00410678	0.0226481	0.018797	0.025974
1	34863019	34863020	Plekhb2	+	0.020597	0.0375379	0.0253968	0.0503839
1	34876924	34876925	Plekhb2	+	0.00619195	0.0229885	0.0141509	0.0313901
1	34878117	34878118	Plekhb2	+	0.00900901	0.021886	0.0104227	0.0319149
1	34879145	34879146	Plekhb2	+	0.01192	0.0282939	0.0323427	0.0245098
1	36104007	36104008	Hs6st1	+	0.0121457	0.0357143	0.0338645	0.0377778
1	36104278	36104279	Hs6st1	+	0.00642398	0.0213144	0.0229709	0.0190275
1	36146627	36146628	Uggt1	-	0.0128535	0.0487288	0.0303951	0.0909091
1	36146634	36146635	Uggt1	-	0.0118483	0.0229167	0.015015	0.0408163
1	36336318	36336319	Kansl3	-	0.0168776	0.0595041	0.0315789	0.106667
1	36439701	36439702	Lman2l	-	0.0136519	0.0327869	0.0222222	0.0440678
1	36549423	36549424	Sema4c	-	0.00243902	0.045614	0.0224719	0.0841121
1	36552871	36552872	Sema4c	-	0.0126582	0.0742574	0	0.163934
1	36692452	36692453	Cox5b	+	0.00382044	0.00760438	0.00526091	0.00877007
1	36698818	36698819	Actr1b	-	0.00160256	0.010989	0.0186722	0.00233645
1	36699409	36699410	Actr1b	-	0.0344828	0.0731959	0.0255864	0.117764
1	36699710	36699711	Actr1b	-	0.00107181	0.0101852	0.00720721	0.0133333
1	36699962	36699963	Actr1b	-	0.0037594	0.0165538	0.0145889	0.0191304
1	36700015	36700016	Actr1b	-	0.00350263	0.0158301	0.00977444	0.0222222
1	36701260	36701261	Actr1b	-	0.00943396	0.0177515	0.00723764	0.0344168
1	36701463	36701464	Actr1b	-	0.0106383	0.0367133	0.0102041	0.0647482
1	37389674	37389675	Inpp4a	+	0	0.024	0.0338983	0.0151515
1	37390172	37390173	Inpp4a	+	0.00813008	0.0451389	0.0425532	0.047619
1	37408373	37408374	Inpp4a	+	0.0183824	0.0724638	0.103139	0.0163934
1	37409657	37409658	Inpp4a	+	0.00258398	0.0542986	0.0462185	0.0637255
1	37410109	37410110	Inpp4a	+	0.00769231	0.068268	0.0483871	0.092437
1	37410399	37410400	Inpp4a	+	0.00359066	0.0206349	0.0322581	0
1	37430433	37430434	Unc50	+	0.00261097	0.0366492	0.0311111	0.044586
1	37611843	37611844	2010300C02Rik	-	0.0273556	0.0538302	0.0322581	0.0833333
1	37612084	37612085	2010300C02Rik	-	0.0162835	0.057064	0.0528194	0.0647668
1	37612092	37612093	2010300C02Rik	-	0.00447427	0.0113227	0.0130069	0.00786164
1	37612111	37612112	2010300C02Rik	-	0	0.00745474	0.00660066	0.00900901
1	37612221	37612222	2010300C02Rik	-	0	0.0103093	0.0166667	0
1	37625300	37625301	2010300C02Rik	-	0	0.0383244	0.0702614	0
1	37895330	37895331	Mrpl30	+	0.0319343	0.0640312	0.0334129	0.0908142
1	37897702	37897703	Mrpl30	+	0.0261146	0.0471429	0.0514286	0.0445714
1	37897750	37897751	Mrpl30	+	0.0288625	0.083151	0.0730594	0.092437
1	37987727	37987728	Txndc9	-	0.0403846	0.0992	0.113208	0.0787402
1	37998246	37998247	Eif5b	+	0.0143885	0.0321593	0.0164835	0.0519031
1	38017920	38017921	Eif5b	+	0.0332226	0.0672269	0.0587045	0.0764192
1	38017925	38017926	Eif5b	+	0.0773026	0.144362	0.128364	0.160944
1	38018093	38018094	Eif5b	+	0	0.00968992	0	0.0213675
1	38034041	38034042	Eif5b	+	0.0344828	0.0742779	0.0625	0.09319
1	38036098	38036099	Eif5b	+	0.00127714	0.0332226	0.0207469	0.0519751
1	38793950	38793951	Lonrf2	-	0.0206044	0.0414414	0.0373832	0.0470085
1	38794383	38794384	Lonrf2	-	0.00770077	0.021576	0.019544	0.0243363
1	38795242	38795243	Lonrf2	-	0.0208333	0.0462428	0.0340557	0.0569106
1	38797636	38797637	Lonrf2	-	0.0469667	0.0998308	0.117816	0.0740741
1	38797771	38797772	Lonrf2	-	0.0300926	0.0806175	0.0245614	0.134228
1	38798102	38798103	Lonrf2	-	0.0461538	0.0808824	0.0677083	0.1125
1	38804244	38804245	Lonrf2	-	0.0157791	0.0311174	0.0639535	0
1	38804271	38804272	Lonrf2	-	0.0107527	0.0391872	0.0318471	0.0453333
1	38816052	38816053	Lonrf2	-	0.015544	0.0643939	0.0538462	0.0746269
1	38864700	38864701	Chst10	-	0.00499168	0.0192308	0.0276008	0
1	38874006	38874007	Chst10	-	0.00665188	0.0448878	0.0498221	0.0333333
1	38991259	38991260	Pdcl3	+	0.0496894	0.106173	0.0643777	0.162791
1	38996299	38996300	Pdcl3	+	0.00165017	0.0132802	0.0125786	0.0144928
1	39371594	39371595	Rpl31	+	0.0131926	0.063253	0	0.116022
1	39577121	39577122	Rnf149	-	0.00471698	0.0527859	0.0434783	0.0611111
1	39976744	39976745	Map4k4	+	0.00806452	0.0291715	0.0181818	0.0407674
1	39997080	39997081	Map4k4	+	0.00845865	0.0271878	0.0396396	0.0160772
1	40009751	40009752	Map4k4	+	0.0132212	0.0313862	0.0401396	0.0226481
1	40009806	40009807	Map4k4	+	0	0.0108069	0.00674764	0.015456
1	40010600	40010601	Map4k4	+	0.0147275	0.0695249	0.0603248	0.0787037
1	40014605	40014606	Map4k4	+	0.00115473	0.0205681	0.00843882	0.0310786
1	40017155	40017156	Map4k4	+	0.002002	0.0168539	0.00744048	0.0278746
1	40019649	40019650	Map4k4	+	0.00442968	0.0164302	0.00439883	0.0289193
1	40025796	40025797	Map4k4	+	0.0292887	0.0659341	0.0745098	0.0584192
1	40025976	40025977	Map4k4	+	0.0053286	0.0383481	0.0676056	0.00619195
1	40026047	40026048	Map4k4	+	0.0448239	0.0913208	0.0648918	0.11326
1	40026081	40026082	Map4k4	+	0.00992282	0.0462777	0.012	0.0809717
1	42695888	42695889	Pou3f3	+	0.0243161	0.100137	0.0536723	0.144
1	42696509	42696510	Pou3f3	+	0.00648298	0.0199387	0.0265152	0.0154639
1	42696603	42696604	Pou3f3	+	0.00230947	0.0294118	0.0209424	0.0358566
1	42698194	42698195	Pou3f3	+	0	0.0343249	0.025	0.0456853
1	42699175	42699176	Pou3f3	+	0.00536193	0.0224868	0.0194175	0.0261628
1	42699201	42699202	Pou3f3	+	0.010514	0.0328253	0.0136986	0.053012
1	42699814	42699815	Pou3f3	+	0.0376914	0.072104	0.10303	0.0523256
1	42903298	42903299	Mrps9	+	0	0.05	0.0669456	0.0248447
1	42903340	42903341	Mrps9	+	0.0102564	0.0650759	0.0687023	0.0603015
1	43049463	43049464	Tgfbrap1	-	0	0.0433071	0.0419162	0.045977
1	43054615	43054616	Tgfbrap1	-	0.0522088	0.114804	0.108696	0.122449
1	43115065	43115066	AI597479	+	0.0114943	0.0383212	0.003663	0.0727273
1	43123615	43123616	Fhl2	-	0	0.0481928	0.0611111	0.0144928
1	43445937	43445938	Nck2	+	0.017341	0.0557668	0.0258964	0.108014
1	43445983	43445984	Nck2	+	0.00369686	0.020316	0.0117647	0.0378007
1	43533785	43533786	Nck2	+	0.013363	0.0427184	0.0320513	0.0591133
1	43742276	43742277	Ecrg4	+	0.0502793	0.0915033	0.0870307	0.0969072
1	43991300	43991301	Tpp2	+	0.0116732	0.0346667	0.0585586	0
1	45823412	45823413	Wdr75	+	0.0569106	0.0984615	0.125	0.039604
1	50927777	50927778	Tmeff2	+	0	0.04375	0.0273224	0.0656934
1	50930630	50930631	Tmeff2	+	0.00186916	0.0208333	0.0140845	0.0332103
1	52164151	52164152	Gls	-	0.0196078	0.0589354	0.093617	0.0309278
1	52164955	52164956	Gls	-	0.00699301	0.0260366	0.0239411	0.0283401
1	52166188	52166189	Gls	-	0.0155902	0.0497738	0	0.0842912
1	52189497	52189498	Gls	-	0.0256065	0.0534459	0.0336538	0.0813559
1	55000356	55000357	Sf3b1	-	0	0.0243218	0	0.0689655
1	55003324	55003325	Sf3b1	-	0	0.0449679	0.030888	0.0625
1	55006324	55006325	Sf3b1	-	0.0149254	0.0288693	0.0338983	0.0208333
1	55007715	55007716	Sf3b1	-	0	0.0163265	0.0125	0.0235294
1	55012226	55012227	Sf3b1	-	0.0159817	0.0540897	0.0582751	0.0486322
1	55052944	55052945	Coq10b	+	0.0038835	0.0147059	0	0.0282132
1	55078167	55078168	Hspd1	-	0.019305	0.0371402	0.0278989	0.0476663
1	55148343	55148344	Mob4	+	0.0243902	0.0898438	0.0456731	0.142045
1	58399070	58399071	Bzw1	+	0.0112486	0.05386	0.0353818	0.0710572
1	58399078	58399079	Bzw1	+	0.0124153	0.0287908	0.0317164	0.0256917
1	58401210	58401211	Bzw1	+	0.0215463	0.0503036	0.0590842	0.0378151
1	58406368	58406369	Bzw1	+	0.00550459	0.0214621	0.023015	0.0192926
1	58412977	58412978	Clk1	-	0.0206084	0.0514834	0.0245023	0.0872211
1	58461205	58461206	Nif3l1	+	0	0.030445	0.0460993	0
1	58591188	58591189	Ndufb3	+	0.0031072	0.00657288	0.00562701	0.00784632
1	58901046	58901047	Trak2	-	0.0444444	0.0978474	0.103627	0.0943396
1	58903216	58903217	Trak2	-	0.0491071	0.0939716	0.0851064	0.101473
1	58903829	58903830	Trak2	-	0.0026455	0.0304878	0.00928793	0.0510511
1	58908658	58908659	Trak2	-	0.0186047	0.156342	0.05625	0.24581
1	58910070	58910071	Trak2	-	0.00736196	0.0287823	0.0189229	0.0389222
1	58912189	58912190	Trak2	-	0.0294551	0.0602125	0.0137457	0.0845324
1	58918785	58918786	Trak2	-	0.0309278	0.0906516	0.106195	0.0833333
1	59164003	59164004	Als2	-	0.0275689	0.102273	0.0790514	0.13369
1	59179110	59179111	Als2	-	0	0.0464441	0.00505051	0.102389
1	59183285	59183286	Als2	-	0	0.0478723	0.0311111	0.0728477
1	59639879	59639880	Sumo1	-	0.0289694	0.0513238	0.0664093	0.0344828
1	59704066	59704067	Nop58	+	0	0.0206718	0.0373832	0
1	59709046	59709047	Nop58	+	0.0361905	0.0708899	0.06469	0.0787671
1	59710595	59710596	Nop58	+	0.0183206	0.0426357	0.013369	0.07
1	59876682	59876683	Bmpr2	+	0.0561798	0.116788	0.101266	0.137931
1	59877198	59877199	Bmpr2	+	0.00333704	0.020354	0.022187	0.0180361
1	59974929	59974930	Fam117b	+	0.0355556	0.107692	0.054878	0.161491
1	59974959	59974960	Fam117b	+	0	0.0419355	0.040404	0.0446429
1	59982858	59982859	Fam117b	+	0.0207715	0.037422	0.0382514	0.0347826
1	60083795	60083796	Wdr12	-	0.0363128	0.0906977	0.0651163	0.116279
1	60434273	60434274	Abi2	+	0.00671141	0.0304348	0.0278884	0.0334928
1	60478629	60478630	Abi2	+	0.00759494	0.0569231	0.046798	0.0737705
1	60478781	60478782	Abi2	+	0.0213523	0.0633609	0.0673077	0.0580645
1	60479040	60479041	Abi2	+	0.0199557	0.0557377	0.0424837	0.0690789
1	60480745	60480746	Abi2	+	0.0258824	0.0676101	0.0490798	0.0870968
1	60480767	60480768	Abi2	+	0.0434783	0.0951009	0.0497382	0.150641
1	60522936	60522937	Raph1	-	0.00653207	0.025641	0.0372737	0.0139335
1	60522967	60522968	Raph1	-	0.00162602	0.0275168	0.0135135	0.0413333
1	62704055	62704056	Nrp2	+	0.0599647	0.13859	0.111663	0.163594
1	62798761	62798762	Nrp2	+	0.0250784	0.0666667	0.0954545	0
1	62812548	62812549	Nrp2	+	0.00522193	0.0310219	0.0492754	0
1	62815357	62815358	Nrp2	+	0.0110906	0.060219	0.00361011	0.118081
1	62817460	62817461	Nrp2	+	0.00470588	0.0368852	0.0416667	0.03
1	62818452	62818453	Nrp2	+	0.0105973	0.0378274	0.0216138	0.0712166
1	63164972	63164973	Ndufs1	-	0.00161943	0.00863931	0.0118227	0.00477897
1	63177225	63177226	Eef1b2	+	0.0123596	0.0222463	0.0163292	0.0264501
1	63303838	63303839	Zdbf2	+	0.0218579	0.0955882	0.10303	0.0841121
1	63305502	63305503	Zdbf2	+	0	0.0334728	0.0333333	0.0337079
1	63305533	63305534	Zdbf2	+	0.0699301	0.12381	0.0871795	0.183333
1	63307819	63307820	Zdbf2	+	0.0721649	0.137195	0.140777	0.131148
1	63308362	63308363	Zdbf2	+	0.025641	0.0507614	0.0343348	0.0745342
1	63547798	63547799	Adam23	+	0	0.0150754	0.012605	0.01875
1	64032467	64032468	Klf7	-	0.0459016	0.100346	0.0322581	0.151515
1	65159088	65159089	Idh1	-	0.030349	0.0639854	0.0789474	0.0498221
1	65175296	65175297	Idh1	-	0.0753187	0.160907	0.144621	0.18663
1	66412551	66412552	Map2	+	0.0117188	0.0432373	0.0411985	0.0440945
1	66412875	66412876	Map2	+	0.0152582	0.034375	0	0.0469417
1	66413436	66413437	Map2	+	0.042623	0.0891632	0.0646766	0.0984848
1	66413458	66413459	Map2	+	0.0168919	0.0551282	0.0190476	0.0684211
1	66413567	66413568	Map2	+	0.0563154	0.102418	0.103774	0.101833
1	66414535	66414536	Map2	+	0.00460829	0.0282885	0	0.0378072
1	66414576	66414577	Map2	+	0.0208333	0.0661939	0.076555	0.0627943
1	66416420	66416421	Map2	+	0.00723327	0.0323054	0.035503	0.0304094
1	66416808	66416809	Map2	+	0.00421941	0.0183752	0.0444444	0.0069541
1	66421784	66421785	Map2	+	0.0100925	0.0185349	0	0.0271669
1	66425277	66425278	Map2	+	0.00687876	0.025289	0.0144092	0.0289296
1	66425346	66425347	Map2	+	0.00320856	0.0101317	0.00628931	0.0119581
1	66433578	66433579	Map2	+	0.00883392	0.0380195	0.0194647	0.0486111
1	66438285	66438286	Map2	+	0.0330682	0.0600707	0.00777454	0.08995
1	66440362	66440363	Map2	+	0.0746269	0.128342	0.0692521	0.156373
1	66441743	66441744	Map2	+	0.0039548	0.00866605	0.0193548	0.00326188
1	66715130	66715131	Rpe	+	0.0172414	0.0687285	0	0.133333
1	66848445	66848446	Acadl	-	0.0194444	0.078727	0.0598291	0.0909091
1	66853144	66853145	Acadl	-	0.0165975	0.0927419	0.0787037	0.103571
1	72428026	72428027	Marchf4	-	0	0.0529248	0.0903226	0.0245098
1	72849676	72849677	Igfbp2	+	0.00351526	0.00731113	0.000625782	0.0124105
1	72852116	72852117	Igfbp2	+	0.00841622	0.0190785	0.0133809	0.022933
1	72859536	72859537	Igfbp5	-	0.0170778	0.0396396	0.0573477	0.0217391
1	72859671	72859672	Igfbp5	-	0.0169851	0.0707269	0	0.130435
1	72860206	72860207	Igfbp5	-	0.0212054	0.0504202	0.0745968	0.0241228
1	72860241	72860242	Igfbp5	-	0.02443	0.0547504	0.0460123	0.0644068
1	72860338	72860339	Igfbp5	-	0.013468	0.0254372	0.0128617	0.0377358
1	72860355	72860356	Igfbp5	-	0.00210526	0.0204461	0.0215517	0.0196078
1	72860365	72860366	Igfbp5	-	0.00221729	0.0320151	0.0266667	0.0359477
1	72860667	72860668	Igfbp5	-	0.00312989	0.0213033	0.0149083	0.0290055
1	72861031	72861032	Igfbp5	-	0.0529532	0.11883	0.102389	0.137795
1	72861911	72861912	Igfbp5	-	0.0125874	0.0401606	0.0575342	0.0235602
1	72862192	72862193	Igfbp5	-	0.0252101	0.0488722	0.0425532	0.056
1	74287242	74287243	Pnkd	+	0.000690608	0.0203046	0.00155521	0.0366848
1	74348788	74348789	Pnkd	+	0.0132743	0.0751634	0.0731707	0.0792079
1	74350686	74350687	Pnkd	+	0.00869565	0.0368764	0.0568562	0
1	74352195	74352196	Pnkd	+	0.00442478	0.0396825	0.0263158	0.06
1	74353024	74353025	Pnkd	+	0	0.0272727	0.0458015	0
1	74453915	74453916	Usp37	-	0.00749064	0.0573477	0.108108	0
1	74470669	74470670	Usp37	-	0.0452261	0.164835	0.154545	0.180556
1	74594601	74594602	Rnf25	-	0.0245536	0.0925926	0.0711974	0.129944
1	74855347	74855348	Cdk5r2	+	0.00541028	0.0132425	0.00732899	0.0183746
1	74855426	74855427	Cdk5r2	+	0.0262484	0.0466978	0.0467033	0.0466926
1	74856271	74856272	Cdk5r2	+	0.0101695	0.0296443	0.0357143	0.023622
1	74856441	74856442	Cdk5r2	+	0.0118343	0.0228775	0.020316	0.0249769
1	74856899	74856900	Cdk5r2	+	0.0025413	0.00705418	0.0124672	0.0029703
1	74857061	74857062	Cdk5r2	+	0.000694444	0.00810979	0.00960219	0.00686499
1	75135928	75135929	Cnppd1	-	0.0357766	0.0699935	0.0685885	0.0726257
1	75136350	75136351	Cnppd1	-	0.00189934	0.0185723	0.0241796	0.00707965
1	75143424	75143425	Retreg2	+	0.0077574	0.0198276	0.0147929	0.0268595
1	75147610	75147611	Retreg2	+	0.00428266	0.00981354	0.00470588	0.0183486
1	75174364	75174365	Abcb6	-	0.0168776	0.139098	0.0851064	0.2
1	75181673	75181674	Atg9a	-	0.00487805	0.0213033	0.0349794	0
1	75185713	75185714	Atg9a	-	0.00454545	0.0212389	0.00320513	0.0434783
1	75210907	75210908	Stk16	+	0.000574383	0.0105485	0.0123711	0.00863931
1	75211318	75211319	Stk16	+	0.00987654	0.0340017	0.0244275	0.046748
1	75215085	75215086	Tuba4a	-	0.0022779	0.0568783	0.0483092	0.0672515
1	75215387	75215388	Tuba4a	-	0.00688073	0.0206327	0.00431034	0.0494297
1	75215893	75215894	Tuba4a	-	0.000540833	0.00690521	0.0061287	0.00814332
1	75216194	75216195	Tuba4a	-	0.001544	0.0316832	0.0328515	0.030504
1	75217296	75217297	Tuba4a	-	0.00182399	0.00625261	0.000680272	0.01507
1	75240979	75240980	Dnajb2	+	0	0.022508	0.0177515	0.028169
1	75247135	75247136	Ptprn	-	0.00441501	0.0117371	0.00211864	0.0236842
1	75247145	75247146	Ptprn	-	0.0119332	0.0230159	0.0272109	0.0171429
1	75247188	75247189	Ptprn	-	0.0121689	0.0240885	0.0216685	0.0277325
1	75247206	75247207	Ptprn	-	0.0249597	0.0458992	0.0574282	0.0284091
1	75247351	75247352	Ptprn	-	0.000971817	0.00866843	0.00609101	0.0139501
1	75247617	75247618	Ptprn	-	0.0062711	0.0129683	0.00593032	0.0259209
1	75251834	75251835	Ptprn	-	0.00334129	0.00818076	0.00232829	0.0200236
1	75252334	75252335	Ptprn	-	0.00357622	0.011782	0.0130979	0.009375
1	75253418	75253419	Ptprn	-	0.00582751	0.0162059	0.0143198	0.019025
1	75253457	75253458	Ptprn	-	0.00446429	0.0140625	0.0121951	0.0169661
1	75254110	75254111	Ptprn	-	0.0248245	0.0515921	0.054973	0.04573
1	75255771	75255772	Ptprn	-	0.00676183	0.0126582	0.0163934	0.00818331
1	75257402	75257403	Ptprn	-	0.0256583	0.0455476	0.0316302	0.0693481
1	75272313	75272314	Resp18	-	0.047619	0.0935252	0.0987654	0.0862069
1	75315644	75315645	Dnpep	-	0.0188679	0.0491493	0.0344828	0.0606061
1	75315980	75315981	Dnpep	-	0.00263158	0.0147392	0.00823045	0.0227273
1	75316344	75316345	Dnpep	-	0.0191205	0.0609982	0.0644068	0.0569106
1	75442559	75442560	Gmppa	+	0.0286299	0.0909091	0.0723684	0.120419
1	75475248	75475249	Chpf	-	0.0101266	0.0373563	0.0336323	0.044
1	75475666	75475667	Chpf	-	0.0185497	0.144869	0.185065	0.0793651
1	75475992	75475993	Chpf	-	0.00590717	0.0162866	0.00985222	0.0213592
1	75476201	75476202	Chpf	-	0.0126761	0.0323741	0.0321932	0.0325203
1	75476714	75476715	Chpf	-	0.0197802	0.0617716	0.0288462	0.112426
1	75477502	75477503	Chpf	-	0.0063762	0.0238429	0.0298507	0.0160772
1	75479722	75479723	Tmem198	+	0.00475813	0.0382831	0.026465	0.0570571
1	75550786	75550787	Slc4a3	+	0.00750375	0.0163673	0.0195369	0.0124666
1	75553429	75553430	Slc4a3	+	0	0.0107296	0.0126354	0.00793651
1	75554168	75554169	Slc4a3	+	0	0.0170732	0.013245	0.0217984
1	77368349	77368350	Epha4	-	0.0221402	0.0599315	0.102837	0.0198675
1	77369467	77369468	Epha4	-	0.00934579	0.0404984	0.0616114	0
1	77444889	77444890	Epha4	-	0	0.0522088	0.025974	0.0947368
1	77506593	77506594	Epha4	-	0.00369004	0.0230326	0.0292553	0.00689655
1	77506932	77506933	Epha4	-	0.0373832	0.0684932	0.09375	0.00917431
1	78480015	78480016	Farsb	-	0	0.0100784	0.017341	0
1	78690325	78690326	Acsl3	+	0.0102389	0.0385321	0.0363036	0.0413223
1	78706314	78706315	Acsl3	+	0.00580271	0.0186599	0.0101597	0.0306122
1	78706323	78706324	Acsl3	+	0.0154799	0.0395948	0.0439024	0.0339703
1	78706335	78706336	Acsl3	+	0.0102564	0.0198675	0.0151515	0.0259179
1	79436517	79436518	Scg2	-	0	0.0186441	0.0241327	0.0116054
1	79703955	79703956	Wdfy1	-	0.0273973	0.0870185	0.0649718	0.10951
1	79707468	79707469	Wdfy1	-	0.0453608	0.08418	0.0776119	0.0903955
1	79713878	79713879	Wdfy1	-	0.0102041	0.0488215	0.00819672	0.0771429
1	79714907	79714908	Wdfy1	-	0	0.0236887	0.0447284	0
1	79724681	79724682	Wdfy1	-	0.0204778	0.0655738	0.0387097	0.0933333
1	79796862	79796863	Serpine2	-	0.00465116	0.0270453	0.0166359	0.033049
1	79821536	79821537	Serpine2	-	0.00157233	0.0120643	0.0130293	0.0113895
1	80282739	80282740	Cul3	-	0.00689655	0.0252101	0.0215054	0.0292398
1	80287022	80287023	Cul3	-	0.0648968	0.16065	0.13986	0.182836
1	82741970	82741971	Mff	+	0.021879	0.0568079	0.0609929	0.049505
1	82750567	82750568	Mff	+	0.0346154	0.0657318	0.0261438	0.111531
1	82751602	82751603	Mff	+	0.00699301	0.0197531	0.0226843	0.0174927
1	83255796	83255797	Sphkap	-	0.0607477	0.108696	0.104046	0.112821
1	83256108	83256109	Sphkap	-	0.0111857	0.035461	0.0368098	0.0336134
1	84445470	84445471	Dner	-	0.00781955	0.0219315	0.0186807	0.0282167
1	84580670	84580671	Dner	-	0.0095264	0.0225847	0.0171371	0.0315615
1	84585443	84585444	Dner	-	0.00950292	0.0261723	0.00835073	0.0456621
1	84585522	84585523	Dner	-	0.0309859	0.0647059	0.0923318	0.0183727
1	84695563	84695564	Dner	-	0.00468506	0.012931	0.00340909	0.0292969
1	84724533	84724534	Trip12	-	0.00341297	0.0301508	0.0524017	0
1	84731710	84731711	Trip12	-	0.0140845	0.0926724	0.103321	0.0777202
1	84732104	84732105	Trip12	-	0.0116732	0.0632603	0.0753968	0.0440252
1	85818488	85818489	Cab39	+	0.0134907	0.0623529	0.0453515	0.0806846
1	85842261	85842262	Cab39	+	0.025641	0.0657895	0.053125	0.0769231
1	85844637	85844638	Cab39	+	0	0.0524781	0.0402299	0.0650888
1	85849130	85849131	Cab39	+	0.00369004	0.036965	0.025	0.0512821
1	85850532	85850533	Cab39	+	0.0448916	0.0791139	0.0621762	0.105691
1	85851142	85851143	Cab39	+	0.00559284	0.0441426	0.0232558	0.0782998
1	85894571	85894572	Itm2c	+	0	0.017341	0.0173697	0.017301
1	85908673	85908674	Itm2c	+	0.0114286	0.0260708	0.04947	0
1	86071651	86071652	Psmd1	+	0.030303	0.0693642	0.0229446	0.140351
1	86086608	86086609	Psmd1	+	0.011583	0.0536044	0.0467742	0.0627706
1	86088817	86088818	Psmd1	+	0.00918836	0.0411449	0.0481431	0.028133
1	86130669	86130670	Psmd1	+	0.0427215	0.0745672	0.0608273	0.0911765
1	86199899	86199900	Armc9	+	0.00671141	0.0271739	0.0421941	0
1	86350499	86350500	Ncl	-	0.0153846	0.0549451	0.044586	0.0617978
1	86350541	86350542	Ncl	-	0.0154004	0.0344193	0.0440555	0.0269893
1	86353823	86353824	Ncl	-	0.000646412	0.00391134	0	0.00791557
1	86543269	86543270	Pde6d	-	0.00595238	0.0391459	0.0340136	0.0447761
1	86543331	86543332	Pde6d	-	0.0064	0.0307467	0.0462963	0.0167131
1	86546729	86546730	Pde6d	-	0.00904159	0.0178808	0.0187735	0.0168776
1	87149186	87149187	Ecel1	-	0.035503	0.0869565	0.0763889	0.0967742
1	87238105	87238106	Eif4e2	+	0	0.0308789	0.0392157	0.0180723
1	87479149	87479150	Ngef	-	0.0250784	0.0709046	0.0978261	0.0150376
1	87486259	87486260	Ngef	-	0.00692042	0.0413943	0.0196078	0.0849673
1	87916838	87916839	Dgkd	+	0.00106724	0.00864937	0.00647948	0.0121317
1	87916876	87916877	Dgkd	+	0.0217391	0.0571429	0.0244275	0.106977
1	87924502	87924503	Dgkd	+	0.00283286	0.0246637	0.0276498	0.0218341
1	87936407	87936408	Dgkd	+	0.0029985	0.0294118	0.00813008	0.0617284
1	87938383	87938384	Dgkd	+	0.00943396	0.0227082	0.00814332	0.0382609
1	87939219	87939220	Dgkd	+	0	0.00980392	0.00479233	0.016129
1	87943572	87943573	Dgkd	+	0.0431267	0.0982368	0.106481	0.0883978
1	87944092	87944093	Dgkd	+	0.0219207	0.0616967	0.0195228	0.123028
1	88216249	88216250	Ugt1a10	+	0.0144928	0.0736196	0.0909091	0.0581395
1	88216348	88216349	Ugt1a10	+	0.00588235	0.0497925	0.0774194	0
1	88699894	88699895	Arl4c	-	0.138015	0.234252	0.207965	0.255319
1	88700277	88700278	Arl4c	-	0.00115875	0.0155521	0.012987	0.0193798
1	88701234	88701235	Arl4c	-	0.00591716	0.0204708	0.00837521	0.0394737
1	88701373	88701374	Arl4c	-	0	0.00878477	0.0137615	0
1	89630451	89630452	Agap1	+	0.022	0.0644122	0.0805861	0.0517241
1	89843218	89843219	Agap1	+	0.0192572	0.0521173	0.0566038	0.0487106
1	89888803	89888804	Agap1	+	0.0139721	0.0505263	0	0.0912548
1	89891000	89891001	Agap1	+	0.0372671	0.0825959	0.00925926	0.116883
1	89892758	89892759	Agap1	+	0.0309278	0.0603675	0.0210526	0.0838574
1	89893352	89893353	Agap1	+	0	0.0382979	0	0.0592105
1	89894330	89894331	Agap1	+	0.00432277	0.0414414	0.0487805	0.0371429
1	89894335	89894336	Agap1	+	0.00461538	0.0328185	0.0289855	0.0353698
1	89894578	89894579	Agap1	+	0.0126183	0.0382979	0.00793651	0.0494186
1	90612827	90612828	Cops8	+	0.0238298	0.0891892	0.075	0.11
1	90612924	90612925	Cops8	+	0	0.00618459	0.0015456	0.0136139
1	91105188	91105189	Lrrfip1	+	0.0211268	0.0592516	0.0480132	0.0782123
1	91112158	91112159	Lrrfip1	+	0.021978	0.0507497	0.0538793	0.0471464
1	91112291	91112292	Lrrfip1	+	0.00313972	0.00881489	0.00826446	0.00961538
1	91122465	91122466	Lrrfip1	+	0.00739372	0.0325866	0.0346821	0.0302376
1	91128477	91128478	Lrrfip1	+	0.0171569	0.0350877	0.0307329	0.0421456
1	91180069	91180070	Ramp1	+	0.00404858	0.0227273	0.019305	0.0266667
1	91196818	91196819	Ramp1	+	0	0.0753532	0.0586207	0.0893372
1	91375974	91375975	Ilkap	-	0.0013986	0.0259563	0.0458937	0
1	91375977	91375978	Ilkap	-	0.0112994	0.0276625	0.046798	0.00315457
1	91383372	91383373	Ilkap	-	0.0474453	0.136	0.0982659	0.168317
1	91417478	91417479	Per2	-	0.0235849	0.0803571	0.0685714	0.0931677
1	91556047	91556048	Asb1	+	0.0698324	0.184127	0.184397	0.183908
1	91559354	91559355	Asb1	+	0.0266106	0.0560132	0.0584416	0.0535117
1	92854858	92854859	Gpc1	+	0.00458716	0.0537428	0.0152672	0.0926641
1	92855089	92855090	Gpc1	+	0.0166945	0.0561331	0.0596491	0.0510204
1	92857920	92857921	Gpc1	+	0.0163755	0.0714908	0.0588235	0.0816327
1	92857976	92857977	Gpc1	+	0.0599415	0.113833	0.0882353	0.134021
1	92857980	92857981	Gpc1	+	0.024077	0.0672389	0.00643087	0.115979
1	92858377	92858378	Gpc1	+	0.0144014	0.0335052	0.0535117	0.0123675
1	92858430	92858431	Gpc1	+	0.00108814	0.0135257	0.00356506	0.0237226
1	92858472	92858473	Gpc1	+	0.00106157	0.0111675	0.014	0.00824742
1	92858599	92858600	Gpc1	+	0.0720268	0.140105	0.137705	0.142857
1	92859258	92859259	Gpc1	+	0.0110803	0.037403	0.0165663	0.0557769
1	92859767	92859768	Gpc1	+	0.0611995	0.117417	0.120172	0.115108
1	92907987	92907988	Dusp28	+	0.0135747	0.070122	0.0473373	0.0943396
1	92934920	92934921	Capn10	+	0.00987306	0.0204638	0.0168675	0.0251572
1	92939400	92939401	Capn10	+	0.0168878	0.0339806	0.024	0.0493827
1	92943858	92943859	Capn10	+	0.0196532	0.0389222	0.0056338	0.0766773
1	93015726	93015727	Kif1a	-	0.0116614	0.0215763	0.0251969	0.0185789
1	93016346	93016347	Kif1a	-	0.0013766	0.0141161	0	0.0231703
1	93016799	93016800	Kif1a	-	0.00489396	0.0114276	0.00799087	0.0140762
1	93016819	93016820	Kif1a	-	0.00312989	0.0092439	0.00332226	0.0136759
1	93016947	93016948	Kif1a	-	0.00118203	0.0164779	0.017094	0.016129
1	93017379	93017380	Kif1a	-	0.00460754	0.00942639	0.00957207	0.00934579
1	93036907	93036908	Kif1a	-	0.0147556	0.0262391	0.0210615	0.0294737
1	93054381	93054382	Kif1a	-	0.00618469	0.0127037	0.0166976	0.0101761
1	93054954	93054955	Kif1a	-	0.0044178	0.0103049	0.00628536	0.0135828
1	93056167	93056168	Kif1a	-	0.00206469	0.00930393	0.00773861	0.0103508
1	93062921	93062922	Kif1a	-	0.00898642	0.0168453	0.017134	0.0166352
1	93065557	93065558	Kif1a	-	0.00493523	0.0113032	0.00754717	0.013347
1	93067118	93067119	Kif1a	-	0.00955276	0.0175605	0.0199005	0.0161167
1	93073075	93073076	Kif1a	-	0.00251151	0.0191939	0.0199468	0.0187688
1	93076167	93076168	Kif1a	-	0.0301449	0.059151	0.0538793	0.061665
1	93076263	93076264	Kif1a	-	0.00221893	0.00995733	0.00831601	0.0108108
1	93076281	93076282	Kif1a	-	0.0123656	0.0250896	0.0325901	0.0210816
1	93077719	93077720	Kif1a	-	0.00383877	0.0104773	0.00559552	0.0132723
1	93082434	93082435	Kif1a	-	0.0106545	0.0284665	0.0268097	0.0293296
1	93346159	93346160	Ppp1r7	+	0.0125571	0.0255387	0.0321678	0.0167286
1	93351556	93351557	Ppp1r7	+	0.00547945	0.0253411	0.0371747	0.0122951
1	93352586	93352587	Ppp1r7	+	0.00642398	0.0334448	0.0327381	0.0343511
1	93364956	93364957	Ppp1r7	+	0.00483871	0.0197585	0.0319149	0
1	93406517	93406518	Hdlbp	-	0.0283019	0.0829268	0.0580357	0.112903
1	93407088	93407089	Hdlbp	-	0	0.0325815	0.0481928	0.00666667
1	93407330	93407331	Hdlbp	-	0.0094518	0.0191388	0.0127796	0.0254777
1	93408380	93408381	Hdlbp	-	0	0.0294906	0.046875	0.0204082
1	93416625	93416626	Hdlbp	-	0.0494505	0.103542	0.0945274	0.114458
1	93417350	93417351	Hdlbp	-	0	0.0208668	0.0031746	0.038961
1	93417372	93417373	Hdlbp	-	0	0.029549	0.0409836	0.0144404
1	93437245	93437246	Hdlbp	-	0	0.0228873	0.0304878	0.0125
1	93499075	93499076	Septin2	+	0	0.0299401	0.0454545	0.0166667
1	93622180	93622181	Stk25	-	0.00718485	0.0133648	0.0146843	0.0118443
1	93625522	93625523	Stk25	-	0.0326158	0.0722126	0.0684647	0.0769231
1	93635350	93635351	Stk25	-	0.00773694	0.0177332	0.0214925	0.0108814
1	93750030	93750031	Thap4	-	0.0358566	0.123288	0.134752	0.102564
1	93773822	93773823	Atg4b	+	0	0.0267606	0.0311615	0.022409
1	93775208	93775209	Atg4b	+	0.00952381	0.0247191	0.0176817	0.0341207
1	93775679	93775680	Atg4b	+	0.0359066	0.0786207	0.0846682	0.0694444
1	93780820	93780821	Atg4b	+	0	0.0303644	0.0541516	0
1	93800858	93800859	Dtymk	-	0.0166865	0.0416263	0.0162075	0.0793269
1	95325213	95325214	Fam174a	+	0	0.0168224	0.00505902	0.0314465
1	97821321	97821322	Pam	-	0.0512334	0.116998	0.101504	0.139037
1	97821689	97821690	Pam	-	0.0258876	0.0585106	0.0746583	0.0307414
1	97822981	97822982	Pam	-	0.0189959	0.0449575	0.0215517	0.0752089
1	97825913	97825914	Pam	-	0.0116167	0.031068	0.0264766	0.0352505
1	97826001	97826002	Pam	-	0.00912409	0.0192791	0.0111288	0.0283688
1	97826019	97826020	Pam	-	0.0205832	0.0368885	0.0286169	0.0453074
1	97864211	97864212	Pam	-	0.0245283	0.0507614	0.0580475	0.0377358
1	97949007	97949008	Pam	-	0.00453309	0.022807	0.0224467	0.0230978
1	105664181	105664182	Relch	+	0	0.0341064	0.0113314	0.0552632
1	106393775	106393776	Phlpp1	+	0.0697674	0.135071	0.142105	0.12931
1	106747800	106747801	Kdsr	-	0.015873	0.0952381	0.122449	0.025974
1	118299183	118299184	Tsn	-	0.00162602	0.0115163	0.00676819	0.0177384
1	118299446	118299447	Tsn	-	0.0185185	0.0439093	0.00692841	0.102564
1	118299476	118299477	Tsn	-	0.00364964	0.0474198	0.0390947	0.0649351
1	118299698	118299699	Tsn	-	0.0529101	0.105556	0.0759162	0.139053
1	118300426	118300427	Tsn	-	0.0611814	0.146026	0.0741935	0.242424
1	118300857	118300858	Tsn	-	0	0.00856164	0.00455927	0.0137255
1	118329456	118329457	Nifk	+	0.00669643	0.0219298	0.0152174	0.0357143
1	118330658	118330659	Nifk	+	0.0019084	0.0384615	0.0121739	0.0918728
1	118332354	118332355	Nifk	+	0.00124224	0.0156495	0.0100559	0.0287206
1	118332471	118332472	Nifk	+	0.00222222	0.0249822	0.0115741	0.0465549
1	118590491	118590492	Clasp1	+	0.0170732	0.0454545	0.0488599	0.040724
1	119470982	119470983	Ralb	-	0.023622	0.0627063	0.0601504	0.0647059
1	120121014	120121015	Dbi	-	0.0015528	0.116788	0.15625	0.0932401
1	120341653	120341654	C1ql2	+	0.0120267	0.0407332	0.0228013	0.0706522
1	120342905	120342906	C1ql2	+	0.0196868	0.0506799	0.0668896	0.00473934
1	121305828	121305829	Insig2	-	0.00494234	0.0309524	0.016632	0.0501393
1	121306884	121306885	Insig2	-	0.0316302	0.0792254	0.110818	0.015873
1	121306894	121306895	Insig2	-	0.0628931	0.164649	0.124514	0.230769
1	121307245	121307246	Insig2	-	0.00793651	0.201794	0.22973	0.146667
1	121307288	121307289	Insig2	-	0.0594406	0.115789	0.148368	0.0686695
1	121564498	121564499	Ddx18	-	0.0120846	0.161446	0.158301	0.166667
1	125393100	125393101	Actr3	-	0.105263	0.176301	0.142857	0.221219
1	125397519	125397520	Actr3	-	0.020979	0.0433566	0.0777778	0.0084507
1	125403562	125403563	Actr3	-	0.00693842	0.015442	0.017561	0.0128957
1	125407324	125407325	Actr3	-	0.0133333	0.051938	0.0503311	0.0542056
1	125416345	125416346	Actr3	-	0.0424188	0.0785078	0.0715048	0.0861467
1	125562632	125562633	Slc35f5	+	0.0136986	0.0605381	0.095057	0.010929
1	125566487	125566488	Slc35f5	+	0.00414938	0.0293255	0.0280899	0.0306748
1	125595315	125595316	Slc35f5	+	0.053125	0.0947137	0.128205	0.0441989
1	125595465	125595466	Slc35f5	+	0.0327869	0.1025	0.137681	0.0241935
1	125872527	125872528	Lypd1	-	0.00863558	0.0170297	0.0179718	0.0155119
1	125873203	125873204	Lypd1	-	0.0474227	0.0833333	0.0627178	0.11399
1	127485551	127485552	Mgat5	+	0	0.0364026	0.047138	0.0176471
1	127930758	127930759	Rab3gap1	+	0	0.037422	0.0361842	0.039548
1	127937535	127937536	Rab3gap1	+	0.0454545	0.0977273	0.0856031	0.114754
1	128005610	128005611	Zranb3	-	0.0178571	0.0569514	0.0531561	0.0608108
1	128006001	128006002	Zranb3	-	0.0108696	0.0371353	0.0101781	0.066482
1	128244468	128244469	Ubxn4	+	0.00765306	0.0440729	0.0308483	0.063197
1	128277076	128277077	Ubxn4	+	0.00372439	0.0147153	0.0174717	0.0101695
1	128277289	128277290	Ubxn4	+	0.00193424	0.00849515	0.00677201	0.0104987
1	128278451	128278452	Ubxn4	+	0.0375427	0.164927	0.137809	0.204082
1	128378869	128378870	Dars	-	0.0128866	0.0351759	0.0192308	0.0526316
1	128391366	128391367	Dars	-	0.012963	0.130811	0.143959	0.121269
1	128588679	128588680	Cxcr4	-	0.175258	0.370844	0.407407	0.325714
1	131055163	131055164	Mapkapk2	-	0.0854093	0.152381	0.219124	0.0532544
1	131056475	131056476	Mapkapk2	-	0.00390625	0.0275482	0.0218341	0.0373134
1	131097384	131097385	Mapkapk2	-	0.00617284	0.0719697	0.0569106	0.0851064
1	131160523	131160524	Eif2d	+	0	0.0835913	0.0658683	0.102564
1	131160538	131160539	Eif2d	+	0.0319149	0.125	0.0104712	0.243243
1	131846942	131846943	Slc41a1	+	0.0623557	0.138568	0.147982	0.128571
1	131931238	131931239	Nucks1	+	0.00573066	0.0609756	0.0579268	0.0650407
1	131936160	131936161	Nucks1	+	0.025641	0.0729367	0.0540541	0.0916031
1	132356656	132356657	Tmcc2	-	0.00640146	0.0285892	0.0114286	0.0333598
1	132356852	132356853	Tmcc2	-	0.00377548	0.0163043	0.00800801	0.0205656
1	132357614	132357615	Tmcc2	-	0.00965717	0.0266306	0.0165184	0.0310421
1	132357691	132357692	Tmcc2	-	0.00272109	0.0130015	0.00554939	0.0167504
1	132359007	132359008	Tmcc2	-	0.00597678	0.0109989	0.0114449	0.0107949
1	132360315	132360316	Tmcc2	-	0.013922	0.0265403	0.00834725	0.0337525
1	132360636	132360637	Tmcc2	-	0.00388067	0.0110169	0.0224359	0.00691244
1	132361102	132361103	Tmcc2	-	0.00757135	0.0173762	0.0188917	0.0165782
1	132380968	132380969	Tmcc2	-	0.00810811	0.0217634	0.030303	0.0185042
1	132391009	132391010	Tmcc2	-	0.00784519	0.0217984	0.00118064	0.0319396
1	132466087	132466088	Dstyk	+	0.0326975	0.0589286	0.077381	0.03125
1	132494167	132494168	Rbbp5	+	0	0.0197531	0.00900901	0.0327869
1	132512616	132512617	Cntn2	-	0.00210748	0.0278351	0	0.0701299
1	132512919	132512920	Cntn2	-	0.0277411	0.10066	0.122257	0.0766551
1	132512999	132513000	Cntn2	-	0.0108696	0.020592	0.00898876	0.0361446
1	132566107	132566108	Nfasc	-	0.0164474	0.0675105	0.0864198	0.047619
1	132566584	132566585	Nfasc	-	0	0.0150502	0.0194553	0.0117302
1	132569348	132569349	Nfasc	-	0.00294118	0.0271817	0.0124378	0.047138
1	132570563	132570564	Nfasc	-	0.00724638	0.0179487	0.0203046	0.015544
1	132741711	132741712	Nfasc	-	0.00303951	0.010296	0.0201511	0
1	132938010	132938011	Lrrn2	+	0.0326409	0.077634	0.0275591	0.121951
1	132938029	132938030	Lrrn2	+	0.0134969	0.0710145	0.0684524	0.0734463
1	132938590	132938591	Lrrn2	+	0.00606061	0.0266667	0.022756	0.0359281
1	133131664	133131665	Ppp1r15b	+	0	0.0333333	0.0184049	0.0488323
1	133131918	133131919	Ppp1r15b	+	0	0.0228426	0.0514286	0
1	133132166	133132167	Ppp1r15b	+	0	0.024236	0.00551471	0.0493827
1	133132729	133132730	Ppp1r15b	+	0	0.0138408	0.0168919	0.0106383
1	133132780	133132781	Ppp1r15b	+	0	0.0177305	0.0348432	0
1	133132908	133132909	Ppp1r15b	+	0.0244821	0.0786925	0.12212	0.0306122
1	133133170	133133171	Ppp1r15b	+	0.0103093	0.0671141	0.0251256	0.115274
1	133133215	133133216	Ppp1r15b	+	0.0233051	0.0625	0.0416667	0.0892857
1	133139220	133139221	Ppp1r15b	+	0.0204778	0.0371859	0.0144144	0.0659091
1	133603984	133603985	Snrpe	-	0.00325733	0.0365014	0.0352617	0.0385675
1	133606506	133606507	Snrpe	-	0.00609446	0.0288174	0.0163625	0.0470914
1	133620874	133620875	Zc3h11a	-	0	0.037594	0.0386473	0.0338983
1	133620989	133620990	Zc3h11a	-	0	0.0391705	0.0535117	0.00740741
1	134075703	134075704	Btg2	-	0.00447094	0.0237624	0.0184615	0.0333333
1	134075988	134075989	Btg2	-	0.004	0.0157546	0.0185185	0.0111111
1	134076645	134076646	Btg2	-	0.00535475	0.0103037	0.0112166	0.00875912
1	134199832	134199833	Adora1	-	0.0186667	0.0535211	0.066474	0.0412088
1	134234813	134234814	Adora1	-	0.00163132	0.0382609	0.0481481	0.0295082
1	134296943	134296944	Ppfia4	-	0.00792393	0.0502392	0.0206897	0.0659341
1	134297554	134297555	Ppfia4	-	0.00618557	0.0332384	0.0578512	0.0123023
1	134297599	134297600	Ppfia4	-	0	0.0139752	0	0.0228426
1	134299112	134299113	Ppfia4	-	0	0.0271399	0.0045045	0.0466926
1	134312078	134312079	Ppfia4	-	0.0111111	0.0983213	0.0457516	0.128788
1	134328010	134328011	Ppfia4	-	0.0111336	0.0300699	0.0295359	0.0305981
1	134346637	134346638	Tmem183a	-	0	0.030888	0.0425532	0.0212014
1	134348097	134348098	Tmem183a	-	0.0199852	0.0383673	0.0155709	0.0587326
1	134354731	134354732	Tmem183a	-	0.0310219	0.062753	0.101351	0.00505051
1	134406422	134406423	Cyb5r1	+	0.00526316	0.0666667	0.10628	0
1	134408425	134408426	Cyb5r1	+	0.00694444	0.0431034	0.0217391	0.0697674
1	134485827	134485828	Klhl12	+	0.0106952	0.0627706	0.0714286	0.0510204
1	134616237	134616238	Kdm5b	+	0.0238908	0.0574374	0.0651163	0.0441767
1	134620881	134620882	Kdm5b	+	0.0524476	0.100529	0.0837004	0.125828
1	134754926	134754927	Ppp1r12b	-	0.0138249	0.0695876	0.0551724	0.0781893
1	135154424	135154425	Arl8a	+	0.00727273	0.0165775	0.0161527	0.017089
1	135155594	135155595	Arl8a	+	0.0351027	0.0671558	0.0629183	0.0702439
1	135161414	135161415	Gpr37l1	-	0.0224215	0.173362	0.17094	0.175732
1	135161446	135161447	Gpr37l1	-	0.0122699	0.0792079	0.127208	0.018018
1	135266933	135266934	Rnpep	-	0.0234899	0.0509165	0.0622407	0.04
1	135267274	135267275	Rnpep	-	0.0077821	0.0404624	0.0492424	0.0313725
1	135278805	135278806	Rnpep	-	0.05625	0.164134	0.176166	0.147059
1	135306111	135306112	Timm17a	-	0.00473653	0.0265087	0.0324324	0.0165913
1	135371318	135371319	Shisa4	-	0	0.0205304	0.00576923	0.0323575
1	135371408	135371409	Shisa4	-	0.00276243	0.0136555	0.0306604	0
1	135372345	135372346	Shisa4	-	0.0159151	0.0474934	0.055	0.0391061
1	135382568	135382569	Ipo9	-	0.0100402	0.0429185	0.0218341	0.0632911
1	135382692	135382693	Ipo9	-	0.0226757	0.130435	0.093633	0.181347
1	135382715	135382716	Ipo9	-	0.0243161	0.0448833	0.0470219	0.0420168
1	135382753	135382754	Ipo9	-	0.0377049	0.101027	0.0839695	0.114907
1	135404308	135404309	Ipo9	-	0	0.0311526	0.0267857	0.0359477
1	135409462	135409463	Ipo9	-	0.00226757	0.027933	0.0131148	0.0474138
1	135419273	135419274	Ipo9	-	0.0216718	0.095057	0.057971	0.136
1	135420010	135420011	Ipo9	-	0.0107817	0.0288889	0.040724	0.0174672
1	135435359	135435360	Nav1	-	0.00517063	0.0397351	0.0631579	0
1	135436380	135436381	Nav1	-	0.00896861	0.0307167	0.00859599	0.0632911
1	135436472	135436473	Nav1	-	0	0.0174292	0.00775194	0.0298507
1	135436680	135436681	Nav1	-	0.035	0.154657	0.161585	0.145228
1	135436769	135436770	Nav1	-	0.0196078	0.0597015	0.0567686	0.0660377
1	135436806	135436807	Nav1	-	0.00257732	0.0445469	0.0335052	0.0608365
1	135437617	135437618	Nav1	-	0	0.0384615	0.0338983	0.0436893
1	135439371	135439372	Nav1	-	0.00337838	0.047619	0.0498442	0.0432099
1	135439698	135439699	Nav1	-	0	0.033033	0.038835	0.023622
1	135440980	135440981	Nav1	-	0.00248139	0.0216383	0.0263158	0.0174927
1	135440990	135440991	Nav1	-	0.0240385	0.0771812	0.121951	0.0355987
1	135441128	135441129	Nav1	-	0.0210526	0.164234	0.204225	0.121212
1	135441277	135441278	Nav1	-	0.00666667	0.0720339	0.0306122	0.101449
1	135441288	135441289	Nav1	-	0.046875	0.104918	0.0967742	0.110497
1	135441322	135441323	Nav1	-	0.0183824	0.033419	0.0375	0.0305677
1	135449991	135449992	Nav1	-	0.0104987	0.0344037	0.0585938	0
1	135454788	135454789	Nav1	-	0.0444444	0.0780488	0.0716332	0.0864662
1	135584938	135584939	Nav1	-	0	0.0775194	0.0347222	0.131579
1	135746729	135746730	Csrp1	+	0.004	0.0159292	0.0169492	0.0151976
1	135766766	135766767	Phlda3	+	0.00873786	0.0214521	0.0444444	0
1	135766779	135766780	Phlda3	+	0.00185014	0.0155521	0.00956938	0.0212443
1	135768553	135768554	Phlda3	+	0	0.0128957	0.0120773	0.0136674
1	135768666	135768667	Phlda3	+	0.00636364	0.0307456	0.0454545	0.0175182
1	135768701	135768702	Phlda3	+	0	0.0336022	0.025463	0.0448718
1	135768827	135768828	Phlda3	+	0.00598086	0.0331906	0.0387755	0.027027
1	135768886	135768887	Phlda3	+	0	0.0176532	0.0136986	0.0221239
1	136034245	136034246	Tmem9	+	0	0.00551724	0.00357569	0.00818331
1	136034436	136034437	Tmem9	+	0.0224261	0.0469194	0.0396754	0.0549451
1	136153284	136153285	Kif21b	+	0	0.0095511	0.011236	0.00779727
1	136172208	136172209	Kif21b	+	0.00881057	0.15625	0.0512821	0.32
1	136177809	136177810	Kif21b	+	0.00376648	0.0293542	0.0292208	0.0295567
1	136268545	136268546	Camsap2	-	0.00982318	0.106965	0.0341463	0.182741
1	136270672	136270673	Camsap2	-	0.0693241	0.140768	0.132911	0.151515
1	136271646	136271647	Camsap2	-	0.0132626	0.11138	0.0607477	0.165829
1	136276721	136276722	Camsap2	-	0.00782473	0.0331551	0.044	0.0206897
1	136276749	136276750	Camsap2	-	0.0406091	0.110994	0.0926276	0.134293
1	136277196	136277197	Camsap2	-	0.028125	0.0691563	0.104478	0.0249221
1	136281256	136281257	Camsap2	-	0.0337838	0.0608828	0.0677419	0.054755
1	136345848	136345849	Camsap2	-	0	0.0170455	0.0167598	0.017341
1	138853572	138853573	2310009B15Rik	-	0.00393701	0.0506024	0.0263158	0.0646388
1	138856231	138856232	2310009B15Rik	-	0	0.0146805	0.0181818	0.0125348
1	143646834	143646835	B3galt2	+	0.00546448	0.0335731	0.0119048	0.0481928
1	143646878	143646879	B3galt2	+	0.00502513	0.0387324	0.037037	0.0397727
1	143647285	143647286	B3galt2	+	0.00995025	0.0697051	0.104575	0.0454545
1	143647335	143647336	B3galt2	+	0.0273684	0.0793269	0.0456853	0.109589
1	143647477	143647478	B3galt2	+	0.0191257	0.0890688	0.0366972	0.130435
1	144000778	144000779	Rgs2	-	0.00438596	0.0505952	0.0412844	0.0677966
1	144002984	144002985	Rgs2	-	0.0275723	0.0522388	0.0479183	0.0570676
1	150425747	150425748	Tpr	+	0	0.0421348	0.0769231	0.00574713
1	150425759	150425760	Tpr	+	0.0148515	0.0695876	0.0792079	0.0591398
1	150426871	150426872	Tpr	+	0	0.0264706	0.0483871	0
1	150440524	150440525	Tpr	+	0.0044843	0.0721393	0.0506912	0.0972973
1	150447597	150447598	Tpr	+	0	0.0261438	0.0353535	0.00925926
1	151355180	151355181	Ivns1abp	+	0.143813	0.259629	0.209135	0.333333
1	151360934	151360935	Ivns1abp	+	0.00234742	0.0205882	0.011745	0.0330189
1	151360964	151360965	Ivns1abp	+	0.0107438	0.0249377	0.018244	0.0330124
1	151469800	151469801	Rnf2	-	0	0.0247678	0.0337553	0
1	151818887	151818888	Edem3	+	0.0108696	0.0305556	0.0621469	0
1	151890627	151890628	1700025G04Rik	-	0	0.0959596	0	0.115854
1	151892765	151892766	1700025G04Rik	-	0.0409357	0.135593	0.164835	0.0884956
1	151892788	151892789	1700025G04Rik	-	0	0.0271003	0.0295567	0.0240964
1	152518544	152518545	Rgl1	-	0	0.0565371	0.0546448	0.06
1	152623849	152623850	Rgl1	-	0	0.0406654	0.0222222	0.0590406
1	152774939	152774940	Arpc5	+	0.0223464	0.0440252	0.0267062	0.0567686
1	152775151	152775152	Arpc5	+	0.000746269	0.028481	0.0320513	0.025
1	152837483	152837484	Smg7	-	0.0101695	0.0273109	0.0149254	0.0432692
1	152856502	152856503	Smg7	-	0.026087	0.164179	0.131783	0.194245
1	153090503	153090504	Nmnat2	+	0.00210084	0.015534	0.0235988	0
1	153112203	153112204	Nmnat2	+	0.0071066	0.0247117	0.0288316	0.0198198
1	153117655	153117656	Nmnat2	+	0	0.0156627	0.00294118	0.0244898
1	153117920	153117921	Nmnat2	+	0.003663	0.0240722	0.0111607	0.0346084
1	153118720	153118721	Nmnat2	+	0.00734523	0.0322581	0	0.0658579
1	153458319	153458320	Dhx9	-	0.0329412	0.0889749	0.0793201	0.109756
1	153459648	153459649	Dhx9	-	0.0153846	0.0569106	0.0894569	0
1	153472434	153472435	Dhx9	-	0.0233645	0.0989399	0.0979381	0.101124
1	153697016	153697017	Rgs8	+	0.0147783	0.0477816	0.0302013	0.0659722
1	153743972	153743973	Rgs16	+	0.00226244	0.0298805	0.0428571	0
1	153744090	153744091	Rgs16	+	0.0215517	0.0599647	0.0689655	0.0456621
1	153908076	153908077	Glul	+	0.00730337	0.0169758	0.00824588	0.023281
1	153909364	153909365	Glul	+	0.0223136	0.0458524	0.0263397	0.0599214
1	155098423	155098424	Ier5	-	0.00462574	0.0179558	0.00716113	0.0403826
1	155098869	155098870	Ier5	-	0	0.00581135	0.00456919	0.00851064
1	155099574	155099575	Ier5	-	0.00472813	0.0241109	0.0200401	0.0302572
1	155158755	155158756	Stx6	+	0.0065666	0.0169611	0.0167224	0.0173745
1	155158768	155158769	Stx6	+	0.00918367	0.0369478	0.0248447	0.0590909
1	155158772	155158773	Stx6	+	0.0163399	0.0418089	0.00792602	0.103614
1	155174105	155174106	Stx6	+	0.00414938	0.0164179	0.0191257	0.0131579
1	155197391	155197392	Stx6	+	0.0184049	0.0381895	0.0419948	0.0337423
1	155202828	155202829	Stx6	+	0.00409836	0.0201511	0.0379147	0
1	155203230	155203231	Stx6	+	0.00809717	0.0451613	0.0559006	0.033557
1	155276059	155276060	Xpr1	-	0.0388802	0.0920863	0.0918919	0.0923077
1	155276155	155276156	Xpr1	-	0.00143472	0.012318	0.00293255	0.0181159
1	155276686	155276687	Xpr1	-	0.00684932	0.0225873	0.0259067	0.0204082
1	155276822	155276823	Xpr1	-	0.00928793	0.0452381	0.0541872	0.0368664
1	155283280	155283281	Xpr1	-	0	0.0245232	0.0170316	0.0340557
1	155283358	155283359	Xpr1	-	0	0.0244698	0.0416667	0
1	155345593	155345594	Xpr1	-	0.00471698	0.0530973	0.0551724	0.0515464
1	155558529	155558530	Acbd6	+	0.00895141	0.02194	0.0162037	0.0276498
1	155558678	155558679	Acbd6	+	0	0.0302067	0.00297619	0.0614334
1	155615905	155615906	Acbd6	+	0.0830619	0.173246	0.162637	0.183807
1	155624897	155624898	Acbd6	+	0.0129412	0.0307856	0.0157791	0.0482759
1	155677208	155677209	Acbd6	+	0.0340265	0.0755208	0.108374	0.038674
1	155778380	155778381	Qsox1	-	0.003663	0.0199637	0.0169014	0.0255102
1	155794626	155794627	Qsox1	-	0.0123153	0.0401338	0.0321101	0.0617284
1	155812815	155812816	Qsox1	-	0.0048	0.0261011	0.015873	0.0369128
1	156005157	156005158	Tor1aip1	-	0.198864	0.364706	0.327273	0.393103
1	156006170	156006171	Tor1aip1	-	0.0572687	0.104167	0.15544	0.034965
1	156033779	156033780	Tor1aip1	-	0.015625	0.036	0.0725806	0
1	156051378	156051379	Tor1aip2	+	0.00265957	0.053286	0.0789474	0.023166
1	156051562	156051563	Tor1aip2	+	0.0168067	0.0581655	0.0961538	0.00534759
1	156366262	156366263	Gm2000	+	0.00951108	0.0186072	0.0185345	0.0186402
1	156680838	156680839	Fam20b	-	0.00657895	0.0344828	0.00858369	0.0606061
1	158245788	158245789	Brinp2	-	0.0125313	0.0538173	0.0484211	0.0617284
1	158246187	158246188	Brinp2	-	0.0100446	0.0423841	0.0519481	0.0324324
1	158251258	158251259	Brinp2	-	0.00447427	0.037037	0.0621302	0
1	158251369	158251370	Brinp2	-	0.00687758	0.0336927	0.0390805	0.0260586
1	158511111	158511112	Astn1	+	0	0.0406504	0.0672646	0
1	158579690	158579691	Astn1	+	0.0194175	0.0515098	0.0810811	0.0187266
1	158600326	158600327	Astn1	+	0.118166	0.241491	0.259542	0.209821
1	158688941	158688942	Astn1	+	0.042471	0.0849673	0.116071	0.0438449
1	159327116	159327117	Cop1	+	0.0058309	0.0502283	0.085	0.0210084
1	160197097	160197098	Mrps14	+	0.00962567	0.0326504	0.0124294	0.0590842
1	160199669	160199670	Mrps14	+	0	0.0383973	0.0199203	0.0517241
1	160202965	160202966	Cacybp	-	0.0573477	0.111272	0.0701754	0.167235
1	160206635	160206636	Cacybp	-	0.000766284	0.0109709	0.0150376	0.00527009
1	161036209	161036210	Gas5	+	0.0292144	0.0514454	0.0445299	0.0557263
1	162672108	162672109	Prrc2c	-	0.0787879	0.15011	0.162264	0.132979
1	162672548	162672549	Prrc2c	-	0.0213333	0.0538117	0.0836237	0
1	162672590	162672591	Prrc2c	-	0.0523169	0.0934066	0.116129	0.0532319
1	162705437	162705438	Prrc2c	-	0.00704225	0.0277778	0.0247934	0.0299401
1	162705456	162705457	Prrc2c	-	0.0535714	0.118644	0.0948905	0.139241
1	163796015	163796016	Kifap3	+	0	0.00963855	0.00724638	0.0120192
1	163814415	163814416	Kifap3	+	0.0204545	0.0532258	0.040146	0.0635838
1	163815927	163815928	Kifap3	+	0.0594966	0.102334	0.111511	0.09319
1	163915979	163915980	Kifap3	+	0.048951	0.0866983	0.0962838	0.064
1	163916829	163916830	Kifap3	+	0.0231855	0.0661323	0.0516934	0.0846682
1	164280424	164280425	Ccdc181	+	0.00819672	0.0412979	0	0.0853659
1	164302671	164302672	Blzf1	-	0.00395257	0.0338164	0.0462963	0.020202
1	165175356	165175357	Sft2d2	-	0.0186916	0.0629371	0.06	0.0661765
1	165175900	165175901	Sft2d2	-	0.0434783	0.184549	0.116788	0.28125
1	165215701	165215702	Tiprl	-	0.00721501	0.0329986	0.0275	0.040404
1	165228320	165228321	Tiprl	-	0.0119522	0.0432526	0.0327381	0.0578512
1	165228338	165228339	Tiprl	-	0.0303605	0.0910683	0.113636	0.0547945
1	165357467	165357468	Dcaf6	-	0.0290456	0.123153	0.0721649	0.169811
1	165478268	165478269	Mpc2	+	0.00586643	0.0130988	0.0170092	0.00872324
1	165480915	165480916	Mpc2	+	0.00893522	0.0183895	0.0148871	0.0225472
1	165593551	165593552	Mpzl1	-	0.0565302	0.109974	0.0769231	0.147541
1	165774946	165774947	Creg1	+	0.0223325	0.0521739	0.0794393	0.00763359
1	166315248	166315249	Ildr2	+	0	0.0301205	0.0295858	0.0306748
1	166399133	166399134	Pogk	-	0	0.0174129	0.0220588	0.0150376
1	167223229	167223230	Uck2	-	0.0125	0.0837438	0.0794979	0.0898204
1	167284826	167284827	Uck2	-	0.00961538	0.0452962	0.0698925	0
1	167316270	167316271	Tmco1	+	0.0147225	0.0346442	0.0307018	0.0375817
1	167367458	167367459	Aldh9a1	+	0.00985222	0.0493827	0.0428894	0.0634146
1	168154180	168154181	Pbx1	-	0	0.0184049	0	0.0311419
1	168154980	168154981	Pbx1	-	0.0109091	0.0864745	0.116822	0.0590717
1	169692229	169692230	Rgs5	+	0.00401606	0.0722222	0	0.0869565
1	169692684	169692685	Rgs5	+	0	0.030914	0.025	0.0320513
1	169692714	169692715	Rgs5	+	0.0252525	0.120148	0.0491803	0.140811
1	169693997	169693998	Rgs5	+	0.0334347	0.0612009	0	0.0752841
1	169694311	169694312	Rgs5	+	0.146667	0.31295	0.326923	0.309735
1	169694502	169694503	Rgs5	+	0.0816327	0.189415	0.173333	0.193662
1	169694679	169694680	Rgs5	+	0.0178174	0.033526	0.0214592	0.0379747
1	169694761	169694762	Rgs5	+	0.0419223	0.0886667	0.0883191	0.0887728
1	169694949	169694950	Rgs5	+	0.00484262	0.038633	0.0100503	0.0506329
1	169695045	169695046	Rgs5	+	0.0108893	0.0253012	0.00408163	0.034188
1	169695545	169695546	Rgs5	+	0.0318584	0.0882937	0.0168776	0.110246
1	169695555	169695556	Rgs5	+	0.017316	0.0516129	0.0134529	0.0636492
1	169742631	169742632	Rgs4	-	0.00533333	0.0119112	0.00909843	0.0172414
1	169743015	169743016	Rgs4	-	0.00912409	0.028754	0.0206271	0.0435435
1	169743073	169743074	Rgs4	-	0.00102145	0.00978981	0.010224	0.00916138
1	169743644	169743645	Rgs4	-	0.0167095	0.0435154	0.0312292	0.0655542
1	169743765	169743766	Rgs4	-	0	0.00977011	0.00660377	0.0147059
1	169745225	169745226	Rgs4	-	0.00755668	0.0338849	0.0324859	0.0356506
1	169745304	169745305	Rgs4	-	0.00191205	0.0130399	0.0104167	0.0162162
1	170194534	170194535	Uhmk1	-	0.0149893	0.0701754	0.0874126	0.0557185
1	170197101	170197102	Uhmk1	-	0.0364238	0.106845	0.095057	0.116071
1	170197529	170197530	Uhmk1	-	0.0571429	0.108108	0.154696	0.0760456
1	170197715	170197716	Uhmk1	-	0.106918	0.223776	0.169591	0.304348
1	170199941	170199942	Uhmk1	-	0.00546448	0.0401396	0.0196078	0.0566038
1	170199992	170199993	Uhmk1	-	0	0.0552147	0.077381	0.0316456
1	170212265	170212266	Uhmk1	-	0.00873362	0.0656716	0.1	0.0378378
1	170316389	170316390	Nos1ap	-	0	0.0673575	0.0448276	0.135417
1	170925482	170925483	Fcrla	-	0.0160128	0.0393646	0.0480226	0.0310811
1	171174455	171174456	Pcp4l1	-	0.0496183	0.121294	0.0944625	0.14023
1	171174467	171174468	Pcp4l1	-	0.0411985	0.072445	0.05625	0.0838852
1	171219643	171219644	Tomm40l	-	0.0172117	0.042915	0.0263591	0.0589172
1	171222041	171222042	Tomm40l	-	0	0.0110063	0	0.0210526
1	171222047	171222048	Tomm40l	-	0.0177515	0.0319489	0.014658	0.0485893
1	171222139	171222140	Tomm40l	-	0.0142276	0.0322581	0.0183824	0.0454545
1	171273965	171273966	B4galt3	+	0.0225904	0.0455076	0.0264151	0.0764526
1	171274128	171274129	B4galt3	+	0.027735	0.0631579	0.0519713	0.0790816
1	171276207	171276208	B4galt3	+	0.0258176	0.0922844	0.0873494	0.0972644
1	171282011	171282012	Usp21	-	0.0291971	0.0762463	0.0777778	0.0745342
1	171282523	171282524	Usp21	-	0.00490196	0.0457746	0.0275862	0.0647482
1	171283739	171283740	Usp21	-	0.00158479	0.0190355	0.0222635	0.0120482
1	171288593	171288594	Ufc1	-	0.0338346	0.095057	0.0692641	0.115254
1	171288858	171288859	Ufc1	-	0.00301023	0.00989373	0.000606796	0.0240518
1	171289540	171289541	Ufc1	-	0.0179012	0.0325457	0.0281224	0.0377176
1	171414438	171414439	Usf1	+	0.0138313	0.0656566	0.0526316	0.0851735
1	171418117	171418118	Usf1	+	0.00365854	0.0199253	0.0264901	0.0114286
1	171418295	171418296	Usf1	+	0.0291493	0.0516274	0.0280736	0.0841121
1	171418645	171418646	Usf1	+	0.0157171	0.0598361	0.0887324	0.0196078
1	172066263	172066264	Ncstn	-	0.00485437	0.0245837	0.00935829	0.0467836
1	172066273	172066274	Ncstn	-	0.0277778	0.055339	0.029525	0.0952381
1	172066344	172066345	Ncstn	-	0.00768049	0.0177994	0.0132275	0.025
1	172071518	172071519	Ncstn	-	0	0.0191327	0.00858369	0.0345912
1	172082622	172082623	Copa	+	0.0027027	0.0496324	0.0259366	0.0913706
1	172082916	172082917	Copa	+	0.0139969	0.037931	0.0395604	0.0361446
1	172087621	172087622	Copa	+	0.021148	0.0433071	0.0436433	0.0429448
1	172099687	172099688	Copa	+	0.00679117	0.0203304	0.0183752	0.0240741
1	172106148	172106149	Copa	+	0.0125523	0.040153	0.0231788	0.0633484
1	172109799	172109800	Copa	+	0.0110957	0.0550301	0.0447977	0.0700637
1	172109910	172109911	Copa	+	0.0140306	0.030825	0.021645	0.0463415
1	172113063	172113064	Copa	+	0.022096	0.0456853	0.0451613	0.0464396
1	172115104	172115105	Copa	+	0.00515464	0.0242086	0.0281124	0.0178862
1	172122081	172122082	Copa	+	0.0260631	0.0641822	0.0746988	0.0562613
1	172129949	172129950	Pex19	+	0.00792393	0.039961	0.0291667	0.0494505
1	172134930	172134931	Pex19	+	0.011782	0.0353982	0.0544218	0
1	172135169	172135170	Pex19	+	0.0508806	0.109705	0.126168	0.0961538
1	172135338	172135339	Pex19	+	0.0242915	0.0823328	0.129129	0.02
1	172135465	172135466	Pex19	+	0.0927835	0.251534	0.284946	0.207143
1	172136052	172136053	Pex19	+	0.0126582	0.0441558	0.042735	0.0463576
1	172136058	172136059	Pex19	+	0	0.0698925	0.0730594	0.0653595
1	172136106	172136107	Pex19	+	0	0.0360531	0.019802	0.0580357
1	172172430	172172431	Dcaf8	+	0.00798403	0.0161943	0.0287081	0
1	172175560	172175561	Dcaf8	+	0	0.102339	0.0518135	0.167785
1	172186904	172186905	Dcaf8	+	0.0776398	0.151277	0.150579	0.152
1	172195990	172195991	Dcaf8	+	0.0666667	0.146214	0.0106383	0.276923
1	172199261	172199262	Pea15a	-	0.0113881	0.0221688	0.0232036	0.0215947
1	172206636	172206637	Pea15a	-	0.00574713	0.0122931	0.01693	0.00895037
1	172271972	172271973	Atp1a2	-	0.0590372	0.1491	0.145833	0.152284
1	172272961	172272962	Atp1a2	-	0.0657143	0.159898	0.0843882	0.192377
1	172273041	172273042	Atp1a2	-	0.00763359	0.0247934	0.0305011	0.0206349
1	172273062	172273063	Atp1a2	-	0	0.0149679	0.0172144	0.013089
1	172273190	172273191	Atp1a2	-	0.0406417	0.10514	0.104566	0.105785
1	172273466	172273467	Atp1a2	-	0.0336606	0.183908	0.216749	0.163009
1	172274402	172274403	Atp1a2	-	0.130709	0.364063	0.21519	0.412863
1	172274507	172274508	Atp1a2	-	0	0.00744417	0.0215054	0
1	172276186	172276187	Atp1a2	-	0.0203785	0.054221	0.0454545	0.0606421
1	172276218	172276219	Atp1a2	-	0.0496403	0.0920051	0.0542083	0.122286
1	172278571	172278572	Atp1a2	-	0.00529101	0.0551996	0.0482686	0.0613383
1	172278585	172278586	Atp1a2	-	0.00486914	0.0216998	0.012987	0.0292463
1	172278904	172278905	Atp1a2	-	0.012963	0.0549339	0.0231579	0.0846457
1	172278920	172278921	Atp1a2	-	0.0171779	0.052774	0.0174419	0.0835443
1	172279343	172279344	Atp1a2	-	0.0131148	0.0419847	0.00789474	0.0738916
1	172284658	172284659	Atp1a2	-	0.00467532	0.0182823	0.0108342	0.0230931
1	172284934	172284935	Atp1a2	-	0.00974026	0.0312925	0.0290909	0.0326087
1	172316290	172316291	Igsf8	+	0.0204583	0.0418169	0.0614849	0.00952381
1	172317575	172317576	Igsf8	+	0.00330907	0.0228415	0.0217678	0.02526
1	172317703	172317704	Igsf8	+	0.00338409	0.00862189	0.00420252	0.0186873
1	172318259	172318260	Igsf8	+	0.00425254	0.0191223	0.0108401	0.0408163
1	172318663	172318664	Igsf8	+	0.00927793	0.0330119	0.0218699	0.0565167
1	172319704	172319705	Igsf8	+	0.0123928	0.0393162	0.0361446	0.0449173
1	172372779	172372780	Kcnj10	+	0	0.084453	0.0751445	0.0890805
1	172373155	172373156	Kcnj10	+	0.0181582	0.0427509	0.0131004	0.0647249
1	173332908	173332909	Ackr1	-	0.0973236	0.288462	0.258929	0.363636
1	173332920	173332921	Ackr1	-	0	0.0174564	0.0243056	0
1	173335171	173335172	Cadm3	-	0.00995025	0.0205761	0.0187354	0.0231788
1	173335306	173335307	Cadm3	-	0.0509383	0.116667	0.0749186	0.171674
1	173335746	173335747	Cadm3	-	0.00818882	0.0202636	0.0162953	0.0260116
1	173336611	173336612	Cadm3	-	0.00583333	0.0237718	0.0294503	0.0150602
1	173338040	173338041	Cadm3	-	0.00644567	0.0232313	0.012966	0.0424242
1	173338143	173338144	Cadm3	-	0.0401417	0.0721221	0.0353261	0.110482
1	174821648	174821649	Fmn2	+	0.0208333	0.0987654	0.0909091	0.111111
1	175084033	175084034	Rgs7	-	0.00516796	0.0191083	0.028125	0
1	175601558	175601559	Fh1	-	0.0207197	0.0617143	0.0218818	0.105263
1	175607937	175607938	Fh1	-	0.0220632	0.0399125	0.0514286	0.0243902
1	175612317	175612318	Fh1	-	0.00643777	0.0260417	0.00668896	0.0469314
1	175619152	175619153	Fh1	-	0.00782779	0.0250929	0.0309598	0.0162791
1	175625462	175625463	Fh1	-	0.0140252	0.0290557	0.0217786	0.0436364
1	175978399	175978400	Rbm8a2	-	0.0188679	0.0800971	0.0685484	0.097561
1	177450532	177450533	Zbtb18	+	0.0208877	0.0443645	0.0209302	0.0693069
1	177773631	177773632	Adss	-	0.002849	0.0301318	0.0519481	0
1	177773679	177773680	Adss	-	0.0184332	0.0902778	0.0502092	0.139896
1	177776840	177776841	Adss	-	0.0141509	0.0283843	0.0168067	0.0409091
1	178322620	178322621	Cox20	+	0.0176391	0.0417193	0.0539683	0.0336134
1	178328837	178328838	Hnrnpu	-	0.0158924	0.0362976	0.0363349	0.0362473
1	178337193	178337194	Hnrnpu	-	0.0015186	0.0109445	0.00978337	0.0125483
1	178337289	178337290	Hnrnpu	-	0	0.00667302	0.0046875	0.00977995
1	179678159	179678160	Sccpdh	+	0.0120919	0.0404372	0.0115163	0.0786802
1	179678909	179678910	Sccpdh	+	0.0253165	0.116719	0.125392	0.107937
1	180418210	180418211	Itpkb	+	0.0113636	0.027027	0.0368098	0.0176471
1	180423819	180423820	Itpkb	+	0.0242718	0.120536	0.156627	0.0992908
1	180434780	180434781	Stum	-	0	0.167614	0.04375	0.270833
1	180588750	180588751	Parp1	+	0	0.035545	0.0244898	0.0508475
1	180588770	180588771	Parp1	+	0.0220264	0.0737705	0.0477941	0.106481
1	180591242	180591243	Parp1	+	0.00389105	0.0663265	0.0514019	0.0842697
1	180599011	180599012	Parp1	+	0	0.022792	0.037037	0
1	180736842	180736843	Acbd3	+	0.00533333	0.0484429	0.027027	0.070922
1	180753570	180753571	Acbd3	+	0.0111111	0.121429	0.140625	0.0795455
1	180859919	180859920	Sde2	+	0.00374065	0.0143098	0.00491803	0.0242215
1	180862732	180862733	Sde2	+	0.00180832	0.0208044	0.0210526	0.0203252
1	180866326	180866327	Sde2	+	0	0.0192308	0.00877193	0.0319149
1	180866673	180866674	Sde2	+	0.00465116	0.0639098	0.032967	0.130952
1	180908026	180908027	Pycr2	+	0.0272727	0.0499076	0.0606936	0.0307692
1	180976224	180976225	Ephx1	-	0	0.0117541	0.0169811	0.00694444
1	180976230	180976231	Ephx1	-	0.0151362	0.0459082	0.00442478	0.08
1	180989761	180989762	Ephx1	-	0.00686813	0.0330189	0.0285714	0.0361446
1	180990461	180990462	Ephx1	-	0.000608643	0.0121335	0.011	0.0132924
1	180990467	180990468	Ephx1	-	0.0197183	0.045283	0.0174825	0.0709106
1	180994010	180994011	Ephx1	-	0.00328228	0.0280843	0.0478261	0.0111732
1	180996168	180996169	Ephx1	-	0.00179856	0.0203927	0.0174051	0.0231214
1	180999733	180999734	Ephx1	-	0.0072	0.0163214	0.0138714	0.01875
1	181001968	181001969	Ephx1	-	0.0111214	0.0335196	0.0195258	0.0475524
1	181186017	181186018	Wdr26	-	0.00115607	0.0135777	0.0115533	0.0158501
1	181211251	181211252	Wdr26	-	0	0.058309	0.015544	0.113333
1	181406480	181406481	Cnih3	+	0.0406091	0.146789	0.152941	0.140127
1	181903620	181903621	Enah	-	0.0610329	0.117647	0.100719	0.130435
1	181903976	181903977	Enah	-	0.00996678	0.0609244	0.0509804	0.0723982
1	181905369	181905370	Enah	-	0.0325581	0.10733	0.154589	0.0514286
1	181905609	181905610	Enah	-	0.0083682	0.0675381	0.0606061	0.0727969
1	181905833	181905834	Enah	-	0	0.0266904	0.0323625	0.0197628
1	181923766	181923767	Enah	-	0.00894855	0.0405954	0.0418848	0.0392157
1	182124864	182124865	Srp9	+	0	0.0103571	0.00610128	0.0163652
1	182131510	182131511	Srp9	+	0	0.0392268	0.0272639	0.0560109
1	182131830	182131831	Srp9	+	0.0707237	0.129904	0.133218	0.126538
1	182132257	182132258	Srp9	+	0.0017452	0.0160772	0.0204918	0.011236
1	182276577	182276578	Degs1	-	0.0170758	0.0445004	0.0426667	0.047619
1	182276845	182276846	Degs1	-	0.0129717	0.0347594	0.0268657	0.0411622
1	182278999	182279000	Degs1	-	0.0389864	0.0806452	0.0366972	0.115108
1	182279075	182279076	Degs1	-	0.00854701	0.0309735	0.0320285	0.0292398
1	182279685	182279686	Degs1	-	0.0295728	0.0537634	0.0417537	0.0754717
1	182467777	182467778	Capn2	-	0.034965	0.0935961	0.0903955	0.0960699
1	182472942	182472943	Capn2	-	0.0214592	0.0561798	0.0470588	0.0671378
1	182479729	182479730	Capn2	-	0.0239726	0.0448549	0.0478723	0.0418848
1	182486586	182486587	Capn2	-	0.0028169	0.0246046	0.0230263	0.0264151
1	182765100	182765101	Susd4	+	0.019802	0.046046	0.0336879	0.062069
1	182765151	182765152	Susd4	+	0.00597015	0.0493601	0.0410959	0.0588235
1	182833078	182833079	Susd4	+	0.00925926	0.0238806	0.0411311	0
1	182833155	182833156	Susd4	+	0	0.0296053	0.0325444	0.0259259
1	182891915	182891916	Susd4	+	0.00702576	0.0252809	0.0231481	0.0285714
1	182892083	182892084	Susd4	+	0.00909091	0.0229008	0.0137363	0.0343643
1	182895689	182895690	Susd4	+	0.0302326	0.0696864	0.0181818	0.117057
1	183276473	183276474	Brox	-	0.00956938	0.0384615	0.0234542	0.0593472
1	183276509	183276510	Brox	-	0.0847458	0.145585	0.171548	0.111111
1	183277149	183277150	Brox	-	0.0407609	0.134328	0.116883	0.151261
1	183277305	183277306	Brox	-	0.0334158	0.0592441	0.0719844	0.0451613
1	183278383	183278384	Brox	-	0.00985222	0.0458333	0.018315	0.0821256
1	183280872	183280873	Brox	-	0.00280112	0.0576441	0.0432099	0.0675105
1	183329980	183329981	Mia3	-	0.014629	0.0373027	0.032967	0.0454545
1	183332893	183332894	Mia3	-	0.0284043	0.0521327	0.0506512	0.053913
1	183335047	183335048	Mia3	-	0.0175676	0.0360502	0.0330579	0.04
1	183357263	183357264	Mia3	-	0	0.0524862	0.0896226	0
1	184845577	184845578	Mtarc2	-	0	0.0100792	0.011236	0.0085034
1	184908363	184908364	Mark1	-	0.0055788	0.0115533	0.0126904	0.0103896
1	185261367	185261368	Rab3gap2	+	0.0695187	0.126362	0.112727	0.146739
1	185267266	185267267	Rab3gap2	+	0.0146628	0.0296496	0.0436508	0
1	185317911	185317912	Iars2	-	0.00396825	0.0798898	0.121076	0.0142857
1	185357132	185357133	Bpnt1	+	0.00534759	0.0696864	0.0644068	0.0752688
1	185357167	185357168	Bpnt1	+	0.0131579	0.0320285	0.0333333	0.029703
1	185372937	185372938	Eprs	+	0.00431034	0.0319865	0.0333333	0.030303
1	185372973	185372974	Eprs	+	0.00353357	0.0222635	0.0268456	0.0165975
1	185378813	185378814	Eprs	+	0.0319767	0.0580645	0.0471014	0.0740741
1	185379735	185379736	Eprs	+	0.00176991	0.0220994	0.0174292	0.0269058
1	185385050	185385051	Eprs	+	0.0197531	0.0587189	0.0496454	0.0678571
1	185396099	185396100	Eprs	+	0.0209372	0.0431472	0.0243902	0.0665399
1	185398498	185398499	Eprs	+	0.005386	0.0204082	0.0291262	0.00729927
1	185399292	185399293	Eprs	+	0.00514139	0.0384615	0.0609137	0.0221402
1	185401527	185401528	Eprs	+	0.00409277	0.0173824	0.0218855	0.0104167
1	185407113	185407114	Eprs	+	0.00665399	0.0173847	0.0163934	0.0188679
1	185407749	185407750	Eprs	+	0.000727802	0.00695894	0.00124688	0.0141732
1	185424330	185424331	Eprs	+	0.00183318	0.00526316	0.00873908	0
1	188971484	188971485	Kctd3	-	0.0783972	0.142857	0.105644	0.191011
1	188971494	188971495	Kctd3	-	0.0249196	0.0620384	0.0974026	0.015411
1	188972017	188972018	Kctd3	-	0.00828157	0.0451977	0.0310559	0.0569948
1	188972188	188972189	Kctd3	-	0.0103717	0.0226284	0.0103448	0.0351494
1	188983011	188983012	Kctd3	-	0.00992063	0.0525114	0.040201	0.0627615
1	188983271	188983272	Kctd3	-	0.00735294	0.0284698	0.0182927	0.042735
1	188992688	188992689	Kctd3	-	0.00334728	0.0235383	0.015493	0.0329489
1	189277436	189277437	Kcnk2	-	0.0226667	0.0507152	0.0827586	0.0313152
1	189277735	189277736	Kcnk2	-	0.00744681	0.0220936	0.0208768	0.0233298
1	189886530	189886531	Smyd2	-	0.012318	0.0369914	0.0428212	0.031401
1	190119153	190119154	Prox1	-	0.0027933	0.0408163	0.0395137	0.0434783
1	190122904	190122905	Prox1	-	0.0327198	0.0713436	0.0866426	0.0418118
1	190161028	190161029	Prox1	-	0.00371747	0.0303951	0.0305344	0.030303
1	190161151	190161152	Prox1	-	0	0.0473538	0.0306122	0.0674847
1	190161591	190161592	Prox1	-	0.00373134	0.0195531	0.0191388	0.0201342
1	190162065	190162066	Prox1	-	0	0.0226629	0.0205656	0.0252366
1	190162127	190162128	Prox1	-	0.0211268	0.0400697	0.06875	0.00393701
1	190162160	190162161	Prox1	-	0	0.030837	0.0186047	0.0517928
1	190170397	190170398	Prox1	-	0.019685	0.0936709	0.0896861	0.0988372
1	190773365	190773366	Rps6kc1	-	0.00862069	0.0377907	0.0560345	0
1	190773370	190773371	Rps6kc1	-	0.0230415	0.0497382	0.0701107	0
1	190799079	190799080	Rps6kc1	-	0.00334448	0.0151771	0.0084507	0.0252101
1	190799238	190799239	Rps6kc1	-	0	0.0921348	0.037037	0.158416
1	190871937	190871938	Rps6kc1	-	0	0.0452489	0.0540541	0
1	191353065	191353066	Ppp2r5a	-	0.0110701	0.0426997	0.049505	0.0341615
1	191781947	191781948	Lpgat1	+	0	0.0764526	0.0497512	0.119048
1	191782152	191782153	Lpgat1	+	0.0382263	0.0772201	0.0258176	0.142857
1	191909064	191909065	Slc30a1	+	0.00497512	0.0931677	0.144928	0
1	192073978	192073979	Traf5	-	0.0026264	0.009375	0	0.0190627
10	3366855	3366856	Ppp1r14c	+	0.00623441	0.0190736	0.0285714	0.00859599
10	3463571	3463572	Ppp1r14c	+	0.00743494	0.0210697	0.0193906	0.0234375
10	4090019	4090020	Mthfd1l	+	0.0380435	0.0918033	0.135922	0
10	4413354	4413355	Rmnd1	-	0.00440529	0.026936	0.0496894	0
10	7598770	7598771	Lrp11	+	0.0180476	0.0348754	0.0332661	0.0387409
10	7624052	7624053	Lrp11	+	0.00291886	0.00772025	0.00528701	0.0113895
10	7625020	7625021	Lrp11	+	0.0118138	0.0338558	0.0268456	0.042796
10	7629670	7629671	Pcmt1	-	0.0101523	0.06914	0.0897833	0.0444444
10	7630945	7630946	Pcmt1	-	0.0027027	0.0119718	0.0227882	0
10	7637984	7637985	Pcmt1	-	0.0174603	0.0333952	0.0277778	0.0398406
10	7638162	7638163	Pcmt1	-	0.00996169	0.0249731	0.0237668	0.0267738
10	7663258	7663259	Pcmt1	-	0.0118694	0.0214106	0.011194	0.0426357
10	7821088	7821089	Ppil4	+	0	0.0686567	0.0511364	0.0880503
10	7907326	7907327	Tab2	-	0.0114943	0.142857	0.114286	0.197802
10	9762831	9762832	Stxbp5	-	0.027933	0.061086	0.103846	0
10	13008822	13008823	Sf3b5	+	0.00244101	0.01341	0.00463679	0.0277078
10	13128870	13128871	Plagl1	+	0.00613497	0.0552017	0.0566667	0.0526316
10	13130860	13130861	Plagl1	+	0.0308989	0.0731518	0.0621039	0.0907258
10	13182482	13182483	Ltv1	-	0.0139373	0.0551724	0.0498221	0.0649351
10	13182512	13182513	Ltv1	-	0.0151515	0.0704545	0.0578231	0.0958904
10	13505805	13505806	Fuca2	+	0.00931677	0.0434227	0.0478261	0.0371517
10	13515135	13515136	Fuca2	+	0	0.0554273	0.0343511	0.0877193
10	13515148	13515149	Fuca2	+	0.0148368	0.0831296	0.0327869	0.157576
10	13653696	13653697	Aig1	-	0.0331675	0.0731034	0.0670927	0.0776699
10	14655579	14655580	Vta1	-	0.0212766	0.0659574	0.0186047	0.105882
10	14655585	14655586	Vta1	-	0.0293399	0.0803383	0.0565217	0.102881
10	14676032	14676033	Vta1	-	0.0167598	0.0489978	0.0604651	0.0384615
10	14687662	14687663	Vta1	-	0.0434783	0.0793478	0.0786749	0.0800915
10	14687686	14687687	Vta1	-	0.0636516	0.150224	0.168514	0.131519
10	17723342	17723343	Cited2	+	0.00389358	0.0113636	0.00337458	0.0263158
10	17724613	17724614	Cited2	+	0.0246575	0.0627178	0.0626566	0.0628571
10	17725449	17725450	Cited2	+	0.0104822	0.0798548	0.0485714	0.134328
10	17915967	17915968	Heca	-	0.0030303	0.0148883	0.0306122	0
10	18055985	18055986	Reps1	+	0.00802139	0.0596659	0.0235294	0.115854
10	18122504	18122505	Reps1	+	0.00793651	0.0903955	0.0837004	0.102362
10	18123654	18123655	Reps1	+	0.0390805	0.070632	0.0524476	0.0912698
10	18532341	18532342	Nhsl1	+	0	0.0357143	0.0807453	0
10	20332117	20332118	Bclaf1	+	0.0115607	0.0473083	0.0625	0.0268199
10	20959852	20959853	Ahi1	+	0.0238663	0.0509554	0.0488599	0.054878
10	20959893	20959894	Ahi1	+	0.0191638	0.0522388	0.0704501	0.0204778
10	20963082	20963083	Ahi1	+	0.0128205	0.0955166	0.0491803	0.163462
10	20963101	20963102	Ahi1	+	0.00193424	0.0196464	0.0326797	0
10	20963766	20963767	Ahi1	+	0	0.0262726	0.00879765	0.0485075
10	20970953	20970954	Ahi1	+	0.0761905	0.169982	0.16358	0.179039
10	20977066	20977067	Ahi1	+	0.0763359	0.236364	0.228311	0.244344
10	20988568	20988569	Ahi1	+	0.0116883	0.0284091	0.0212766	0.040201
10	21080357	21080358	Ahi1	+	0.00181488	0.01875	0.0283688	0.00505051
10	21307630	21307631	Hbs1l	+	0.0134128	0.0681818	0.0260047	0.11138
10	21307653	21307654	Hbs1l	+	0.0422741	0.0996641	0.145492	0.0444444
10	21345120	21345121	Hbs1l	+	0.0176322	0.0442238	0.0442478	0.0441989
10	21368567	21368568	Hbs1l	+	0.0236337	0.0704918	0.0906149	0.0498339
10	21999638	21999639	Sgk1	+	0.021327	0.0438596	0.0334928	0.0601504
10	21999771	21999772	Sgk1	+	0.0131579	0.103896	0.0434783	0.152941
10	22704721	22704722	Tbpl1	-	0.0120898	0.025	0.0337302	0.0078125
10	22705420	22705421	Tbpl1	-	0.0107143	0.0721649	0.0766551	0.0594059
10	23786634	23786635	Rps12	-	0.0138889	0.033284	0.0245399	0.0382387
10	24181568	24181569	Stx7	+	0.00458365	0.0115562	0.00727802	0.0163666
10	24185030	24185031	Stx7	+	0.00657277	0.0135364	0.00158983	0.0271248
10	24185038	24185039	Stx7	+	0.00365297	0.0173124	0.012012	0.023766
10	29196668	29196669	Soga3	+	0.0469256	0.0983811	0.104545	0.0909091
10	29196701	29196702	Soga3	+	0.0200669	0.0358025	0.044186	0.0263158
10	29196902	29196903	Soga3	+	0	0.0184564	0.0349206	0
10	29218238	29218239	9330159F19Rik	+	0.0976864	0.203866	0.18328	0.228682
10	29225106	29225107	9330159F19Rik	+	0	0.0390879	0.0454545	0.0326797
10	29225337	29225338	9330159F19Rik	+	0	0.0360825	0.0213675	0.0584416
10	29227782	29227783	9330159F19Rik	+	0.3	0.436709	0.402174	0.484848
10	29346892	29346893	Rnf146	-	0.022082	0.116041	0.07	0.164336
10	30780949	30780950	Ncoa7	-	0.0291807	0.0720065	0.0629371	0.0925926
10	30780973	30780974	Ncoa7	-	0.0185185	0.0848057	0.129412	0.0176991
10	31413545	31413546	Tpd52l1	-	0	0.0163934	0.030837	0
10	31505851	31505852	Rnf217	-	0.00209644	0.0298211	0.0266667	0.0323741
10	31505957	31505958	Rnf217	-	0	0.0456989	0.0315789	0.0604396
10	31517479	31517480	Rnf217	-	0.0638298	0.142061	0.133333	0.150838
10	34009071	34009072	Rwdd1	-	0.0267229	0.073132	0.0339426	0.134146
10	34282542	34282543	Tspyl1	+	0.00760818	0.0182125	0.0153257	0.0228471
10	34283314	34283315	Tspyl1	+	0.00149142	0.0208717	0.0304622	0.00738552
10	34283360	34283361	Tspyl1	+	0.0598802	0.111615	0.0989011	0.132244
10	34284045	34284046	Tspyl1	+	0.0180851	0.0415628	0.021978	0.0636042
10	34284048	34284049	Tspyl1	+	0.00881489	0.0231815	0.0091047	0.0388514
10	34284651	34284652	Tspyl1	+	0.0100671	0.0394134	0.0367232	0.0443864
10	34297791	34297792	Tspyl4	+	0.0100865	0.0190623	0.0244005	0.0106312
10	34297818	34297819	Tspyl4	+	0.00866483	0.016049	0.0163043	0.0155865
10	35708854	35708855	Amd2	-	0.00116686	0.0254507	0.0409556	0
10	35710650	35710651	Amd2	-	0.00190476	0.0545113	0.0457746	0.0645161
10	36986384	36986385	Hdac2	+	0.037037	0.0711864	0.0848806	0.0469484
10	36989179	36989180	Hdac2	+	0.0164093	0.0437804	0.0301205	0.0623974
10	36998053	36998054	Hdac2	+	0.011658	0.0556984	0.0486618	0.0724638
10	36998430	36998431	Hdac2	+	0.00419385	0.00985663	0.00965938	0.0101376
10	37133678	37133679	Marcks	-	0.0686016	0.125806	0.0802239	0.187817
10	37133702	37133703	Marcks	-	0.124888	0.219328	0.169811	0.287425
10	37133806	37133807	Marcks	-	0.01443	0.0323944	0.0317919	0.032967
10	37134015	37134016	Marcks	-	0.00134953	0.0260274	0.0151515	0.035
10	37134462	37134463	Marcks	-	0.0101523	0.0320924	0.00243309	0.0652174
10	37134540	37134541	Marcks	-	0.0261905	0.0576541	0.00769231	0.111111
10	37135292	37135293	Marcks	-	0.0639098	0.119219	0.134779	0.106481
10	37135382	37135383	Marcks	-	0.0277435	0.0532172	0.039657	0.0643739
10	37135872	37135873	Marcks	-	0	0.0100897	0.00704225	0.0128755
10	37138512	37138513	Marcks	-	0.00183486	0.0125628	0.0159858	0.00810185
10	39522797	39522798	Fyn	+	0.00798526	0.0258427	0.0278351	0.0234568
10	39525495	39525496	Fyn	+	0	0.00776915	0.00465116	0.0123796
10	39533873	39533874	Fyn	+	0.0206897	0.0367475	0.027027	0.0500928
10	39564229	39564230	Fyn	+	0.0128988	0.0273185	0.0351759	0.0168067
10	39854805	39854806	Rev3l	+	0.0044843	0.0612245	0.0789474	0.0422535
10	40249665	40249666	Gtf3c6	-	0.0137525	0.0330709	0.0358306	0.0304878
10	40249778	40249779	Gtf3c6	-	0.00743494	0.0168712	0.0340136	0.0027933
10	40287628	40287629	Amd1	-	0.0011919	0.0254237	0.0410256	0
10	40288003	40288004	Amd1	-	0.0457114	0.0845588	0.0898258	0.0774908
10	40294189	40294190	Amd1	-	0.0619597	0.125997	0.134228	0.118541
10	40938419	40938420	Wasf1	+	0.0224571	0.0655172	0.0604752	0.0712531
10	41253786	41253787	Fig4	-	0.0309278	0.11236	0.100529	0.125749
10	41254878	41254879	Fig4	-	0.0184615	0.0526316	0.0488889	0.0588235
10	41528895	41528896	Cd164	+	0.00649351	0.0562771	0.0701107	0.0366492
10	41529269	41529270	Cd164	+	0.0295455	0.0770349	0.0958231	0.0498221
10	42183368	42183369	Foxo3	-	0.0112676	0.0919765	0.0804196	0.106667
10	42183428	42183429	Foxo3	-	0.00595238	0.0546559	0.0285714	0.100559
10	42183498	42183499	Foxo3	-	0.020339	0.0806452	0.037037	0.141026
10	42185365	42185366	Foxo3	-	0.00915332	0.0266458	0.0121951	0.0419355
10	42186281	42186282	Foxo3	-	0.0575693	0.131098	0.10303	0.159509
10	42186285	42186286	Foxo3	-	0.0368098	0.0877976	0.0467836	0.130303
10	42535035	42535036	Snx3	+	0.0568327	0.0997183	0.0659114	0.140547
10	42696354	42696355	Ostm1	+	0.0225352	0.0398126	0.0230769	0.0658683
10	42698112	42698113	Ostm1	+	0.0251046	0.0985915	0.10061	0.0946746
10	42701663	42701664	Ostm1	+	0.0334302	0.0699774	0.0702087	0.0696379
10	42701808	42701809	Ostm1	+	0.0168067	0.0353929	0.0217391	0.0591133
10	42815080	42815081	Sec63	+	0.0526316	0.109029	0.0957096	0.123239
10	42829034	42829035	Sec63	+	0.00366972	0.0177353	0.0113379	0.0273973
10	43003466	43003467	Sobp	-	0.00854701	0.0188501	0	0.0423729
10	43021199	43021200	Sobp	-	0.00796813	0.0192644	0.0130719	0.0264151
10	43158075	43158076	Sobp	-	0.00295858	0.0274262	0.0325581	0.023166
10	43530632	43530633	Mtres1	-	0.0325834	0.0794165	0.0780255	0.0808581
10	43532752	43532753	Mtres1	-	0.0355903	0.0798898	0.0479574	0.114068
10	45107848	45107849	Prep	+	0	0.0180723	0.0295082	0
10	45158803	45158804	Prep	+	0.0194986	0.0527638	0.038835	0.0677083
10	52341373	52341374	Gopc	-	0.00130039	0.0183267	0.0197269	0.0167785
10	53299706	53299707	Cep85l	-	0.00208333	0.0518519	0.0440678	0.0612245
10	56390296	56390297	Gja1	+	0.0179949	0.0748663	0.0547264	0.0982659
10	57499476	57499477	Hsf2	+	0.0137457	0.0501139	0.0689655	0.0289855
10	57511907	57511908	Hsf2	+	0.0246914	0.0542056	0.0730769	0.0363636
10	58477146	58477147	Ranbp2	+	0.0141844	0.0927835	0.0491803	0.12426
10	58478147	58478148	Ranbp2	+	0	0.0337838	0.0318471	0.0359712
10	58479042	58479043	Ranbp2	+	0.0193548	0.120755	0.14375	0.0857143
10	58492601	58492602	Ranbp2	+	0.00287356	0.0295699	0.034188	0.0217391
10	58493959	58493960	Ranbp2	+	0.0487805	0.147632	0.138211	0.168142
10	59371032	59371033	P4ha1	+	0.0342368	0.0813464	0.0887446	0.0677291
10	59371077	59371078	P4ha1	+	0.00352734	0.0167715	0.0173611	0.015873
10	59371109	59371110	P4ha1	+	0.0130435	0.0339623	0.0520231	0
10	59733054	59733055	Micu1	+	0.0424242	0.108192	0.127726	0.0889571
10	59839681	59839682	Micu1	+	0.0193638	0.0673077	0.0763209	0.0529595
10	59861565	59861566	Micu1	+	0.00262812	0.0207769	0.0202492	0.0215054
10	59863197	59863198	Micu1	+	0.00503018	0.0334967	0.0261097	0.0458515
10	59950688	59950689	Ddit4	-	0.00354108	0.00678733	0.00472255	0.0104384
10	59950736	59950737	Ddit4	-	0	0.0121693	0	0.0321229
10	59951347	59951348	Ddit4	-	0.00808458	0.023199	0.0232558	0.0231214
10	59988200	59988201	Anapc16	-	0.0165094	0.031185	0.0412844	0.0228137
10	59990844	59990845	Anapc16	-	0.00730897	0.0152983	0.0105668	0.0206522
10	60012517	60012518	Ascc1	+	0.0119522	0.0493506	0.0505051	0.0481283
10	60042152	60042153	Ascc1	+	0.0125	0.0942623	0.0934256	0.0954774
10	60106643	60106644	Spock2	+	0.000534474	0.00890985	0.0126091	0.004561
10	60126840	60126841	Spock2	+	0.00975177	0.0284914	0.0145149	0.0504808
10	60131138	60131139	Spock2	+	0.00182815	0.011615	0.0129032	0.00968188
10	60131153	60131154	Spock2	+	0.00650618	0.0179606	0.0148561	0.0231125
10	60131209	60131210	Spock2	+	0.00351185	0.00887311	0.00552923	0.0131579
10	60131853	60131854	Spock2	+	0.00897413	0.0193029	0.0135135	0.0282187
10	60132346	60132347	Spock2	+	0.0202218	0.0447154	0.0254329	0.0670426
10	60132631	60132632	Spock2	+	0.00137741	0.00501139	0	0.0129564
10	60134410	60134411	Spock2	+	0.00630832	0.0116081	0.00818797	0.016702
10	61428986	61428987	Eif4ebp2	-	0.0205011	0.0588235	0.0573477	0.0607477
10	61429064	61429065	Eif4ebp2	-	0.00486618	0.0437788	0.0666667	0.0111732
10	61429295	61429296	Eif4ebp2	-	0.00263852	0.0501253	0.0769231	0.00657895
10	61429379	61429380	Eif4ebp2	-	0.017762	0.0647321	0.00555556	0.104478
10	61432037	61432038	Eif4ebp2	-	0.0354767	0.0940767	0.0774411	0.111913
10	61433795	61433796	Eif4ebp2	-	0.0199275	0.0831025	0.0385542	0.143322
10	61665409	61665410	Ppa1	+	0.00895037	0.02755	0.0264579	0.0292398
10	61685067	61685068	Sar1a	+	0	0.0129108	0.00858369	0.0181347
10	61691873	61691874	Sar1a	+	0.00517241	0.0359168	0.0181269	0.0656566
10	61691916	61691917	Sar1a	+	0.0224525	0.0537897	0.0347323	0.0783582
10	61692005	61692006	Sar1a	+	0.0535332	0.0928242	0.0978385	0.0859375
10	61692153	61692154	Sar1a	+	0	0.00798935	0.00646552	0.010453
10	61692211	61692212	Sar1a	+	0.0224179	0.0417349	0.0504587	0.0316901
10	61692986	61692987	Sar1a	+	0.00962746	0.0197023	0.0232389	0.014333
10	61693063	61693064	Sar1a	+	0.0063887	0.0212908	0.00925422	0.0402053
10	61693144	61693145	Sar1a	+	0.0136218	0.0242931	0.0166134	0.0369979
10	61739458	61739459	Macroh2a2	-	0.0112613	0.0270936	0.0217391	0.0340909
10	61753479	61753480	Macroh2a2	-	0.00280112	0.0211765	0.0352941	0
10	62109914	62109915	Fam241b	-	0	0.0145985	0.00865801	0.0222222
10	62269914	62269915	Hk1	-	0.0135338	0.0332957	0.0397959	0.0252525
10	62456008	62456009	Vps26a	-	0.0231214	0.057554	0.0716981	0.0328947
10	62456555	62456556	Vps26a	-	0.00823045	0.0231481	0.0266667	0.0193237
10	62456684	62456685	Vps26a	-	0.00214592	0.0147059	0.0269058	0
10	62456804	62456805	Vps26a	-	0.0622896	0.122942	0.123967	0.12178
10	62456815	62456816	Vps26a	-	0.0190114	0.0782051	0.040404	0.117188
10	62486661	62486662	Vps26a	-	0.00892857	0.0373444	0.0452899	0.026699
10	62558798	62558799	Kifbp	-	0.061753	0.135321	0.123596	0.153846
10	62559307	62559308	Kifbp	-	0.0183099	0.0401146	0.0402145	0.04
10	62559487	62559488	Kifbp	-	0.00140154	0.00689655	0.00677638	0.00711744
10	62559556	62559557	Kifbp	-	0.00708592	0.0138353	0.0134303	0.014383
10	62569526	62569527	Kifbp	-	0.00944882	0.0227577	0.00422833	0.0547445
10	62569538	62569539	Kifbp	-	0.0215208	0.0515588	0.0386965	0.0699708
10	62582391	62582392	Ddx21	-	0.00490196	0.0553633	0.0652174	0.0380952
10	62616332	62616333	Ddx50	-	0.00460829	0.0217391	0.0134875	0.0380228
10	62640573	62640574	Ddx50	-	0.00460829	0.0548387	0.0742857	0.0296296
10	62640797	62640798	Ddx50	-	0.0567686	0.118959	0.0661157	0.162162
10	62642914	62642915	Ddx50	-	0	0.025974	0.047619	0
10	62745442	62745443	Ccar1	-	0.00358423	0.0225564	0.0309278	0.0146341
10	62750660	62750661	Ccar1	-	0.0245232	0.0699774	0.0538117	0.0863636
10	62751797	62751798	Ccar1	-	0.0646388	0.28836	0.252252	0.339744
10	63015847	63015848	Hnrnph3	-	0	0.0239726	0.0374332	0
10	63017325	63017326	Hnrnph3	-	0.021309	0.0463646	0.028777	0.0712468
10	63320032	63320033	Sirt1	-	0.0471698	0.116071	0.101351	0.144737
10	63320634	63320635	Sirt1	-	0.00865801	0.040201	0.0348837	0.05
10	67215347	67215348	Jmjd1c	+	0.015625	0.153409	0.104478	0.183486
10	67226734	67226735	Jmjd1c	+	0.0245399	0.0675105	0.088	0.0446429
10	67226774	67226775	Jmjd1c	+	0.00649351	0.0724138	0.0818713	0.0588235
10	67226809	67226810	Jmjd1c	+	0.00913242	0.0257143	0.0195122	0.0344828
10	67238816	67238817	Jmjd1c	+	0	0.0602837	0.0133333	0.113636
10	67255549	67255550	Jmjd1c	+	0.02574	0.0525701	0.0731707	0.0296296
10	67540563	67540564	Egr2	+	0	0.0321429	0.0526316	0
10	67540768	67540769	Egr2	+	0.0083682	0.039312	0.0629921	0
10	67887121	67887122	Zfp365	-	0	0.0544355	0.040724	0.0654545
10	67887164	67887165	Zfp365	-	0	0.0191898	0.0348837	0.010101
10	69534122	69534123	Ank3	+	0.00271248	0.0160338	0.0128388	0.0206612
10	69808426	69808427	Ank3	+	0.0405702	0.132673	0.0945946	0.172764
10	69991996	69991997	Ank3	+	0	0.057971	0.0235294	0.113208
10	69998134	69998135	Ank3	+	0.02	0.0810811	0.110345	0.025974
10	70002586	70002587	Ank3	+	0	0.0146819	0.0214797	0
10	70004854	70004855	Ank3	+	0.00898204	0.0463576	0.0357143	0.0597015
10	70025273	70025274	Ank3	+	0.0225694	0.0865747	0.0521327	0.125333
10	70193073	70193074	Ccdc6	+	0.0247934	0.0895954	0.0693642	0.109827
10	70558074	70558075	Fam13c	+	0.0276498	0.0985507	0.125	0.0442478
10	70559285	70559286	Phyhipl	-	0.0261375	0.0464567	0.0485175	0.0435606
10	70559285	70559286	Phyhipl	-	0.0261375	0.0464567	0.0485175	0.0435606
10	70571014	70571015	Phyhipl	-	0.0240964	0.0617193	0.027366	0.123967
10	70571014	70571015	Phyhipl	-	0.0240964	0.0617193	0.027366	0.123967
10	71234896	71234897	Tfam	-	0.027907	0.0779221	0.112994	0.0305344
10	71255104	71255105	Ube2d1	-	0.0132979	0.0846682	0.0891089	0.0746269
10	71255580	71255581	Ube2d1	-	0	0.0152672	0.0273973	0
10	71330605	71330606	Cisd1	-	0.0147541	0.0577717	0.0650224	0.0462633
10	71330830	71330831	Cisd1	-	0.00683371	0.0124149	0.00965251	0.0169671
10	71381631	71381632	Ipmk	+	0.0262295	0.0873181	0.0309735	0.137255
10	72654916	72654917	Zwint	+	0.00996966	0.0203815	0.0164657	0.0272214
10	72669002	72669003	Zwint	+	0	0.0236559	0.0181818	0.0315789
10	74978853	74978854	Gnaz	+	0.00737327	0.0339912	0.0272904	0.0426065
10	74991067	74991068	Gnaz	+	0.0044843	0.0217755	0.0166113	0.027027
10	75016573	75016574	Gnaz	+	0.0263543	0.0673267	0.0532319	0.0826446
10	75050702	75050703	Rab36	+	0	0.0307692	0.0355731	0.0247525
10	75061756	75061757	Bcr	+	0.0103448	0.0270936	0.0186916	0.0364583
10	75131565	75131566	Bcr	+	0.00250627	0.0123675	0	0.0246479
10	75141009	75141010	Bcr	+	0	0.0305677	0.0503597	0
10	75141024	75141025	Bcr	+	0.0404858	0.123853	0.03	0.20339
10	75145356	75145357	Bcr	+	0	0.0235546	0.0132159	0.0333333
10	75145374	75145375	Bcr	+	0.00819672	0.0530786	0.0119522	0.1
10	75154984	75154985	Bcr	+	0.00510204	0.0529595	0.0503145	0.0555556
10	75176415	75176416	Bcr	+	0.00642055	0.0285326	0.0452489	0.00340136
10	75180160	75180161	Bcr	+	0.00527426	0.0272597	0.0269906	0.0275651
10	75183788	75183789	Bcr	+	0	0.0305927	0.0173611	0.0468085
10	75183955	75183956	Bcr	+	0.00625	0.0217842	0.0233546	0.020284
10	75184696	75184697	Bcr	+	0.00141844	0.0226986	0	0.0482574
10	75519398	75519399	Snrpd3	+	0.0016469	0.0055931	0.0018457	0.0120101
10	75717680	75717681	Cabin1	-	0	0.034188	0.0391304	0.0247934
10	75859941	75859942	Mif	-	0.00252525	0.020979	0.0160858	0.0263158
10	75897028	75897029	Smarcb1	-	0.00253485	0.00541516	0.00848656	0
10	75897066	75897067	Smarcb1	-	0.0159925	0.0297965	0.00571429	0.0718563
10	75897569	75897570	Smarcb1	-	0.0164234	0.0492091	0	0.102564
10	75910271	75910272	Smarcb1	-	0.0094162	0.0564904	0.027933	0.108475
10	75921369	75921370	Smarcb1	-	0.00628931	0.0324427	0.0124224	0.0643564
10	75937377	75937378	Chchd10	+	0.00754885	0.0149551	0.0168244	0.0132701
10	76207759	76207760	Prmt2	-	0.0579483	0.105598	0.0993072	0.113314
10	76208546	76208547	Prmt2	-	0.0233236	0.0532725	0.0297619	0.0778816
10	76217345	76217346	Prmt2	-	0.0140389	0.0269151	0.0365385	0.0156951
10	76222523	76222524	Prmt2	-	0.00236686	0.00714924	0.00764526	0.00645161
10	76225291	76225292	Prmt2	-	0.0173137	0.0383598	0.0433807	0.0311493
10	76225426	76225427	Prmt2	-	0.00631199	0.0170244	0.01443	0.0197568
10	76259953	76259954	S100b	+	0	0.0627962	0.03386	0.0947631
10	76259967	76259968	S100b	+	0	0.0477118	0.0439771	0.0515873
10	76259998	76259999	S100b	+	0.00486618	0.0609497	0.0597738	0.0618687
10	76260697	76260698	S100b	+	0.057971	0.116279	0.116071	0.116402
10	76260734	76260735	S100b	+	0.0114943	0.0455696	0.056338	0.0395257
10	76260749	76260750	S100b	+	0.0232558	0.132275	0.0700637	0.176471
10	76263213	76263214	Dip2a	-	0.0235294	0.0632911	0.0333333	0.0816327
10	76265570	76265571	Dip2a	-	0.00967742	0.0582278	0.0852713	0.00729927
10	76265578	76265579	Dip2a	-	0.00378788	0.0408719	0.045283	0.0294118
10	76718390	76718391	Col6a1	-	0.00632911	0.0213904	0.0165877	0.0359712
10	76762270	76762271	Pcbp3	-	0.0141509	0.0552885	0.0680851	0.038674
10	76800784	76800785	Pcbp3	-	0.0147524	0.0407674	0.0413923	0.0396694
10	76800790	76800791	Pcbp3	-	0	0.00858369	0.00862895	0.0085034
10	77267079	77267080	Pofut2	+	0.0106101	0.0756881	0.0577778	0.0947867
10	77268606	77268607	Pofut2	+	0.00856531	0.0395257	0.0461538	0.0325203
10	77291386	77291387	Adarb1	-	0	0.0231214	0.00819672	0.0398773
10	77291529	77291530	Adarb1	-	0.02079	0.0672098	0.047619	0.0878661
10	77418126	77418127	Adarb1	-	0.00259067	0.0403023	0.035461	0.0521739
10	77486772	77486773	Fam207a	-	0.00392927	0.0203735	0.0191693	0.0217391
10	77487475	77487476	Fam207a	-	0.00575816	0.0323625	0.033557	0.03125
10	77487490	77487491	Fam207a	-	0.0325048	0.086262	0.0592105	0.111801
10	77514333	77514334	Fam207a	-	0	0.012109	0.0151229	0.00865801
10	77514366	77514367	Fam207a	-	0.0104932	0.045204	0.0306748	0.062201
10	77609834	77609835	Gm49325	+	0.022035	0.0551268	0.0504282	0.061599
10	77617035	77617036	Sumo3	+	0.00560448	0.0185714	0.0178326	0.0193741
10	77622383	77622384	Ube2g2	+	0.00161812	0.0153846	0.0215686	0.00860215
10	77644471	77644472	Ube2g2	+	0.00560748	0.0197445	0.0220884	0.0165289
10	77644629	77644630	Ube2g2	+	0	0.0161031	0.00684932	0.0243161
10	77983539	77983540	Cfap410	+	0.00791557	0.0176991	0.0198675	0.0159574
10	77984420	77984421	Cfap410	+	0.0333333	0.0722222	0.060241	0.0824742
10	77989590	77989591	Pfkl	-	0.0133452	0.0351594	0.00395257	0.0862069
10	77994173	77994174	Pfkl	-	0.00412371	0.0189076	0.0109756	0.0296053
10	78000744	78000745	Pfkl	-	0.00323625	0.02149	0.026253	0.0143369
10	78000764	78000765	Pfkl	-	0.0123023	0.0486787	0.0122249	0.0967742
10	78162703	78162704	Gatd3a	-	0.0136463	0.037004	0.034358	0.0395778
10	78187775	78187776	Trappc10	-	0.00550459	0.0236486	0.0104167	0.0361842
10	78193370	78193371	Trappc10	-	0.0113314	0.0265487	0.0367347	0.01875
10	78211538	78211539	Trappc10	-	0.00345423	0.0151771	0.0191083	0.0107527
10	78269379	78269380	Agpat3	-	0.00860585	0.0292165	0.0270833	0.032967
10	78269955	78269956	Agpat3	-	0.03125	0.0667921	0.0655431	0.0680529
10	78270964	78270965	Agpat3	-	0.0231092	0.0594228	0.0514706	0.0662461
10	78272096	78272097	Agpat3	-	0.00955795	0.032632	0.0241171	0.0410959
10	78273668	78273669	Agpat3	-	0.0416667	0.0794224	0.0582707	0.0989583
10	78283135	78283136	Agpat3	-	0.011065	0.0406504	0.0434783	0.0392157
10	78285022	78285023	Agpat3	-	0	0.012112	0.00940439	0.0146413
10	78285051	78285052	Agpat3	-	0	0.00625652	0.00590551	0.00665188
10	78287937	78287938	Agpat3	-	0.0159635	0.0676884	0.0650685	0.0692464
10	78400615	78400616	Rrp1	-	0.00774443	0.0166017	0.0110619	0.0253607
10	78437050	78437051	Pdxk	-	0.0290076	0.0767663	0.046131	0.1025
10	78437056	78437057	Pdxk	-	0.0015083	0.0361596	0.0108108	0.0578704
10	78437633	78437634	Pdxk	-	0	0.00727934	0	0.0116618
10	78440502	78440503	Pdxk	-	0.00325733	0.0199081	0.0179856	0.0213333
10	78440583	78440584	Pdxk	-	0	0.014556	0.0122449	0.0158371
10	78440777	78440778	Pdxk	-	0.0020202	0.0318352	0.012766	0.0468227
10	78445061	78445062	Pdxk	-	0	0.0294118	0	0.0501139
10	78447944	78447945	Pdxk	-	0.00412371	0.0111008	0.0245902	0
10	78447965	78447966	Pdxk	-	0.00725389	0.0379009	0.0134228	0.056701
10	78453498	78453499	Pdxk	-	0.0244716	0.0602637	0.0668103	0.0551839
10	79540328	79540329	Mier2	-	0	0.0202532	0.018018	0.0231214
10	79541823	79541824	Mier2	-	0	0.0487106	0.0273438	0.107527
10	79542450	79542451	Mier2	-	0.00981997	0.0276873	0.0189873	0.0369128
10	79542470	79542471	Mier2	-	0.0310192	0.0545703	0.0357143	0.0731707
10	79544569	79544570	Mier2	-	0.00202224	0.00556881	0.00123001	0.0135135
10	79618954	79618955	Shc2	-	0.00877193	0.0545977	0.0561798	0.0529412
10	79638819	79638820	Gm47163	+	0.00694444	0.0448718	0.0328947	0.05625
10	79669463	79669464	Tpgs1	+	0.00812183	0.0212014	0.0166113	0.0264151
10	79684894	79684895	Cdc34	+	0.0154639	0.0275482	0.0441989	0.010989
10	79711941	79711942	Bsg	+	0.00149155	0.00567445	0.00379507	0.00847116
10	79717114	79717115	Hcn2	+	0.0134804	0.0384047	0.03125	0.0437018
10	79717213	79717214	Hcn2	+	0.0167598	0.0360502	0	0.0583756
10	79726268	79726269	Hcn2	+	0.00480192	0.0447761	0.0656566	0.0295203
10	79733732	79733733	Hcn2	+	0.00246305	0.00961538	0.0164671	0.00292398
10	79734210	79734211	Hcn2	+	0.00479157	0.0151856	0.00690608	0.0208729
10	79734960	79734961	Hcn2	+	0.00379027	0.0187713	0	0.0310734
10	79736069	79736070	Hcn2	+	0.00356295	0.0192771	0.0412371	0
10	79758655	79758656	Rnf126	-	0.00305499	0.0129412	0.0220884	0
10	79766799	79766800	Rnf126	-	0.0182025	0.0388889	0.0315315	0.0507246
10	79807595	79807596	Palm	+	0.00348215	0.014034	0.00613497	0.0181159
10	79820549	79820550	Palm	+	0.00177873	0.00783771	0	0.0106717
10	79820837	79820838	Palm	+	0.0146299	0.0265301	0.00937155	0.0421475
10	79820876	79820877	Palm	+	0.0488981	0.100164	0.0536913	0.127108
10	79862770	79862771	Ptbp1	+	0.0135397	0.0448029	0.0200669	0.0733591
10	79866573	79866574	Plppr3	-	0.00391007	0.0185811	0.0229226	0.0123457
10	79866875	79866876	Plppr3	-	0.0163488	0.0481928	0.0627907	0.0283912
10	79867451	79867452	Plppr3	-	0.0140118	0.0309073	0.0283465	0.0353261
10	79896472	79896473	Med16	-	0.00152672	0.0186441	0.0309859	0
10	79908855	79908856	Med16	-	0	0.0174672	0.00701754	0.0346821
10	79916869	79916870	R3hdm4	-	0.0278908	0.054986	0.0702403	0.0394737
10	79965284	79965285	Wdr18	+	0	0.0126404	0.0110497	0.0142857
10	79977547	79977548	Tmem259	-	0.0327022	0.0638842	0.0451895	0.0901639
10	79978446	79978447	Tmem259	-	0.00551471	0.0244755	0.013308	0.0421687
10	79978603	79978604	Tmem259	-	0.00367377	0.0198255	0.0261519	0.00873362
10	79978880	79978881	Tmem259	-	0.00517688	0.0309033	0.0115681	0.0619835
10	79979507	79979508	Tmem259	-	0	0.00407387	0	0.00910747
10	80036216	80036217	Polr2e	-	0.0130321	0.0522443	0.0734177	0.0228471
10	80037256	80037257	Polr2e	-	0	0.0180467	0	0.0464481
10	80038460	80038461	Polr2e	-	0.0070922	0.028922	0.0276423	0.0304183
10	80039619	80039620	Polr2e	-	0.000817661	0.00725163	0.00399467	0.0111465
10	80039630	80039631	Polr2e	-	0.0158014	0.0352673	0.015873	0.0613333
10	80116631	80116632	Stk11	+	0.00191327	0.010585	0.0112486	0.00993377
10	80116775	80116776	Stk11	+	0	0.0160321	0	0.0319361
10	80127085	80127086	Stk11	+	0.0312977	0.0589623	0.0544693	0.0647482
10	80130034	80130035	Stk11	+	0.000909091	0.0117322	0.0174165	0.00657895
10	80130350	80130351	Stk11	+	0.0028777	0.0301724	0.026738	0.0341615
10	80130581	80130582	Stk11	+	0.0193662	0.0491071	0.0520362	0.0462555
10	80130634	80130635	Cbarp	-	0.0028463	0.012987	0.028169	0
10	80131506	80131507	Cbarp	-	0.00923324	0.0209168	0.0169622	0.0263158
10	80131755	80131756	Cbarp	-	0.00853242	0.02	0.0144058	0.0290135
10	80132058	80132059	Cbarp	-	0.0027027	0.0139899	0.00200401	0.0291508
10	80132635	80132636	Cbarp	-	0.00761421	0.0810185	0.04	0.116379
10	80135145	80135146	Cbarp	-	0.00745033	0.0250241	0.0139165	0.0354478
10	80135177	80135178	Cbarp	-	0.0342231	0.0607735	0.0792254	0.0405405
10	80136720	80136721	Cbarp	-	0.0126214	0.0237192	0.0209059	0.0270833
10	80137170	80137171	Cbarp	-	0.00542005	0.0105178	0.00665779	0.0164948
10	80137308	80137309	Cbarp	-	0.00452781	0.0168971	0.017038	0.0166976
10	80139310	80139311	Cbarp	-	0.00130463	0.00750853	0.0104575	0.00428571
10	80142573	80142574	Atp5d	+	0.00124896	0.00673129	0.00833768	0.00501393
10	80149933	80149934	Midn	+	0.00690846	0.0256158	0.0252976	0.0262391
10	80150266	80150267	Midn	+	0.0103896	0.0187394	0.00129366	0.0523691
10	80150287	80150288	Midn	+	0.000954198	0.0122873	0	0.0337662
10	80153896	80153897	Midn	+	0.0172626	0.0422535	0.039759	0.0457627
10	80156614	80156615	Midn	+	0.00263505	0.0270655	0.0132275	0.0432099
10	80156861	80156862	Midn	+	0.0124434	0.0430108	0.039627	0.0465686
10	80170039	80170040	Cirbp	+	0.00480192	0.00979992	0.00513479	0.0179574
10	80253748	80253749	Ndufs7	+	0.00646412	0.0123111	0.000851064	0.0343137
10	80254858	80254859	Ndufs7	+	0.00762873	0.017406	0.0102128	0.0313531
10	80255097	80255098	Ndufs7	+	0.00967867	0.0233789	0.0164547	0.0333333
10	80265140	80265141	Dazap1	+	0.00188679	0.0245399	0.0204604	0.0306513
10	80287551	80287552	Dazap1	+	0.0390492	0.104822	0.0921986	0.123077
10	80302203	80302204	Apc2	+	0	0.0224359	0.00248139	0.0588235
10	80302485	80302486	Apc2	+	0.00767263	0.0242991	0.0434783	0
10	80307493	80307494	Apc2	+	0.0159363	0.0449029	0.0441989	0.0454545
10	80307538	80307539	Apc2	+	0.00584795	0.013986	0.0299625	0
10	80311047	80311048	Apc2	+	0.00182815	0.0188285	0.0200803	0.0174672
10	80313464	80313465	Apc2	+	0	0.0161663	0.0327103	0
10	80314382	80314383	Apc2	+	0.00720461	0.0278207	0.00303951	0.0534591
10	80315637	80315638	Apc2	+	0.0102041	0.0307167	0.0534125	0
10	80315666	80315667	Apc2	+	0.0114068	0.0359589	0.00344828	0.0680272
10	80317469	80317470	Apc2	+	0.0100376	0.0313112	0.0285714	0.0338346
10	80317835	80317836	Apc2	+	0.00701403	0.0205128	0.0384615	0
10	80317862	80317863	Apc2	+	0.0280076	0.110784	0.0669145	0.159751
10	80320306	80320307	2310011J03Rik	-	0.00897666	0.0426997	0.0242718	0.066879
10	80382277	80382278	Mex3d	-	0	0.0808081	0.0313725	0.133333
10	80382409	80382410	Mex3d	-	0	0.0159314	0.0136986	0.0185185
10	80382572	80382573	Mex3d	-	0.0109649	0.0396825	0.0122699	0.0604651
10	80392878	80392879	Mbd3	-	0.00298151	0.0141689	0	0.0322181
10	80392990	80392991	Mbd3	-	0.00144718	0.00901307	0.00460829	0.0132275
10	80393942	80393943	Mbd3	-	0.00529101	0.0224033	0.0121396	0.0307125
10	80394584	80394585	Mbd3	-	0.00728863	0.0192644	0.0398482	0.00162602
10	80394591	80394592	Mbd3	-	0.00277008	0.00932642	0.0166271	0.00367647
10	80409857	80409858	Tcf3	-	0	0.0481928	0.0794702	0.0220994
10	80409981	80409982	Tcf3	-	0.00977995	0.0550098	0.0244898	0.0833333
10	80543309	80543310	Rexo1	-	0.0057971	0.0344828	0.0634146	0
10	80568337	80568338	Klf16	-	0.0147059	0.0436187	0.0318302	0.0619835
10	80569054	80569055	Klf16	-	0.0128676	0.0445151	0.0334928	0.0663507
10	80583782	80583783	Abhd17a	-	0.00471113	0.017038	0.0230627	0.0137195
10	80586574	80586575	Abhd17a	-	0.000717875	0.00646088	0.0038059	0.00806916
10	80586725	80586726	Abhd17a	-	0.00200401	0.00574713	0.010397	0.00217707
10	80586938	80586939	Abhd17a	-	0.00221784	0.00626856	0.0106456	0.00222222
10	80586968	80586969	Abhd17a	-	0.00228112	0.00631088	0.00556043	0.00697314
10	80590243	80590244	Abhd17a	-	0.00684391	0.012281	0.0128434	0.011874
10	80614707	80614708	Scamp4	+	0.0313152	0.11418	0.110825	0.122581
10	80640550	80640551	Csnk1g2	+	0.0148456	0.0537065	0.0300501	0.0733057
10	80643423	80643424	Btbd2	-	0.00397351	0.0158273	0.00320513	0.0261097
10	80645412	80645413	Btbd2	-	0.0195745	0.0431034	0.00662252	0.0758929
10	80645441	80645442	Btbd2	-	0.00589536	0.0107455	0.0069541	0.0142857
10	80647813	80647814	Btbd2	-	0.00338409	0.016109	0.0119332	0.0206186
10	80665535	80665536	Mknk2	-	0.0134181	0.0375335	0.0292826	0.0504587
10	80666704	80666705	Mknk2	-	0.0023753	0.0093633	0.00811359	0.0113636
10	80667328	80667329	Mknk2	-	0.00591279	0.0163793	0.00805369	0.0313253
10	80668082	80668083	Mknk2	-	0.0122164	0.04	0.0223577	0.0642458
10	80668991	80668992	Mknk2	-	0.0101925	0.0263488	0.0221607	0.0298165
10	80669178	80669179	Mknk2	-	0.0107066	0.0324074	0.0385439	0.0251889
10	80707592	80707593	Ap3d1	-	0.0346118	0.0660377	0.0400729	0.0939335
10	80708520	80708521	Ap3d1	-	0.0124611	0.0253497	0.0176471	0.0366379
10	80709854	80709855	Ap3d1	-	0	0.025	0.00428266	0.0509383
10	80709912	80709913	Ap3d1	-	0.0178427	0.0377049	0.0380795	0.0373377
10	80709923	80709924	Ap3d1	-	0.000769823	0.0189229	0.0175953	0.0202312
10	80712658	80712659	Ap3d1	-	0.00219202	0.0055164	0.00367454	0.00810015
10	80713996	80713997	Ap3d1	-	0.0125285	0.0506329	0.0440529	0.0622568
10	80794898	80794899	Dot1l	+	0.0530504	0.14786	0.231293	0.0363636
10	80796410	80796411	Plekhj1	-	0.0179592	0.0495798	0.0437063	0.0550162
10	80853005	80853006	Lsm7	-	0.003771	0.026215	0.00111669	0.0542394
10	80948975	80948976	Gng7	-	0.0141999	0.0278119	0.0369181	0.0246981
10	80949163	80949164	Gng7	-	0.00600601	0.0383315	0.0255814	0.0424107
10	80949370	80949371	Gng7	-	0.0104651	0.0209021	0.0560345	0.00886263
10	80949631	80949632	Gng7	-	0.00514706	0.0196759	0	0.0284519
10	80950129	80950130	Gng7	-	0.0121633	0.0384871	0.0190024	0.0460405
10	80950537	80950538	Gng7	-	0	0.0457746	0	0.0663265
10	80951427	80951428	Gng7	-	0.0042796	0.0206659	0.0318725	0.016129
10	81020675	81020676	Diras1	-	0.0327273	0.0737101	0.0680628	0.0787037
10	81020984	81020985	Diras1	-	0	0.0118662	0.0249433	0
10	81021032	81021033	Diras1	-	0.00114155	0.0222717	0.0403226	0
10	81021969	81021970	Diras1	-	0.010453	0.0260557	0.0466019	0.0083612
10	81030532	81030533	Slc39a3	-	0	0.0106383	0.0165094	0
10	81030917	81030918	Slc39a3	-	0.025	0.0573427	0.096	0.0147059
10	81031197	81031198	Slc39a3	-	0.0124224	0.0379638	0.0309951	0.0457875
10	81049783	81049784	Sgta	-	0	0.0138889	0.0192061	0.00582524
10	81052206	81052207	Sgta	-	0.00449102	0.0156647	0.00519481	0.0256835
10	81060043	81060044	Sgta	-	0.00170648	0.0317003	0.0191847	0.0505415
10	81075539	81075540	Thop1	+	0	0.0158537	0.00619835	0.0297619
10	81075586	81075587	Thop1	+	0.0109546	0.0519481	0.0628931	0.0277778
10	81077040	81077041	Thop1	+	0.02781	0.0693069	0.0522727	0.0896739
10	81077980	81077981	Thop1	+	0.00756144	0.0278293	0.0280112	0.0274725
10	81078614	81078615	Thop1	+	0.0138182	0.0299572	0.0298211	0.030303
10	81079970	81079971	Thop1	+	0.0246637	0.0489297	0.0559105	0.0366197
10	81081606	81081607	Thop1	+	0.00754717	0.0176101	0.0225225	0.011396
10	81118204	81118205	Map2k2	+	0.0271817	0.0516934	0.0291635	0.0828905
10	81119638	81119639	Map2k2	+	0.00690021	0.0298805	0.0265655	0.033543
10	81121094	81121095	Map2k2	+	0.0136463	0.0466274	0.0367776	0.0571696
10	81144986	81144987	Zbtb7a	+	0.00218818	0.0179372	0.0160858	0.0202703
10	81148468	81148469	Zbtb7a	+	0.021978	0.0839161	0.0789474	0.09375
10	81148475	81148476	Zbtb7a	+	0.0233645	0.0449102	0.0673077	0.00793651
10	81155877	81155878	Pias4	-	0.0187793	0.0463768	0.0510204	0.0402685
10	81177821	81177822	Eef2	+	0.0053834	0.0136286	0.00789596	0.0169492
10	81178223	81178224	Eef2	+	0.00208117	0.00484771	0.00596158	0.00405996
10	81190118	81190119	Dapk3	+	0.003861	0.0487145	0.0217391	0.09319
10	81190184	81190185	Dapk3	+	0.00645995	0.0149254	0.0231023	0
10	81204607	81204608	Atcay	-	0.0156636	0.030303	0.0510949	0.014652
10	81204734	81204735	Atcay	-	0.00730994	0.016	0.0187266	0.0128755
10	81204747	81204748	Atcay	-	0.00196464	0.00578991	0.00684932	0.0048
10	81205382	81205383	Atcay	-	0.00594595	0.0118064	0.00937866	0.0142687
10	81205453	81205454	Atcay	-	0.0105202	0.0234192	0.0137931	0.037518
10	81205490	81205491	Atcay	-	0.0159109	0.0479351	0.0508685	0.0436364
10	81205787	81205788	Atcay	-	0.0105116	0.0336808	0.0296296	0.0384615
10	81206719	81206720	Atcay	-	0.03125	0.0581897	0.0618982	0.0541353
10	81207835	81207836	Atcay	-	0.00234604	0.00547778	0.00947368	0
10	81210534	81210535	Atcay	-	0.00210379	0.00904605	0.0144168	0
10	81212928	81212929	Atcay	-	0.011063	0.0201968	0.0163371	0.0260417
10	81213265	81213266	Atcay	-	0.0121887	0.0294705	0.0218914	0.0395349
10	81214768	81214769	Atcay	-	0.0207957	0.0630372	0.0505952	0.0853333
10	81214809	81214810	Atcay	-	0.000995025	0.0175	0.0165184	0.0193705
10	81230693	81230694	Atcay	-	0.00197109	0.0131148	0.0148248	0.0114943
10	81230710	81230711	Atcay	-	0.00439883	0.0116279	0.0126984	0.010453
10	81261808	81261809	Matk	+	0.00758214	0.0251346	0.0162602	0.0360721
10	81262817	81262818	Matk	+	0.00141844	0.0122832	0.0173333	0.00630915
10	81264911	81264912	Mrpl54	-	0.0141767	0.0475578	0.0611702	0.0348259
10	81306360	81306361	Pip5k1c	+	0.00197239	0.0279776	0.0138648	0.0400593
10	81318272	81318273	Pip5k1c	+	0.0012987	0.0108225	0.0112676	0.010355
10	81318470	81318471	Pip5k1c	+	0.0171026	0.0372608	0.0283186	0.0490654
10	81318916	81318917	Pip5k1c	+	0.00044287	0.00602131	0.0124283	0
10	81319006	81319007	Pip5k1c	+	0.0231299	0.0444551	0.0368217	0.0518868
10	81319359	81319360	Pip5k1c	+	0.00636943	0.0207506	0.0149385	0.0266193
10	81322495	81322496	Cactin	+	0.00677966	0.0506329	0	0.104348
10	81363792	81363793	Mfsd12	+	0.00625	0.0373134	0.024	0.0592105
10	81364233	81364234	Mfsd12	+	0.0101523	0.0250951	0.0190996	0.032646
10	81364253	81364254	Mfsd12	+	0	0.015625	0.00663717	0.0263158
10	81365685	81365686	Mfsd12	+	0.00557103	0.0264228	0.0277778	0.0247748
10	81367130	81367131	Fzr1	-	0.0264026	0.10935	0.0881612	0.145299
10	81367236	81367237	Fzr1	-	0.00323625	0.0100897	0.0147541	0
10	81368598	81368599	Fzr1	-	0.0243902	0.0523649	0.0461957	0.0625
10	81369434	81369435	Fzr1	-	0.000905797	0.0179283	0.028481	0
10	81378350	81378351	Fzr1	-	0.00302572	0.0244186	0.039548	0
10	81385780	81385781	Gm48551	+	0.00654818	0.0288184	0.0183946	0.0428894
10	81387811	81387812	Dohh	+	0.000696379	0.00715215	0.00630252	0.00853242
10	81459858	81459859	Celf5	-	0.0121655	0.0314685	0.0153257	0.0450161
10	81460834	81460835	Celf5	-	0.0117417	0.022541	0.0390071	0
10	81461066	81461067	Celf5	-	0.012766	0.0944742	0.0615942	0.126316
10	81482495	81482496	Celf5	-	0	0.040201	0.012931	0.0783133
10	81487736	81487737	Ncln	-	0.0208333	0.0462351	0.031941	0.0628571
10	81488219	81488220	Ncln	-	0.0100784	0.0340314	0.0299065	0.0436681
10	81488272	81488273	Ncln	-	0	0.0242215	0.0258621	0.0217391
10	81488322	81488323	Ncln	-	0.0134576	0.0499002	0.0474576	0.0533981
10	81488576	81488577	Ncln	-	0.00535714	0.019337	0.0214477	0.017094
10	81490118	81490119	Ncln	-	0	0.020316	0.0343511	0
10	81529715	81529716	Gna11	-	0.000749064	0.0218182	0.00888889	0.0307692
10	81530929	81530930	Gna11	-	0.0032967	0.00996016	0.00770416	0.0116686
10	81531149	81531150	Gna11	-	0.00450741	0.00973394	0.0119048	0.00805524
10	81531158	81531159	Gna11	-	0.0285533	0.077821	0.0632716	0.0883669
10	82227892	82227893	Zfp938	-	0.0214477	0.0862801	0.055	0.127036
10	82638783	82638784	Tdg	+	0.0316901	0.0703125	0.0625	0.0758929
10	82644224	82644225	Tdg	+	0	0.0153061	0.00872093	0.0245902
10	82644263	82644264	Tdg	+	0.00414938	0.0283843	0.0231481	0.0330579
10	82647319	82647320	Tdg	+	0.0294118	0.0773994	0.0979899	0.0443548
10	82648767	82648768	Tdg	+	0	0.0136571	0.0113636	0.0162866
10	82896782	82896783	Txnrd1	+	0.00188857	0.0090312	0.00783699	0.0103448
10	82897423	82897424	Txnrd1	+	0.00381679	0.0244604	0.019802	0.0292826
10	83231194	83231195	Slc41a2	-	0.0342679	0.0787037	0.0976331	0.0106383
10	83365774	83365775	D10Wsu102e	+	0.00446429	0.0490405	0.0336134	0.0649351
10	83367398	83367399	D10Wsu102e	+	0.026087	0.0628571	0.0542986	0.0775194
10	83367574	83367575	D10Wsu102e	+	0	0.0246679	0.00598802	0.0569948
10	83367769	83367770	D10Wsu102e	+	0.00657895	0.0244565	0.047619	0
10	83600905	83600906	Appl2	-	0	0.0322581	0.0212766	0.038961
10	84371374	84371375	Nuak1	-	0.0310345	0.0968523	0.0863787	0.125
10	84372370	84372371	Nuak1	-	0.00628931	0.0345489	0.0622568	0.00757576
10	84528510	84528511	Ckap4	-	0.00342466	0.0462963	0.0427807	0.0510949
10	84528666	84528667	Ckap4	-	0.0118203	0.0220588	0.00619195	0.0452489
10	85143037	85143038	Cry1	-	0.00917431	0.0419162	0.0486726	0.0277778
10	85939093	85939094	Rtcb	-	0.0107527	0.0274941	0.0179063	0.0402194
10	85941982	85941983	Rtcb	-	0.0221198	0.0595041	0.0728863	0.0419847
10	85942500	85942501	Rtcb	-	0.00226629	0.0117261	0.0229991	0
10	85943361	85943362	Rtcb	-	0.00254022	0.0131446	0.00181159	0.02746
10	85943821	85943822	Rtcb	-	0.0104322	0.0249769	0.0218182	0.0282486
10	85943844	85943845	Rtcb	-	0.000596659	0.00560852	0.00190476	0.0109141
10	85947221	85947222	Rtcb	-	0.00424809	0.0147874	0.0160398	0.0132128
10	86347087	86347088	Timp3	+	0.0245399	0.0620525	0.0659898	0.0585586
10	86347160	86347161	Timp3	+	0	0.0564784	0.058651	0.0536398
10	86347226	86347227	Timp3	+	0.00218341	0.0158192	0.0117647	0.0195652
10	86348607	86348608	Timp3	+	0.028169	0.0716332	0.0925926	0.0534759
10	86349236	86349237	Timp3	+	0.00115473	0.0118216	0.00104384	0.0232558
10	86692157	86692158	Hsp90b1	-	0.0165916	0.0369453	0.0341715	0.0418818
10	86693432	86693433	Hsp90b1	-	0.0101466	0.0186047	0.0211726	0.0136411
10	86701705	86701706	Hsp90b1	-	0.039501	0.0747232	0.0431894	0.114108
10	86705422	86705423	Hsp90b1	-	0.022082	0.0401877	0.0307329	0.0556414
10	86834504	86834505	Nt5dc3	+	0	0.0143678	0.0120192	0.0178571
10	86835345	86835346	Nt5dc3	+	0.00718686	0.0140187	0	0.0360577
10	86836901	86836902	Nt5dc3	+	0.0316206	0.065764	0.0341207	0.154412
10	86837289	86837290	Nt5dc3	+	0.00922722	0.0347924	0.0247423	0.046798
10	86837538	86837539	Nt5dc3	+	0.00518903	0.0367024	0.0170213	0.0589651
10	88445998	88445999	Gnptab	+	0.0184049	0.0530973	0.0278746	0.0791367
10	88743198	88743199	Arl1	+	0.0688576	0.143577	0.14	0.148676
10	89819713	89819714	Uhrf1bp1l	+	0	0.0249433	0.017301	0.0394737
10	90895131	90895132	Anks1b	+	0.023569	0.0466583	0.0790698	0.00826446
10	90948593	90948594	Anks1b	+	0.0662983	0.159864	0.104762	0.223443
10	90971393	90971394	Anks1b	+	0.0913462	0.168224	0.237885	0.0895522
10	90971544	90971545	Anks1b	+	0.00851064	0.103723	0.0311111	0.211921
10	91116804	91116805	Slc25a3	-	0.00786594	0.0196677	0.0115725	0.0277027
10	91120124	91120125	Slc25a3	-	0.00422535	0.027027	0.0137255	0.0621762
10	91120171	91120172	Slc25a3	-	0.00192308	0.0343137	0.0219298	0.0705128
10	91121717	91121718	Slc25a3	-	0.00326797	0.0171429	0.0228137	0
10	91122252	91122253	Slc25a3	-	0.00435256	0.018018	0.0180288	0.0179949
10	93239023	93239024	Cdk17	+	0.0103448	0.0303797	0.0495868	0
10	93240717	93240718	Cdk17	+	0.0371094	0.0902965	0.0868421	0.0939227
10	93240740	93240741	Cdk17	+	0.0477387	0.155797	0.150794	0.16
10	93471859	93471860	Lta4h	+	0.0224719	0.112821	0.101382	0.127168
10	93861016	93861017	Metap2	-	0.0674956	0.127841	0.107981	0.158273
10	93870282	93870283	Metap2	-	0.0717514	0.122918	0.118431	0.128964
10	94035700	94035701	Vezt	-	0.0260417	0.0581717	0.0546448	0.0617978
10	94220710	94220711	Ndufa12	+	0.00443529	0.0109635	0.0140023	0.00924397
10	94220926	94220927	Ndufa12	+	0.0462687	0.104167	0.083004	0.118598
10	94220945	94220946	Ndufa12	+	0.0078534	0.0519126	0.0394737	0.0607477
10	95480911	95480912	Mrpl42	-	0.0472973	0.09358	0.0465632	0.138889
10	95493694	95493695	Mrpl42	-	0.0397196	0.0933998	0.0414201	0.131183
10	95543090	95543091	Ube2n	+	0	0.0196721	0.0184049	0.0211268
10	95544734	95544735	Ube2n	+	0.147348	0.252119	0.229391	0.284974
10	95545247	95545248	Ube2n	+	0.00775194	0.0152838	0.0177515	0.0122249
10	95547233	95547234	Nudt4	-	0.0148305	0.0342679	0.0397805	0.027027
10	95547799	95547800	Nudt4	-	0.0523918	0.123314	0.0804598	0.166667
10	95548548	95548549	Nudt4	-	0.147059	0.282805	0.256303	0.313725
10	95563846	95563847	Nudt4	-	0.00205339	0.0268293	0.0434783	0
10	96618558	96618559	Btg1	+	0.00764007	0.0156091	0.0242891	0.00397141
10	98994680	98994681	Atp2b1	+	0.0027972	0.0127462	0.0214008	0
10	99014514	99014515	Atp2b1	+	0.0189474	0.0693431	0.0686567	0.0704225
10	99014964	99014965	Atp2b1	+	0	0.0328947	0.0274725	0.0409836
10	99018724	99018725	Atp2b1	+	0.0108548	0.0408163	0.0398936	0.0416667
10	99025191	99025192	Atp2b1	+	0.0100251	0.0724638	0.0798122	0.047619
10	99025497	99025498	Atp2b1	+	0.00909091	0.0401855	0.0321101	0.056872
10	99025922	99025923	Atp2b1	+	0.0934783	0.178022	0.136213	0.25974
10	99263531	99263532	Dusp6	+	0.0253623	0.142857	0.0854271	0.196262
10	99758822	99758823	Csl	-	0	0.0228856	0.0213115	0.0253165
10	100096585	100096586	Kitl	+	0.030303	0.0992366	0.0447761	0.15625
10	100098620	100098621	Kitl	+	0.0336538	0.0883534	0.106383	0.0774194
10	100099391	100099392	Kitl	+	0.0122951	0.0498084	0.062069	0.0344828
10	107412008	107412009	Lin7a	+	0.0218182	0.104	0.0632184	0.139303
10	108498419	108498420	Syt1	-	0.0171429	0.0352761	0.0546624	0.0175953
10	108498524	108498525	Syt1	-	0.0424482	0.0907821	0.0786164	0.100503
10	108499412	108499413	Syt1	-	0.00724638	0.0153061	0.0166667	0.0143678
10	108583981	108583982	Syt1	-	0.0182025	0.0433815	0.0372168	0.0569395
10	108642297	108642298	Syt1	-	0.0248092	0.062982	0.0633188	0.0625
10	110937769	110937770	Csrp2	+	0.00876095	0.0415225	0.0449438	0.0385852
10	110938700	110938701	Csrp2	+	0.0124298	0.0255776	0.0180859	0.0346399
10	110939416	110939417	Csrp2	+	0.0187431	0.0431034	0.0780781	0.0110193
10	110939420	110939421	Csrp2	+	0.00947867	0.0369276	0.0523077	0.0227273
10	111481280	111481281	Nap1l1	+	0.00675676	0.0261519	0.0227273	0.029484
10	111492098	111492099	Nap1l1	+	0	0.00453028	0.00930916	0
10	111496354	111496355	Nap1l1	+	0.0217391	0.0521978	0.00826446	0.0958904
10	111496358	111496359	Nap1l1	+	0.0915493	0.185379	0.0753769	0.304348
10	111496668	111496669	Nap1l1	+	0.0295203	0.0614934	0.0537313	0.0689655
10	111507174	111507175	Phlda1	+	0.0236686	0.0819277	0.0213675	0.160221
10	111984762	111984763	Krr1	+	0.0035461	0.0463918	0.0460993	0.0471698
10	112927471	112927472	Atxn7l3b	-	0.00775946	0.0303867	0.0303541	0.030426
10	112927485	112927486	Atxn7l3b	-	0.0237325	0.0532242	0.0388889	0.0709382
10	112927502	112927503	Atxn7l3b	-	0.00280308	0.0105189	0.0154242	0.00462963
10	112928686	112928687	Atxn7l3b	-	0.0382418	0.0801672	0.0780802	0.0825243
10	112928698	112928699	Atxn7l3b	-	0.00950324	0.0222309	0.021261	0.0233333
10	115209637	115209638	Tbc1d15	-	0.00787402	0.0389105	0.0223881	0.0569106
10	115290593	115290594	Rab21	-	0.0326296	0.0706922	0.0988024	0.0434783
10	115343806	115343807	Tmem19	-	0.0673575	0.132118	0.126712	0.142857
10	115347169	115347170	Tmem19	-	0	0.0257511	0.027972	0.0222222
10	115347280	115347281	Tmem19	-	0.0395683	0.125	0.101036	0.166667
10	116928229	116928230	Rab3ip	-	0.0163265	0.0405186	0.0432432	0.0364372
10	117051103	117051104	Cct2	-	0.00491099	0.0116464	0.0136986	0.00922722
10	117058162	117058163	Cct2	-	0.0391608	0.0692537	0.0745217	0.0615836
10	117062085	117062086	Cct2	-	0.0141343	0.028827	0.0292656	0.028169
10	117062111	117062112	Cct2	-	0.0120192	0.0273973	0.0256528	0.0299932
10	117062827	117062828	Cct2	-	0.00179802	0.00961795	0.00989209	0.00921659
10	117215608	117215609	Yeats4	-	0.00961538	0.0469239	0.0545455	0.0338983
10	117220347	117220348	Yeats4	-	0	0.0191638	0.0294985	0.00425532
10	117277598	117277599	Lyz2	-	0.00534759	0.047138	0.03125	0.0761905
10	117349411	117349412	Cpsf6	-	0.0436893	0.0991379	0.0942761	0.107784
10	117690528	117690529	Mdm2	-	0.038822	0.0874263	0.0975232	0.0698925
10	117690532	117690533	Mdm2	-	0.0367107	0.0946809	0.103506	0.0791789
10	117733984	117733985	Slc35e3	-	0.016129	0.197154	0.224066	0.171315
10	117814860	117814861	Rap1b	-	0.0116129	0.0386139	0.0378007	0.0397196
10	119208283	119208284	Cand1	-	0.0286738	0.0572391	0.0565476	0.0581395
10	119208359	119208360	Cand1	-	0.0141988	0.0352021	0.0375587	0.0322581
10	119212525	119212526	Cand1	-	0	0.0274637	0.026393	0.028777
10	119213625	119213626	Cand1	-	0.060241	0.110935	0.0980392	0.127737
10	119213816	119213817	Cand1	-	0.0745273	0.129976	0.147477	0.100437
10	119215304	119215305	Cand1	-	0.037037	0.12024	0.0976431	0.153465
10	119219607	119219608	Cand1	-	0.0201511	0.0515152	0.0441176	0.0634921
10	119227530	119227531	Cand1	-	0.0167364	0.0301508	0.0478088	0
10	119239651	119239652	Cand1	-	0	0.0403458	0.0639269	0
10	120222074	120222075	Tmbim4	+	0.0582121	0.105541	0.152284	0.0549451
10	120228142	120228143	Llph	+	0.00115942	0.00616197	0.00408497	0.00858779
10	120231395	120231396	Llph	+	0.00570033	0.0143596	0.0167064	0.0121816
10	120923949	120923950	Lemd3	-	0.0336391	0.109504	0.0997305	0.141593
10	120923971	120923972	Lemd3	-	0.00361011	0.0323383	0.0385757	0
10	121374560	121374561	Gns	+	0.0273973	0.0728346	0.11	0.0192308
10	121376221	121376222	Gns	+	0.0105079	0.032967	0.0509554	0.00862069
10	121376703	121376704	Gns	+	0.00479616	0.055102	0.0292887	0.0796813
10	121376715	121376716	Gns	+	0.0687961	0.118577	0.0965251	0.1417
10	121380157	121380158	Gns	+	0.00213675	0.022869	0.0338983	0.00537634
10	121381180	121381181	Gns	+	0.00759494	0.037037	0.0471976	0.0235294
10	121571919	121571920	Tbk1	-	0.037037	0.0833333	0.113553	0.0272109
10	121589991	121589992	Xpot	-	0	0.0248756	0.0158103	0.0402685
10	122094674	122094675	Rxylt1	-	0.00383142	0.022	0.0371747	0.004329
10	122920821	122920822	Ppm1h	+	0.00660066	0.0560976	0.0382775	0.0746269
10	122941437	122941438	Ppm1h	+	0	0.0165414	0.00518135	0.0322581
10	122941566	122941567	Ppm1h	+	0.02407	0.0760331	0.0864198	0.0640569
10	122941576	122941577	Ppm1h	+	0.0253165	0.078534	0.0662021	0.0909091
10	122942199	122942200	Ppm1h	+	0.00905797	0.0241546	0.0268097	0.021978
10	122945115	122945116	Ppm1h	+	0.00881834	0.0345781	0.0120482	0.0537084
10	122945276	122945277	Ppm1h	+	0.0114943	0.0594262	0.029661	0.0873016
10	122945291	122945292	Ppm1h	+	0.0130354	0.0655462	0.117216	0.0217391
10	123119177	123119178	Usp15	-	0.0596026	0.135	0.197309	0.0564972
10	123121574	123121575	Usp15	-	0.0247934	0.0880682	0.0060241	0.16129
10	123125549	123125550	Usp15	-	0.0224719	0.0441767	0.0377358	0.0505319
10	123125656	123125657	Usp15	-	0.00284091	0.0308008	0.0210526	0.0445545
10	123168312	123168313	Usp15	-	0.0679012	0.195946	0.214286	0.176056
10	123739365	123739366	Tafa2	+	0.013245	0.0970464	0.11465	0.0625
10	123740436	123740437	Tafa2	+	0.00364964	0.0198864	0.0288066	0
10	126996171	126996172	Ctdsp2	+	0	0.0291971	0.0138408	0.040404
10	126996386	126996387	Ctdsp2	+	0.00299401	0.0560748	0.0152284	0.0798817
10	126996625	126996626	Ctdsp2	+	0	0.0445946	0.042328	0.0469613
10	126996854	126996855	Ctdsp2	+	0.0044843	0.0303301	0.0189873	0.0386399
10	126998056	126998057	Ctdsp2	+	0.0111732	0.0500695	0.017341	0.080429
10	126998656	126998657	Ctdsp2	+	0.00295858	0.0290698	0.0246914	0.032967
10	127022835	127022836	Tsfm	-	0	0.0158371	0.00497512	0.0391459
10	127044545	127044546	Mettl1	+	0.0368852	0.134731	0.114286	0.157233
10	127055702	127055703	Marchf9	-	0.0400729	0.0737327	0.0769231	0.0695187
10	127056380	127056381	Marchf9	-	0.00134409	0.0336907	0.0132013	0.0514286
10	127056635	127056636	Marchf9	-	0.00958773	0.047619	0.01983	0.0707547
10	127058320	127058321	Marchf9	-	0.00143472	0.0263158	0.0131004	0.0377358
10	127065982	127065983	Cdk4	+	0.00520833	0.0148402	0.0188324	0.00869565
10	127067730	127067731	Tspan31	-	0.0260116	0.0564682	0.0839552	0.0228311
10	127067894	127067895	Tspan31	-	0.00765111	0.0265487	0.0292842	0.0219378
10	127068572	127068573	Tspan31	-	0.00241158	0.00895037	0.00958904	0.00801603
10	127078947	127078948	Agap2	+	0.0133333	0.0361446	0.0215054	0.043038
10	127079021	127079022	Agap2	+	0.00497512	0.0169252	0.0147059	0.0183066
10	127079338	127079339	Agap2	+	0.00161031	0.0165877	0.00383142	0.0222985
10	127080625	127080626	Agap2	+	0.00437956	0.0150784	0.0147783	0.0152526
10	127082390	127082391	Agap2	+	0.0309278	0.0552486	0.0675301	0.0448113
10	127086934	127086935	Agap2	+	0.000815661	0.00972447	0.005	0.0119904
10	127087288	127087289	Agap2	+	0.0154286	0.0284335	0.0300752	0.0275229
10	127090682	127090683	Agap2	+	0.0212766	0.0432277	0.0136476	0.0619122
10	127098103	127098104	Os9	-	0.00244858	0.00839593	0.011471	0.00256082
10	127098902	127098903	Os9	-	0.00945946	0.0208198	0.0211581	0.0203443
10	127120502	127120503	Os9	-	0.0159645	0.0346654	0.0135458	0.06691
10	127167839	127167840	B4galnt1	+	0.00539084	0.0204403	0.0187166	0.0229008
10	127183366	127183367	Arhgef25	-	0.0028169	0.0120482	0.00249377	0.020979
10	127185162	127185163	Arhgef25	-	0.0127953	0.0235467	0.0169753	0.0295359
10	127188253	127188254	Arhgef25	-	0	0.00884956	0.0106838	0.00688073
10	127191009	127191010	Dtx3	-	0.0461445	0.0959693	0.0714286	0.122984
10	127191442	127191443	Dtx3	-	0.00209644	0.0274194	0.0224359	0.0324675
10	127192710	127192711	Dtx3	-	0.0103306	0.0371287	0.0585366	0.0150754
10	127192873	127192874	Dtx3	-	0.00546448	0.0212474	0.0143229	0.0289436
10	127197501	127197502	Pip4k2c	-	0.00609756	0.0451467	0.0338346	0.0621469
10	127200280	127200281	Pip4k2c	-	0.0512821	0.11828	0.109244	0.127753
10	127226488	127226489	Kif5a	-	0.00575939	0.0192548	0.00851064	0.0228626
10	127227770	127227771	Kif5a	-	0.00230985	0.0110088	0.011378	0.0108377
10	127230964	127230965	Kif5a	-	0.00212972	0.00603217	0.01001	0.00488927
10	127239882	127239883	Kif5a	-	0.00600171	0.0131175	0.00954654	0.0145928
10	127242787	127242788	Kif5a	-	0.00605487	0.0127629	0.0239295	0.00830189
10	127248101	127248102	Kif5a	-	0.00895095	0.0163498	0.00141443	0.0218409
10	127248240	127248241	Kif5a	-	0.0105152	0.0349515	0.0247253	0.0381033
10	127276523	127276524	Dctn2	+	0.00902062	0.0224936	0.0125997	0.0327941
10	127277750	127277751	Dctn2	+	0.0083815	0.0200373	0.0161105	0.0261128
10	127278191	127278192	Dctn2	+	0.0242915	0.0494444	0.0429142	0.0576441
10	127296063	127296064	Ddit3	+	0.0132924	0.0311634	0.0473684	0.0131579
10	127296063	127296064	Ddit3	+	0.0132924	0.0311634	0.0473684	0.0131579
10	127296352	127296353	Mars1	-	0.00258398	0.0493506	0.0460251	0.0547945
10	127297759	127297760	Mars1	-	0.0205224	0.0433925	0.0734266	0.00452489
10	127300545	127300546	Mars1	-	0.00342466	0.0231023	0.0117302	0.0377358
10	127304220	127304221	Mars1	-	0.0186625	0.0694981	0.0696517	0.0693333
10	127304229	127304230	Mars1	-	0.00291121	0.0208333	0.0293454	0.0107239
10	127308645	127308646	Mars1	-	0.0180879	0.0626703	0.0687831	0.0561798
10	127380902	127380903	R3hdm2	+	0	0.0422535	0	0.0754717
10	127471807	127471808	R3hdm2	+	0.027897	0.0522696	0.0191257	0.0858726
10	127497605	127497606	R3hdm2	+	0.0014245	0.0139211	0.0169492	0.00906344
10	127498846	127498847	R3hdm2	+	0.0087146	0.0174603	0.030888	0.00808625
10	127520995	127520996	Shmt2	-	0.0156006	0.0293399	0.0237069	0.0367232
10	127539713	127539714	Lrp1	-	0.0274914	0.0604607	0.0284431	0.117647
10	127539923	127539924	Lrp1	-	0	0.0155689	0.0219966	0
10	127541366	127541367	Lrp1	-	0	0.036036	0.00617284	0.0779221
10	127542187	127542188	Lrp1	-	0.00314465	0.0545145	0	0.113879
10	127542194	127542195	Lrp1	-	0.00161812	0.0270728	0.0299003	0.0241379
10	127542212	127542213	Lrp1	-	0.00278552	0.0409357	0.025641	0.0570571
10	127542598	127542599	Lrp1	-	0.0200382	0.0384937	0.0398671	0.0370995
10	127545557	127545558	Lrp1	-	0.0283286	0.0510204	0.0673575	0.0351759
10	127546424	127546425	Lrp1	-	0.00999001	0.0398773	0.0320592	0.0527383
10	127549392	127549393	Lrp1	-	0.00759734	0.0162774	0.0177096	0.0141343
10	127551714	127551715	Lrp1	-	0.00584795	0.0345912	0.0484848	0.0196078
10	127553831	127553832	Lrp1	-	0.00819672	0.0738916	0.0606061	0.0896057
10	127554324	127554325	Lrp1	-	0.0128866	0.0759931	0.0708215	0.0840708
10	127554350	127554351	Lrp1	-	0.0243902	0.121339	0.135714	0.10101
10	127555719	127555720	Lrp1	-	0	0.0112676	0	0.027027
10	127556324	127556325	Lrp1	-	0	0.00810185	0.00770713	0.00869565
10	127566768	127566769	Lrp1	-	0	0.0349794	0.01	0.0752688
10	127567451	127567452	Lrp1	-	0	0.0268987	0.0318627	0.0178571
10	127572828	127572829	Lrp1	-	0.0304878	0.0663507	0.0555556	0.0776699
10	127573310	127573311	Lrp1	-	0.00555556	0.0731707	0.0538462	0.0948276
10	127589593	127589594	Lrp1	-	0.0152284	0.0688073	0.0542636	0.0898876
10	127729156	127729157	Tac2	+	0.0140845	0.0282258	0.0279503	0.0287356
10	127729476	127729477	Tac2	+	0.00425532	0.0472637	0.0460993	0.05
10	128068707	128068708	Ptges3	+	0.027115	0.0595772	0.058264	0.0611111
10	128326210	128326211	Cnpy2	+	0.016	0.0324737	0.0289256	0.0373303
10	128351241	128351242	Cs	+	0.00319489	0.00897849	0.00692241	0.0119048
10	128353150	128353151	Cs	+	0.0159574	0.0298137	0.0234987	0.035545
10	128358347	128358348	Cs	+	0.00234467	0.00589391	0.00800801	0.00385728
10	128361583	128361584	Cs	+	0.00790861	0.0198276	0.0134615	0.025
10	128362349	128362350	Cs	+	0.00333704	0.0127841	0.00992908	0.0156472
10	128363467	128363468	Coq10a	-	0.04	0.0950156	0.00728155	0.252174
10	128392925	128392926	Ankrd52	+	0.00956938	0.0833333	0.0884354	0.0780142
10	128393501	128393502	Ankrd52	+	0	0.124113	0.20979	0.0359712
10	128408725	128408726	Nabp2	-	0.000962464	0.0119382	0	0.0265211
10	128408762	128408763	Nabp2	-	0.00756939	0.0207914	0.0125428	0.0325733
10	128408809	128408810	Nabp2	-	0.0120627	0.0229541	0.0288809	0.015625
10	128411806	128411807	Rnf41	+	0	0.0248566	0.00346021	0.0512821
10	128428657	128428658	Rnf41	+	0.00915903	0.0397805	0.0097561	0.0783699
10	128437386	128437387	Rnf41	+	0.00630252	0.0957004	0.0469314	0.126126
10	128469760	128469761	Smarcc2	+	0.0255591	0.0578085	0.0551724	0.0593923
10	128474204	128474205	Smarcc2	+	0.0202703	0.0517039	0.0356164	0.063786
10	128474381	128474382	Smarcc2	+	0.0113636	0.0533024	0.0824742	0.015873
10	128481737	128481738	Smarcc2	+	0.00159236	0.0106383	0.0080429	0.0131926
10	128482136	128482137	Smarcc2	+	0.0015083	0.0131004	0.0136986	0.0125523
10	128484323	128484324	Smarcc2	+	0.0274699	0.0502531	0.0378182	0.0625449
10	128485678	128485679	Smarcc2	+	0	0.00669456	0.00166945	0.011745
10	128491471	128491472	Myl6	-	0.0134615	0.0301003	0.0394737	0
10	128494596	128494597	Myl6b	-	0.0122592	0.036805	0.0431177	0.0311573
10	128495156	128495157	Myl6b	-	0.0167273	0.0392727	0.0624049	0.0181058
10	128557936	128557937	Pa2g4	-	0.00736842	0.0210421	0.00665557	0.0428212
10	128558523	128558524	Pa2g4	-	0.0136054	0.0336907	0.0362694	0.0299625
10	128562846	128562847	Pa2g4	-	0.0189003	0.0339921	0.0234604	0.0463122
10	128562905	128562906	Pa2g4	-	0.0126354	0.0363937	0.0307263	0.0446247
10	128565771	128565772	Pa2g4	-	0.00832871	0.0192006	0.0206061	0.0166297
10	128626333	128626334	Rps26	-	0	0.0199115	0.0351562	0
10	128677682	128677683	Rab5b	-	0.0341207	0.0789164	0.131926	0.0361702
10	128677910	128677911	Rab5b	-	0.0264049	0.0632497	0.0358923	0.0962696
10	128806738	128806739	Dnajc14	+	0.0058651	0.0142631	0.0225564	0
10	128807510	128807511	Dnajc14	+	0	0.03	0.0078125	0.0532787
10	128816733	128816734	Dnajc14	+	0.00289436	0.0253036	0.0422794	0.0045045
10	128839825	128839826	Sarnp	+	0.00726392	0.0180061	0.0118671	0.0256663
10	128872447	128872448	Sarnp	+	0.0398981	0.0729499	0.0579568	0.0906977
10	128884217	128884218	Gdf11	-	0.00647249	0.04	0	0.0672646
10	128909908	128909909	Cd63	+	0.00808081	0.0413695	0.0340909	0.0487106
10	128912450	128912451	Cd63	+	0.00895317	0.0196285	0.0129396	0.0313225
10	128920570	128920571	Bloc1s1	-	0.00269179	0.00742068	0.013009	0.00280374
10	128920654	128920655	Bloc1s1	-	0	0.00834598	0.00354862	0.0138549
10	128920669	128920670	Bloc1s1	-	0.009355	0.019766	0.0153226	0.0242131
10	128923389	128923390	Bloc1s1	-	0.0103022	0.0345636	0.0494253	0.0191159
10	129665476	129665477	Olfr800	+	0.0421836	0.144097	0.126263	0.153439
11	3220481	3220482	Eif4enif1	+	0.0231481	0.0526316	0.0612903	0.0363636
11	3230008	3230009	Eif4enif1	+	0.151042	0.304233	0.270386	0.358621
11	3230043	3230044	Eif4enif1	+	0.0189394	0.149254	0.193966	0.0882353
11	3256702	3256703	Drg1	-	0.0553746	0.0973695	0.08577	0.115079
11	3262581	3262582	Drg1	-	0.00137552	0.0117805	0.00488069	0.0230701
11	3309048	3309049	Patz1	+	0.0267857	0.047619	0.0718954	0
11	3333398	3333399	Pik3ip1	+	0.00566572	0.0508475	0.0582011	0.0446429
11	3342339	3342340	Pik3ip1	+	0.00609756	0.0374332	0.0510949	0.0243902
11	3345075	3345076	Limk2	-	0.0282575	0.073741	0.0720339	0.075
11	3346250	3346251	Limk2	-	0.0147453	0.0502874	0.0458716	0.0542005
11	3347740	3347741	Limk2	-	0.0157576	0.0421166	0.016317	0.0643863
11	3348623	3348624	Limk2	-	0.0425894	0.0986395	0.0962963	0.100629
11	3355282	3355283	Limk2	-	0.00414079	0.0503145	0.0616438	0.0406977
11	3355446	3355447	Limk2	-	0.0187845	0.0398406	0.0353982	0.0434783
11	3416400	3416401	Rnf185	-	0.0083682	0.0549451	0.0726496	0.0230769
11	3494841	3494842	Inpp5j	-	0.00797448	0.0280899	0	0.0833333
11	3495446	3495447	Inpp5j	-	0	0.00907716	0.0166205	0
11	3515039	3515040	Selenom	+	0.000558971	0.00531915	0.005	0.00576037
11	3640504	3640505	Tug1	-	0.0506667	0.1	0.0654206	0.135922
11	3641403	3641404	Tug1	-	0	0.0535117	0.0253807	0.107843
11	3689775	3689776	Morc2a	+	0.00787402	0.0288184	0.0471698	0
11	3705430	3705431	Osbp2	-	0.0143885	0.0299043	0.0119048	0.0572289
11	3705599	3705600	Osbp2	-	0.0253411	0.0778816	0.0382775	0.151786
11	3712014	3712015	Osbp2	-	0	0.0681319	0.0457516	0.114094
11	3726531	3726532	Osbp2	-	0.0131004	0.0560472	0.0506329	0.0607735
11	3901150	3901151	Dusp18	+	0.0047619	0.0303688	0.0261194	0.0362694
11	3907281	3907282	Slc35e4	-	0.0141343	0.0396733	0.0504854	0.0233918
11	3907291	3907292	Slc35e4	-	0.0206186	0.0364277	0.0153551	0.069697
11	3907395	3907396	Slc35e4	-	0	0.0173228	0.0115274	0.0243056
11	3912986	3912987	Slc35e4	-	0.0021978	0.0769231	0.0307692	0.123077
11	3913323	3913324	Slc35e4	-	0.0108499	0.0236052	0.0423077	0
11	3913455	3913456	Slc35e4	-	0.0492958	0.0994671	0.122257	0.0696721
11	3913560	3913561	Slc35e4	-	0.00807754	0.030722	0.0411392	0.0208955
11	3913718	3913719	Slc35e4	-	0.0149893	0.0586146	0.0734463	0.0334928
11	4091894	4091895	Mtfp1	-	0.0110565	0.0212963	0.0241158	0.0174672
11	4095234	4095235	Mtfp1	-	0.00146628	0.0175644	0.0259965	0
11	4140672	4140673	Rnf215	+	0	0.0204082	0.0106007	0.0338164
11	4174188	4174189	Sf3a1	+	0.00639854	0.0146104	0.0142602	0.0151515
11	4174209	4174210	Sf3a1	+	0.0112016	0.0465858	0.0474716	0.0451505
11	4179186	4179187	Sf3a1	+	0.0301047	0.0617608	0.0560345	0.0707071
11	4205810	4205811	Tbc1d10a	+	0	0.0135397	0.0131579	0.0140845
11	4205819	4205820	Tbc1d10a	+	0.00246914	0.0282353	0.0495868	0
11	4210006	4210007	Tbc1d10a	+	0	0.0206795	0.0261283	0.0117188
11	4481413	4481414	Mtmr3	-	0.0121396	0.0530612	0.0612691	0.0395683
11	4704253	4704254	Uqcr10	-	0.00566056	0.0134152	0.0104099	0.015764
11	4766422	4766423	Nf2	-	0.0597243	0.157254	0.117117	0.180702
11	4766760	4766761	Nf2	-	0.0155211	0.189815	0.0882353	0.236486
11	4766911	4766912	Nf2	-	0.00597907	0.043956	0.0963855	0
11	4784554	4784555	Nf2	-	0.0118153	0.0367063	0.0131234	0.0510367
11	4904187	4904188	Thoc5	+	0	0.0574713	0.0320513	0.0952381
11	4905742	4905743	Thoc5	+	0.00600601	0.0430839	0.0223881	0.0751445
11	4914559	4914560	Thoc5	+	0	0.0198413	0.0291545	0
11	4922223	4922224	Thoc5	+	0.00717703	0.028169	0.0070922	0.055814
11	4926119	4926120	Thoc5	+	0	0.0107066	0.010772	0.0106101
11	4939060	4939061	Nefh	-	0	0.0146444	0.0246479	0
11	4939074	4939075	Nefh	-	0.0267857	0.0800781	0.102167	0.042328
11	5009563	5009564	Ap1b1	+	0.0205245	0.0477876	0.0518519	0.0417582
11	5015629	5015630	Ap1b1	+	0	0.00759301	0.00414365	0.0118044
11	5018104	5018105	Ap1b1	+	0.00479233	0.0135338	0.0257143	0
11	5018173	5018174	Ap1b1	+	0.0249584	0.0445765	0.0466321	0.0418118
11	5019319	5019320	Ap1b1	+	0.0108696	0.0513595	0.0408805	0.0610465
11	5019478	5019479	Ap1b1	+	0.0166436	0.0323253	0.0299625	0.0352941
11	5025706	5025707	Ap1b1	+	0.0116279	0.0318143	0.0247295	0.0406977
11	5032528	5032529	Ap1b1	+	0.00332779	0.026764	0.0152672	0.0469799
11	5039535	5039536	Ap1b1	+	0.0289017	0.0725926	0.043038	0.114286
11	5042528	5042529	Ap1b1	+	0.00728863	0.0134953	0.0232019	0
11	5054994	5054995	Gas2l1	-	0	0.0809249	0.255319	0.015873
11	5060913	5060914	Gas2l1	-	0.00626305	0.0283806	0.0531915	0.00630915
11	5064062	5064063	Gas2l1	-	0.00377358	0.0470588	0.0407407	0.0541667
11	5099054	5099055	Ewsr1	-	0.0122449	0.103321	0.097561	0.108108
11	5105593	5105594	Rhbdd3	+	0.0145773	0.0320151	0.0481928	0.00502513
11	5525064	5525065	Xbp1	+	0	0.0232558	0.00882353	0.0419847
11	5525184	5525185	Xbp1	+	0	0.0186916	0.0327869	0
11	5715329	5715330	Urgcp	-	0.00371747	0.0256082	0.018018	0.0356083
11	5717232	5717233	Urgcp	-	0	0.033033	0.0133333	0.0740741
11	5796804	5796805	Dbnl	+	0.00253378	0.00877193	0.0076118	0.0103493
11	5797098	5797099	Dbnl	+	0.00189036	0.0137469	0.0131148	0.0144817
11	5798056	5798057	Dbnl	+	0.0153846	0.0457589	0.0267857	0.0647321
11	5798271	5798272	Dbnl	+	0.002	0.0180995	0	0.0361446
11	5906573	5906574	Gck	-	0.0137457	0.0298507	0.0251397	0.0343008
11	5949639	5949640	Gck	-	0	0.0186625	0.0289855	0
11	5962374	5962375	Ykt6	+	0.0160514	0.0417548	0.0405186	0.0440729
11	5962744	5962745	Ykt6	+	0.00278746	0.0143596	0.0116156	0.0176322
11	5966636	5966637	Ykt6	+	0.00129702	0.00723982	0.00647249	0.00821355
11	5966807	5966808	Ykt6	+	0.0124275	0.0356201	0.0298507	0.0421348
11	5966952	5966953	Ykt6	+	0.0142643	0.026348	0.0267966	0.025894
11	5969818	5969819	Camk2b	-	0.00401177	0.0120112	0.00548628	0.0203175
11	5970042	5970043	Camk2b	-	0.0078634	0.0372041	0.0192823	0.0571089
11	5970068	5970069	Camk2b	-	0	0.0244203	0.0178571	0.0312815
11	5970300	5970301	Camk2b	-	0.000777847	0.0280012	0.0238569	0.0329596
11	5972713	5972714	Camk2b	-	0.00384007	0.00744417	0.00482121	0.0108025
11	5982564	5982565	Camk2b	-	0.0221339	0.0400707	0.0266667	0.0527523
11	6005828	6005829	Camk2b	-	NA	0.0322581	0.011976	0.0416667
11	6065521	6065522	Camk2b	-	0.00257069	0.0105026	0.0103093	0.010772
11	6106144	6106145	Nudcd3	-	0.0238095	0.0564972	0.0904255	0.0180723
11	6106486	6106487	Nudcd3	-	0.0337079	0.0881226	0.0557491	0.12766
11	6107214	6107215	Nudcd3	-	0.000780031	0.0181818	0.0267176	0.00858369
11	6107248	6107249	Nudcd3	-	0.00997506	0.0560109	0.025522	0.0996678
11	6107352	6107353	Nudcd3	-	0.00360144	0.0495751	0.0284238	0.0752351
11	6113299	6113300	Nudcd3	-	0.00519031	0.019174	0.027894	0.00938967
11	6147652	6147653	Nudcd3	-	0	0.0344828	0.0154799	0.0705882
11	6147656	6147657	Nudcd3	-	0	0.0671937	0.0609756	0.0786517
11	6172719	6172720	Nudcd3	-	0.00256904	0.0206237	0.0116279	0.024531
11	6193234	6193235	Nudcd3	-	0.00999167	0.0195911	0.00473934	0.0369686
11	6259206	6259207	Ddx56	-	0.00215517	0.0284605	0.0256959	0.0326797
11	6261622	6261623	Ddx56	-	0.00634921	0.0180412	0.0264151	0
11	6267466	6267467	Ddx56	-	0	0.0232143	0.0292208	0.015873
11	6271450	6271451	Tmed4	-	0.00536193	0.0601504	0.0652174	0.0532544
11	6273779	6273780	Tmed4	-	0	0.0265018	0.0192308	0.0354331
11	6274472	6274473	Tmed4	-	0.00371287	0.0328638	0.0274314	0.0420168
11	6274493	6274494	Tmed4	-	0.00713649	0.0157215	0.0127986	0.0213465
11	6274684	6274685	Tmed4	-	0.0206271	0.0411911	0.0411552	0.0412698
11	6340578	6340579	Ogdh	+	0.00487329	0.0195178	0.0238663	0.0154867
11	6342555	6342556	Ogdh	+	0.00397614	0.0273038	0.0138889	0.0402685
11	6347109	6347110	Ogdh	+	0.0520446	0.105195	0.0858469	0.129794
11	6348712	6348713	Ogdh	+	0.0270531	0.0656799	0.0322034	0.105906
11	6349387	6349388	Ogdh	+	0.00607287	0.0336788	0.0240385	0.0449438
11	6350622	6350623	Ogdh	+	0.0127389	0.0461285	0.0456989	0.0468085
11	6350652	6350653	Ogdh	+	0.00984252	0.0369565	0	0.104294
11	6354996	6354997	Ogdh	+	0.0531646	0.0919118	0.13369	0
11	6355612	6355613	Ogdh	+	0.0288316	0.102459	0.0727273	0.126866
11	6356321	6356322	Ogdh	+	0.00714286	0.0199362	0.00696379	0.0373134
11	6356592	6356593	Ogdh	+	0.0191939	0.0518672	0.0264151	0.0829493
11	6395264	6395265	Zmiz2	+	0.0440252	0.126609	0.049505	0.185606
11	6397205	6397206	Zmiz2	+	0.00114811	0.0346639	0.0208333	0.0440141
11	6399533	6399534	Zmiz2	+	0	0.0124654	0.0114943	0.0130152
11	6404270	6404271	Zmiz2	+	0.00648508	0.0168209	0.0141414	0.018732
11	6405001	6405002	Zmiz2	+	0.0236018	0.0556206	0.0520446	0.0588235
11	6405045	6405046	Zmiz2	+	0.00234742	0.0208117	0.0020202	0.0407725
11	6405090	6405091	Zmiz2	+	0.00475737	0.0119522	0.0153374	0.00936768
11	6405751	6405752	Zmiz2	+	0.00674916	0.0169692	0.0157398	0.0177103
11	6468155	6468156	Purb	-	0.000691563	0.00915856	0.00426894	0.0148148
11	6468355	6468356	Purb	-	0.0327869	0.0573991	0.0606586	0.0539033
11	6468612	6468613	Purb	-	0.137821	0.236784	0.230343	0.243154
11	6469611	6469612	Purb	-	0.0368421	0.091314	0.102244	0.082495
11	6470140	6470141	Purb	-	0.0146628	0.0304017	0.0444444	0.0169851
11	6471390	6471391	Purb	-	0.0196507	0.0502092	0.008	0.0728051
11	6471397	6471398	Purb	-	0.015625	0.038961	0.0322581	0.0426065
11	6471412	6471413	Purb	-	0.0121581	0.0619266	0.0491803	0.066879
11	6471762	6471763	Purb	-	0.0169205	0.0319052	0.0202206	0.0433996
11	6472334	6472335	Purb	-	0.00181159	0.017663	0.01875	0.0168269
11	6474944	6474945	Purb	-	0.00425834	0.0118162	0.0150177	0.00867303
11	6475730	6475731	Purb	-	0.00505689	0.0189474	0	0.0401786
11	6616456	6616457	Tbrg4	-	0.0035461	0.0695652	0.0192308	0.111111
11	7170805	7170806	Adcy1	+	0	0.100529	0.119617	0.0769231
11	7171735	7171736	Adcy1	+	0.012945	0.0909091	0.019802	0.117216
11	7206604	7206605	Igfbp3	-	0.0447284	0.100719	0.0653846	0.131757
11	7206634	7206635	Igfbp3	-	0.0403226	0.074928	0.0493827	0.110727
11	7206770	7206771	Igfbp3	-	0.0165794	0.0363636	0.0366972	0.0359551
11	7208460	7208461	Igfbp3	-	0.0125654	0.054902	0.0136986	0.0925
11	8431833	8431834	Tns3	-	0.00769231	0.111111	0.0645161	0.118919
11	8432066	8432067	Tns3	-	0.096875	0.279826	0.239583	0.30855
11	8432699	8432700	Tns3	-	0.0269231	0.0575221	0	0.0863787
11	11930996	11930997	Grb10	-	0	0.0385356	0.0484429	0.026087
11	16282341	16282342	Vstm2a	+	0.035503	0.0835509	0.0658683	0.0972222
11	16283983	16283984	Vstm2a	+	0.107438	0.231638	0.244755	0.176471
11	16506470	16506471	Sec61g	-	0.00964519	0.0281941	0.0219579	0.0321826
11	17078619	17078620	Cnrip1	+	0.00348736	0.0119166	0.00614754	0.017341
11	17078726	17078727	Cnrip1	+	0.0241411	0.0457516	0.0354767	0.0556745
11	17079315	17079316	Cnrip1	+	0.0192308	0.0347958	0.0408805	0.0291545
11	17159418	17159419	Ppp3r1	+	0.0142602	0.0261267	0.0252005	0.0273556
11	17193068	17193069	Ppp3r1	+	0.000442674	0.0102238	0.0120259	0.00754976
11	17198946	17198947	Ppp3r1	+	0.00278552	0.0149254	0.0153341	0.0142602
11	17199257	17199258	Ppp3r1	+	0.013198	0.0273333	0.0242494	0.0315457
11	17208809	17208810	Pno1	-	0	0.0270833	0.0342205	0.0184332
11	17211014	17211015	Pno1	-	0.00368324	0.015528	0.015544	0.0155039
11	17211095	17211096	Pno1	-	0.0253165	0.0525727	0.0459559	0.0628571
[truncated: 16,235 more rows]

## Sheet: 5.2 Gene-level analysis
List of methylated genes and editing score across compartment and conditions
The score is the sum of the average editing at all called sites within each RNA. Log2FoldChange are calculated from the glm fitted data.
	Editing in WT vs Mettl3 KO samples					Editing in Soma vs Neurites samples
Gene	Number of called sites	Average score (Mettl3-/-)	Average score (WT)	Log2FoldChange WT/KO		Average score (Soma)	Average score (Neurites)	Log2FoldChange Neurites/Soma	FDR, Neurites vs Soma
0610009B22Rik	1	0.00265957	0.02	2.03511		0.0288809	0.00578035	-1.63222	0.216839
0610010K14Rik	1	0.00694444	0.019802	1.06087		0.0171184	0.0234834	0.322635	0.569172
0610012G03Rik	2	0.021692	0.0635324	1.09598		0.0795848	0.0481328	-0.519104	0.0701399
1110002L01Rik	3	0.00675169	0.0890688	2.6075		0.07393	0.105485	0.366296	0.354679
1110004F10Rik	2	0.0712806	0.141745	0.724624		0.138192	0.146402	0.0621305	0.751236
1110008P14Rik	2	0.00637281	0.0227197	1.27942		0.0314853	0.0143603	-0.793714	0.0703748
1110012L19Rik	2	0.0254507	0.0721477	1.06591		0.069735	0.0757895	0.0863985	0.881106
1110032A03Rik	3	0.0611321	0.177024	1.10348		0.124286	0.218365	0.596847	0.0260691
1110038B12Rik	1	0.0224261	0.060274	1.02816		0.0570825	0.0661479	0.157057	0.747867
1110038F14Rik	1	0.00920245	0.0402542	1.50759		0.0126582	0.0680851	1.74023	0.0189514
1110051M20Rik	2	0.0404181	0.121348	1.14156		0.0815047	0.167679	0.76735	0.00104467
1110059E24Rik	2	0.100418	0.226506	0.882108		0.163743	0.319277	0.756269	0.00267572
1110065P20Rik	2	0.0159272	0.0505051	1.17163		0.0524987	0.0486909	-0.0772512	0.8089
1500004A13Rik	6	0.0118188	0.124476	2.37341		0.0652993	0.190476	1.09186	2.45256e-05
1500009C09Rik	3	0.0255556	0.099723	1.38679		0.0945559	0.104558	0.103996	0.782684
1500011B03Rik	20	0.181262	0.452949	0.92964		0.310242	0.642073	0.744345	5.16144e-20
1700007K13Rik	1	0	0.0313076	20.3989		0.0369128	0.0229008	-0.491831	0.470022
1700016D06Rik	2	0.00925926	0.0504522	1.71631		0.0659091	0.039312	-0.530404	0.116404
1700025G04Rik	3	0.0444915	0.240139	1.75441		0.257757	0.223476	-0.155134	0.669272
1700037H04Rik	2	0.00957996	0.0280136	1.08232		0.0228083	0.0356768	0.453908	0.307965
1810013L24Rik	3	0.0168856	0.058276	1.2527		0.0343511	0.100111	1.09207	0.00144106
1810037I17Rik	1	0.00861141	0.0174017	0.712388		0.0186706	0.0165496	-0.122747	0.76531
1810058I24Rik	1	0.00398406	0.0122807	1.13409		0.0106383	0.0138889	0.26992	0.833501
2010300C02Rik	6	0.0479616	0.18399	1.3676		0.19726	0.161406	-0.206761	0.246583
2210016L21Rik	3	0.0479661	0.114876	0.896281		0.0964567	0.136312	0.35967	0.0271917
2310009B15Rik	2	0.00264901	0.0483153	2.92669		0.0405405	0.0530071	0.274507	0.570838
2310011J03Rik	1	0.00897666	0.0435393	1.61454		0.0242718	0.066879	1.05822	0.0205767
2310022A10Rik	2	0	0.079096	19.6359		0.0867209	0.0568182	-0.438346	0.534144
2310022B05Rik	5	0.0238854	0.185249	2.0814		0.12892	0.240881	0.648365	0.00646946
2310061I04Rik	1	0.00214133	0.0318021	2.72828		0.0421348	0.0142857	-1.11027	0.154973
2410002F23Rik	3	0.0223523	0.060994	1.01691		0.0393567	0.0925355	0.87305	0.000848325
2410004P03Rik	1	0	0.019656	18.2241		0.0322581	0	-19.0293	0.999664
2410006H16Rik	1	0.00425907	0.00871369	0.720329		0.00372787	0.012715	1.23601	0.00646039
2410131K14Rik	6	0.0241379	0.348432	2.72545		0.340227	0.359779	0.0593368	0.834426
2510039O18Rik	1	0.00431034	0.0207792	1.58961		0.0257353	0.00813008	-1.1702	0.401177
2610001J05Rik	1	0.0225	0.0860421	1.40853		0.0629921	0.107807	0.586339	0.13743
2610301B20Rik	4	0.0565149	0.352862	1.90969		0.369305	0.331797	-0.117375	0.660507
2610507B11Rik	11	0.206897	0.561825	1.03241		0.439593	0.671287	0.44553	4.73474e-05
2700081O15Rik	4	0.0530421	0.193443	1.33011		0.098401	0.240934	0.932689	0.000973036
2810403D21Rik	1	0	0.0526316	18.5878		0.0195122	0.0813397	1.49273	0.0236779
2900097C17Rik	5	0.0735246	0.163904	0.820174		0.133962	0.193919	0.382283	4.11597e-05
4833420G17Rik	1	NA	0.101266	1		0.10929	0.0555556	-0.735195	0.306359
4833439L19Rik	7	0.102337	0.240948	0.876613		0.181062	0.288199	0.480649	0.000225328
4930402H24Rik	5	0.127932	0.434186	1.2869		0.37802	0.513812	0.33673	0.0622122
4931406P16Rik	1	0.043956	0.2	1.69332		0.283582	0	-20.1683	0.999664
4933431E20Rik	4	0.0846325	0.209059	0.936594		0.198688	0.218063	0.098161	0.731402
4933434E20Rik	4	0.111226	0.274355	0.945717		0.170792	0.374032	0.838432	3.33723e-07
5031425E22Rik	1	0	0.0328228	19.0136		0.0322581	0.0304569	-0.0593166	0.973511
5031439G07Rik	12	0.195542	0.473738	0.908726		0.251998	0.696838	1.05573	3.01844e-25
5430416N02Rik	1	0.00649351	0.0204678	1.16222		0.0287908	0.0118812	-0.90236	0.126234
5730409E04Rik	2	0.0361174	0.0901008	0.942027		0.0453461	0.134276	1.13213	0.000183849
5730455P16Rik	1	0.0108696	0.0539084	1.64581		0.0547264	0.0529412	-0.035051	0.995265
6330403K07Rik	2	0.0486409	0.101526	0.763322		0.0941176	0.108791	0.152614	0.446358
6430548M08Rik	9	0.104141	0.283161	1.0206		0.207905	0.344277	0.519998	1.94146e-05
6530402F18Rik	1	0.0473684	0.0994152	0.797533		0.0647059	0.116618	0.646156	0.133129
9030025P20Rik	1	0	0.101604	19.8188		0.100775	0.075	-0.323665	0.662656
9330159F19Rik	4	0.371668	0.708861	0.743198		0.647792	0.786227	0.23585	0.14276
9530068E07Rik	4	0.0376605	0.127624	1.24344		0.10387	0.156619	0.424311	0.0619456
A230056P14Rik	1	NA	0.145408	1		0.118227	0.174603	0.455984	0.203181
A530016L24Rik	1	0.00182149	0.0038666	0.75477		0.00290065	0.0057971	0.695331	0.457168
A730017L22Rik	1	0	0.0223214	18.5402		0	0.0581395	21.114	0.999664
Aacs	7	0.0576101	0.1463	0.944817		0.124433	0.183472	0.396918	0.0233919
Aagab	6	0.134774	0.36119	1.02517		0.377205	0.343704	-0.098949	0.579933
Aak1	5	0.033293	0.166948	1.63961		0.236178	0.0499093	-1.59274	8.45205e-06
Aamdc	2	0.0315209	0.0903132	1.08296		0.0504732	0.124493	0.941511	0.0055762
Aar2	2	0.00263852	0.0270936	2.3414		0.0388693	0	-18.5188	0.999664
Aars	8	0.0803074	0.208918	0.972452		0.175853	0.26492	0.421228	0.00036501
Aatk	13	0.0927798	0.390988	1.46182		0.296506	0.492891	0.523802	0.000185593
Abat	12	0.161136	0.473303	1.10421		0.428863	0.510859	0.182066	0.0993824
Abca2	7	0.0608184	0.236202	1.38239		0.225334	0.254368	0.125489	0.626948
Abca3	6	0.103207	0.251218	0.915011		0.232626	0.279775	0.192763	0.310716
Abcb10	2	0.00534759	0.155488	3.44818		0.162319	0.14791	-0.100769	0.837235
Abcb6	1	0.018018	0.141631	2.19639		0.0851064	0.2	0.988611	0.0242975
Abcb7	4	0.100536	0.276396	1.05747		0.269909	0.286558	0.0643269	0.569095
Abcb8	1	0	0.045584	19.438		0	0.0683761	19.7019	0.999664
Abcc5	6	0.139281	0.329714	0.894765		0.315789	0.357073	0.130154	0.566931
Abcd3	5	0.166925	0.540757	1.25593		0.556117	0.523649	-0.0674381	0.768826
Abce1	4	0.0779221	0.225443	1.1007		0.277228	0.164127	-0.55413	0.025782
Abcf1	6	0.127466	0.408404	1.21343		0.313966	0.553949	0.61091	3.02739e-06
Abcf2	5	0.0688284	0.238487	1.27771		0.221721	0.266458	0.193201	0.294728
Abcf3	4	0.14628	0.357219	0.949119		0.376246	0.326588	-0.155156	0.307965
Abcg1	3	0.139009	0.347697	0.992535		0.357798	0.329114	-0.0943628	0.72954
Abcg4	2	0	0.0796731	19.8508		0.0722135	0.0935673	0.270192	0.552008
Abhd11	2	0.0117994	0.0522599	1.50874		0.0521512	0.0523883	0.00465686	0.999664
Abhd12	6	0.0475312	0.132629	1.04057		0.103172	0.170792	0.515587	0.00145622
Abhd14a	1	0.0119474	0.025393	0.767658		0.0197044	0.0308789	0.460693	0.440913
Abhd16a	3	0.00693642	0.0667925	2.28501		0.053211	0.08867	0.522762	0.0985776
Abhd17a	6	0.0195561	0.0529998	1.00261		0.0613387	0.0465669	-0.278005	0.0656728
Abhd17b	1	0.12973	0.356125	1.31113		0.377273	0.295775	-0.36636	0.198536
Abhd2	5	0.203749	0.3831	0.669518		0.379414	0.388248	0.0249291	0.949161
Abhd4	2	0.0216216	0.0940877	1.50785		0.0886525	0.0971259	0.0957268	0.815447
Abhd6	6	0.0945486	0.310575	1.22658		0.283859	0.36858	0.276113	0.177467
Abhd8	5	0.0399455	0.0937306	0.863811		0.0794931	0.105298	0.286379	0.0246931
Abi1	2	0.0621532	0.178956	1.11971		0.185897	0.171527	-0.0883474	0.779914
Abi2	6	0.132468	0.381483	1.10109		0.281001	0.504563	0.625212	9.19853e-05
Ablim2	1	0.00647249	0.0407767	1.87569		0.0567164	0.0111111	-1.67733	0.0591582
Ablim3	2	0.00842697	0.0696517	2.1433		0.0962567	0.0465116	-0.753111	0.120502
Abr	10	0.0698649	0.22366	1.17917		0.160271	0.303423	0.652919	2.42589e-06
Abtb1	1	0.0251397	0.0591133	0.890481		0.0902256	0	-19.8825	0.999664
AC159819.1	1	0.031746	0.0862069	1.05687		0.0604396	0.104396	0.594457	0.22612
Acaa1a	2	0.0257649	0.122137	1.60618		0.0592384	0.18306	1.19417	2.78685e-05
Acaa2	1	0	0.0166667	19.8442		0.01	0.0214286	0.773751	0.47798
Acaca	1	0.106825	0.188406	0.663189		0.219512	0.151862	-0.451556	0.0453468
Acad8	1	0.00806452	0.0519288	1.90763		0.070922	0.0199203	-1.32328	0.0205578
Acad9	2	0.0111111	0.0706288	1.87987		0.0942249	0.0397614	-0.890965	0.0403204
Acadl	2	0.0366057	0.170174	1.60707		0.137778	0.192846	0.366267	0.195653
Acadm	3	0.0735895	0.163609	0.830218		0.176471	0.149189	-0.177555	0.509746
Acadsb	1	0.115646	0.190789	0.589433		0.124	0.271845	0.969801	0.000528167
Acadvl	3	0.00490463	0.0759494	2.76389		0.0656499	0.0883055	0.304217	0.323766
Acap3	10	0.0910263	0.258127	1.05931		0.190628	0.361446	0.657353	4.69875e-08
Acat1	3	0.032197	0.0762712	0.877385		0.0772472	0.075	-0.030291	0.955723
Acat2	5	0.0286182	0.122214	1.47073		0.158654	0.0651956	-0.908453	0.000285756
Acbd3	2	0.0144144	0.144522	2.37298		0.143443	0.145946	0.0186505	0.998595
Acbd5	3	0.197368	0.417867	0.832035		0.44385	0.3875	-0.157577	0.516524
Acbd6	5	0.128319	0.343697	1.03046		0.31367	0.376073	0.194845	0.201708
Acd	2	0.00562984	0.0633663	2.45023		0.0594059	0.0678925	0.137914	0.758454
Ache	1	0.00793651	0.0214008	1.00562		0.0176678	0.025974	0.393842	0.653748
Acin1	5	0.0992756	0.264913	1.01589		0.172144	0.409357	0.916638	2.56374e-11
Ackr1	2	0.10101	0.326812	1.30076		0.301282	0.391837	0.31758	0.188607
Acly	3	0.0654904	0.173726	1.01316		0.10967	0.255656	0.898188	5.71073e-07
Aco2	6	0.0473934	0.0996862	0.752369		0.0752877	0.116872	0.446807	3.51525e-05
Acot13	3	0.0271084	0.0784491	1.08002		0.0856354	0.0715548	-0.184455	0.624039
Acot7	2	0.00713827	0.0171794	0.883289		0.0228264	0.00961704	-0.871039	0.000381245
Acox1	11	0.280901	0.575105	0.744382		0.520836	0.633515	0.20666	0.0123564
Acp1	13	0.449373	0.665605	0.410222		0.714606	0.615189	-0.157861	0.0524457
Acsbg1	2	0.0178704	0.0795715	1.52513		0.172727	0.0322953	-1.75084	6.48391e-07
Acsl1	3	0.083691	0.281538	1.28339		0.254296	0.337237	0.312961	0.195033
Acsl3	4	0.0415264	0.11068	0.99794		0.0981372	0.127251	0.267284	0.279369
Acsl6	6	0.103502	0.284215	1.04126		0.235519	0.360045	0.446274	0.000518417
Actb	1	0.00323102	0.00594623	0.612687		0.00310146	0.00993172	1.17074	0.00136017
Actl6b	2	0.00810446	0.0304288	1.33425		0.0217628	0.0368	0.532927	0.26657
Actn1	4	0.0201342	0.143426	1.99487		0.15894	0.12	-0.291124	0.452409
Actn4	8	0.084042	0.236397	1.05363		0.204387	0.275601	0.308114	0.0658506
Actr10	4	0.0924051	0.185704	0.722137		0.153093	0.225877	0.408047	0.0193153
Actr1a	6	0.028887	0.118584	1.42737		0.111458	0.126958	0.132844	0.417725
Actr1b	7	0.0625083	0.165013	0.985612		0.0852806	0.25641	1.12589	9.72315e-12
Actr2	6	0.123543	0.332907	1.02755		0.286846	0.392791	0.333052	0.00922427
Actr3	5	0.182753	0.335715	0.640394		0.321351	0.353038	0.100838	0.430253
Actr3b	2	0.0229885	0.114144	1.64967		0.0768	0.15411	0.737488	0.0145564
Actr8	4	0.0162338	0.139169	2.17994		0.151542	0.117465	-0.263535	0.478059
Acvr1	3	0.0215054	0.126248	1.80575		0.105711	0.15544	0.402887	0.223842
Acvr1b	1	0.0902778	0.152318	0.593712		0.16185	0.167832	0.0434596	0.956563
Acvr2a	1	0.00913242	0.0936455	2.41684		0.122271	0	-19.9711	0.999664
Acyp1	1	0.0499325	0.145833	1.1782		0.0708661	0.211494	1.25752	9.09651e-07
Acyp2	1	0.0187919	0.0433996	0.862422		0.0313653	0.0549645	0.585651	0.115501
Adam10	1	0	0.0487106	19.5084		0.045	0.0536913	0.185731	0.821098
Adam11	1	0	0.00914634	18.7413		0.00657895	0.015	0.832688	0.440033
Adam15	11	0.110974	0.342318	1.14792		0.298079	0.41032	0.330123	0.0273271
Adam23	1	0	0.0157068	19.3422		0.012605	0.01875	0.40334	0.748175
Adam9	10	0.157924	0.530371	1.25004		0.569504	0.475162	-0.191064	0.211869
Adamts1	2	0.0276074	0.124174	1.5538		0.100478	0.153392	0.451307	0.232357
Adamts18	2	0.0714286	0.259414	1.39229		0.203509	0.364486	0.676657	0.0286774
Adamts3	1	0.0381356	0.0935252	0.956393		0.108626	0.0812183	-0.321057	0.329404
Adap1	5	0.0256659	0.0669276	0.96678		0.05455	0.0797735	0.385188	0.107099
Adar	4	0.0654971	0.177929	1.02837		0.176263	0.180209	0.0231723	0.963887
Adarb1	3	0.0205864	0.123418	1.82607		0.0833333	0.176471	0.782759	0.00931328
Adck1	2	0.00642055	0.078853	2.54509		0.0867679	0.0691489	-0.236141	0.650651
Adck2	1	0	0.0308642	18.8222		0.0421941	0	-18.8056	0.999664
Adcy1	2	0.0158103	0.191489	2.58688		0.174194	0.20362	0.172336	0.634876
Adcy2	6	0.129387	0.37349	1.10255		0.361653	0.387357	0.0732302	0.74046
Adcy3	3	0.0270758	0.156222	1.79705		0.184957	0.0838509	-0.826368	0.0585148
Adcy5	10	0.116428	0.392424	1.24339		0.227783	0.513974	0.843503	3.28691e-08
Adcyap1r1	8	0.189487	0.494493	0.999045		0.356089	0.699454	0.72108	1.81396e-11
Add1	7	0.0497376	0.115707	0.853838		0.108215	0.124595	0.143336	0.443681
Add2	14	0.167902	0.60526	1.31441		0.413763	0.784023	0.666777	1.71304e-08
Add3	1	0	0.0208877	19.4821		0.0209424	0.0197044	-0.0621962	0.98824
Adgra1	1	0	0.0331325	19.0159		0.0228311	0.0530973	0.875469	0.258542
Adgrb1	10	0.0855607	0.269487	1.16602		0.244653	0.306147	0.230546	0.117532
Adgrb2	8	0.0720786	0.180142	0.929711		0.136372	0.231712	0.542311	0.000368315
Adgrg1	1	0.00276753	0.0176322	1.86679		0.00733496	0.0285714	1.38138	0.0771379
Adgrl1	19	0.218625	0.597208	1.02527		0.490514	0.719255	0.395197	5.8628e-06
Adh5	1	0.0153846	0.0318302	0.743892		0.0273973	0.0379747	0.337412	0.69501
Adipor2	3	0.0917197	0.197987	0.806685		0.27037	0.138037	-0.719614	0.00122614
Adk	1	0.00900901	0.0546218	1.84933		0.0656934	0.0333333	-0.71249	0.366804
Adnp	6	0.099343	0.276018	1.05229		0.249796	0.318063	0.253548	0.176096
Adora1	2	0.0220103	0.0933852	1.48198		0.116883	0.0717489	-0.511687	0.116355
Adprh	3	0.0213702	0.0536595	0.931561		0.0224796	0.101141	1.53068	2.06602e-08
Adprhl2	1	0.0357654	0.0901099	0.98206		0.0444874	0.150127	1.33344	2.58553e-06
Adra2c	3	0.0125104	0.156408	2.57527		0.0786651	0.276753	1.32814	5.07407e-06
Adrm1	3	0.00743955	0.0298677	1.39749		0.0124024	0.0582742	1.56274	2.48725e-07
Adsl	1	0.0173611	0.0666667	1.39695		0.0197628	0.137725	2.06967	0.000268169
Adss	3	0.0372208	0.143561	1.38644		0.122293	0.169811	0.344919	0.271066
Aebp2	1	0	0.040201	19.257		0.0436681	0.029703	-0.399869	0.581281
Aen	2	0.024531	0.122449	1.65859		0.055914	0.179796	1.23385	7.45895e-07
Aff4	5	0.0601375	0.295797	1.64192		0.236072	0.368664	0.473976	0.0386674
Afg3l2	7	0.283479	0.571692	0.745322		0.450785	0.743133	0.545549	4.72646e-08
Aftph	3	0.0295858	0.169756	1.79541		0.131661	0.232558	0.604716	0.0600582
Agap1	9	0.134302	0.458955	1.26617		0.297239	0.559288	0.662702	8.58352e-05
Agap2	8	0.113821	0.252185	0.813237		0.231776	0.264585	0.136624	0.342913
Agap3	8	0.071294	0.175027	0.911299		0.158839	0.19369	0.202823	0.140098
Agbl3	1	0.0540123	0.169516	1.27395		0.06875	0.253927	1.52827	2.81129e-08
Agfg2	3	0.0186916	0.0950495	1.65227		0.0801068	0.116845	0.390151	0.161459
Aggf1	3	0.017134	0.0685539	1.40395		0.0353172	0.104775	1.11116	0.000399154
Agk	1	0.0117647	0.0690537	1.8295		0.0909091	0.0308642	-1.14422	0.0567425
Agl	1	0	0.0501672	19.2236		0.0701754	0.0188679	-1.36725	0.0805463
Ago1	2	0.0561056	0.138987	0.950717		0.157895	0.117048	-0.321273	0.365333
Ago2	2	0.0539007	0.124731	0.876092		0.107407	0.148718	0.347492	0.313447
Agpat1	4	0.0105339	0.0984233	2.25696		0.079646	0.120457	0.424165	0.0770416
Agpat3	9	0.129451	0.370588	1.07935		0.307526	0.430147	0.349775	0.00374046
Agpat4	7	0.0971364	0.247923	0.95909		0.250867	0.243531	-0.0307663	0.889988
Agpat5	2	0.0106707	0.0695652	1.90481		0	0.158055	20.5722	0.999664
Agrn	10	0.0973183	0.364219	1.34709		0.318434	0.427211	0.305163	0.0222292
Agtpbp1	12	0.20289	0.633708	1.17613		0.39241	0.936645	0.918017	8.42035e-18
Ahcyl1	11	0.256052	0.565894	0.822288		0.376023	0.714906	0.674919	1.47843e-09
Ahcyl2	9	0.173998	0.568975	1.23057		0.552198	0.592155	0.0746036	0.633358
Ahi1	9	0.171988	0.625943	1.34463		0.564402	0.71769	0.25861	0.0405577
AI413582	2	0.0796665	0.167155	0.787704		0.102176	0.236603	0.913151	1.38337e-06
AI593442	1	0.0133333	0.0698529	1.71511		0.0634006	0.0812183	0.266874	0.569269
AI597479	1	0.0114943	0.0383212	1.23167		0.003663	0.0727273	3.06027	0.0101609
Aifm1	1	0.0267176	0.137097	1.75574		0.15311	0.106145	-0.420321	0.281059
Aig1	1	0.0331675	0.0731034	0.832488		0.0670927	0.0776699	0.157796	0.717179
Aimp1	2	0.0158559	0.0597386	1.34881		0.0415778	0.0852018	0.739982	0.00213986
Aip	4	0.0471032	0.108456	0.849644		0.0906223	0.125409	0.333818	0.0572969
Ak1	3	0.044358	0.125073	1.06429		0.044373	0.192	1.5161	1.8036e-09
AK157302	4	0.0712088	0.162526	0.848741		0.108243	0.218058	0.729004	2.42644e-05
Ak2	1	0.0263158	0.0732394	1.07296		0.0535714	0.10687	0.748563	0.132618
Ak3	1	0.0849057	0.171141	0.799924		0.146825	0.188953	0.302896	0.286131
Ak4	1	0	0.0221774	18.8694		0.0347003	0	-19.1677	0.999664
Ak5	6	0.158331	0.450583	1.09718		0.394449	0.531646	0.323268	0.0125858
Akap1	1	0.0079096	0.0328467	1.44923		0.0259481	0.0436137	0.537576	0.276153
Akap11	6	0.209413	0.607625	1.1365		0.553015	0.68093	0.231839	0.151701
Akap6	3	0.0134529	0.166816	2.57041		0.127273	0.198387	0.468954	0.164683
Akap8	2	0.0131926	0.0561849	1.47087		0.0394449	0.0835322	0.773073	0.0102243
Akap8l	2	0.0234604	0.0510638	0.791826		0.0528109	0.0481586	-0.0946035	0.858716
Akirin1	2	0.0328084	0.101367	1.16353		0.08	0.12963	0.508843	0.0493293
Akr1a1	2	0.0168413	0.0416157	0.917213		0.0240722	0.0608504	0.946149	2.42644e-05
Akr1b3	9	0.0938492	0.350191	1.34599		0.311116	0.396379	0.252067	0.0522536
Akr7a5	2	0.00632244	0.0965347	2.7721		0.169197	0	-20.7543	0.999664
Akt1	9	0.112737	0.290751	0.967641		0.214432	0.358648	0.530903	4.12899e-07
Akt1s1	5	0.0623599	0.155799	0.934746		0.141509	0.170266	0.190931	0.186574
Akt2	5	0.0804392	0.220195	1.03583		0.299658	0.161154	-0.649324	0.000173487
Aktip	5	0.0827182	0.202047	0.917629		0.149371	0.246362	0.520568	0.00144809
AL731706.2	1	0.0302439	0.0572687	0.666723		0.0469565	0.0678571	0.390357	0.226205
Alas1	3	0.0178998	0.123445	1.96704		0.125201	0.120853	-0.0368531	0.971582
Alcam	1	0.00704225	0.0883534	2.61485		0.117647	0.0353982	-1.29015	0.0553474
Aldh18a1	1	0.0404281	0.113813	1.11459		0.108738	0.114662	0.0597143	0.862004
Aldh1l1	4	0.0330435	0.179464	1.72976		0.196809	0.165107	-0.183936	0.397319
Aldh2	1	0.00560224	0.0237203	1.46155		0.0378378	0.0116009	-1.20913	0.0522931
Aldh3a2	3	0.0173661	0.0896341	1.66574		0.124318	0.0456432	-1.02898	0.0102243
Aldh4a1	4	0.086729	0.263323	1.15677		0.221679	0.314115	0.373299	0.0664936
Aldh5a1	2	0.0138289	0.0678392	1.61795		0.0680628	0.0676329	-0.00655993	0.999664
Aldh7a1	4	0.0448934	0.152486	1.25036		0.0863636	0.215054	0.945757	1.10094e-05
Aldh9a1	1	0.00985222	0.0507937	1.6823		0.0428894	0.0634146	0.412748	0.388525
Aldoa	2	0.0208592	0.0517144	0.923655		0.019802	0.0936281	1.59154	2.60897e-16
Aldoart1	1	0.0676692	0.138356	0.794046		0.0235602	0.264368	2.70096	4.18486e-12
Aldoc	2	0.0239225	0.0535878	0.82163		0.0381247	0.0621437	0.500906	0.0260691
Alg1	1	0.025	0.0414013	0.521401		0.0643564	0.015625	-1.46634	0.114101
Alg10b	1	0.0418118	0.1002	0.936865		0.0721311	0.14433	0.774621	0.0280754
Alg2	9	0.13205	0.291326	0.809389		0.210135	0.405978	0.681083	3.06491e-10
Alkbh5	2	0.0397112	0.175532	1.55799		0.105747	0.277946	1.06168	0.000419228
Alkbh6	4	0.0399037	0.146232	1.32594		0.0787234	0.221957	1.07375	8.61276e-07
Alkbh7	2	0.00589536	0.0346125	1.78456		0.0486486	0.0169779	-1.06881	0.0781827
Alpk1	1	0.00896414	0.0162192	0.600313		0.0106762	0.0187602	0.571929	0.329533
Als2	3	0.0308123	0.189369	1.87066		0.0995423	0.313788	1.22487	1.38852e-06
Alyref	2	0.0266458	0.0624814	0.870565		0.0634409	0.0612925	-0.0355599	0.936965
Ambra1	2	0	0.0592784	19.6557		0.0423529	0.0797721	0.652435	0.226855
Amd1	3	0.114655	0.227914	0.727082		0.246201	0.203864	-0.20395	0.21
Amd2	2	0.00289436	0.0718644	3.24716		0.0850575	0.0528926	-0.491722	0.189449
Amer2	1	0.0185874	0.0445205	0.900249		0.0714286	0	-19.5368	0.999664
Amfr	4	0.0686427	0.166428	0.910837		0.158861	0.176312	0.108776	0.474048
Amigo1	2	0.0052356	0.113416	3.13134		0.0740741	0.185484	0.97749	0.00932146
Ammecr1l	1	0.0192926	0.049505	0.973642		0.0654545	0.0155039	-1.49234	0.0988442
Amotl2	2	0.0113636	0.109391	2.31506		0.145985	0.0617577	-0.904716	0.017179
Ampd2	4	0.0366492	0.154386	1.46822		0.131183	0.188235	0.375958	0.0909196
Amph	3	0.00756048	0.0441948	1.77799		0.0219881	0.0708013	1.1859	0.000357765
Amz2	2	0.0334225	0.0841731	0.949793		0.0942928	0.0749149	-0.24017	0.453897
Anapc1	1	0	0.0228137	19.4055		0.0310881	0	-19.3524	0.999664
Anapc11	1	0.00634856	0.0146535	0.844843		0.0176956	0.0115676	-0.431328	0.139437
Anapc15	1	0.0490654	0.163265	1.33016		0.142276	0.184426	0.309868	0.321766
Anapc16	2	0.0186625	0.036855	0.689699		0.0317712	0.0422654	0.290754	0.467568
Anapc2	12	0.16102	0.431699	1.00933		0.432311	0.430834	-0.00354988	0.999664
Anapc4	4	0.113537	0.275584	0.929353		0.2933	0.244444	-0.195301	0.369736
Anapc5	3	0.0189918	0.0589777	1.14666		0.049236	0.0673828	0.319934	0.289099
Anapc7	4	0.0190204	0.130404	1.9535		0.104911	0.174757	0.528383	0.0344308
Ank	6	0.122538	0.274354	0.832165		0.193548	0.351199	0.623351	3.4981e-05
Ank2	9	0.119478	0.461449	1.39051		0.395257	0.513226	0.274984	0.0758232
Ank3	7	0.114286	0.454733	1.43172		0.363219	0.583333	0.507481	0.000106585
Ankfy1	1	0.0108696	0.0835821	2.11622		0.0346821	0.113402	1.26978	0.0214774
Ankmy2	3	0.0397008	0.127937	1.20043		0.102368	0.170534	0.534167	0.0273564
Ankrd10	1	0.0385604	0.0722022	0.662862		0.0808989	0.0621762	-0.283394	0.427885
Ankrd11	6	0.0831296	0.306269	1.3425		0.310345	0.301205	-0.0314987	0.92512
Ankrd12	3	0.145851	0.30608	0.799038		0.261214	0.356612	0.346763	0.0998004
Ankrd13a	4	0.131054	0.310524	0.910149		0.254152	0.38061	0.438188	0.011887
Ankrd13b	12	0.0865832	0.241317	1.03808		0.172242	0.301842	0.572019	2.5429e-06
Ankrd13c	2	0.0599721	0.122298	0.745232		0.143885	0.0993631	-0.393937	0.124998
Ankrd13d	1	0.02657	0.0719101	1.04333		0.0577617	0.0952381	0.54064	0.239392
Ankrd40	2	0.05923	0.123974	0.772577		0.0982906	0.143084	0.399342	0.223842
Ankrd46	6	0.303967	0.60451	0.741705		0.621902	0.582176	-0.0733689	0.353884
Ankrd50	1	0	0.0494624	19.5101		0.0268456	0.0842697	1.20474	0.0213739
Ankrd52	2	0.0108108	0.207018	3.0561		0.296552	0.114286	-1.05517	0.00258604
Anks1	1	0.00199601	0.0467446	3.19942		0.0182768	0.0972222	1.7552	0.00047902
Anks1b	4	0.168692	0.443021	1.03984		0.427736	0.461538	0.0855667	0.663639
Ano6	2	0.0569395	0.216833	1.42301		0.180488	0.268041	0.444793	0.132618
Ano8	2	0.0187013	0.0538653	1.0758		0.049922	0.0608575	0.203697	0.604042
Anp32a	4	0.029654	0.198965	1.94711		0.192832	0.206804	0.0736314	0.597592
Anp32b	3	0.059824	0.16974	1.08096		0.130435	0.215847	0.533913	0.0102904
Anp32e	7	0.176112	0.443434	0.963392		0.296357	0.582609	0.71959	2.50335e-09
Anxa2	2	0.012987	0.0485313	1.33631		0.0317821	0.070073	0.810282	0.0435512
Anxa5	1	0.0160428	0.1	1.9191		0.0670391	0.127273	0.707796	0.123283
Anxa6	5	0.103814	0.269034	0.986562		0.237412	0.311694	0.287943	0.0417573
Anxa7	4	0.0515759	0.204691	1.418		0.176024	0.24148	0.33343	0.145235
Ap1ar	5	0.0686723	0.20436	1.11844		0.176119	0.22807	0.269319	0.201708
Ap1b1	10	0.125795	0.324742	0.968731		0.290931	0.36882	0.245278	0.0886811
Ap1g1	2	0.0711462	0.214447	1.18052		0.19678	0.244648	0.24464	0.391279
Ap1m1	4	0.0461197	0.188347	1.44368		0.143378	0.245023	0.562578	0.00538937
Ap1s1	4	0.0376845	0.0961504	0.95153		0.0835821	0.109477	0.276517	0.0620226
Ap1s2	1	0.0992366	0.198044	0.807171		0.233766	0.176471	-0.353279	0.264407
Ap2a1	7	0.0988499	0.232708	0.875767		0.176718	0.302134	0.554868	1.12927e-07
Ap2a2	8	0.0662017	0.171179	0.963325		0.151138	0.195324	0.262112	0.017508
Ap2b1	5	0.0269599	0.0713315	0.981949		0.0566741	0.0907119	0.47728	0.00813994
Ap2m1	2	0.00958557	0.020902	0.785289		0.0157425	0.026709	0.534179	0.00326871
Ap3b1	3	0.0221286	0.0724138	1.20256		0.0808625	0.0635593	-0.246687	0.611163
Ap3b2	10	0.0987486	0.272279	1.03193		0.204797	0.363948	0.591372	1.66746e-06
Ap3d1	7	0.0718367	0.191223	0.996429		0.142537	0.253534	0.592216	1.34089e-05
Ap3m1	1	0.0608365	0.21865	1.46325		0.123077	0.292308	1.07941	0.00231321
Ap3m2	5	0.0362772	0.122129	1.23134		0.082205	0.174077	0.769141	0.000139185
Ap3s1	3	0.0310112	0.106308	1.25768		0.0716253	0.128102	0.600849	0.0264225
Ap3s2	6	0.0743565	0.3477	1.5897		0.388759	0.312162	-0.232994	0.254444
Ap4m1	2	0.00346021	0.077037	3.14051		0.0938272	0.0518519	-0.614845	0.277331
Apba1	5	0.0440744	0.176268	1.41316		0.205113	0.149419	-0.328355	0.145711
Apba2	5	0.0447761	0.130506	1.08719		0.0550817	0.232057	1.47461	8.70042e-11
Apbb1	2	0.0316641	0.0658126	0.749128		0.0441315	0.0907618	0.745195	2.43174e-07
Apbb3	1	0	0.0348028	20.1188		0.0372671	0.0275229	-0.313161	0.754338
Apc	6	0.0639735	0.220199	1.26274		0.242872	0.204412	-0.179057	0.267913
Apc2	12	0.135089	0.463846	1.26172		0.390117	0.543613	0.3451	0.0146114
Apcdd1	4	0.00414508	0.0782462	2.95666		0.10121	0.0418483	-0.898259	0.0182005
Apex1	2	0.0151976	0.0515947	1.24079		0.0570497	0.0441989	-0.261816	0.489715
Aph1a	4	0.0488881	0.145789	1.11746		0.103352	0.200969	0.690379	5.64056e-07
Api5	4	0.0329588	0.203529	1.8645		0.197869	0.210151	0.063458	0.837235
Apip	3	0.0353866	0.0987654	1.04802		0.0597686	0.168192	1.0722	3.79964e-05
Aplp2	2	0.0118179	0.0249149	0.752463		0.017521	0.0365672	0.745403	1.51615e-05
Apmap	4	0.0367675	0.130564	1.2912		0.117851	0.153368	0.27261	0.329404
Apoe	1	0.00211324	0.011429	1.69732		0.00785256	0.0143537	0.609743	1.88118e-09
Apoo	3	0.0931593	0.227386	0.939615		0.214008	0.239784	0.12302	0.491359
App	2	0.00683542	0.0172794	0.932654		0.0110058	0.027871	0.937678	0.00010736
Appbp2	6	0.167038	0.499548	1.15418		0.526646	0.462527	-0.14147	0.503087
Appl1	1	0.03	0.140909	1.66834		0.132075	0.10989	-0.209133	0.735616
Appl2	1	0	0.0338983	19.5289		0.0212766	0.038961	0.623189	0.585903
Aprt	3	0.0342316	0.0661294	0.669278		0.0624235	0.071267	0.135506	0.653825
Aptx	1	0.0262172	0.086514	1.25781		0.10559	0.0732759	-0.400825	0.388448
Aqp4	4	0.110781	0.261299	0.897578		0.251046	0.268784	0.0730159	0.758453
Araf	5	0.0643491	0.130044	0.716947		0.122686	0.138852	0.127101	0.491751
Arc	4	0.0306138	0.0672892	0.796831		0.0589036	0.0786819	0.294542	0.0585978
Arcn1	8	0.380738	0.816111	0.821278		0.707985	0.960989	0.340852	0.000378644
Arel1	3	0.118896	0.318551	1.05735		0.303303	0.343854	0.140635	0.529487
Arf1	1	0.00592467	0.0111037	0.633377		0.0102712	0.0120831	0.164303	0.693384
Arf2	2	0.00445434	0.0800471	2.92735		0.043299	0.128944	1.136	0.000150923
Arf3	2	0.0106801	0.0372153	1.26177		0.0232784	0.0509392	0.7972	0.000481715
Arf6	5	0.0137466	0.129293	2.26473		0.111637	0.157082	0.350852	0.109149
Arfgap1	4	0.0322344	0.106365	1.2127		0.103778	0.110613	0.0655393	0.860714
Arfgap2	2	0.0350877	0.0963027	1.04129		0.0892388	0.109726	0.217447	0.572773
Arfgap3	1	0.0142857	0.0720461	1.67843		0.0593607	0.0949367	0.508132	0.309499
Arfip2	5	0.115924	0.265114	0.858244		0.292412	0.236401	-0.224463	0.199847
Arfrp1	1	0.0248447	0.101235	1.48637		0.122549	0.0747664	-0.547168	0.186647
Arglu1	1	0.0492813	0.105578	0.822942		0.0707071	0.156098	0.888323	0.00979926
Arhgap1	3	0.147541	0.308642	0.796211		0.221709	0.398802	0.652964	0.000457177
Arhgap20	1	0.0245902	0.0669856	1.04657		0.093633	0.0198675	-1.62854	0.0245284
Arhgap21	2	0.0216949	0.066633	1.1451		0.044905	0.0972053	0.799391	0.0067678
Arhgap23	3	0.0227273	0.0715308	1.16309		0.0306748	0.107239	1.27774	0.00165064
Arhgap33	2	0.0149906	0.0664452	1.51522		0.0365297	0.0835509	0.851571	0.0742922
Arhgap35	11	0.222886	0.692401	1.17805		0.602817	0.791501	0.290633	0.00871686
Arhgap39	2	0.0108108	0.0530726	1.61259		0.0570175	0.0461538	-0.216954	0.781686
Arhgap44	3	0.0439739	0.215239	1.64784		0.0996564	0.324324	1.26064	1.25653e-07
Arhgdia	5	0.0359843	0.081812	0.830616		0.0766568	0.0861948	0.119211	0.523344
Arhgdig	5	0.0337341	0.0915189	1.00974		0.0740132	0.10793	0.384144	0.0460315
Arhgef10l	1	0.0227273	0.10299	1.59677		0.0328947	0.164634	1.75685	0.00214672
Arhgef11	1	0	0.0397727	20.2247		0.0238095	0.04	0.535518	0.624623
Arhgef12	2	0.0114286	0.0920921	2.12808		0.0680272	0.111111	0.513176	0.195954
Arhgef18	1	0.0052356	0.0737463	2.71651		0.0458716	0.123967	1.07956	0.0304224
Arhgef2	6	0.0820368	0.295363	1.31775		0.23433	0.384507	0.521625	0.00375913
Arhgef25	3	0.0189954	0.0484966	0.947245		0.033619	0.0628173	0.635031	0.0767751
Arhgef4	9	0.0569981	0.233207	1.42881		0.139466	0.327165	0.874055	1.26805e-10
Arhgef7	10	0.234794	0.668749	1.09216		0.526316	0.818526	0.472934	1.18185e-05
Arhgef9	1	0	0.0864865	20.0123		0.0932836	0.0588235	-0.498403	0.355122
Arid1a	3	0.0173913	0.0773085	1.51213		0.0701754	0.0885609	0.238987	0.61751
Arih1	5	0.145307	0.386918	1.03041		0.358473	0.414768	0.158068	0.457335
Arih2	2	0.0589569	0.158813	1.04374		0.147436	0.172414	0.170078	0.570782
Arl1	1	0.0700637	0.143577	0.799817		0.14	0.148676	0.070268	0.790248
Arl10	1	0.0429185	0.0828258	0.700029		0.0883055	0.0771144	-0.147712	0.691263
Arl16	1	0.0105263	0.0496324	1.59109		0.0213675	0.0709677	1.25237	0.0344308
Arl2	4	0.0480234	0.147763	1.14948		0.159517	0.137017	-0.157888	0.514233
Arl2bp	4	0.0917765	0.186667	0.734548		0.127946	0.235212	0.636973	5.21026e-05
Arl3	3	0.035977	0.0853924	0.881191		0.0758865	0.09538	0.235319	0.146849
Arl4a	1	0.0106383	0.0569307	1.72529		0.0567686	0.0571429	0.00696867	0.999664
Arl4c	4	0.101556	0.191083	0.655328		0.134056	0.272281	0.744984	3.73312e-05
Arl4d	3	0.0290698	0.185725	1.90874		0.230447	0.136986	-0.553329	0.0449903
Arl5a	6	0.237996	0.601478	0.992297		0.5243	0.679189	0.287529	0.0191347
Arl5b	7	0.184161	0.48093	1.00443		0.439278	0.53383	0.209463	0.175114
Arl6	1	0	0.0880503	19.0007		0.0659341	0.0946746	0.393043	0.453897
Arl6ip1	3	0.10212	0.233323	0.872603		0.204483	0.279433	0.339454	5.4393e-06
Arl6ip4	2	0.0511364	0.121134	0.89898		0.104031	0.137931	0.300105	0.267198
Arl6ip5	1	0.019546	0.0403727	0.746852		0.0215054	0.0732538	1.27996	1.66767e-05
Arl8a	2	0.036542	0.0656749	0.601202		0.0573477	0.0742101	0.266487	0.151663
Arl8b	1	0.00894855	0.0252525	1.05402		0.0243902	0.0264423	0.0828877	0.923445
Armc1	4	0.115523	0.268519	0.883629		0.145398	0.452134	1.21742	1.26426e-09
Armc6	4	0.0388802	0.124635	1.18679		0.0583468	0.22439	1.39002	1.60233e-10
Armc9	1	0.00671141	0.0271739	1.41926		0.0421941	0	-20.3378	0.999664
Armcx1	5	0.118198	0.42034	1.33259		0.263615	0.606897	0.909106	6.08123e-10
Armcx2	6	0.0829352	0.1975	0.887229		0.173835	0.224167	0.26296	0.124533
Armcx3	4	0.13186	0.250095	0.671144		0.26382	0.236371	-0.117187	0.433917
Armcx4	4	0.038835	0.136814	1.28435		0.15801	0.102924	-0.442905	0.15883
Armcx6	1	0.0276382	0.0678851	0.94089		0.0514286	0.0817308	0.495703	0.364739
Arnt2	5	0.0631272	0.225277	1.30558		0.219319	0.231121	0.0548885	0.820104
Arpc1a	1	0.00884376	0.0173819	0.684366		0.0254441	0.0068793	-1.32684	0.000413313
Arpc1b	1	0	0.0682731	19.5082		0.107143	0.0301205	-1.3517	0.0358888
Arpc4	1	0.00809171	0.0268139	1.21714		0.0308166	0.0226171	-0.317772	0.501898
Arpc5	2	0.0187919	0.0711417	1.35802		0.0596273	0.0810235	0.317713	0.348806
Arpc5l	2	0.0146082	0.0358382	0.908178		0.0328344	0.0403168	0.209102	0.552018
Arpp19	2	0.0583232	0.16307	1.08363		0.142105	0.180617	0.260756	0.442358
Arrb1	12	0.178571	0.494785	1.04625		0.453513	0.525223	0.153027	0.115711
Arrb2	4	0.0495548	0.144074	1.09147		0.10733	0.197343	0.632434	0.0102649
Arrdc4	3	0.0162162	0.218957	2.67323		0.200278	0.258929	0.278016	0.378802
Arsa	2	0.00621762	0.0525362	2.15762		0.0749354	0	-21.699	0.999664
Arsb	1	0	0.0690789	19.3363		0.0594595	0.0757576	0.259724	0.695486
Arvcf	2	0.0135338	0.0669456	1.62594		0.0483461	0.0895062	0.637238	0.0750008
Arx	1	0.0240481	0.0792602	1.25092		0.0626781	0.0935961	0.434519	0.207549
Arxes1	4	0.0458867	0.131247	1.07273		0.122503	0.142715	0.157935	0.283734
Arxes2	3	0.0312233	0.0889961	1.06708		0.0885349	0.089582	0.0121171	0.990044
Asah1	1	0.0558659	0.159151	1.16276		0.150235	0.156425	0.0476858	0.941631
Asap1	2	0.0376068	0.122924	1.22883		0.0786687	0.176796	0.862172	0.00267572
Asb1	2	0.0820896	0.199566	0.951544		0.195991	0.20296	0.0388093	0.937538
Asb6	1	0.00826446	0.0846906	2.40723		0.113744	0.135135	0.196757	0.705964
Ascc1	2	0.0245776	0.148912	1.86653		0.151951	0.145078	-0.0499988	0.928465
Ash2l	3	0.0328836	0.151106	1.56566		0.103337	0.214592	0.76991	0.00388032
Asic1	2	0.0277778	0.141844	1.69007		0.120301	0.161074	0.313798	0.37168
Asic3	1	0	0.0141034	19.5213		0.0111857	0.0184874	0.509866	0.367359
Asna1	4	0.0271559	0.0909491	1.22489		0.05764	0.129978	0.831665	1.2249e-05
Asns	6	0.0666263	0.244507	1.33058		0.220413	0.286976	0.275477	0.0488765
Asphd2	3	0.0309534	0.0880567	1.06492		0.0499124	0.140288	1.06454	0.000934797
Aspscr1	2	0.0126582	0.0573301	1.53325		0.0647572	0.0430622	-0.419147	0.410756
Asrgl1	9	0.212064	0.459369	0.80151		0.296965	0.566895	0.678066	9.13808e-10
Ass1	2	0.0151038	0.0669421	1.51534		0.031746	0.0979782	1.16121	0.000127983
Astn1	4	0.200997	0.423787	0.806376		0.54717	0.253659	-0.850356	1.4946e-08
Asxl1	2	0.0261153	0.0940439	1.31626		0.112957	0.0589812	-0.677988	0.111853
Atad1	4	0.128214	0.267239	0.771009		0.222517	0.336525	0.444318	0.00320333
Atad3a	5	0.0496219	0.176571	1.29527		0.178156	0.173885	-0.0251564	0.956389
Atat1	1	0	0.0405405	19.5469		0.0485437	0.0318021	-0.440374	0.434607
Atcay	16	0.152049	0.38619	0.947008		0.376425	0.398502	0.058406	0.639474
Ate1	2	0.0400729	0.166329	1.48985		0.167785	0.164103	-0.0242011	0.978261
Atf2	3	0.117483	0.369376	1.23697		0.42547	0.302083	-0.389305	0.0627871
Atf5	6	0.0460097	0.16049	1.2688		0.101753	0.192844	0.654891	9.0885e-05
Atf6b	4	0.0532175	0.140192	0.990906		0.122241	0.16646	0.320226	0.126303
Atg101	2	0.00990835	0.029808	1.11145		0.0331159	0.0254011	-0.269137	0.486304
Atg12	4	0.0253789	0.123929	1.6109		0.0940877	0.156057	0.52199	0.0386686
Atg13	3	0.0754438	0.188172	0.953277		0.100171	0.284774	1.11059	1.9555e-07
Atg14	3	0.00713436	0.10904	2.76144		0.106667	0.113065	0.060471	0.935491
Atg3	2	0.00447094	0.0317881	1.97528		0.032646	0.030881	-0.0564789	0.942549
Atg4b	4	0.0487145	0.160341	1.21998		0.182741	0.131939	-0.338953	0.165505
Atg4d	1	0.0330189	0.0813253	0.952625		0.0253165	0.132184	1.76887	0.00546449
Atg9a	2	0.00941176	0.0425311	1.52505		0.0342342	0.0537897	0.461854	0.243399
Atl1	9	0.165068	0.397937	0.906648		0.389706	0.410351	0.0540217	0.746702
Atl2	5	0.038835	0.2504	1.90732		0.229779	0.278834	0.203833	0.467522
Atn1	1	0.0134875	0.0603291	1.5467		0.0199005	0.0796703	1.45007	0.0215853
Atox1	1	0.00934977	0.0212876	0.834899		0.0130208	0.0267703	0.734771	0.0949155
Atp13a1	3	0.0176565	0.132804	2.05714		0.168126	0.0677419	-0.943843	0.00617828
Atp13a2	8	0.0652748	0.162885	0.926818		0.118508	0.219785	0.630603	1.4946e-08
Atp1a1	4	0.02361	0.0632904	0.996092		0.0479287	0.0873744	0.61052	5.63524e-06
Atp1a2	17	0.389095	1.11878	1.1011		0.79633	1.36261	0.572715	2.08895e-17
Atp1a3	3	0.0171689	0.0329101	0.655969		0.0228445	0.0483203	0.757733	8.70042e-11
Atp1b2	6	0.092069	0.249629	1.02447		0.186335	0.313526	0.542456	0.000121283
Atp1b3	2	0.0384172	0.0849979	0.818154		0.0586713	0.110553	0.660631	0.00788208
Atp2a2	1	0.013663	0.0298507	0.798068		0.0232794	0.0415913	0.599251	0.0956407
Atp2b1	7	0.133087	0.393603	1.12302		0.374204	0.423684	0.131682	0.483536
Atp2b2	9	0.133603	0.380733	1.07549		0.341611	0.454269	0.298114	0.0281248
Atp2b3	6	0.0865385	0.274642	1.18721		0.253041	0.31327	0.22405	0.255621
Atp2c1	2	0.022338	0.0829787	1.34344		0.0704091	0.0989144	0.354814	0.217079
Atp5d	1	0.00124896	0.00673129	1.68996		0.00833768	0.00501393	-0.511911	0.335907
Atp5e	1	0.00289726	0.00601892	0.734278		0.00178344	0.00948411	1.67882	1.16729e-07
Atp5g1	2	0.0286738	0.0780856	1.02721		0.0443548	0.134228	1.15436	0.000143405
Atp5j	2	0.00964563	0.0404349	1.44878		0.0236011	0.0573394	0.904915	0.000182699
Atp5j2	1	0.0125628	0.0309237	0.919551		0.0300097	0.0315717	0.0523535	0.912591
Atp5md	2	0.0104167	0.0315742	1.11962		0.0172166	0.0381579	0.806474	0.0311197
Atp6ap2	2	0.0209102	0.0419526	0.706991		0.0377588	0.0495322	0.277422	0.265358
Atp6v0a1	5	0.0416278	0.0944007	0.829482		0.0756328	0.124758	0.51051	0.00152729
Atp6v0a2	3	0.0753769	0.270217	1.34567		0.262639	0.278873	0.0659263	0.824055
Atp6v0d1	1	0.0066267	0.0127139	0.657739		0.0103336	0.0156477	0.420307	0.130649
Atp6v1a	5	0.0886918	0.191569	0.791249		0.177416	0.209581	0.173303	0.199517
Atp6v1b2	1	0	0.00687679	19.4125		0.00399467	0.0121261	1.1186	0.0236408
Atp6v1c1	5	0.0747183	0.189711	0.955404		0.164992	0.235576	0.370842	0.000999852
Atp6v1d	1	0.0228438	0.047195	0.750844		0.0416351	0.0551351	0.29503	0.235849
Atp6v1e1	1	0.0213362	0.0384482	0.606547		0.0397878	0.0365393	-0.0885502	0.660507
Atp6v1g2	3	0.0201042	0.044887	0.811569		0.0458472	0.0440495	-0.0406089	0.899509
Atp6v1h	3	0.053639	0.123916	0.861467		0.113424	0.140625	0.224429	0.132648
Atp8a1	8	0.303182	0.688085	0.870881		0.736334	0.606143	-0.212333	0.149357
Atp8b2	4	0.0400911	0.176807	1.51904		0.215159	0.109195	-0.70585	0.0224022
Atp9a	6	0.0539516	0.119484	0.806176		0.106638	0.138559	0.267285	0.0291629
Atpaf1	1	0.0407524	0.1002	0.963636		0.0566038	0.149573	1.07545	0.00371836
Atpaf2	1	0.00949367	0.0344086	1.31316		0.0454545	0.0262172	-0.570249	0.390025
Atpif1	1	0.0154428	0.0293713	0.657119		0.0229785	0.0348577	0.428947	3.68849e-05
Atraid	3	0.0999594	0.213871	0.800679		0.180467	0.254281	0.369419	0.0411211
Atrip	2	0.00687285	0.0441176	1.87814		0.0429185	0.0457143	0.0645385	0.960982
Atrn	2	0.0173244	0.116095	1.9534		0.0965517	0.150485	0.472531	0.125669
Atxn10	3	0.024365	0.0482695	0.691716		0.0479808	0.0486665	0.0144218	0.990433
Atxn2	2	0.0248588	0.114019	1.56934		0.0915805	0.152672	0.543607	0.0857747
Atxn2l	4	0.066217	0.153431	0.862735		0.124199	0.198777	0.489726	0.019959
Atxn7l3	5	0.0331797	0.125523	1.34932		0.0869061	0.159904	0.624712	0.00299962
Atxn7l3b	5	0.0896552	0.21186	0.885155		0.202312	0.22297	0.101539	0.471682
AU040320	1	0	0.0352622	19.0842		0.0239774	0.0554156	0.870489	0.023627
Auh	1	0.0158228	0.125392	2.18802		0.0671937	0.348485	2.00491	4.72577e-07
Aup1	1	0.00877193	0.0241692	1.02918		0.00970874	0.0368272	1.36098	0.0770416
Aurkaip1	4	0.0394737	0.160219	1.43187		0.145935	0.181279	0.226089	0.169215
Auts2	2	0.0143266	0.0981789	1.96782		0.0803109	0.126273	0.476774	0.132272
Avl9	1	0	0.0271605	18.7991		0.0324324	0.0227273	-0.365574	0.682742
Avpi1	2	0.0034904	0.0933522	3.33242		0.0810811	0.106825	0.289248	0.554034
AW047730	1	0.00526316	0.031068	1.80173		0.0246914	0.0322581	0.275103	0.758454
AW209491	1	0.00496278	0.0375235	2.05627		0.00749064	0.0676692	2.26353	0.00913222
Azin1	11	0.141785	0.3393	0.89093		0.320012	0.362299	0.128078	0.330163
B230118H07Rik	3	0.00238854	0.119412	3.95172		0.0977881	0.143411	0.398755	0.207549
B230217C12Rik	1	0.0614035	0.0853242	0.354808		0.0362319	0.116279	1.25276	0.0385577
B230219D22Rik	6	0.155678	0.515896	1.26173		0.4266	0.637138	0.439648	0.000447245
B2m	2	0.0663082	0.121939	0.638398		0.122249	0.121724	-0.00458294	0.999664
B3galnt1	5	0.125	0.390897	1.19622		0.281207	0.545866	0.721002	1.17489e-07
B3galt2	5	0.0609244	0.307425	1.66979		0.238095	0.354291	0.422153	0.0979906
B3galt5	1	0.017316	0.097973	1.8187		0.0735931	0.125	0.586853	0.238102
B3galt6	1	0	0.0446927	18.7793		0.0353982	0.0606061	0.564213	0.570782
B3gat1	5	0.0285652	0.0994575	1.26191		0.137339	0.0661126	-0.745635	0.00209538
B3gat3	4	0.0505772	0.158037	1.16691		0.0986518	0.230216	0.881726	3.25282e-08
B4galnt1	1	0.00548697	0.0204403	1.33028		0.0187166	0.0229008	0.206034	0.824666
B4galnt2	1	0	0.0123239	19.5635		0	0.02	19.9314	0.999664
B4galnt4	5	0.0483676	0.143062	1.10375		0.114715	0.186074	0.498409	0.0213043
B4galt2	9	0.0526628	0.216707	1.43314		0.164646	0.256848	0.455177	0.00287196
B4galt3	3	0.0760296	0.194489	0.980613		0.152113	0.251908	0.540115	0.0042401
B4galt5	1	0	0.0282258	18.4625		0.0127551	0.0454545	1.30446	0.0318366
B4galt6	3	0.112092	0.300885	1.05501		0.262295	0.346154	0.308523	0.164683
B630019K06Rik	1	0.0139969	0.0365714	0.983593		0.0148936	0.0617284	1.47052	0.00306255
B9d1	1	0.00243902	0.0314607	2.58666		0.0315789	0.0300752	-0.0503418	0.985623
Baalc	1	0.0229645	0.0690335	1.14894		0.109091	0.0367893	-1.165	0.00717665
Babam1	2	0.019544	0.0670732	1.25741		0.0701422	0.0635268	-0.102484	0.798585
Babam2	2	0	0.0443656	19.5289		0.0404355	0.0495868	0.208698	0.733374
Bace1	6	0.154358	0.455011	1.13385		0.415811	0.510545	0.222359	0.168131
Bag1	2	0.00715259	0.0239422	1.21663		0.0200861	0.02687	0.294416	0.410315
Bag4	2	0.0108499	0.0816327	2.05431		0.0803213	0.0839161	0.045657	0.967358
Bag5	4	0.0776928	0.228085	1.11605		0.188383	0.275093	0.401643	0.0584025
Bag6	8	0.0239001	0.0913382	1.34918		0.0712166	0.116831	0.500768	0.00401402
Bahd1	3	0.00405771	0.0402969	2.30783		0.0410023	0.0391426	-0.0470448	0.958623
Baiap2	4	0.0547303	0.136672	0.936156		0.117143	0.173795	0.40918	0.0411211
Baiap3	1	0	0.0132075	19.4252		0.022293	0	-19.8798	0.999664
Bambi	1	0.00398406	0.0449102	2.46432		0.0213675	0.0699301	1.23652	0.0621926
Bap1	9	0.0662286	0.191701	1.07697		0.121443	0.273472	0.829024	5.63908e-09
Basp1	2	0.010252	0.0323098	1.15905		0.040103	0.0253103	-0.467758	0.0014404
Bax	1	0.0010433	0.013267	2.55521		0.00923788	0.0169671	0.615798	0.260555
Baz1b	5	0.104736	0.466309	1.57014		0.538394	0.377049	-0.391739	0.0346788
Bbc3	1	0	0.0136986	19.9749		0.00902256	0.022409	0.923334	0.166233
Bbip1	2	0.0403633	0.114098	1.07749		0.0734394	0.147117	0.733763	0.00395681
Bbs4	1	0.015873	0.0632911	1.43251		0.0526316	0.0662252	0.244197	0.725346
BC004004	4	0.0490046	0.145916	1.11595		0.0718841	0.207969	1.09759	1.6215e-06
BC005537	5	0.0515274	0.145187	1.05502		0.174861	0.113341	-0.446265	0.0199309
BC005624	4	0.101954	0.254417	0.95435		0.194468	0.331361	0.569577	5.9974e-05
BC029722	4	0.0771562	0.167073	0.795788		0.138329	0.188161	0.320653	0.150641
BC031181	2	0.00377572	0.021455	1.74626		0.00988794	0.0382226	1.36645	5.74536e-05
Bcam	1	0.00534759	0.0330189	1.84865		0.019084	0.0555556	1.10642	0.10517
Bcan	4	0.0365515	0.143415	1.39435		0.0949264	0.180564	0.665159	0.010084
Bcar1	4	0.013103	0.138996	2.39369		0.062423	0.267586	1.50902	8.63557e-13
Bcat1	4	0.0259205	0.0978166	1.34632		0.0510511	0.162839	1.18865	2.12887e-07
Bccip	2	0.00504202	0.053851	2.39318		0.0552147	0.0516963	-0.0676513	0.918371
Bckdha	4	0.0225282	0.0934761	1.44094		0.095533	0.0909583	-0.0502409	0.900039
Bckdk	1	0.00505051	0.0366379	2.01386		0.062963	0	-19.7708	0.999664
Bcl11a	1	0.033275	0.0810458	0.940887		0.070615	0.095092	0.324292	0.33679
Bcl2l2	1	0	0.0228311	19.5658		0.0292683	0.0171674	-0.545882	0.53747
Bcl7a	2	0.0561122	0.140541	0.962546		0.164948	0.113636	-0.400208	0.281604
Bcl7b	1	0.00945626	0.0325077	1.25835		0.0264901	0.0466321	0.586427	0.303586
Bcl7c	2	0.00919963	0.0601641	1.90385		0.0462428	0.0726644	0.465562	0.31866
Bclaf1	1	0.0115607	0.0473083	1.44591		0.0625	0.0268199	-0.883374	0.0956336
Bcr	12	0.0715162	0.412424	1.78112		0.296225	0.541353	0.624121	1.08029e-05
Bdh1	1	0.0180412	0.0419236	0.867809		0.0380849	0.0469417	0.218339	0.512118
Bdnf	7	0.0544373	0.362538	1.94145		0.291667	0.429773	0.408448	0.0742922
Becn1	7	0.07201	0.165725	0.847143		0.141291	0.198657	0.349157	0.00646039
Begain	8	0.0752318	0.26649	1.28919		0.23565	0.290608	0.216734	0.238102
Bend6	4	0.222389	0.608358	1.11411		0.513674	0.673788	0.318341	0.0351141
Bex1	1	0.0057677	0.0130933	0.827222		0.00965018	0.0171797	0.584382	0.029959
Bex3	1	0.0102857	0.0185857	0.600057		0.0146999	0.0234335	0.475232	0.0762144
Bhlhb9	4	0.0273038	0.105263	1.36926		0.108738	0.100058	-0.0854164	0.781145
Bhlhe22	3	0.0185071	0.0488697	0.981239		0.0424577	0.0548253	0.259833	0.321798
Bhlhe40	1	0.00311526	0.0368932	2.50618		0.00928793	0.0758294	2.1693	0.00289818
Bicd2	6	0.0376232	0.189509	1.64262		0.2208	0.154399	-0.369144	0.122256
Bicdl1	5	0.0208768	0.12495	1.8104		0.059415	0.175193	1.10505	0.00206275
Bin1	3	0.0335891	0.0899617	1.00437		0.0910607	0.0880282	-0.0349115	0.926919
Blcap	2	0.0114242	0.0330169	1.0722		0.0300136	0.0376176	0.229686	0.609527
Blmh	6	0.0503181	0.155039	1.14307		0.137518	0.179865	0.275705	0.0712258
Blnk	2	0.025974	0.17479	1.98487		0.141988	0.333333	0.962083	0.00896978
Bloc1s1	4	0.0192418	0.0592731	1.13518		0.0680915	0.0507073	-0.299194	0.125327
Bloc1s2	1	0.0099723	0.0200148	0.706858		0.0359116	0.0016	-3.14603	0.00754849
Bloc1s3	1	0	0.05	19.4917		0.0271739	0.0808824	1.14753	0.0817181
Bloc1s4	1	0.0722611	0.145313	0.780615		0.144	0.14717	0.0254837	0.973266
Bloc1s5	1	0.107042	0.186693	0.649673		0.0978044	0.274704	1.25097	2.06565e-10
Blzf1	1	0.00414938	0.0338164	2.12823		0.0462963	0.020202	-0.856273	0.255071
Bmerb1	3	0.0267945	0.0562068	0.750785		0.0736994	0.0382166	-0.668779	0.000191717
Bmi1	1	0.0611111	0.106227	0.602131		0.0710059	0.167401	0.967178	0.00220481
Bmp1	1	0.0132275	0.0385965	1.09691		0.0271739	0.056	0.753173	0.321103
Bmpr2	2	0.0241411	0.0783476	1.20506		0.0760456	0.0813008	0.0695577	0.893735
Bmt2	1	0.0143885	0.0589971	1.45737		0.0864865	0.0213904	-1.46588	0.0278306
Bmyc	4	0.0311323	0.0957563	1.13998		0.114185	0.0657613	-0.564177	0.0520138
Bnip2	1	0	0.037234	18.9907		0.0133929	0.0643275	1.62227	0.0367429
Bnip3	3	0.0448072	0.113064	0.94895		0.10989	0.118605	0.0793347	0.739435
Bnip3l	3	0.0653951	0.15245	0.876504		0.127883	0.179003	0.354249	0.0909439
Bod1	2	0.0305098	0.0875862	1.08398		0.0654942	0.116707	0.604531	0.00413704
Bola1	1	0.0119522	0.037182	1.16078		0.0273438	0.0470588	0.563388	0.364974
Bola2	1	0.00266312	0.0127725	1.57799		0.0111643	0.0139098	0.222653	0.552997
Bop1	2	0.0104895	0.0730381	1.97255		0.091133	0.0421053	-0.797507	0.0629171
Borcs6	2	0.00224215	0.106695	3.91623		0.0827586	0.143617	0.583479	0.0919214
Borcs8	1	0.00916031	0.0206795	0.825956		0	0.0388889	19.8157	0.999664
Bpgm	3	0.11285	0.240501	0.80189		0.160267	0.320802	0.752175	2.09324e-05
Bphl	3	0.0240964	0.0868102	1.30296		0.0752896	0.0994358	0.286461	0.30404
Bpnt1	2	0.0192771	0.102113	1.70988		0.0946565	0.112266	0.179903	0.640678
Brap	3	0.00717703	0.071048	2.31404		0.0900901	0.0434783	-0.74444	0.0920196
Brcc3	1	0.00510204	0.0766551	2.78431		0.0466667	0.0892857	0.694547	0.238895
Brd1	1	0.0307018	0.125984	1.51531		0.122995	0.128866	0.0533493	0.939883
Brd2	9	0.129603	0.272186	0.758217		0.197006	0.345319	0.578229	1.15985e-09
Brd3	3	0.00495868	0.109375	3.12913		0.0858257	0.132986	0.454238	0.185501
Brd4	6	0.0762797	0.235884	1.15625		0.193457	0.289114	0.418378	0.0340603
Brd7	3	0.069863	0.246168	1.32153		0.251613	0.239264	-0.0548082	0.895938
Brd8	1	0.0121951	0.0675676	1.76978		0.044335	0.0909091	0.768048	0.179123
Brd9	2	0.0188531	0.0606061	1.18902		0.043578	0.0814607	0.645122	0.0705106
Brf1	2	0.0236842	0.101124	1.49151		0.0769231	0.121951	0.484508	0.176628
Bri3	2	0.0213552	0.064588	1.12882		0.0695771	0.0586319	-0.17681	0.55929
Bri3bp	6	0.0446235	0.18248	1.4318		0.161461	0.207248	0.257527	0.276659
Brinp2	4	0.0362622	0.169053	1.57351		0.198408	0.130081	-0.439979	0.0597988
Brk1	1	0.0159257	0.0356429	0.825857		0.0269906	0.0440789	0.508214	0.0334168
Brms1	1	0.00236967	0.0148515	1.84794		0.0162162	0.0127119	-0.247032	0.835553
Brox	6	0.208275	0.481994	0.887485		0.476728	0.488069	0.0255675	0.913969
Brsk1	6	0.0363881	0.0901541	0.916334		0.0693359	0.103438	0.405771	0.0144849
Brsk2	6	0.0870388	0.262168	1.1327		0.3104	0.210224	-0.407142	0.0384348
Brwd1	6	0.102429	0.62631	1.9037		0.717557	0.483582	-0.437972	0.00642845
Bscl2	1	0.0186418	0.0352941	0.655424		0.0243902	0.0518519	0.782759	0.125327
Bsdc1	5	0.106646	0.226106	0.776204		0.202622	0.263659	0.27612	0.13321
Bsg	1	0.00149155	0.00567445	1.34036		0.00379507	0.00847116	0.80767	0.0485252
Bsn	2	0.00858369	0.0472813	1.72587		0.0510806	0.0447368	-0.135856	0.82578
Btaf1	2	0	0.159393	22.6166		0.119718	0.205761	0.588416	0.139724
Btbd1	6	0.271709	0.554713	0.764385		0.391588	0.683748	0.610877	1.79384e-13
Btbd10	1	0	0.0844444	20.0292		0.057971	0.115385	0.751211	0.180674
Btbd2	4	0.0371325	0.0890555	0.887955		0.0292113	0.1446	1.62891	1.79566e-07
Btbd3	9	0.0546559	0.345406	1.87671		0.277556	0.380945	0.328558	0.0140129
Btbd7	1	0.0038836	0.00883764	0.827243		0.00493286	0.0105685	0.76764	0.0106984
Btf3	1	0.00522428	0.0166694	1.17183		0.0121335	0.0209391	0.554604	0.0229135
Btf3l4	5	0.179225	0.385067	0.808415		0.39415	0.376896	-0.0485017	0.789327
Btg1	1	0.00770218	0.0156091	0.71435		0.0242891	0.00397141	-1.83152	0.000656306
Btg2	3	0.0133591	0.0442433	1.2079		0.048774	0.0365688	-0.292127	0.323526
Btrc	4	0.0594059	0.235427	1.4227		0.218182	0.260388	0.188066	0.488133
Bub3	1	0.00921659	0.0248139	1.00627		0.0165289	0.0372671	0.834311	0.315085
Bud31	2	0.0206612	0.0451977	0.795265		0.0279163	0.0677966	0.907733	2.48186e-05
Bysl	1	0	0.0117329	19.0968		0	0.0240296	19.8476	0.999664
Bzw1	4	0.0481664	0.15	1.16208		0.146621	0.154058	0.0514095	0.840901
Bzw2	3	0.121148	0.255706	0.794884		0.214809	0.310458	0.403244	0.0260419
C1d	1	0.0107836	0.0253731	0.870522		0.0137615	0.0391304	1.07109	0.00259454
C1qbp	2	0.0506931	0.100681	0.71215		0.07625	0.138196	0.627384	0.00212739
C1ql2	2	0.0316964	0.0904523	1.07892		0.0891089	0.0932642	0.0477544	0.925995
C1ql3	6	0.101237	0.266385	0.99587		0.285528	0.238876	-0.186527	0.288888
C1qtnf4	3	0.00811124	0.0303279	1.32627		0.0368906	0.0195228	-0.64222	0.174016
C230057M02Rik	2	0.00200401	0.0252398	2.54497		0.029383	0.0208333	-0.34819	0.530825
C2cd2l	3	0.0288136	0.0690345	0.88739		0.0449102	0.117647	0.987947	3.16811e-05
C2cd4b	2	0.0102564	0.068268	1.92513		0.0666667	0.0666667	1.46672e-10	1
C330007P06Rik	1	0.00347222	0.0688976	3.05573		0.00938967	0.111864	2.58687	0.00203613
C4a	1	0	0.045045	19.2994		0.0613718	0.028777	-0.791512	0.136848
C4b	1	0	0.0377622	19.4317		0.0458221	0.0290698	-0.472472	0.364739
C530008M17Rik	2	0.0377358	0.101162	1.01897		0.0974967	0.105114	0.0792351	0.844183
C9orf72	1	0.00413204	0.0113413	1.01694		0.00523149	0.0133847	0.947642	0.000429804
Cab39	6	0.10692	0.348019	1.22195		0.247129	0.475904	0.695885	1.32669e-06
Cabin1	1	0	0.0368098	20.2642		0.0391304	0.0247934	-0.471134	0.621114
Cables2	2	0.0254777	0.0952381	1.35455		0.0822622	0.113074	0.33433	0.489765
Cacna1a	3	0.0179487	0.119449	1.93		0.100639	0.136765	0.319261	0.392088
Cacna1c	1	0.0152284	0.117647	2.15434		0.126506	0.0769231	-0.552695	0.415461
Cacna1h	1	0.0109204	0.0554785	1.67146		0.0257511	0.109804	1.54045	0.000104506
Cacna2d2	3	0.0117878	0.181395	2.79205		0.165254	0.19403	0.17073	0.647926
Cacna2d3	2	0.0397351	0.12987	1.23137		0.121849	0.142857	0.170313	0.695405
Cacnb1	5	0.0979694	0.244438	0.944641		0.168937	0.332068	0.710163	0.000111246
Cacnb2	1	0	0.0814815	19.5806		0.0954774	0.0365854	-1.02232	0.192729
Cacnb3	10	0.080867	0.283421	1.27476		0.187997	0.352941	0.646828	1.63811e-05
Cacnb4	1	0	0.108974	20.9049		0.112583	0.0298507	-1.41661	0.125127
Cacng2	2	0.0251451	0.137681	1.75895		0.0921844	0.175207	0.686668	0.0223117
Cacng3	1	0.025641	0.0785124	1.17485		0.0947368	0.0192308	-1.6747	0.191796
Cacng4	1	0.0847458	0.152263	0.662588		0.109804	0.199134	0.701031	0.0204953
Cacng7	5	0.0452625	0.132126	1.08896		0.117647	0.144806	0.213287	0.271275
Cacng8	6	0.06	0.236327	1.401		0.229372	0.244464	0.0663436	0.769257
Cactin	1	0.00677966	0.0506329	2.05583		0	0.104348	20.6723	0.999664
Cacul1	2	0.0431849	0.100186	0.871095		0.118577	0.0839161	-0.364001	0.307339
Cacybp	2	0.0354267	0.0771372	0.799579		0.0601504	0.10076	0.537055	0.0275018
Cadm1	4	0.037785	0.148084	1.3941		0.153436	0.13835	-0.107412	0.649973
Cadm3	6	0.0814103	0.179249	0.805943		0.14007	0.236364	0.539796	2.40127e-05
Cadm4	4	0.0409274	0.0834185	0.72286		0.0580628	0.11858	0.729533	5.29471e-11
Cadps	11	0.242177	0.519692	0.789704		0.434188	0.624319	0.381341	8.99774e-05
Calb1	6	0.187891	0.590868	1.21758		0.548544	0.643287	0.176856	0.328129
Calb2	2	0.0133885	0.0391296	1.08552		0.0418702	0.0354643	-0.169314	0.553563
Calcoco1	10	0.0782537	0.286206	1.31794		0.293232	0.275142	-0.065536	0.754968
Calm1	2	0.0256465	0.0809131	1.17736		0.0703883	0.0900825	0.256957	0.00395681
Calm3	2	0.00709774	0.0496888	1.96761		0.0379996	0.0621591	0.50451	6.48796e-13
Caln1	2	0.0346821	0.152478	1.5426		0.115578	0.190231	0.538719	0.104655
Calu	4	0.0511104	0.187619	1.33561		0.139802	0.24	0.566713	0.00191595
Caly	1	0.00580685	0.0105072	0.597767		0.00766284	0.0160772	0.749534	0.0946834
Camk1	4	0.0315236	0.115274	1.3179		0.0569579	0.188465	1.23052	1.24535e-05
Camk1d	1	0.00239279	0.00607378	0.935218		0.00551344	0.00680447	0.21169	0.395173
Camk2a	6	0.049863	0.100288	0.707279		0.0603237	0.112568	0.632666	1.88879e-06
Camk2b	8	0.0410549	0.18318	1.51358		0.123597	0.251805	0.728037	8.64192e-15
Camk2g	8	0.0819672	0.196955	0.891285		0.175732	0.231489	0.282724	0.0792181
Camk2n1	2	0.0731922	0.139354	0.678868		0.11106	0.160189	0.392637	0.00301237
Camk2n2	2	0.0058519	0.0166623	1.05182		0.0245184	0.0103383	-0.870716	0.0488488
Camkv	7	0.0624095	0.136626	0.794285		0.101647	0.18476	0.609671	1.93901e-06
Caml	5	0.0755224	0.174618	0.858499		0.172789	0.177944	0.0304661	0.916513
Camsap1	8	0.13798	0.377795	1.03822		0.353045	0.410496	0.158311	0.417365
Camsap2	8	0.220262	0.64	1.12211		0.599623	0.686207	0.146646	0.265058
Camsap3	2	0.0192199	0.0596167	1.1526		0.0546793	0.069869	0.252976	0.568789
Camta1	7	0.13674	0.307771	0.836509		0.24408	0.389277	0.488522	0.000254546
Camta2	12	0.145819	0.512244	1.28783		0.359762	0.634592	0.591433	1.7665e-06
Cand1	9	0.317674	0.670379	0.78829		0.702465	0.62361	-0.128529	0.32881
Cant1	1	0.00823045	0.0350493	1.47633		0.0234899	0.0567823	0.917341	0.0314983
Canx	1	0.0124777	0.0251371	0.713303		0.0245171	0.0261283	0.0653004	0.903912
Cap1	5	0.0460617	0.117871	0.954212		0.113906	0.123844	0.0856776	0.688041
Cap2	2	0.0113798	0.0473644	1.44429		0.0601915	0.0311419	-0.673843	0.169389
Capn10	3	0.0474407	0.0930337	0.689044		0.0496063	0.150785	1.14663	0.000114637
Capn15	1	0.0423729	0.135802	1.26735		0.0696203	0.1875	1.1262	0.00796464
Capn2	4	0.0800572	0.21042	1.00019		0.190287	0.231405	0.206485	0.435902
Capn5	6	0.0871622	0.283828	1.21443		0.232472	0.325373	0.35244	0.0670801
Caprin1	4	0.0572337	0.120424	0.760034		0.090638	0.160514	0.58954	0.000755088
Capza1	2	0.0171821	0.125701	2.04632		0.0936768	0.155172	0.537477	0.12237
Capza2	6	0.16144	0.33297	0.75374		0.344509	0.319256	-0.0805841	0.514008
Capzb	2	0.0146927	0.0383888	0.972424		0.0433796	0.0326245	-0.290406	0.172341
Car12	1	0.0220588	0.131455	1.90359		0.112903	0.137097	0.221808	0.694789
Car2	1	0.010101	0.0896057	2.26651		0.03125	0.100877	1.24647	0.17694
Carhsp1	4	0.0619241	0.165333	1.00866		0.150376	0.177246	0.171402	0.491751
Carm1	1	0.00666667	0.0246914	1.32765		0.0387324	0.00460829	-2.1637	0.0843644
Carmil2	4	0.0322506	0.117069	1.31083		0.0812721	0.153707	0.655903	0.0019625
Cars	2	0.0305768	0.0605187	0.698032		0.0636364	0.0551181	-0.148096	0.77313
Cars2	3	0.00967742	0.2	3.09428		0.13125	0.290722	0.852456	0.00254547
Casc3	8	0.222506	0.460617	0.758705		0.355018	0.625049	0.601623	3.27171e-07
Casc4	3	0.174098	0.345622	0.748347		0.348765	0.342508	-0.0204632	0.95603
Caskin1	10	0.0640774	0.2886	1.52781		0.270102	0.304664	0.123968	0.525309
Casp3	6	0.190433	0.394186	0.763224		0.374422	0.414197	0.108052	0.467522
Castor2	9	0.110671	0.466223	1.47892		0.259972	0.579331	0.838523	1.08078e-07
Cat	3	0.05625	0.249571	1.55787		0.406114	0.148305	-1.10212	6.91049e-06
Cavin1	1	0	0.0550459	19.2932		0.0406977	0.0709677	0.588117	0.355429
Cbarp	11	0.0960699	0.245279	0.951099		0.208229	0.291024	0.342468	0.0105624
Cbfa2t3	1	0.00215517	0.0551331	3.29643		0.02849	0.0979381	1.30895	0.00454194
Cbr1	4	0.0298376	0.105358	1.2808		0.0533769	0.169583	1.18585	1.69225e-10
Cbs	1	0	0.0327869	18.7968		0	0.0625	19.9062	0.999664
Cbx1	3	0.0919325	0.197136	0.799685		0.186131	0.212151	0.140137	0.534144
Cbx3	1	0.0069735	0.0295238	1.46605		0.0471545	0.0045977	-2.37157	0.00493731
Cbx4	2	0.0133749	0.0484476	1.30491		0.0306011	0.0781108	0.961512	0.000537896
Cbx5	4	0.126502	0.356839	1.09833		0.264303	0.460018	0.607982	0.000262075
Cbx6	6	0.0853808	0.174751	0.731468		0.0885972	0.226893	0.96405	1.11075e-16
Cbx8	3	0.0297357	0.0948905	1.18256		0.121097	0.0485175	-0.939563	0.0121748
Cby1	4	0.00923788	0.0570328	1.83236		0.042685	0.0752735	0.575549	0.0395918
Cc2d1a	1	0.0347003	0.0891089	1.00113		0.0824742	0.088	0.0708917	0.939704
Cc2d1b	1	0.0382166	0.0813253	0.801045		0.114407	0	-19.123	0.999664
Ccar1	3	0.0891089	0.366393	1.51395		0.347418	0.387263	0.123712	0.614948
Ccar2	11	0.100054	0.269054	1.00483		0.204921	0.367325	0.598781	7.33198e-07
Ccdc106	1	NA	0.039548	1		0.0392927	0.0398936	0.0158025	0.999664
Ccdc115	2	0.134615	0.25759	0.717144		0.293333	0.213552	-0.363115	0.106308
Ccdc12	2	0.0045584	0.0377234	2.13007		0.0301508	0.0487409	0.48979	0.132217
Ccdc124	4	0.0286026	0.0682746	0.88008		0.0486515	0.0855217	0.573463	0.00620013
Ccdc127	2	0.0608575	0.240543	1.4716		0.308271	0.168337	-0.684485	0.00297
Ccdc136	1	0.0245399	0.0582192	0.899052		0.0899654	0.0271186	-1.26598	0.00799424
Ccdc149	1	0.00864553	0.0234043	1.01087		0.0194805	0.0308642	0.47186	0.575897
Ccdc153	1	0	0.0163666	19.1033		0.0213675	0	-19.5087	0.999664
Ccdc167	1	0	0.0163793	19.4849		0.0360531	0	-20.4516	0.999664
Ccdc174	1	0.00729927	0.03	1.43656		0.0393013	0.0163043	-0.903482	0.288064
Ccdc181	1	0	0.0412979	17.886		0	0.0853659	20.9379	0.999664
Ccdc184	1	0.0153257	0.0311573	0.725727		0.00569801	0.0588235	2.38934	0.00544199
Ccdc22	2	0.00815217	0.0761099	2.26861		0.0615385	0.099723	0.502629	0.236716
Ccdc25	1	0.00961538	0.035514	1.33306		0.0510949	0.0191571	-1.01412	0.111772
Ccdc28b	2	0.0262843	0.082232	1.16933		0.0660377	0.0964187	0.394308	0.265358
Ccdc32	1	0.0144928	0.0489796	1.25338		0.0536398	0.0436681	-0.216156	0.737005
Ccdc47	4	0.0739965	0.194578	0.998011		0.172197	0.223646	0.274955	0.125164
Ccdc6	1	0.0247934	0.0928144	1.39233		0.0693642	0.109827	0.503984	0.302281
Ccdc74a	2	0.0138408	0.118674	2.20298		0.135417	0.110236	-0.219145	0.679047
Ccdc85a	1	0.0125673	0.0275634	0.800692		0.0169851	0.0389908	0.853628	0.101857
Ccdc85b	2	0.0117676	0.0316224	0.998552		0.0398908	0.0216898	-0.618548	0.00359383
Ccdc85c	3	0.022611	0.0528564	0.859351		0.0491159	0.0554304	0.123087	0.752956
Ccdc9	4	0.0302839	0.145873	1.60167		0.162437	0.129032	-0.238892	0.32846
Ccdc91	2	0.0181681	0.0953966	1.69813		0.0960334	0.0946746	-0.0149642	0.999664
Ccdc92	2	0.00564972	0.130152	3.20156		0.0882353	0.190476	0.824483	0.0089106
Ccdc97	2	0	0.0360874	19.2191		0.0577849	0.00465116	-2.5466	0.0355616
Cck	2	0.00567376	0.0148363	0.965831		0.00931099	0.0272966	1.08464	0.00141801
Ccl27a	6	0.266819	0.943076	1.38809		0.597156	1.13642	0.748614	2.19124e-10
Ccn1	2	0.0350877	0.0809524	0.859628		0.0680062	0.10049	0.407418	0.130106
Ccnd1	7	0.101376	0.325562	1.19976		0.231938	0.41028	0.597072	7.01745e-07
Ccnd2	12	0.132562	0.358566	1.01429		0.255199	0.434853	0.548377	1.93654e-06
Ccnd3	2	0.0182648	0.0722563	1.40286		0.097503	0.0383387	-0.964049	0.0124197
Ccng1	9	0.26899	0.607467	0.854163		0.54847	0.648489	0.179418	0.0757152
Ccng2	4	0.0127971	0.0516333	1.40474		0.0630473	0.0343915	-0.613327	0.119087
Ccnh	1	0.0122449	0.0597484	1.63432		0.0733945	0.0453074	-0.512239	0.235871
Ccni	3	0.023949	0.054882	0.839706		0.0461538	0.0599727	0.266599	0.105063
Ccnl1	4	0.152575	0.323085	0.795591		0.277733	0.402367	0.404759	0.0428531
Ccnl2	3	0.108579	0.260015	0.927054		0.213376	0.361949	0.583239	0.00967878
Ccno	2	0.0217606	0.111782	1.68303		0.167421	0	-24.9929	0.999803
Ccnt1	1	0.0214286	0.0391061	0.619784		0.0144231	0.0679012	1.60501	0.0390343
Ccny	6	0.100189	0.321301	1.20352		0.282293	0.370732	0.288123	0.07903
Ccpg1	1	0	0.022541	19.994		0.0191083	0.0287356	0.41788	0.630279
Ccs	3	0.0224359	0.0911669	1.42538		0.104387	0.0759162	-0.328262	0.278843
Cct2	5	0.0597419	0.129159	0.785163		0.133001	0.12365	-0.0748213	0.627707
Cct3	2	0.00957151	0.0274616	1.06303		0.0180285	0.0429389	0.880473	1.72702e-06
Cct4	3	0.0418142	0.0847643	0.721265		0.0572773	0.120344	0.764114	9.26821e-06
Cct5	6	0.0983892	0.329445	1.24842		0.308359	0.357357	0.156117	0.0449461
Cct6a	4	0.240056	0.499049	0.803201		0.441536	0.588183	0.328863	1.35786e-07
Cct7	2	0.0429739	0.083964	0.690961		0.0675944	0.103476	0.444552	0.00411868
Cct8	1	0.014218	0.0435685	1.15005		0.0467626	0.0392157	-0.183893	0.802264
Ccz1	2	0.0253623	0.108387	1.4954		0.0913462	0.128134	0.35788	0.384747
Cd151	2	0.0262097	0.186047	2.04432		0.0853933	0.257143	1.19635	4.5401e-05
Cd164	2	0.040107	0.137391	1.2822		0.171091	0.0889831	-0.697668	0.0225862
Cd200	1	0.00391236	0.0151203	1.36321		0.0167064	0.012966	-0.257264	0.694357
Cd2bp2	5	0.0219877	0.206626	2.27822		0.177239	0.242424	0.3268	0.150264
Cd302	3	0.0400763	0.151989	1.37156		0.0854922	0.190299	0.836791	0.00270007
Cd3eap	1	0	0.101818	17.927		0.0661765	0.116959	0.625415	0.231428
Cd44	5	0.0103842	0.142857	2.64847		0.159059	0.121731	-0.275143	0.386032
Cd63	2	0.0176523	0.0448612	0.94653		0.030303	0.0684998	0.835165	5.67453e-05
Cd99l2	6	0.159087	0.341855	0.796731		0.243976	0.478154	0.714399	6.49959e-10
Cdadc1	4	0.0418848	0.231293	1.7578		0.292079	0.1571	-0.6559	0.019852
Cdc123	3	0.132797	0.269415	0.756253		0.216495	0.330428	0.464615	0.00274518
Cdc16	5	0.0354371	0.173654	1.61754		0.130952	0.244871	0.649572	0.000897273
Cdc26	3	0.0122867	0.0685798	1.7385		0.0532387	0.0871905	0.504899	0.16783
Cdc27	1	0.0463918	0.126183	1.08799		0.109091	0.126984	0.172169	0.740999
Cdc34	1	0.0154639	0.0275482	0.589778		0.0441989	0.010989	-1.42596	0.0312409
Cdc37	2	0.0170068	0.0501301	1.09785		0.0239139	0.0883721	1.34026	2.20629e-08
Cdc37l1	2	0	0.075662	19.7684		0.0923788	0.0555556	-0.527633	0.288493
Cdc42	5	0.0587199	0.14831	0.944824		0.16184	0.135539	-0.182772	0.256407
Cdc42bpb	8	0.0829606	0.304065	1.3272		0.242109	0.377011	0.460431	0.00422159
Cdc42ep4	1	0	0.0909091	19.0749		0.0338983	0.140449	1.53834	0.00422159
Cdc42se1	1	0	0.0167286	19.2792		0.0118243	0.0227273	0.664502	0.279157
Cdc42se2	8	0.131321	0.339342	0.976153		0.244898	0.456405	0.65019	1.06051e-07
Cdc5l	3	0.0544629	0.150077	1.04663		0.148562	0.152838	0.0298777	0.95914
Cdh13	5	0.0448236	0.155039	1.26343		0.12605	0.208674	0.52119	0.0228307
Cdh2	7	0.0507435	0.248815	1.61884		0.217235	0.286412	0.286703	0.0584118
Cdh22	1	0	0.0557621	18.7521		0	0.106762	19.7377	0.999664
Cdh4	2	0.0310881	0.138075	1.54685		0.12093	0.152091	0.245989	0.639474
Cdhr1	1	0.0333333	0.232143	2.17105		0.121387	0.366667	1.43281	1.75503e-05
Cdip1	3	0.0120694	0.0345333	1.0588		0.031295	0.039039	0.223717	0.545501
Cdipt	2	0.0161919	0.0725175	1.52812		0.0760234	0.0679887	-0.115867	0.728574
Cdk10	2	0.0113636	0.0694789	1.84026		0.041868	0.0986395	0.886372	0.0252569
Cdk11b	3	0.0105018	0.068055	1.88821		0.0735206	0.0590551	-0.224026	0.551914
Cdk14	2	0.0640569	0.22452	1.34072		0.118182	0.275711	0.934553	0.0107735
Cdk16	4	0.0413905	0.0930233	0.822926		0.0825057	0.0984909	0.181185	0.396233
Cdk17	3	0.1025	0.293073	1.11859		0.284897	0.30184	0.0640309	0.8089
Cdk2ap1	3	0.0265554	0.0686185	0.963577		0.0353607	0.0999556	1.06115	4.42956e-05
Cdk4	1	0.00520833	0.0148402	1.05681		0.0188324	0.00869565	-0.783033	0.355828
Cdk5	3	0.010523	0.0443675	1.45033		0.0534483	0.0333797	-0.477554	0.213752
Cdk5r1	2	0.0199147	0.0563166	1.05809		0.024032	0.099115	1.45563	0.000920718
Cdk5r2	6	0.0504953	0.106619	0.756858		0.11252	0.101664	-0.103297	0.584717
Cdk5rap2	1	0.0785156	0.134793	0.603456		0.106322	0.167492	0.525366	5.03572e-05
Cdk5rap3	5	0.0620347	0.167764	1.01651		0.0842533	0.265668	1.18602	1.16668e-06
Cdk8	2	0.0675325	0.457831	2.1395		0.462203	0.450704	-0.0326426	0.935008
Cdkl2	2	0.0578842	0.147771	0.984605		0.182741	0.112532	-0.52274	0.123991
Cdkn1a	2	0.0136778	0.0490072	1.29414		0.054093	0.0418154	-0.26373	0.287617
Cdkn2aipnl	2	0.002002	0.0363636	2.91677		0.0131579	0.0659341	1.63856	0.0125858
Cdkn2d	1	0.00982801	0.032	1.20315		0.0292683	0.0372093	0.248268	0.721568
Cdr2l	1	0	0.0404624	18.9362		0.040404	0.0372671	-0.0840831	0.951512
Cds1	1	0	0.0826446	20.5406		0.0887574	0.0583333	-0.452575	0.470655
Cds2	12	0.120418	0.366597	1.13424		0.293574	0.464088	0.47262	1.24535e-05
Cdv3	11	0.434034	0.94309	0.825417		0.780387	1.11308	0.38819	1.3792e-05
Cebpb	5	0.0913066	0.268306	1.11463		0.221953	0.356322	0.501893	0.00253253
Cebpz	3	0.0165517	0.0783972	1.57625		0.0750586	0.0825959	0.0982702	0.819895
Cebpzos	1	0	0.0302475	19.6642		0.00690846	0.0566406	2.15535	0.000372289
Celf1	5	0.100471	0.31966	1.20316		0.22016	0.468665	0.808923	1.72943e-09
Celf2	8	0.276664	0.665113	0.928758		0.458981	0.857715	0.679588	5.7864e-07
Celf3	3	0.0176471	0.0857465	1.60393		0.0517956	0.126342	0.917297	0.00108713
Celf4	8	0.0680821	0.17142	0.936513		0.149754	0.191399	0.250688	0.0922474
Celf5	4	0.0415648	0.194156	1.58072		0.133206	0.260331	0.70348	0.00453108
Celf6	1	0.0025974	0.0401786	2.77723		0.015873	0.0679612	1.5087	0.0247374
Celsr2	3	0.0746544	0.299742	1.47012		0.329082	0.238727	-0.354256	0.196405
Celsr3	1	0.016129	0.0576271	1.31647		0.080402	0.0104167	-2.11698	0.0888092
Cemip	3	0.0383212	0.146754	1.38006		0.181058	0.111535	-0.508847	0.0372079
Cend1	3	0.0415041	0.116042	1.05368		0.113739	0.118025	0.038468	0.863478
Cenpb	8	0.0333545	0.124817	1.3312		0.0516474	0.171051	1.21266	6.03087e-08
Cenpv	1	0.00404858	0.0366492	2.23631		0.035461	0.0327273	-0.0830548	0.954916
Cep120	2	0.0453686	0.110199	0.9212		0.0893855	0.14557	0.517544	0.16022
Cep170b	16	0.167751	0.473915	1.05808		0.457076	0.488095	0.0676596	0.622741
Cep19	2	0.0183113	0.0523636	1.06803		0.0406607	0.0680272	0.528711	0.209292
Cep85	2	0	0.148148	19.095		0.173077	0.0947368	-0.64462	0.186896
Cep85l	1	0.00215517	0.0535373	3.26537		0.0440678	0.0612245	0.346929	0.506459
Cerk	4	0.0971509	0.209589	0.798116		0.172765	0.258579	0.425945	0.0289455
Cers1	4	0.040743	0.0986066	0.898578		0.102041	0.0927536	-0.0978059	0.776575
Cers4	1	0.00795756	0.0375671	1.58231		0.0492308	0.0213675	-0.863532	0.176304
Cers5	2	0.00879121	0.0846154	2.30319		0.111349	0.0447284	-0.946727	0.0653807
Cers6	3	0.051	0.230558	1.5715		0.257143	0.189252	-0.331001	0.278186
Cetn2	1	0.0107991	0.0390071	1.31321		0.0244898	0.0501567	0.74356	0.218114
Cetn3	2	0.09299	0.177453	0.691516		0.162907	0.187835	0.156047	0.476014
Cetn4	1	0.012987	0.0235784	0.607168		0.0248139	0.0220126	-0.122658	0.897093
Cfap20	1	0.0442308	0.130194	1.17385		0.0869565	0.175141	0.801756	0.0379992
Cfap298	1	0.0102302	0.0481928	1.58898		0.024735	0.0790698	1.21944	0.022776
Cfap36	2	0.0226936	0.0627262	1.03715		0.0394366	0.0801688	0.730434	0.0151084
Cfap410	2	0.0405954	0.0915594	0.839687		0.0820189	0.0994764	0.202114	0.712054
Cfap77	1	0.0672948	0.132331	0.748502		0.027027	0.185102	2.10136	1.18313e-05
Cfl2	2	0.0200803	0.097269	1.61751		0.0660522	0.126915	0.685046	0.00160789
Cggbp1	1	0.00657895	0.0673854	2.38972		0.0520833	0.0837989	0.509605	0.344535
Cgref1	1	0.0354938	0.0834671	0.906112		0.0705882	0.0989399	0.368629	0.31866
Chadl	1	0.0192308	0.10084	1.7439		0.104712	0.0873362	-0.200671	0.620314
Chchd1	2	0.0108264	0.0376223	1.25917		0.0242424	0.0508221	0.753772	0.036182
Chchd10	1	0.00754885	0.0149551	0.691151		0.0168244	0.0132701	-0.240922	0.648397
Chchd3	4	0.0280255	0.169673	1.83707		0.180621	0.157895	-0.140404	0.657026
Chchd4	1	0.0219491	0.0458937	0.76239		0.0493942	0.0394511	-0.235177	0.489809
Chd2	2	0.0294118	0.118321	1.43817		0.205674	0.0472441	-1.55558	0.00300072
Chd3	11	0.0969663	0.26235	1.0106		0.190297	0.303117	0.476025	0.000592958
Chd4	19	0.213406	0.619107	1.08691		0.59493	0.655546	0.100325	0.36414
Chd5	7	0.0217617	0.159865	2.01417		0.10628	0.223404	0.76004	0.000408889
Chd8	1	0.0242915	0.0701382	1.10847		0.0582677	0.0947712	0.525951	0.0894039
Cherp	2	0.00578035	0.142132	3.27312		0.0900196	0.238267	1.05416	0.00101608
Chga	4	0.0205386	0.047245	0.839774		0.0309977	0.0818573	0.98396	6.42931e-11
Chgb	6	0.0725722	0.155605	0.776843		0.135564	0.189947	0.346618	0.00752218
Chid1	1	0.0237741	0.0813953	1.29156		0.0917722	0.0699301	-0.295578	0.459444
Chka	1	0.00502513	0.0149254	1.09861		0.0126147	0.0192308	0.428374	0.476014
Chkb	1	0.0300231	0.110294	1.38757		0.0531401	0.169154	1.28859	0.00183397
Chl1	3	0.128483	0.301015	0.913327		0.301193	0.300781	-0.00151998	0.999664
Chmp1a	4	0.0148544	0.0533625	1.28852		0.0528169	0.0539013	0.0205986	0.973266
Chmp2a	6	0.0517202	0.119461	0.848593		0.0928111	0.155324	0.525588	1.34632e-05
Chmp2b	1	0.0181818	0.0822622	1.57698		0.0507614	0.114583	0.883768	0.0597988
Chmp4b	3	0.0300832	0.0725293	0.894419		0.0611517	0.0860606	0.350206	0.0165023
Chmp5	3	0.17044	0.341556	0.757509		0.357036	0.33023	-0.0881383	0.569482
Chmp7	5	0.104167	0.237496	0.85177		0.208228	0.285124	0.33047	0.0165651
Chn1	1	0.0111857	0.0292398	0.979322		0.010453	0.0491803	1.58853	0.0385324
Chn2	2	0.0151515	0.150171	2.36412		0.12	0.175365	0.409272	0.213395
Chordc1	1	0.00819672	0.0584416	2.01628		0.0762712	0	-19.4184	0.999664
Chp1	6	0.085296	0.210154	0.923048		0.195173	0.225483	0.149594	0.430479
Chpf	6	0.0726566	0.273921	1.36164		0.276851	0.270514	-0.0242642	0.938672
Chpf2	3	0.0802005	0.242466	1.16351		0.169381	0.367347	0.846659	9.71807e-05
Chrac1	1	0.00188679	0.0119048	1.85215		0.0245399	0	-19.4748	0.999664
Chrnb2	1	0.0215827	0.0391459	0.613516		0.0569395	0.00355872	-2.82765	0.0170484
Chst1	7	0.0416738	0.213471	1.65863		0.170412	0.277908	0.504934	0.00588461
Chst10	2	0.0114068	0.0575673	1.64223		0.0718085	0.0246154	-1.09481	0.0906887
Chst2	8	0.0751688	0.17627	0.86512		0.147425	0.195009	0.28581	0.0768937
Chtf8	4	0.10704	0.266409	0.953631		0.327928	0.195426	-0.553059	0.00993694
Chtop	1	0.00809061	0.0210728	0.970453		0.0215176	0.0204978	-0.0495929	0.958532
Churc1	1	0.0139165	0.0289855	0.74912		0.0540541	0	-20.6341	0.999664
Ciao1	2	0.00442478	0.0565789	2.5749		0.0449438	0.0840708	0.646462	0.0833372
Ciao2a	2	0.0786517	0.191192	0.94861		0.228675	0.136842	-0.56402	0.0501797
Ciao2b	2	0.00980392	0.0298943	1.12503		0.0255639	0.0339703	0.288571	0.499826
Ciapin1	2	0.0133854	0.057101	1.47291		0.022069	0.0967239	1.51616	0.000832299
Cic	9	0.179724	0.43351	0.909691		0.405626	0.454381	0.119193	0.39603
Cinp	1	0.0512821	0.106178	0.787377		0.0431894	0.193548	1.67089	5.68006e-06
Cipc	1	0.008	0.0381232	1.59222		0.0463576	0.0315789	-0.399273	0.617087
Cir1	1	0.0850662	0.16944	0.785823		0.121762	0.236364	0.803132	0.000759744
Cirbp	1	0.00480192	0.00979992	0.718393		0.00513479	0.0179574	1.26493	0.0121872
Cisd1	2	0.0171123	0.0452854	0.987496		0.044	0.0473856	0.0758616	0.856364
Cisd2	2	0.0424242	0.148008	1.30499		0.178218	0.0987654	-0.632947	0.147562
Cisd3	2	0.0130182	0.0439331	1.232		0.0487455	0.0393754	-0.218262	0.527048
Cit	1	0.00793651	0.0848708	2.45038		0.0783133	0.0952381	0.214197	0.749604
Cited2	3	0.0251783	0.0864262	1.25411		0.0569846	0.142534	0.946299	1.2249e-05
Ciz1	1	0.0141844	0.0363322	0.963284		0.0472103	0.0289855	-0.506763	0.377039
Ckap4	2	0.0167832	0.062212	1.33334		0.0392157	0.0949721	0.913354	0.0570122
Ckap5	6	0.0490196	0.298632	1.84984		0.139907	0.509284	1.35714	7.24734e-10
Ckb	1	0.00432229	0.00779045	0.592603		0.00484688	0.0108847	0.815105	0.0063274
Ckmt1	4	0.0685015	0.178367	0.985329		0.179944	0.176248	-0.0217168	0.94382
Clasp1	1	0.0170732	0.0454545	1.0085		0.0488599	0.040724	-0.190658	0.776091
Clasp2	9	0.149235	0.48653	1.22063		0.474004	0.500373	0.0572358	0.749782
Clasrp	4	0.0288336	0.148924	1.6726		0.123894	0.196944	0.482521	0.119809
Clba1	1	0.00126904	0.0223124	2.88818		0.00731261	0.0410023	1.75855	0.00605571
Clcc1	1	0	0.0262626	18.8486		0.0103093	0.0490196	1.59908	0.0412451
Clcn3	2	0.0870712	0.181818	0.787079		0.220217	0.136461	-0.524562	0.0521111
Clcn4	7	0.159352	0.404327	0.967576		0.394835	0.417661	0.0596636	0.748368
Clcn6	2	0.00259067	0.0767263	3.42615		0.0692641	0.0875	0.243202	0.649962
Clcn7	1	0.00473934	0.0634921	2.65586		0.0737705	0.0222222	-1.25403	0.17694
Cldnd1	3	0.0333996	0.0855935	0.958816		0.0973668	0.0696517	-0.344481	0.244928
Clec16a	4	0.0815047	0.276285	1.27176		0.189152	0.383562	0.759314	0.00325069
Clec2l	3	0.0797788	0.153312	0.678719		0.1289	0.176301	0.329799	0.0559662
Clic1	1	0	0.0571429	19.6409		0.0402685	0.0682731	0.557561	0.372957
Clint1	5	0.100259	0.257576	0.976194		0.281837	0.21764	-0.272	0.284197
Clip1	6	0.0345224	0.219773	1.88253		0.206999	0.244318	0.172223	0.516603
Clip2	14	0.174493	0.436225	0.935389		0.378797	0.533858	0.354578	0.000666678
Clip3	5	0.0354699	0.0796387	0.817753		0.0575061	0.108922	0.649199	1.46509e-05
Clip4	3	0.0473876	0.157258	1.23745		0.154687	0.16	0.0356357	0.958532
Clk1	1	0.0208333	0.0514834	0.936508		0.0245023	0.0872211	1.33613	6.49156e-05
Clk2	1	0.00440529	0.0292276	1.91755		0.0486111	0	-20.5459	0.999664
Clk4	1	0.0722892	0.165138	0.931558		0.214815	0.0792079	-1.15701	0.0192148
Clns1a	4	0.111814	0.290361	1.00129		0.276812	0.311089	0.125989	0.372957
Clock	4	0.0543418	0.117214	0.784768		0.111851	0.122185	0.0910271	0.676458
Clpb	3	0.0419038	0.100334	0.893084		0.12462	0.070632	-0.586389	0.0813574
Clpp	2	0.0193705	0.0727096	1.35002		0.0969337	0.0494297	-0.698132	0.0149631
Clptm1	3	0.0130794	0.0502751	1.359		0.0344986	0.0690789	0.70606	0.0172442
Clptm1l	2	0.0301659	0.0767778	0.958151		0.0522244	0.122523	0.889505	0.00322531
Clpx	2	0.0658436	0.247338	1.42201		0.303571	0.146453	-0.817488	0.000529828
Clstn1	8	0.0276167	0.0686969	0.916448		0.0501489	0.097075	0.666407	1.06683e-09
Clstn2	10	0.283997	0.683142	0.919689		0.562121	0.800745	0.379435	0.000945542
Clstn3	3	0.0297411	0.0669815	0.824505		0.045053	0.107361	0.889666	8.51561e-07
Cltb	6	0.0678649	0.195754	1.08113		0.151408	0.246164	0.502351	0.00207999
Cltc	7	0.14542	0.273606	0.650942		0.268682	0.280895	0.0462688	0.729938
Clu	4	0.0289469	0.0603916	0.743337		0.0525097	0.070021	0.292244	0.0268441
Cluap1	1	0.0176909	0.0611511	1.28555		0.0440714	0.0983982	0.861722	0.000721865
Cluh	1	0	0.0592105	19.4429		0.0807175	0.0480769	-0.553044	0.414294
Clybl	1	0.0483871	0.112805	0.91652		0.0789474	0.142045	0.658332	0.145079
Cmas	1	0.00878294	0.0299335	1.24774		0.0361217	0.0212766	-0.544569	0.315428
Cmc1	2	0.0954274	0.236057	0.982413		0.188976	0.282051	0.453228	0.0972112
Cmip	16	0.219049	0.50803	0.859725		0.385636	0.680516	0.587022	1.62883e-13
Cmpk1	1	0.0214634	0.0640351	1.13756		0.0434783	0.0849558	0.714201	0.0156822
Cmpk2	3	0.0751391	0.242553	1.23082		0.153682	0.360169	0.927001	8.9508e-06
Cmtm4	1	0.175758	0.377193	1.04388		0.286822	0.412556	0.557462	0.0471901
Cmtm5	1	0.0179775	0.0657277	1.34624		0	0.0985915	19.976	0.999664
Cmtr1	8	0.161429	0.472291	1.114		0.402376	0.565401	0.361838	0.0148427
Cnbp	1	0.0154001	0.0324693	0.763412		0.0297126	0.0359801	0.197876	0.415562
Cndp2	11	0.135513	0.426423	1.17351		0.43555	0.414341	-0.0519268	0.740999
Cnih1	1	0.0568182	0.122056	0.836297		0.116969	0.131498	0.13368	0.652374
Cnih2	2	0.00586819	0.0138392	0.861965		0.011466	0.0152921	0.289872	0.319398
Cnih3	1	0.0299401	0.153846	1.77341		0.152941	0.140127	-0.102516	0.847172
Cnn3	2	0.0583576	0.128855	0.829081		0.147933	0.114979	-0.26965	0.117611
Cnnm1	4	0.0391882	0.157701	1.4227		0.132194	0.20438	0.45455	0.0531492
Cnot1	3	0.0945274	0.300971	1.23183		0.288687	0.321199	0.118784	0.670264
Cnot10	1	0.00664452	0.0231911	1.26677		0.0237797	0.0201342	-0.170139	0.828801
Cnot7	4	0.19916	0.363454	0.645731		0.340344	0.389006	0.147024	0.47735
Cnot8	3	0.0955968	0.249877	1.01541		0.181058	0.327731	0.646807	0.000512047
Cnp	1	0.00641026	0.0727651	2.49845		0.0787037	0.0679245	-0.158925	0.768826
Cnppd1	2	0.0391087	0.0857318	0.808943		0.0896488	0.0780399	-0.144738	0.573031
Cnpy2	1	0.016	0.0324737	0.724726		0.0289256	0.0373303	0.263771	0.411279
Cnpy3	3	0.0247934	0.0734649	1.10273		0.0400464	0.130306	1.21081	3.01313e-05
Cnr1	4	0.0968992	0.248263	0.98037		0.174785	0.3827	0.839581	2.7116e-05
Cnrip1	3	0.0442416	0.0893271	0.718012		0.0763723	0.10158	0.293887	0.324693
Cntfr	8	0.0435015	0.114175	0.97386		0.104161	0.131349	0.235362	0.21564
Cntn1	8	0.218424	0.613387	1.08465		0.523952	0.719221	0.343234	0.00543982
Cntn2	3	0.0380835	0.132597	1.27996		0.0956264	0.182271	0.675332	0.00388032
Cntnap1	1	0.00357143	0.066879	2.99556		0.0682927	0.05	-0.331223	0.622108
Cntnap2	5	0.105727	0.265128	0.952464		0.230361	0.296024	0.264653	0.0483255
Cntnap4	1	0	0.0542169	19.7285		0.0677083	0.0357143	-0.6734	0.325498
Coa6	1	0.05	0.14604	1.17843		0.141414	0.150485	0.0727952	0.89022
Cog1	2	0.0199147	0.0987074	1.64131		0.0935673	0.106509	0.136359	0.786635
Cog4	5	0.121199	0.306901	0.9679		0.292245	0.326594	0.118447	0.571214
Cog6	3	0.0440636	0.233424	1.73342		0.160194	0.325688	0.769597	0.000651762
Cog8	4	0.103627	0.334686	1.23353		0.266427	0.422764	0.504491	0.00753101
Col4a1	1	0	0.0774194	17.4056		0.0661157	0.166667	1.03851	0.0228077
Col4a2	1	0.00833333	0.0295203	1.28641		0.0295359	0.0294118	-0.0043384	0.999664
Col6a1	1	0.00787402	0.0213904	1.01309		0.0165877	0.0359712	0.793966	0.289069
Col9a3	1	0	0.0343348	18.8284		0.0506329	0	-20.0525	0.999664
Colgalt1	3	0.0733083	0.200145	1.04867		0.199525	0.201117	0.00851794	0.999664
Commd10	1	0.0078125	0.0482759	1.86284		0	0.0875	20.8107	0.999664
Commd3	2	0.0502355	0.14502	1.10998		0.1536	0.136508	-0.127183	0.689963
Commd4	1	0.00611621	0.0132626	0.781222		0.0106952	0.0157895	0.394712	0.674612
Commd6	2	0.0221729	0.0637349	1.0771		0.0181543	0.0969163	1.71549	0.000529816
Commd7	3	0.0230967	0.0841279	1.31336		0.0738137	0.102326	0.336407	0.365322
Commd9	1	0	0.00843882	19.4182		0.00967118	0.00696056	-0.331624	0.768826
Comt	3	0.0314039	0.106239	1.24429		0.113417	0.0967742	-0.164443	0.605031
Comtd1	1	0.00123153	0.0119048	2.27943		0.00956938	0.014218	0.400646	0.669272
Cop1	1	0.00615385	0.0502283	2.14486		0.085	0.0210084	-1.46533	0.0150334
Copa	10	0.140743	0.395432	1.05921		0.355893	0.451005	0.246759	0.0262892
Copb1	3	0.0846609	0.240769	1.10022		0.25	0.229819	-0.0914817	0.658643
Copb2	6	0.0602489	0.194423	1.1944		0.151717	0.254696	0.535819	0.000836681
Cope	3	0.0259811	0.088804	1.25041		0.0480312	0.138978	1.09376	6.38245e-07
Copg1	12	0.262896	0.565332	0.791759		0.467121	0.70348	0.430158	2.67252e-07
Copg2	1	0.103093	0.200528	0.780324		0.230435	0.150943	-0.521363	0.111193
Coprs	1	0.00398724	0.0173193	1.4822		0.0113924	0.0260223	0.840916	0.10517
Cops2	5	0.130832	0.310288	0.901136		0.31822	0.299891	-0.0632302	0.748175
Cops3	1	0.0230126	0.0606586	1.00852		0.075188	0.0362694	-0.770237	0.140532
Cops4	3	0.0419907	0.14604	1.28224		0.125	0.173295	0.343625	0.134325
Cops5	1	0.0139241	0.0359281	0.970471		0.0186667	0.0668258	1.32567	0.000422645
Cops6	2	0.0122491	0.0464104	1.34941		0.030581	0.0606897	0.700799	0.0280425
Cops7a	2	0.0203686	0.0447106	0.798589		0.042471	0.0483701	0.133078	0.750874
Cops8	2	0.0195667	0.0809604	1.45162		0.0625575	0.109375	0.583158	0.00275036
Copz1	3	0.0820399	0.171329	0.767456		0.13337	0.214286	0.502816	0.00331401
Coq10a	1	0.0410628	0.0950156	0.896846		0.00728155	0.252174	3.82805	5.72152e-09
Coq10b	1	0.00417537	0.0151771	1.30169		0	0.0282132	21.2075	0.999664
Coq2	1	0.0415584	0.0915033	0.842791		0.0928571	0.0893855	-0.0419237	0.965035
Coq5	5	0.201687	0.416868	0.771933		0.364381	0.483782	0.309529	0.0183202
Coq7	4	0.0471698	0.268531	1.79684		0.245059	0.289497	0.178549	0.434211
Coq9	4	0.166107	0.385664	0.901307		0.297613	0.488767	0.549101	5.8628e-06
Coro1a	4	0.0430409	0.10746	0.931381		0.106838	0.108491	0.0157779	0.99046
Coro1b	5	0.0104822	0.094983	2.2211		0.135135	0.0402762	-1.22983	0.000229329
Coro1c	5	0.034076	0.124952	1.3178		0.116989	0.135563	0.151166	0.532289
Coro2b	4	0.0394737	0.211459	1.72279		0.180361	0.256115	0.3707	0.0408256
Cotl1	5	0.040144	0.101147	0.936474		0.0924646	0.108966	0.167582	0.308386
Cox14	1	0.0045977	0.0144267	1.15345		0.0124395	0.0168492	0.307899	0.478263
Cox19	1	0.0175029	0.031355	0.597205		0.0492228	0.0177515	-1.05245	0.0285482
Cox20	1	0.0176391	0.0417193	0.885666		0.0539683	0.0336134	-0.494758	0.269584
Cox4i1	1	0	0.0319328	19.6985		0.0405405	0.0234114	-0.566776	0.360403
Cox5b	1	0.00382044	0.00760438	0.692165		0.00526091	0.00877007	0.514574	0.018822
Cox5b-ps	1	0.00632084	0.0123203	0.673455		0.0178069	0.0105549	-0.530356	0.127605
Cox6b1	1	0.0189409	0.036715	0.680143		0.0258467	0.0407555	0.47083	0.0580634
Cox6b2	4	0.047126	0.162669	1.26856		0.100729	0.202836	0.726501	0.000707673
Cox7a2l	2	0.00489197	0.0160762	1.19537		0.00507146	0.0243945	1.58046	1.21428e-05
Cox7c	1	0.00844433	0.0248516	1.09611		0.0221252	0.0262915	0.176799	0.318964
Cox8a	2	0.0143505	0.0346028	0.890404		0.0258342	0.0399868	0.444043	0.0273271
Cpeb2	2	0	0.0782396	20.8552		0.11138	0.0444444	-0.953537	0.0430878
Cpeb3	1	0	0.0823529	19.732		0.0875	0.0777778	-0.128381	0.848211
Cpeb4	3	0.0524476	0.187082	1.31849		0.169014	0.209476	0.229024	0.54161
Cplx2	10	0.0716945	0.166627	0.852953		0.142772	0.178836	0.228889	0.0534992
Cpne2	4	0.025718	0.13941	1.71926		0.081367	0.191027	0.881831	0.00111465
Cpne6	3	0.04811	0.176927	1.34687		0.116759	0.289318	0.969124	8.0712e-06
Cpsf2	3	0.164693	0.441558	1.08898		0.449438	0.430769	-0.0497187	0.84991
Cpsf3	3	0.0335887	0.104963	1.16378		0.129841	0.0762489	-0.550804	0.0440147
Cpsf6	1	0.0436893	0.0966292	0.850727		0.0942761	0.107784	0.148932	0.76042
Cpsf7	1	0.0078125	0.0144578	0.622231		0.0132743	0.015	0.123968	0.951859
Cpt1a	1	0	0.267677	18.835		0.181818	0.295652	0.635989	0.0985967
Cpt1c	8	0.0630956	0.235997	1.34119		0.203685	0.284733	0.34543	0.0252569
Cptp	1	0	0.00973574	19.3525		0.0145833	0	-19.5415	0.999664
Crbn	2	0.0793854	0.189438	0.928758		0.223228	0.14717	-0.458521	0.0621926
Creb3	2	0.00966851	0.0255888	0.981313		0.0153707	0.0440098	1.06648	0.00281652
Crebzf	1	0.00250627	0.037123	2.73076		0.028777	0.0470588	0.510826	0.446358
Creg1	1	0.0223325	0.0521739	0.879538		0.0794393	0.00763359	-2.41754	0.0484254
Creld1	2	0.0133869	0.0909747	1.95615		0.112426	0.0705219	-0.48833	0.125734
Crim1	1	0.010453	0.0311615	1.11345		0.0309278	0.0282486	-0.0933741	0.951818
Crip1	1	0.0325733	0.0621019	0.676283		0.0582822	0.0662252	0.136234	0.795006
Crip2	6	0.0316148	0.0902848	1.05922		0.0783993	0.101918	0.266337	0.196005
Cript	1	0.00273224	0.0156006	1.75518		0.00905433	0.022605	0.928695	0.0504246
Crk	3	0.078039	0.223278	1.10219		0.208955	0.241287	0.155518	0.434607
Crlf1	1	0.01	0.120141	2.60403		0.0661157	0.160494	0.993388	0.0475363
Crlf2	6	0.0350769	0.15939	1.53487		0.11898	0.19065	0.483745	0.0299824
Crmp1	3	0.0291594	0.0741573	0.948674		0.0553279	0.0991424	0.598272	1.3165e-05
Crnkl1	1	0.0077821	0.0271967	1.27103		0.0211864	0.0330579	0.4571	0.563963
Crocc	1	0	0.0483871	19.1734		0.056338	0	-20.083	0.999664
Crot	2	0.11465	0.212355	0.669594		0.253968	0.204082	-0.24686	0.514555
Crtac1	2	0.0540541	0.110415	0.743657		0.09	0.137384	0.448095	0.0728634
Crtc1	8	0.0934286	0.24376	0.978182		0.150814	0.306187	0.728142	0.0002362
Cry1	1	0.00537634	0.0419162	2.09109		0.0486726	0.0277778	-0.582605	0.512394
Cry2	6	0.0673684	0.17668	0.98276		0.158395	0.20009	0.24084	0.247529
Cryab	2	0.0276873	0.0692368	0.937851		0.0766839	0.0646798	-0.176466	0.557346
Crym	3	0.0124334	0.0809176	1.89624		0.0436959	0.127119	1.09649	3.75487e-06
Cryz	1	0.0078125	0.09375	2.5755		0.00909091	0.122093	2.71859	0.0240587
Cryzl1	2	0.0871731	0.239938	1.09572		0.254098	0.221429	-0.156161	0.504663
Cs	5	0.0276544	0.0635471	0.839242		0.0495586	0.0795053	0.478735	0.0121413
Csdc2	5	0.0890442	0.21798	0.921878		0.175703	0.242595	0.336564	0.0147238
Csde1	9	0.201089	0.416737	0.75352		0.396373	0.43749	0.103489	0.330001
Cse1l	2	0.00798403	0.111643	2.6913		0.151603	0.0633803	-0.918741	0.0496031
Csk	3	0.0476821	0.0988671	0.74671		0.116811	0.0764479	-0.437849	0.0944473
Csl	1	0	0.0228856	19.5846		0.0213115	0.0253165	0.17631	0.793308
Csnk1a1	10	0.122414	0.336048	1.03171		0.240696	0.451813	0.651602	7.00537e-08
Csnk1d	6	0.0506274	0.141217	1.04115		0.138915	0.144718	0.0419116	0.909883
Csnk1e	4	0.0377551	0.158946	1.46851		0.108992	0.228883	0.773234	9.82027e-06
Csnk1g2	1	0.0148456	0.0537065	1.32608		0.0300501	0.0733057	0.937393	0.00335237
Csnk1g3	2	0.0187266	0.188591	2.39927		0.160784	0.229226	0.392569	0.17189
Csnk2a1	9	0.219836	0.585402	1.02194		0.506494	0.676781	0.310089	0.00258721
Csnk2b	1	0.00625391	0.0259166	1.44166		0.0216323	0.0336283	0.45352	0.254992
Cspg5	2	0.014744	0.0348732	0.871075		0.0231722	0.050183	0.78648	0.00388032
Csrnp1	5	0.0530786	0.141524	0.998734		0.148467	0.128205	-0.150902	0.628938
Csrnp2	5	0.0487622	0.188314	1.37975		0.208559	0.150754	-0.336566	0.215018
Csrp1	1	0.00414938	0.0159292	1.3571		0.0169492	0.0151976	-0.110863	0.944437
Csrp2	4	0.0499603	0.128914	0.968109		0.14032	0.116816	-0.189396	0.396565
Cst3	1	0.0188803	0.0351474	0.63815		0.0308341	0.0384906	0.229722	0.157687
Cstf2	2	0.0217729	0.158129	2.05416		0.166365	0.140845	-0.180347	0.620191
Cstf2t	4	0.0720961	0.283003	1.42265		0.248	0.347188	0.36323	0.0620536
Cstf3	1	0.109453	0.244318	0.967194		0.304348	0.164835	-0.796005	0.0534253
CT010467.1	5	0.0403685	0.0912679	0.826066		0.0792709	0.106126	0.297229	1.48541e-12
Ctbp1	5	0.0503297	0.109982	0.793847		0.0711706	0.152977	0.781946	3.51326e-06
Ctdnep1	5	0.0579486	0.176696	1.1392		0.148108	0.213953	0.381477	0.0355574
Ctdp1	2	0.0333797	0.10817	1.21453		0.100358	0.122186	0.208358	0.630701
Ctdsp2	6	0.0219415	0.23355	2.40105		0.137001	0.311427	0.851383	1.73114e-05
Ctif	6	0.0239872	0.201536	2.15861		0.107677	0.288622	1.01717	2.84659e-06
Ctnna1	1	0.0333333	0.0909091	1.06471		0.0756303	0.141304	0.698757	0.219217
Ctnna2	9	0.145652	0.473239	1.21608		0.385048	0.541016	0.358353	0.0162649
Ctnnb1	8	0.0338057	0.0829451	0.903736		0.0646352	0.0977162	0.417486	0.000848227
Ctnnbip1	2	0.08491	0.162288	0.689026		0.175361	0.147783	-0.186099	0.425249
Ctnnbl1	1	0.0202206	0.0817518	1.46185		0.0423729	0.123867	1.16164	0.00104292
Ctnnd1	1	0	0.0141207	19.696		0.00456621	0.026393	1.77658	0.0564395
Ctnnd2	4	0.0539284	0.150504	1.05111		0.157283	0.145305	-0.0823259	0.805178
Ctps	3	0.0398749	0.129055	1.20508		0.113966	0.154876	0.320995	0.339757
Ctsa	6	0.0951033	0.331034	1.28803		0.26487	0.411798	0.467247	0.00390468
Ctsf	3	0.0880035	0.208396	0.904285		0.173985	0.260705	0.435588	0.035664
Ctsl	3	0.0474607	0.0934456	0.693174		0.0633181	0.142628	0.839449	5.86017e-11
Cttn	4	0.0435281	0.114188	0.982464		0.0657985	0.193694	1.11273	3.09285e-08
Cuedc2	4	0.034398	0.0633173	0.617478		0.0517483	0.0781847	0.419401	0.0243395
Cul1	4	0.0132188	0.159509	2.52785		0.105148	0.207095	0.704333	0.0152623
Cul2	1	0.0776942	0.156716	0.79123		0.163793	0.147059	-0.127586	0.767259
Cul3	2	0.0763116	0.215148	1.11141		0.186441	0.246014	0.310674	0.248252
Cul4a	2	0.019802	0.0904787	1.55568		0.0687023	0.138748	0.739819	0.00367044
Cul7	3	0.0131675	0.127622	2.3104		0.121302	0.136752	0.12527	0.731449
Cul9	1	0.0597484	0.140244	0.942739		0.145299	0.135659	-0.0798669	0.860058
Cuta	1	0.0373333	0.0732293	0.71171		0.0645503	0.0846047	0.292217	0.210251
Cux1	1	0.0044843	0.0809399	2.97303		0.106918	0.0588235	-0.649975	0.158442
Cwc15	1	0.00492611	0.0273122	1.73554		0.0325	0.0221948	-0.391976	0.321103
Cwc25	1	0.00863132	0.0276855	1.18492		0.016	0.0402844	0.948363	0.0658506
Cx3cl1	12	0.116333	0.320453	1.03061		0.243742	0.468521	0.672776	2.56374e-11
Cx3cr1	1	0.00456621	0.0224299	1.60982		0.0393443	0	-20.4902	0.999664
Cxadr	5	0.143988	0.303697	0.77974		0.314306	0.287162	-0.0960974	0.58978
Cxcl12	3	0	0.186253	18.5583		0.130435	0.217241	0.540854	0.0798037
Cxcr4	1	0.0851064	0.370844	1.84631		0.407407	0.325714	-0.35294	0.176628
Cxxc1	1	0.000890472	0.0173554	2.98652		0.020202	0.0119617	-0.532446	0.430479
Cxxc5	1	0.0102041	0.0727273	2.02918		0.0625	0.0893617	0.386597	0.32846
Cyb5a	1	0.0346359	0.0845539	0.945593		0.0674003	0.100645	0.43725	0.052223
Cyb5b	6	0.124138	0.470749	1.39373		0.410695	0.533557	0.283941	0.0525889
Cyb5d1	1	0.0122324	0.0582751	1.60882		0.0758621	0.0492958	-0.45942	0.394297
Cyb5r1	2	0.0128617	0.103297	2.12993		0.109641	0.0944882	-0.156719	0.737199
Cyb5r3	6	0.0505297	0.151908	1.1179		0.104285	0.173468	0.520671	0.00961355
Cyb5r4	3	0.0658683	0.342629	1.74807		0.275328	0.427286	0.496879	0.00834234
Cyc1	1	0.00859923	0.0212627	0.918139		0.0201843	0.0223176	0.10265	0.740515
Cyfip1	1	0	0.0365169	18.8852		0.0486111	0.0283019	-0.562046	0.452444
Cyfip2	17	0.386026	0.892682	0.869295		0.815969	0.990699	0.204889	0.0138711
Cygb	4	0.0355263	0.112159	1.16917		0.0958084	0.133739	0.3433	0.152194
Cyhr1	5	0.037594	0.113412	1.11958		0.102666	0.126417	0.212967	0.381393
Cyp46a1	4	0.016272	0.0716087	1.49576		0.0376376	0.129384	1.2582	1.44254e-10
Cyp51	1	0.019979	0.0615034	1.16771		0.0687285	0.0472973	-0.396463	0.513121
Cystm1	1	0.00615006	0.0227531	1.32509		0	0.0472813	21.3082	0.999664
Cyth1	9	0.231068	0.682946	1.13661		0.612669	0.754578	0.225397	0.0462038
Cyth2	2	0.00572451	0.025894	1.51942		0.0235174	0.0295031	0.229789	0.597081
Czib	2	0.00653061	0.0862866	2.622		0.0793651	0.0928144	0.16357	0.682742
D10Wsu102e	4	0.0327273	0.156359	1.59561		0.126273	0.196721	0.461696	0.127692
D130043K22Rik	1	0.0141844	0.0498442	1.2936		0.0788177	0	-19.6173	0.999664
D430019H16Rik	3	0.0357409	0.1015	1.0662		0.141213	0.0816327	-0.56867	0.0187866
D430041D05Rik	1	0.00479233	0.0193741	1.41168		0.0221729	0.0136364	-0.494825	0.590575
D5Ertd579e	1	0	0.0211864	18.6901		0.026616	0.0143541	-0.629997	0.499227
Daam1	3	0.0280549	0.0977901	1.27241		0.101313	0.0927419	-0.0913498	0.841311
Dab1	1	0.0774648	0.123487	0.517483		0.124464	0.122222	-0.0207284	0.999465
Dab2ip	7	0.079368	0.294532	1.34288		0.21177	0.361502	0.557074	0.000673026
Dact3	4	0.0164208	0.0491924	1.10545		0.0545081	0.0450292	-0.193437	0.358862
Dad1	2	0.0364116	0.0846063	0.867972		0.0698511	0.104324	0.419157	0.0370335
Dag1	5	0.0697306	0.155528	0.819743		0.0747126	0.248839	1.23915	1.16673e-06
Dalrd3	1	0.00136893	0.0061706	1.51059		0.00140845	0.011236	2.08652	0.0174457
Dap3	4	0.0786197	0.179979	0.854408		0.135395	0.252905	0.655697	6.42136e-08
Dapk1	7	0.137255	0.571114	1.49105		0.496063	0.686916	0.355292	0.0312648
Dapk3	2	0.0108359	0.0596303	1.73013		0.0450281	0.0851064	0.657328	0.054029
Dars	2	0.0258621	0.186597	2.0611		0.17689	0.194884	0.106796	0.679028
Daxx	2	0.0215779	0.0723327	1.2356		0.0580021	0.0906593	0.463588	0.151087
Dazap1	2	0.0428954	0.116918	1.04126		0.10104	0.140351	0.349546	0.274592
Dazap2	3	0.0926087	0.187559	0.738913		0.175403	0.19823	0.130455	0.509859
Dbi	1	0.0015528	0.116788	4.44294		0.15625	0.0932401	-0.588301	0.0367429
Dbn1	5	0.0209604	0.0477185	0.828071		0.034296	0.0653162	0.650477	1.24535e-05
Dbnl	4	0.0180632	0.0694534	1.35977		0.04769	0.0949389	0.700538	0.00228717
Dbp	1	0.00924703	0.0280584	1.12915		0.0323194	0.0219178	-0.39906	0.490762
Dbpht2	1	0.0384615	0.0769231	0.733969		0.112426	0	-22.2725	0.999664
Dcaf1	1	0.0206186	0.167401	2.25657		0.109244	0.231481	0.898525	0.0404611
Dcaf11	6	0.0188722	0.178624	2.27467		0.135605	0.227488	0.533144	0.00442478
Dcaf12	2	0.0412726	0.0830091	0.72029		0.0973236	0.0666667	-0.394321	0.229807
Dcaf13	1	0.0178218	0.0587413	1.23528		0.0606061	0.0517241	-0.167881	0.754338
Dcaf15	3	0.00449438	0.066899	2.72141		0.026287	0.137931	1.69595	0.000256595
Dcaf4	1	0.0144665	0.045208	1.17112		0.0650685	0.0229885	-1.08447	0.0549341
Dcaf5	3	0.0933476	0.209277	0.848029		0.215385	0.201188	-0.0732684	0.752956
Dcaf6	1	0.0290456	0.123153	1.5465		0.0721649	0.169811	0.966934	0.0121413
Dcaf7	13	0.225904	0.556697	0.928149		0.52175	0.596929	0.140653	0.15387
Dcaf8	4	0.1269	0.364557	1.11861		0.238185	0.51036	0.83717	3.87738e-06
Dcakd	2	0.00925926	0.0508369	1.72411		0.0414129	0.0606061	0.39065	0.339633
Dclk1	16	0.303462	0.726721	0.900622		0.603857	0.87477	0.388376	3.32461e-05
Dclk2	1	0.018315	0.0350467	0.666152		0.0344828	0.0357143	0.0363676	0.999335
Dctn1	8	0.0750476	0.187588	0.930428		0.153857	0.236926	0.442369	1.93104e-06
Dctn2	3	0.036067	0.0780669	0.78646		0.057596	0.103774	0.604577	9.75765e-06
Dctn4	4	0.0902256	0.298621	1.25164		0.349547	0.229213	-0.454415	0.027847
Dctn5	1	0.0222222	0.0569498	0.97724		0.0333863	0.0933661	1.09244	0.000549117
Dctn6	3	0.0298112	0.0821662	1.03164		0.0568047	0.110309	0.682008	0.00857994
Dcun1d1	2	0.0297398	0.153392	1.70533		0.169492	0.135802	-0.239838	0.444162
Dcun1d2	1	0	0.0601719	18.4613		0.0322581	0.113043	1.34117	0.0128337
Dcun1d4	3	0.0102506	0.140845	2.66499		0.0944882	0.209302	0.835623	0.00728577
Dcxr	5	0.0416769	0.122439	1.09409		0.132653	0.113686	-0.158186	0.560723
Dda1	3	0.0553506	0.10256	0.632921		0.0984822	0.10628	0.0788946	0.71103
Ddah1	2	0.123223	0.226726	0.666476		0.0649926	0.348115	1.83645	4.67348e-13
Ddah2	2	0.00829876	0.0327294	1.38451		0.0292165	0.0354906	0.197724	0.738348
Ddb1	4	0.0434075	0.116407	1.00508		0.095657	0.144171	0.422733	0.0150439
Ddit3	2	0.0265849	0.0623269	0.870328		0.0947368	0.0263158	-1.31622	8.46819e-06
Ddit4	3	0.0113804	0.0432633	1.34614		0.0262892	0.0699523	0.993448	0.0004091
Ddn	4	0.0773931	0.16078	0.75263		0.133263	0.176871	0.294438	0.113593
Ddost	5	0.0444062	0.137664	1.15044		0.130456	0.150169	0.144783	0.483536
Ddr1	5	0.0407189	0.131476	1.1906		0.129054	0.135005	0.0463051	0.888349
Ddrgk1	2	0	0.0243773	19.6487		0.0281996	0.0207254	-0.311731	0.597079
Ddx1	3	0.0149332	0.0493469	1.20688		0.0394022	0.0607477	0.440144	0.144399
Ddx17	7	0.152465	0.380435	0.948237		0.277473	0.529659	0.684744	4.73003e-07
Ddx18	1	0.0120846	0.161446	2.75616		0.158301	0.166667	0.0614851	0.910799
Ddx19a	2	0.0380228	0.17096	1.57341		0.105769	0.232877	0.858709	0.00479511
Ddx19b	3	0.0311688	0.189137	1.85773		0.189873	0.18797	-0.0107528	0.999664
Ddx21	1	0.00568182	0.057554	2.36903		0.0652174	0.0380952	-0.566238	0.468539
Ddx23	4	0.0291616	0.141538	1.60843		0.0803751	0.224029	1.06241	2.42225e-05
Ddx24	4	0.0477387	0.109994	0.850562		0.0939316	0.138043	0.396355	0.0231127
Ddx25	4	0.110222	0.260074	0.897755		0.228666	0.30656	0.314022	0.037043
Ddx27	1	0.0174927	0.034	0.68152		0.0516129	0.00526316	-2.33076	0.0575206
Ddx39b	4	0.0408677	0.0832961	0.722838		0.0591224	0.127037	0.782254	4.37381e-05
Ddx3x	4	0.205229	0.402102	0.72585		0.380416	0.437848	0.156599	0.331085
Ddx4	1	0	0.0108206	19.1659		0.0190931	0.0057971	-1.20543	0.103709
Ddx41	1	0	0.0190217	19.3576		0.0291667	0	-19.8266	0.999664
Ddx42	9	0.108916	0.374043	1.26407		0.302269	0.482806	0.489272	0.00151347
Ddx46	2	0.0520095	0.124601	0.911665		0.182965	0.0619195	-1.14795	0.00816319
Ddx47	3	0.0611782	0.146425	0.902154		0.219178	0.0269865	-2.16138	4.97241e-06
Ddx49	1	0.00546448	0.0737463	2.67349		0.0309278	0.131034	1.55284	0.00510742
Ddx5	1	0.0152672	0.0501567	1.22552		0.0582524	0.0353982	-0.522102	0.324693
Ddx50	4	0.0479549	0.171146	1.30393		0.149953	0.201058	0.306634	0.294878
Ddx54	2	0.0151324	0.092559	1.8508		0.105437	0.0767677	-0.332345	0.384781
Ddx56	3	0.00784656	0.0732132	2.25539		0.0807692	0.061674	-0.276253	0.538691
Ddx6	4	0.0359416	0.0945946	0.982612		0.0954003	0.0934112	-0.0215805	0.988135
Deaf1	5	0.0564215	0.128377	0.836781		0.0575816	0.183044	1.18224	5.44378e-14
Decr2	1	0.0678899	0.130856	0.726154		0.146409	0.108949	-0.338468	0.281381
Dedd2	2	0.00716113	0.0359682	1.62853		0.0310366	0.0461538	0.40452	0.307339
Def8	3	0.0357774	0.112042	1.16762		0.0820547	0.144949	0.590784	0.0118835
Degs1	5	0.104057	0.238226	0.85607		0.189045	0.302934	0.495486	0.00598088
Dek	4	0.132983	0.302691	0.867365		0.36036	0.245536	-0.414723	0.0546527
Dele1	1	0.00358423	0.0342466	2.2883		0.044843	0.020202	-0.822857	0.421561
Dennd11	2	0.0197044	0.116643	1.82846		0.0776699	0.171821	0.844205	0.0288782
Dennd2a	2	0.0151351	0.0516385	1.24581		0.0839416	0.0130719	-1.89598	0.00781145
Dennd4b	1	0.0173611	0.0648148	1.3668		0.0701754	0.0994152	0.380258	0.464405
Dennd5a	8	0.13983	0.365734	0.990642		0.286522	0.432951	0.431975	0.00151347
Desi1	7	0.0985075	0.404984	1.45914		0.313959	0.491122	0.474285	0.00155731
Dexi	1	0.0318091	0.108766	1.31227		0.0518135	0.204348	1.54756	6.76694e-07
Dffb	1	0.00371747	0.0377358	2.35231		0.0446429	0	-19.9385	0.999664
Dgat2	3	0.03663	0.0911271	0.929948		0.0827068	0.10596	0.255766	0.293559
Dgcr2	2	0.0148221	0.0333333	0.819805		0.0214634	0.0479042	0.816307	0.0698534
Dgcr6	4	0.0268347	0.0926002	1.25529		0.0904437	0.0946271	0.0462872	0.899883
Dgkd	8	0.090784	0.25687	1.06131		0.139079	0.414698	1.1282	7.50112e-13
Dgkg	5	0.122324	0.31682	0.992352		0.298373	0.349206	0.168191	0.435398
Dgkz	8	0.0728826	0.263459	1.30938		0.205578	0.312154	0.431438	0.0074872
Dhcr24	1	0.0122768	0.0658537	1.73549		0.0909091	0.0335196	-1.05895	0.05975
Dhcr7	3	0.0512543	0.162209	1.19044		0.131939	0.22467	0.565161	0.000986031
Dhdds	2	0.0413081	0.0810067	0.693949		0.08867	0.0713012	-0.227053	0.39525
Dhodh	1	0.00961538	0.0367454	1.36842		0.0315457	0.0425532	0.310747	0.733413
Dhps	5	0.100522	0.247473	0.931377		0.225338	0.271214	0.19496	0.300521
Dhrs1	1	0.00305344	0.0322581	2.38723		0.0046729	0.0494186	2.40455	0.0489985
Dhrs7	2	0.00976801	0.0529801	1.71276		0.0726744	0.0269231	-1.01647	0.0463664
Dhrs7b	2	0.109916	0.221498	0.761545		0.245872	0.18617	-0.311616	0.260162
Dhx15	5	0.0608424	0.196547	1.20048		0.157795	0.243343	0.451	0.00912315
Dhx16	2	0	0.0626398	19.4849		0.0677966	0.0501567	-0.310447	0.599683
Dhx30	5	0.0902982	0.273556	1.14643		0.219747	0.342308	0.469206	0.012781
Dhx32	3	0.0157618	0.0947165	1.82011		0.0749251	0.130672	0.57544	0.0993824
Dhx36	4	0.0837887	0.222085	1.01071		0.169788	0.273171	0.50291	0.057529
Dhx38	5	0.04662	0.294521	1.89466		0.238795	0.386007	0.511658	0.0155854
Dhx40	4	0.0806916	0.229047	1.08188		0.253788	0.198844	-0.258539	0.310716
Dhx57	1	0.0140056	0.0563003	1.43508		0.0295567	0.0882353	1.15607	0.0483325
Dhx8	2	0	0.0835735	20.2633		0.0973631	0.0497512	-0.696128	0.267198
Dhx9	3	0.0728863	0.236842	1.23614		0.261628	0.1875	-0.359855	0.211904
Diablo	6	0.0453901	0.243372	1.71311		0.255789	0.230769	-0.107283	0.651389
Dip2a	3	0.0322581	0.159159	1.63984		0.181077	0.124352	-0.395725	0.308534
Dipk1a	1	0.168285	0.346154	0.961844		0.395556	0.212121	-0.888168	0.00210263
Dipk1b	3	0.0265137	0.0774072	1.08868		0.071451	0.089467	0.231029	0.334741
Diras1	4	0.0468563	0.144265	1.14952		0.185679	0.104967	-0.591311	0.00263237
Diras2	5	0.0422982	0.146323	1.26228		0.14081	0.151976	0.0786075	0.790815
Dis3l	2	0.0182371	0.0912201	1.64734		0.0585009	0.145455	0.956642	0.0125994
Disp2	5	0.0629792	0.177081	1.05719		0.155779	0.210062	0.310235	0.0950175
Dixdc1	2	0.0418535	0.114486	1.04407		0.0917782	0.15015	0.523328	0.145797
Dkc1	1	0	0.035	18.9941		0.0245902	0.0512821	0.76274	0.270526
Dkk3	4	0.0470588	0.143596	1.14033		0.136455	0.148968	0.0909838	0.747867
Dlat	3	0.0653814	0.183057	1.07048		0.20218	0.154639	-0.284915	0.292059
Dlc1	1	0.0409836	0.111801	1.08026		0.108046	0.116216	0.0820977	0.824666
Dld	5	0.104413	0.239633	0.858763		0.18646	0.292851	0.473797	0.000248321
Dlg2	8	0.179947	0.579536	1.22202		0.521651	0.621792	0.18909	0.18721
Dlg3	13	0.23565	0.64304	1.0363		0.516468	0.852685	0.528679	5.46098e-09
Dlg4	6	0.0350438	0.075486	0.774151		0.0393895	0.104366	0.985361	3.91993e-12
Dlg5	1	0.00843882	0.0821429	2.35286		0.0330579	0.109195	1.27689	0.0561727
Dlgap1	6	0.145223	0.395846	1.04651		0.163438	0.632552	1.43712	8.64192e-15
Dlgap3	8	0.036252	0.12804	1.27344		0.0834258	0.154777	0.627081	2.13563e-06
Dlgap4	12	0.113775	0.315189	1.03604		0.184368	0.479412	0.980916	1.04013e-16
Dlst	10	0.0787324	0.243945	1.14768		0.198432	0.297913	0.416557	0.00278509
Dlx1	1	0	0.0321101	18.8831		0.0143541	0.0460251	1.19781	0.134142
Dlx1as	1	0.00160514	0.0192061	2.49981		0.0134048	0.0245098	0.614778	0.389497
Dlx5	1	0.00543478	0.0485232	2.23351		0.0424028	0.0544554	0.262834	0.670264
Dmac2	1	0	0.0826446	19.1375		0.0182648	0.165605	2.36724	0.00011745
Dmac2l	1	0.0454545	0.155844	1.35504		0.183099	0.166667	-0.113944	0.87234
Dmtf1	2	0.0181818	0.177419	2.36186		0.0585774	0.277154	1.67367	0.000447626
Dmtn	7	0.0386414	0.125392	1.18966		0.135421	0.109596	-0.215344	0.17291
Dmwd	6	0.10708	0.282997	1.00216		0.230957	0.329912	0.373897	0.00292821
Dmxl2	1	0	0.0172414	18.8525		0.00952381	0.0289855	1.13285	0.198536
Dnaja2	1	0.0013245	0.00626118	1.55829		0.00966543	0.00112233	-2.16173	0.0814029
Dnaja3	4	0.0429082	0.197065	1.56421		0.17029	0.233831	0.333827	0.202404
Dnaja4	1	0	0.0407125	17.9193		0.0163934	0.0805369	1.65927	0.0150892
Dnajb1	4	0.0204127	0.0781528	1.35712		0.0492272	0.125468	0.955091	1.34089e-05
Dnajb11	1	0.00276625	0.0415473	2.749		0.0669746	0	-19.2008	0.999664
Dnajb2	1	0	0.023569	19.8161		0.0177515	0.028169	0.472416	0.671877
Dnajb4	1	0.0361174	0.0723327	0.732799		0.0866426	0.057971	-0.432757	0.307965
Dnajb5	4	0.0143925	0.0655257	1.52865		0.0683205	0.0613121	-0.110013	0.782808
Dnajc10	2	0.0367816	0.158416	1.52418		0.22488	0.0106383	-3.16505	0.00678241
Dnajc11	4	0.116928	0.27566	0.899342		0.217035	0.356955	0.535242	0.00203415
Dnajc14	3	0.00877193	0.0693723	2.0884		0.0850709	0.048913	-0.565769	0.137403
Dnajc18	5	0.0745474	0.316479	1.49619		0.25641	0.387123	0.439906	0.0184703
Dnajc27	6	0.0703518	0.223699	1.183		0.197759	0.243953	0.21792	0.355429
Dnajc5	14	0.107376	0.352182	1.20559		0.290718	0.415691	0.366746	0.000591988
Dnajc6	7	0.124645	0.236437	0.656606		0.156875	0.345357	0.81706	9.16318e-07
Dnajc7	6	0.0688658	0.168382	0.910994		0.149868	0.193255	0.261696	0.029848
Dnajc8	1	0.00246002	0.0145251	1.78788		0.0197531	0.0102041	-0.670216	0.36358
Dnajc9	4	0.0322181	0.148673	1.55901		0.15411	0.142857	-0.0787404	0.83243
Dnal4	2	0.0103896	0.0767123	2.03316		0.0434783	0.110497	0.967584	0.0165782
Dner	5	0.0542364	0.129991	0.88955		0.115891	0.153464	0.288537	0.0671504
Dnlz	3	0.0172723	0.0428806	0.917937		0.046064	0.040566	-0.12896	0.559756
Dnm1	6	0.0722369	0.18875	0.980324		0.153338	0.247463	0.494845	5.32759e-07
Dnm1l	11	0.275905	0.649723	0.891971		0.608865	0.701785	0.151013	0.205606
Dnm2	1	0.00796813	0.0285433	1.29693		0.0212766	0.0337268	0.473488	0.364739
Dnmt1	1	0.00383142	0.0349206	2.24155		0.0457143	0.0214286	-0.782816	0.375901
Dnmt3a	3	0.0598131	0.17004	1.08302		0.0336658	0.288026	2.23622	8.03553e-09
Dnpep	3	0.0364038	0.110656	1.13713		0.0918065	0.13099	0.369006	0.220427
Dnttip1	1	0.00322061	0.0159817	1.61476		0.0163666	0.0150943	-0.0822162	0.95914
Doc2a	2	0.00944287	0.0851419	2.23783		0.052795	0.122744	0.880265	0.0122146
Doc2b	2	0.00384246	0.067052	2.89153		0.0655738	0.0684932	0.0450683	0.969522
Dohh	1	0.000696379	0.00715215	2.33576		0.00630252	0.00853242	0.30517	0.74046
Dok4	1	0.00221239	0.0304054	2.64921		0.0387097	0.0188679	-0.739057	0.430522
Dop1b	3	0.002849	0.065493	3.1561		0.0698529	0.0596026	-0.162184	0.781145
Dot1l	1	0.04	0.174528	1.62419		0.231293	0.0363636	-2.07612	0.000781476
Dpep1	1	0.00451722	0.0296097	1.90573		0.0280899	0.0300885	0.0707917	0.927569
Dpf1	4	0.0871719	0.165773	0.663032		0.122832	0.222863	0.621873	0.000143405
Dpf2	2	0.0263158	0.110138	1.47496		0.10929	0.106061	-0.0316971	0.983133
Dph3	2	0.0278746	0.1449	1.7095		0.117155	0.168126	0.388663	0.202123
Dph7	1	0.0159574	0.0449102	1.0646		0.0691244	0	-18.7154	0.999664
Dpp3	4	0.0293737	0.0812246	1.03027		0.0609446	0.113636	0.636505	0.0310421
Dpp6	7	0.0744485	0.214942	1.08075		0.154258	0.323159	0.764503	3.79958e-07
Dpp8	1	0.0193966	0.0559105	1.0966		0.0780142	0.0377907	-0.76753	0.0733431
Dpp9	1	0.00757576	0.0590164	2.10609		0.0440252	0.0753425	0.570591	0.372957
Dpy19l3	1	0.0238095	0.0874525	1.36843		0.121053	0.0408163	-1.1745	0.0770416
Dpysl2	7	0.0630507	0.251282	1.41015		0.222798	0.299748	0.308097	0.054469
Dpysl3	10	0.104167	0.240186	0.849263		0.195308	0.280196	0.369607	0.000836681
Dpysl4	3	0.0251359	0.0708168	1.05128		0.0202361	0.153128	2.06943	1.26856e-14
Dpysl5	13	0.193618	0.438944	0.837826		0.44062	0.437449	-0.00747602	0.989239
Dr1	3	0.0624277	0.177189	1.08306		0.203682	0.139073	-0.404406	0.161711
Dram2	1	0.00724638	0.0605187	2.17761		0.0418848	0.0747126	0.61359	0.293117
Drg1	2	0.0521999	0.102573	0.701701		0.083358	0.133021	0.493617	0.000343144
Drosha	5	0.0787188	0.232417	1.11438		0.206847	0.265858	0.26337	0.273481
Dscaml1	1	0.0504732	0.115	0.893866		0.151261	0.0617284	-0.996547	0.0221954
Dst	1	0.00558659	0.0520833	2.28036		0.04375	0.0509554	0.160023	0.863474
Dstn	1	0.004363	0.0196507	1.52042		0.0155595	0.0259981	0.524011	0.114959
Dstyk	1	0.0326975	0.0589286	0.616518		0.077381	0.03125	-0.955511	0.0644065
Dtd1	1	0.00175439	0.0184332	2.36888		0.01983	0.0167785	-0.170206	0.872396
Dtnb	2	0.0168776	0.0561471	1.22199		0.0983051	0	-20.3384	0.999664
Dtnbp1	2	0.0197531	0.107293	1.73746		0.0467626	0.160126	1.29067	0.000294011
Dtx1	9	0.101648	0.284785	1.05101		0.300743	0.265748	-0.127721	0.424573
Dtx3	4	0.0732282	0.218047	1.1287		0.189451	0.248841	0.288391	0.0428773
Dtx4	1	0	0.0588235	18.3369		0.07109	0.025641	-1.06752	0.267173
Dtymk	1	0.0166865	0.0416263	0.939821		0.0162075	0.0793269	1.65442	5.37764e-05
Dus1l	1	0	0.0230643	18.8395		0.0213904	0.0257511	0.190001	0.835323
Dus3l	1	0.0223464	0.0870871	1.42876		0.0931174	0.0625	-0.431898	0.496581
Dusp1	4	0.0508884	0.128951	0.949765		0.112772	0.167203	0.407942	0.0302049
Dusp18	1	0.0047619	0.0303688	1.87883		0.0261194	0.0362694	0.338774	0.664878
Dusp26	1	0.00735294	0.0944559	2.64487		0.0641283	0.126316	0.746659	0.00454194
Dusp28	1	0.017341	0.070122	1.45237		0.0473373	0.0943396	0.7402	0.18425
Dusp3	3	0.1586	0.419965	1.07028		0.217195	0.641533	1.24851	1.35042e-13
Dusp4	11	0.090535	0.279914	1.14626		0.298771	0.254871	-0.163013	0.358113
Dusp6	1	0.0160643	0.148241	2.3665		0.0854271	0.196262	0.960968	0.00647561
Dusp8	5	0.0410986	0.113425	1.02986		0.0731284	0.145355	0.701727	5.27141e-05
Dut	1	0.00518135	0.0170068	1.20051		0.00226244	0.0318182	2.67366	0.0277018
Dvl1	3	0	0.0494959	19.9223		0.0504451	0.0486763	-0.036292	0.9749
Dync1h1	23	0.21501	0.643958	1.11595		0.579663	0.732806	0.241288	0.0116106
Dync1i1	11	0.158639	0.367163	0.858593		0.286048	0.478876	0.533445	6.1939e-06
Dync1i2	3	0.0373541	0.084351	0.830535		0.0902367	0.0763563	-0.171784	0.547703
Dync1li1	3	0.0242872	0.0648496	0.995846		0.0793568	0.0427215	-0.631718	0.0540629
Dync1li2	12	0.283885	0.687031	0.918825		0.636802	0.746919	0.169235	0.090269
Dynll1	2	0.00329489	0.056314	2.86548		0.0576369	0.0543933	-0.0595902	0.943947
Dynll2	2	0.0118499	0.0266569	0.818203		0.0249755	0.0283341	0.127874	0.642947
Dynlrb1	1	0.0163399	0.0306748	0.644515		0.03	0.03125	0.0421115	0.962556
Dynlt1a	7	0.05047	0.161345	1.17825		0.126972	0.182361	0.370112	0.000408889
Dynlt1b	6	0.0233358	0.167621	1.99615		0.138344	0.18748	0.312353	1.38057e-06
Dynlt1c	8	0.0442219	0.113959	0.955425		0.0988988	0.123592	0.22602	0.0154215
Dynlt1f	7	0.0625388	0.148976	0.880536		0.130198	0.160584	0.214189	0.0318344
Dyrk1a	3	0.0762032	0.192149	0.96533		0.221649	0.147668	-0.432407	0.219556
Dyrk1b	1	0.00789474	0.0344828	1.50143		0.0226415	0.0555556	0.931855	0.181896
Dzank1	1	0.00468384	0.044289	2.28722		0.0633484	0.0223214	-1.08597	0.0869903
Dzip1	2	0.0542888	0.117396	0.804206		0.0680272	0.139969	0.759461	0.0744511
E2f1	1	0	0.0349345	19.7854		0	0.0457143	19.6679	0.999664
E2f6	1	0.041841	0.121762	1.15528		0.146597	0.0974359	-0.464499	0.239946
Eaf1	1	0.00847458	0.100457	2.57001		0.117647	0.0769231	-0.470004	0.497343
Ebag9	1	0.0330579	0.148837	1.63213		0.169355	0.0932203	-0.684727	0.15883
Ebna1bp2	1	0.00917431	0.0415162	1.54286		0.0463768	0.0334928	-0.338889	0.598599
Ebp	1	0.0528736	0.126728	0.955326		0.088968	0.196078	0.915315	0.0065283
Ebpl	1	0.0153846	0.0410557	1.00798		0.0639535	0.0326087	-0.706515	0.279782
Ecel1	1	0.0142857	0.0869565	1.88273		0.0763889	0.0967742	0.258862	0.664878
Ech1	4	0.044586	0.123599	1.0398		0.0672948	0.180946	1.01844	0.000133068
Echs1	4	0.0234522	0.0830101	1.27909		0.0458289	0.126957	1.03967	1.12733e-05
Eci1	1	0.00719424	0.0435644	1.83828		0.0551181	0.0318725	-0.572038	0.31993
Eci2	4	0.101633	0.227665	0.839365		0.386655	0.120231	-1.23926	3.94463e-11
Ecpas	1	0	0.183333	18.2578		0.169643	0.14881	-0.155808	0.758915
Ecrg4	1	0.0502793	0.0915033	0.643157		0.0870307	0.0969072	0.11837	0.706291
Ecsit	2	0.0123153	0.107892	2.21957		0.0547945	0.182254	1.26958	0.000216904
Edc3	1	0	0.0541667	19.3259		0.0504587	0.0789474	0.478088	0.615133
Edc4	3	0.021838	0.137324	1.87824		0.146233	0.124183	-0.171145	0.691263
Edem3	1	0.0125	0.0305556	0.912271		0.0621469	0	-19.7593	0.999664
Eef1a2	8	0.0680969	0.15217	0.814725		0.107362	0.197693	0.622021	5.91711e-11
Eef1akmt1	1	0.0186104	0.0364238	0.68982		0.0484848	0.0218978	-0.822423	0.167651
Eef1akmt2	1	0.0252525	0.0987055	1.44156		0.114943	0.0777778	-0.43171	0.218488
Eef1b2	1	0.0123596	0.0222463	0.597809		0.0163292	0.0264501	0.492648	0.0896461
Eef1d	7	0.106303	0.257532	0.907029		0.198304	0.320666	0.498751	3.4981e-05
Eef1e1	1	0.00886076	0.041041	1.56595		0.0428336	0.0382653	-0.117541	0.83147
Eef1g	3	0.0315401	0.0660184	0.750357		0.0461365	0.0804044	0.567133	3.78477e-08
Eef2	2	0.00666368	0.0158305	0.869876		0.0131697	0.0175872	0.291477	0.202598
Eef2k	3	0.0141343	0.192661	2.67398		0.0989957	0.322709	1.26193	9.33134e-06
Efcab5	1	0.00651042	0.0244858	1.34295		0.0203562	0.0270701	0.291918	0.635549
Efhd2	3	0.00746269	0.0554429	2.0216		0.0542495	0.0566292	0.0437385	0.926753
Efna3	3	0.0859278	0.267042	1.19807		0.195846	0.361257	0.67306	0.000416614
Efnb2	7	0.185639	0.455246	0.937406		0.349794	0.595164	0.569086	0.000791825
Efnb3	3	0.0145533	0.0490196	1.22601		0.0270197	0.0752934	1.0412	7.56537e-06
Eftud2	5	0.0777047	0.229155	1.11273		0.143996	0.369963	0.991266	3.1351e-08
Egln1	9	0.169597	0.402235	0.890312		0.460561	0.360337	-0.257073	0.0555139
Egln2	3	0.0130719	0.0430108	1.20106		0.0375174	0.0481562	0.253243	0.451421
Egr1	1	0.00606626	0.0122631	0.710106		0.00947867	0.0171073	0.598193	0.101035
Egr2	2	0.00838574	0.0727802	2.19378		0.117647	0	-22.7303	0.999664
Egr3	3	0.0488527	0.123562	0.953576		0.105956	0.138568	0.279674	0.250695
Egr4	2	0.00504909	0.0227109	1.51253		0.0229765	0.0221187	-0.0384804	0.958532
Ehbp1	1	0.00483092	0.0507937	2.40002		0.0197368	0.0797546	1.45965	0.058598
Ehbp1l1	3	0.0145329	0.114358	2.09693		0.0612981	0.173854	1.08152	0.00106125
Ehd1	4	0.0455084	0.152276	1.23517		0.101677	0.204955	0.727844	0.00041689
Ehd3	8	0.118237	0.522944	1.5395		0.419833	0.666368	0.495051	6.6873e-05
Ehmt2	9	0.112796	0.333206	1.10829		0.21121	0.451954	0.788501	8.70042e-11
Ei24	1	0.0200957	0.0420231	0.760344		0.049635	0.0341168	-0.391105	0.0965872
Eid1	1	0.0032695	0.0066509	0.713514		0.00534308	0.00809969	0.418798	0.271626
Eid2	2	0.0120385	0.0381547	1.16676		0.0298673	0.052093	0.567614	0.0811952
Eid2b	1	0.0285714	0.0907298	1.2216		0.0942623	0.0874525	-0.0824762	0.884724
Eif1a	3	0.0465632	0.0931953	0.709802		0.0650246	0.135556	0.75894	0.000863521
Eif1ad	5	0.0333561	0.103541	1.14696		0.0650035	0.15885	0.91272	9.76145e-05
Eif1ax	2	0.0263902	0.0964841	1.33255		0.102719	0.0891266	-0.149079	0.709832
Eif1b	1	0.0111684	0.02213	0.694995		0.037037	0	-21.6474	0.999664
Eif2a	3	0.105802	0.286689	1.06137		0.369085	0.223827	-0.553897	0.0073107
Eif2ak1	1	0.014652	0.101124	2.02361		0.078534	0.117318	0.444361	0.325517
Eif2ak2	1	0.0122117	0.0537815	1.52553		0.011583	0.0863095	2.08701	0.00293788
Eif2ak3	1	0.00452489	0.0342466	2.05431		0.0319489	0.0347222	0.0861117	0.950088
Eif2b2	3	0.0675935	0.151835	0.838429		0.148387	0.156762	0.0578476	0.861461
Eif2b4	7	0.0898696	0.265465	1.10886		0.249064	0.291776	0.164625	0.30827
Eif2b5	2	0.026534	0.0914106	1.27036		0.045273	0.158301	1.31135	6.74693e-05
Eif2d	2	0.0376176	0.211731	1.82076		0.0726257	0.357771	1.75468	4.96551e-07
Eif2s3x	6	0.0881089	0.244769	1.0486		0.236417	0.252405	0.0682173	0.665952
Eif3a	3	0.061205	0.101659	0.521254		0.0948567	0.11039	0.15701	0.489809
Eif3b	9	0.0820059	0.208266	0.946285		0.183051	0.245807	0.301925	0.0113671
Eif3c	5	0.0867402	0.200858	0.863183		0.158778	0.263158	0.527046	2.14198e-05
Eif3d	2	0.00287632	0.0214225	2.01726		0.0179372	0.0246103	0.319661	0.570687
Eif3e	4	0.0544465	0.132612	0.910217		0.0808395	0.172507	0.781638	1.80526e-05
Eif3f	2	0.00570314	0.0205915	1.29136		0.0169794	0.0231959	0.315111	0.392991
Eif3g	3	0.0117878	0.0323369	1.01604		0.030015	0.035473	0.168913	0.60361
Eif3h	2	0.0335196	0.0746739	0.822151		0.0675676	0.0794007	0.167522	0.438011
Eif3i	4	0.0126496	0.048434	1.35159		0.0291658	0.0713194	0.904845	0.000122406
Eif3j1	3	0.038175	0.0961114	0.94308		0.083225	0.109509	0.28351	0.174235
Eif3j2	2	0.0373396	0.104294	1.06188		0.0899225	0.118361	0.289793	0.370617
Eif3k	1	0.00828002	0.0165221	0.6992		0.0126829	0.019341	0.428736	0.321103
Eif3l	3	0.0431794	0.0840028	0.679389		0.0734487	0.0965795	0.281714	0.216989
Eif3m	3	0.0290898	0.101203	1.27132		0.0748414	0.134472	0.606578	0.00211416
Eif4a1	1	0.0362694	0.0923077	0.994059		0.0724638	0.140351	0.737066	0.240944
Eif4a2	1	0.0386598	0.12809	1.29557		0.112403	0.142157	0.268936	0.469498
Eif4a3	1	0	0.0179949	19.474		0.01875	0.0170778	-0.0951171	0.917188
Eif4b	3	0.0185626	0.0649775	1.26858		0.0535927	0.0770526	0.37107	0.122926
Eif4e	3	0.0618427	0.152174	0.931657		0.121277	0.189172	0.46845	0.00970769
Eif4e2	1	0	0.0308789	19.7166		0.0392157	0.0180723	-0.796465	0.349554
Eif4ebp2	6	0.105188	0.412378	1.41971		0.329946	0.511095	0.470096	0.0044493
Eif4enif1	3	0.174107	0.478088	1.12393		0.491613	0.45625	-0.0886501	0.708843
Eif4g1	7	0.190705	0.43074	0.850662		0.355047	0.525108	0.41728	0.000150432
Eif4g2	8	0.121994	0.246449	0.719106		0.144177	0.356707	0.933296	3.22468e-19
Eif4g3	5	0.0747065	0.208934	1.05608		0.249137	0.15246	-0.511243	0.0170112
Eif4h	2	0.0108348	0.0327542	1.11735		0.0275833	0.0383904	0.336091	0.0933345
Eif5	2	0.0311027	0.0619215	0.704348		0.053135	0.0751399	0.357884	0.156653
Eif5a	1	0.00463822	0.00875018	0.638884		0.00786296	0.00970874	0.212725	0.548626
Eif5b	6	0.156109	0.354541	0.854816		0.273082	0.45719	0.548002	1.94031e-05
Eipr1	10	0.0751566	0.291979	1.3792		0.27602	0.319902	0.152064	0.355315
Elac2	1	0	0.0412088	20.3858		0.03125	0.0571429	0.630627	0.35176
Elavl1	1	0.0154321	0.0421836	1.03313		0.0438247	0.032967	-0.295981	0.696273
Elavl3	17	0.176583	0.528361	1.11712		0.382817	0.649132	0.544234	5.85957e-08
Elfn2	8	0.0477051	0.18506	1.37306		0.130277	0.237396	0.613766	0.00149749
Elk1	1	0.0314961	0.0597345	0.669638		0.0857143	0.0580357	-0.419785	0.372476
Elmo1	4	0.0339559	0.181651	1.71498		0.169014	0.195402	0.15199	0.595975
Elmo2	4	0.0405862	0.177373	1.50998		0.149896	0.218107	0.39292	0.0983913
Elmod1	1	0.028394	0.0639193	0.848693		0.0738061	0.0502008	-0.410577	0.185199
Elmsan1	2	0.103497	0.273764	1.0668		0.328063	0.22	-0.46221	0.0784543
Eln	3	0.0263158	0.0830325	1.16832		0.0659495	0.113828	0.562252	0.0229873
Eloa	5	0.105932	0.318457	1.14508		0.316991	0.320248	0.0109188	0.999664
Elof1	3	0.0320317	0.0822669	0.960313		0.0306748	0.141956	1.57027	1.10445e-06
Elovl4	3	0.0722591	0.197683	1.05019		0.228605	0.147727	-0.465393	0.10585
Elovl5	3	0.0222085	0.133418	1.83107		0.100145	0.159322	0.484925	0.123035
Elp2	5	0.0964146	0.254641	1.004		0.225904	0.31203	0.341196	0.0496727
Elp3	2	0.0158461	0.0675491	1.47634		0.0768156	0.0500659	-0.441882	0.183985
Elp5	5	0.0414456	0.111732	1.006		0.0592562	0.165549	1.04914	1.64745e-05
Emc1	11	0.0618786	0.242142	1.38097		0.219923	0.282867	0.257557	0.153404
Emc10	1	0.0320632	0.0674956	0.781646		0.0444624	0.0955665	0.820144	2.41024e-05
Emc2	4	0.1	0.241135	0.917045		0.288693	0.195198	-0.416231	0.0368379
Emc3	5	0.0541289	0.157005	1.08593		0.151625	0.165359	0.0895467	0.731657
Emc4	2	0.0504549	0.104583	0.757061		0.093738	0.117433	0.237871	0.130897
Emc6	1	0.00953516	0.0179334	0.640193		0.0317757	0.00628931	-1.64583	0.0110209
Emc8	1	0.00506329	0.0298651	1.79992		0.0320405	0.0269663	-0.177641	0.75626
Emd	3	0.023672	0.0559614	0.871278		0.054345	0.0575577	0.0585269	0.835621
Emg1	3	0.0132483	0.0603596	1.53235		0.0338542	0.0861486	0.9518	0.012551
Eml2	5	0.0514342	0.156589	1.1348		0.0998777	0.209604	0.763919	8.92985e-05
Emx2	5	0.0812183	0.263158	1.2133		0.33239	0.219338	-0.43963	0.079577
Enah	6	0.0971524	0.375383	1.39995		0.390604	0.359752	-0.0877647	0.694689
Enc1	8	0.0958559	0.257787	1.00999		0.211485	0.31734	0.419506	0.000314573
Endod1	5	0.0317552	0.199057	1.86979		0.271647	0.0820793	-1.23613	0.000589648
Enho	1	0.00156087	0.00720981	1.53587		0.00737463	0.00705219	-0.045033	0.998093
Eno1	1	0.00263012	0.0138601	1.67331		0.0106977	0.0178363	0.518449	0.0240585
Eno1b	3	0.0183004	0.0606869	1.21312		0.0460465	0.0789626	0.550529	0.000247626
Eno2	4	0.0268845	0.0811921	1.11903		0.0775537	0.0871036	0.118566	0.492312
Enoph1	3	0.0246407	0.125768	1.66462		0.0999573	0.168803	0.548018	0.00345113
Enox1	1	0.0123457	0.037037	1.12393		0.0280899	0.0421053	0.419289	0.670454
Enpp5	5	0.0319489	0.112001	1.27062		0.0760341	0.165683	0.79727	0.000127983
Ensa	2	0.0260344	0.0805466	1.15742		0.0987831	0.0621387	-0.482648	0.0386603
Entpd4	10	0.093256	0.342448	1.32625		0.32809	0.361936	0.101685	0.452933
Entpd4b	9	0.102038	0.404776	1.4126		0.354997	0.470005	0.294028	0.0149874
Entpd6	4	0.0382968	0.0983121	0.958046		0.107383	0.0836561	-0.25576	0.406359
Ep400	2	0.0299625	0.0916569	1.14992		0.0766129	0.112676	0.404679	0.332259
Epb41l1	11	0.179233	0.385345	0.784683		0.248051	0.492861	0.709626	6.55408e-14
Epb41l3	5	0.0974314	0.304208	1.18166		0.219378	0.424498	0.703963	4.8766e-06
Epc1	2	0.00966184	0.124819	2.61828		0.104712	0.149837	0.382432	0.342693
Epdr1	1	0	0.0393836	18.3814		0.039604	0.0673401	0.560131	0.230569
Epha4	5	0.0808152	0.240196	1.12223		0.316654	0.111695	-1.08487	0.000382953
Ephb6	3	0.00843486	0.10303	2.53478		0.0804469	0.137288	0.554145	0.107389
Ephx1	9	0.071748	0.253608	1.28321		0.158471	0.341008	0.787198	3.21195e-10
Epn1	5	0.0268004	0.0658663	0.907097		0.0555612	0.0729953	0.276441	0.0497949
Epn2	3	0.0381166	0.113565	1.11753		0.089011	0.146667	0.519408	0.102679
Epop	1	0.00816803	0.0276565	1.23948		0.017284	0.0425532	0.927027	0.110958
Eprs	12	0.0900726	0.287707	1.17806		0.260339	0.323047	0.221168	0.157307
Eps15	1	0.0272904	0.054878	0.727348		0.0341463	0.0696864	0.75084	0.173282
Eps15l1	3	0.0217391	0.109375	1.64554		0.149068	0.028481	-1.69659	0.0164432
Eps8	1	0	0.0213333	17.4022		0.0300429	0.00704225	-1.47414	0.275908
Erbin	1	0	0.144404	19.1821		0.125	0.132653	0.0682083	0.928465
Erc1	4	0.0175439	0.100478	1.76628		0.133185	0.0622568	-0.778651	0.0571043
Erc2	5	0.0680029	0.317143	1.59164		0.238663	0.389254	0.521317	0.0289605
Ercc2	1	0.00507614	0.0204678	1.40989		0.0350877	0	-19.5301	0.999664
Ercc3	4	0.0551847	0.200084	1.32548		0.218685	0.171306	-0.256632	0.308529
Erdr1	4	0.0111291	0.0722433	1.88591		0.0646438	0.0792683	0.207669	0.401612
Erf	4	0.0945871	0.22583	0.904447		0.166104	0.306294	0.649179	3.52977e-08
Ergic1	2	0.0106195	0.0744417	1.97993		0.0547945	0.104384	0.670311	0.0652888
Ergic3	1	0.00127918	0.0050911	1.3851		0.00182315	0.00975293	1.68498	0.00981506
Erh	1	0.00662526	0.0168946	0.946497		0.0222917	0.0111801	-0.70138	0.0100692
Eri3	4	0.0614056	0.136092	0.814974		0.108527	0.176271	0.502585	0.000157395
Erlec1	5	0.10049	0.263397	0.997417		0.202906	0.355777	0.593947	0.00079933
Erlin2	3	0.0143816	0.111035	2.0768		0.164912	0.0347682	-1.60159	0.000522939
Ermp1	1	0.0812721	0.181507	0.919016		0.164444	0.2	0.23923	0.607537
Erp29	1	0.00869925	0.015873	0.608646		0.0187997	0.0116034	-0.489853	0.28328
Erp44	1	0	0.0238095	19.6172		0.0411765	0.034965	-0.169976	0.874703
Errfi1	1	0.00418994	0.0151163	1.29412		0.0220518	0.00443131	-1.62255	0.0241626
Esd	2	0.0287081	0.111717	1.40181		0.0629921	0.155945	0.955674	1.69906e-06
Esr2	1	0.000749625	0.030465	3.73495		0.00631579	0.0553746	2.2217	4.03385e-06
Esrra	3	0.00552486	0.080429	2.70345		0.0986056	0.0592334	-0.52312	0.157113
Etf1	7	0.0827598	0.229843	1.04295		0.210796	0.254919	0.196575	0.209806
Etfa	3	0.0236967	0.0824485	1.26678		0.0774431	0.087619	0.126942	0.688509
Etfbl	3	0.0872675	0.199105	0.864007		0.175862	0.226461	0.270952	0.153571
Etfdh	3	0.00789474	0.109091	2.66039		0.0747508	0.140271	0.652072	0.0886346
Etnk1	4	0.0655738	0.205925	1.18066		0.217028	0.190476	-0.137495	0.63628
Etv5	3	0.0279971	0.104478	1.34294		0.0515192	0.151586	1.11373	0.00238079
Evi5l	9	0.0677765	0.260167	1.36688		0.238235	0.285205	0.185323	0.205159
Evl	4	0.0678131	0.155901	0.855124		0.0794784	0.216832	1.0393	3.6739e-11
Ewsr1	1	0.0122449	0.107981	2.2788		0.097561	0.108108	0.11441	0.874953
Exd2	1	0.0159363	0.0851064	1.74819		0.068323	0.121622	0.635577	0.287476
Exoc1	1	0.0328283	0.0856031	1.01454		0.0352941	0.135135	1.45181	0.000879344
Exoc3	5	0.170883	0.457746	1.04658		0.494297	0.416667	-0.187932	0.240568
Exoc4	4	0.00736648	0.115942	2.78372		0.0912795	0.142985	0.462128	0.127081
Exoc7	5	0.0150301	0.0931174	1.8396		0.100287	0.0837989	-0.182971	0.530191
Exog	1	0.00442478	0.0604982	2.67336		0.0419162	0.0699301	0.5415	0.411279
Exosc10	3	0.179788	0.501869	1.14783		0.557143	0.422727	-0.329658	0.110162
Exosc7	1	0.00445104	0.0195349	1.49433		0.0152566	0.0282486	0.629313	0.25619
Exosc9	5	0.037292	0.176014	1.58013		0.153846	0.21149	0.33019	0.106308
Ext1	1	0.0205656	0.0972763	1.6355		0.0138408	0.204444	2.90745	6.86749e-07
Ext2	1	0.019469	0.0565657	1.10514		0.0844595	0.0150754	-1.79626	0.0122168
Extl2	2	0.045977	0.13769	1.14493		0.103093	0.210909	0.774315	0.0140939
Extl3	7	0.0542408	0.205326	1.35315		0.201687	0.210607	0.0445911	0.890517
Ezh1	2	0	0.169329	19.2523		0.184282	0.14786	-0.240062	0.556623
Ezr	1	0.0356473	0.0671233	0.666042		0.0464286	0.0804348	0.585845	0.147727
F8a	1	0.00203252	0.0330189	2.81934		0.0478261	0.0179372	-1.0116	0.162951
Faah	4	0.125478	0.271307	0.809485		0.229985	0.336794	0.410194	0.0387562
Fads1	7	0.11288	0.278906	0.928951		0.184012	0.357564	0.690105	1.12295e-08
Fads2	8	0.0789012	0.190518	0.895741		0.168435	0.206958	0.210895	0.133033
Faf1	2	0.00729927	0.057508	2.08967		0.0674603	0.045977	-0.394453	0.459296
Faf2	1	0.0327198	0.0768095	0.899999		0.0537897	0.11194	0.796309	0.0195721
Faim	1	0.0104712	0.0431655	1.45001		0.0429293	0.043379	0.0108909	0.999664
Faim2	7	0.142422	0.296517	0.756035		0.232695	0.383534	0.522241	1.94146e-05
Fam102a	2	0.0246914	0.122995	1.65673		0.0551724	0.217252	1.45761	0.000163305
Fam102b	1	0.00719424	0.0326087	1.53723		0.0289855	0.0299401	0.033387	0.999664
Fam104a	3	0.0143971	0.0873786	1.82797		0.0774908	0.0996564	0.259182	0.465763
Fam107b	1	0.0227273	0.0612903	1.03232		0.0743243	0.0531915	-0.357113	0.563963
Fam110b	1	0.0170455	0.0420712	0.929269		0.0738636	0	-19.6924	0.999664
Fam114a2	2	0.00464037	0.0703125	2.75162		0.0972973	0.0452261	-0.793095	0.113491
Fam117b	3	0.0618132	0.177419	1.09454		0.127747	0.270619	0.801678	0.00636996
Fam118a	1	0	0.0783582	19.4161		0.027972	0.136	1.69926	0.0100778
Fam120a	2	0.0478723	0.144784	1.15762		0.152269	0.137741	-0.108108	0.727996
Fam129b	2	0.0260736	0.12206	1.59344		0.0704042	0.160942	0.874849	0.000666793
Fam131a	5	0.0470351	0.17224	1.3236		0.189676	0.146051	-0.270387	0.106065
Fam131b	5	0.0864553	0.252231	1.10504		0.267579	0.233359	-0.144044	0.535882
Fam133b	3	0.0786585	0.239691	1.17093		0.182711	0.302603	0.548003	0.0052393
Fam13b	3	0.0754352	0.187118	0.9474		0.229819	0.145278	-0.4887	0.0137367
Fam13c	1	0.0116959	0.0985507	2.22332		0.125	0.0442478	-1.12678	0.0567512
Fam155a	2	0.00464576	0.0432253	2.24999		0.0223285	0.0659722	1.10568	0.0351141
Fam162a	1	0.00310881	0.01341	1.47215		0.0124164	0.0144092	0.150868	0.805221
Fam163b	5	0.0708629	0.275903	1.40179		0.281195	0.270588	-0.0406957	0.882641
Fam168a	10	0.194469	0.561847	1.09914		0.500879	0.623338	0.231701	0.0656582
Fam168b	6	0.0667061	0.168248	0.942408		0.14787	0.190009	0.257966	0.0882544
Fam171a1	3	0.078905	0.267679	1.28835		0.200161	0.365006	0.661473	0.000128612
Fam171a2	9	0.128584	0.350368	1.02772		0.303663	0.4126	0.319167	0.0187843
Fam171b	2	0.0350195	0.0628571	0.599229		0.0587571	0.0699029	0.179454	0.694689
Fam173a	1	0.0244399	0.0476744	0.692282		0.028777	0.0654628	0.86041	0.0370335
Fam174a	1	0	0.0168224	18.1557		0.00505902	0.0314465	1.854	0.011887
Fam174b	1	0.00613079	0.0113111	0.617683		0.008726	0.0150188	0.549362	0.315387
Fam177a	3	0.0545103	0.0998969	0.621277		0.0853762	0.115812	0.315401	0.0501797
Fam177a2	4	0.0572542	0.110507	0.67118		0.0906384	0.131325	0.381263	0.000824217
Fam181b	1	0.00381316	0.0157791	1.43231		0.0261011	0	-19.6413	0.999664
Fam192a	1	0.00444444	0.035316	2.10418		0.010929	0.078534	2.04292	0.0016662
Fam193b	2	0.0165631	0.121396	2.04618		0.168831	0.0101523	-2.8943	0.0142952
Fam204a	1	0	0.157895	19.2558		0.188034	0.134146	-0.40195	0.337962
Fam207a	5	0.0466336	0.186277	1.41351		0.147439	0.228031	0.452814	0.0276902
Fam20b	1	0	0.0344828	19.185		0.00858369	0.0606061	2.00843	0.0240587
Fam20c	1	0.00661376	0.0411955	1.86461		0.0218659	0.0652174	1.13813	0.00138565
Fam214b	2	0.0169622	0.0849282	1.64569		0.0781697	0.0963082	0.218154	0.508077
Fam216a	4	0.044164	0.0968504	0.798665		0.0548971	0.168623	1.15146	3.78477e-08
Fam219a	6	0.118788	0.30033	0.958893		0.236405	0.382711	0.507445	0.00031804
Fam219b	1	0.00903614	0.039924	1.51741		0.0421941	0.0380623	-0.107361	0.900398
Fam220a	4	0.139413	0.287685	0.763586		0.335129	0.229985	-0.404784	0.0170112
Fam234b	3	0.0152284	0.0642742	1.45656		0.075188	0.0447761	-0.52866	0.252088
Fam241b	1	0	0.0145985	18.9318		0.00865801	0.0222222	0.956385	0.210593
Fam32a	4	0.162033	0.430013	1.04839		0.364134	0.486265	0.3234	0.017887
Fam3c	3	0.0732143	0.161947	0.824664		0.153956	0.175029	0.135719	0.609527
Fam49a	6	0.185031	0.501629	1.05332		0.495677	0.509363	0.029726	0.895938
Fam50a	2	0.0152439	0.04047	0.989172		0.0645161	0	-20.1923	0.999664
Fam57b	3	0.0201954	0.046285	0.838156		0.0215463	0.0691676	1.18245	0.000139028
Fam76a	1	0.00956938	0.0820669	2.22498		0.0786517	0.0802469	0.0218121	0.999664
Fam81a	7	0.193103	0.470115	0.931299		0.431561	0.494176	0.145061	0.358113
Fam89b	5	0.0269107	0.0896459	1.21604		0.0525394	0.144659	1.03161	1.38294e-06
Fam8a1	3	0.263948	0.536856	0.815053		0.519765	0.555974	0.0820518	0.590575
Fam92a	3	0.057398	0.148198	0.979881		0.0721992	0.236084	1.24236	3.25051e-07
Fam98b	1	0.0219178	0.0958722	1.55434		0.0547046	0.159864	1.19031	4.0315e-05
Fam98c	4	0.00920145	0.0848244	2.24035		0.112787	0.0562626	-0.709907	0.0237511
Farp1	1	0	0.0217984	18.2666		0	0.0412371	20.3007	0.999664
Farsb	1	0	0.0100784	18.2935		0.017341	0	-19.1346	0.999664
Fasn	18	0.185755	0.553178	1.11209		0.441571	0.683976	0.451486	1.11432e-06
Fastk	1	0.0145773	0.030581	0.757291		0.0122249	0.0612245	1.66195	0.0057221
Fat1	1	0	0.097561	18.7354		0.151515	0	-20.7449	0.999664
Faxc	1	0	0.0392157	19.8216		0.0575916	0.00787402	-2.04122	0.106935
Fbf1	2	0.0106525	0.0861244	2.12868		0.105012	0.0671463	-0.466985	0.288888
Fbh1	5	0.0296017	0.170774	1.78132		0.145773	0.207226	0.364505	0.198063
Fbl	2	0.0252286	0.054917	0.792991		0.0388571	0.0752533	0.6797	0.00853368
Fbll1	2	0.000979432	0.0358696	3.61828		0.0274207	0.0505201	0.62285	0.146849
Fbln1	1	0.0405405	0.101626	0.984781		0.0920245	0.10101	0.103111	0.90089
Fbrs	1	0.00759494	0.0416667	1.73716		0.0267857	0.0648148	0.923525	0.0762144
Fbrsl1	1	0.0255906	0.0706667	1.06311		0.0392157	0.0992366	0.992938	0.00725918
Fbxl14	1	0.00952381	0.0474777	1.64554		0.0451977	0.05	0.106018	0.921469
Fbxl15	3	0.0163562	0.0428571	0.972187		0.0158654	0.099	1.85923	1.65378e-06
Fbxl16	6	0.0344353	0.11408	1.21126		0.10806	0.118033	0.0899707	0.614627
Fbxl18	3	0.0490258	0.151648	1.16461		0.0711864	0.202878	1.09331	6.6873e-05
Fbxl19	7	0.132911	0.356046	1.01841		0.275086	0.438007	0.489676	0.000824217
Fbxl3	1	0.00421941	0.0447761	2.40356		0.0171429	0.075	1.53658	0.0473608
Fbxl5	1	0.00623053	0.0373832	1.82361		0.0516129	0.0152672	-1.25567	0.177308
Fbxo10	1	0.0035461	0.0546624	2.78799		0.0289855	0.0751445	1.00132	0.161487
Fbxo11	3	0.0204545	0.0579332	1.05374		0.0550725	0.061294	0.109147	0.846405
Fbxo2	2	0.0120507	0.0361617	1.11108		0.0276049	0.0439723	0.473901	0.0218991
Fbxo21	13	0.211415	0.589483	1.05543		0.470942	0.747483	0.484296	1.01598e-07
Fbxo22	2	0.00997506	0.0818084	2.14106		0.105455	0.0474934	-0.827824	0.0732266
Fbxo25	6	0.0335343	0.104478	1.14836		0.0959716	0.118952	0.218565	0.319606
Fbxo3	4	0.134791	0.327514	0.938954		0.377665	0.254438	-0.428404	0.0594652
Fbxo31	18	0.169053	0.522383	1.1482		0.397821	0.625607	0.465746	8.13081e-07
Fbxo33	4	0.0921515	0.189458	0.745951		0.162575	0.228294	0.356765	0.0394432
Fbxo34	3	0.0398482	0.12395	1.16362		0.125918	0.12	-0.0501974	0.937538
Fbxo41	7	0.0828636	0.288376	1.27723		0.328486	0.261967	-0.236199	0.24991
Fbxo42	2	0.00430108	0.0962733	3.15551		0.0812641	0.129353	0.490225	0.301254
Fbxo44	5	0.0415251	0.19696	1.58855		0.170173	0.223881	0.285478	0.206751
Fbxo45	1	0.0616246	0.111111	0.643647		0.101167	0.123762	0.227047	0.579777
Fbxo47	1	0.004561	0.0419048	2.25609		0	0.0852713	20.489	0.999664
Fbxo9	1	0	0.0305776	19.8605		0.0524272	0	-21.3145	0.999664
Fbxw11	2	0.0228311	0.0674157	1.10556		0.0635838	0.0727763	0.13979	0.725348
Fbxw2	4	0.101042	0.258018	0.978587		0.214085	0.304059	0.374904	0.0417563
Fbxw5	3	0.0712074	0.146482	0.747344		0.170531	0.121044	-0.360099	0.106985
Fbxw7	1	0.0701299	0.122563	0.616313		0.0958904	0.140845	0.435456	0.31866
Fbxw8	3	0.0720288	0.173668	0.915409		0.14434	0.20852	0.390598	0.0946301
Fbxw9	4	0.0490941	0.134383	1.02878		0.158172	0.0990874	-0.482945	0.0367429
Fcf1	1	0.0388457	0.1125	1.14308		0.0643382	0.152439	0.961502	2.70945e-05
Fcho1	1	0.0349127	0.0642424	0.640675		0.0646388	0.0635452	-0.0182324	0.999664
Fchsd1	1	0	0.00856164	19.5399		0.0144928	0.0040282	-1.29089	0.0635298
Fcrla	1	0.0160128	0.0393646	0.923497		0.0480226	0.0310811	-0.452712	0.181339
Fdft1	5	0.0792282	0.183127	0.859186		0.175205	0.197368	0.123719	0.475207
Fdps	1	0.0188172	0.033675	0.597242		0.0118859	0.068615	1.81228	2.42653e-08
Fdx1	1	0.0119403	0.0328947	1.03483		0	0.0700935	20.2258	0.999664
Fdxr	1	0	0.101215	20.4601		0.134409	0	-20.9215	0.999664
Fech	5	0.105779	0.388393	1.36014		0.440252	0.320248	-0.344229	0.0793645
Fem1b	9	0.180889	0.454282	0.952328		0.371219	0.579841	0.470435	9.19853e-05
Fen1	1	0	0.063197	19.5377		0.0603015	0.0561798	-0.0751769	0.959456
Fermt2	3	0.0107271	0.136703	2.58809		0.181034	0.0956938	-0.667359	0.0489021
Fez1	2	0.0271631	0.0565767	0.748759		0.0434174	0.0732211	0.537974	0.00063076
Fez2	2	0.00790514	0.07393	2.26931		0.0419287	0.101633	0.916367	0.0374098
Fezf2	1	0.00943396	0.11236	2.5871		0.0857143	0.115385	0.330242	0.524853
Fgd1	1	0.0184502	0.0716511	1.41246		0.106383	0.0416667	-1.00726	0.0607986
Fgf1	2	0.0089955	0.118265	2.63265		0.131222	0.0952381	-0.339581	0.415788
Fgf12	1	0.0326087	0.162602	1.75103		0.215278	0.0930233	-0.983867	0.0207241
Fgf13	5	0.0730435	0.179483	0.920864		0.209933	0.163539	-0.259379	0.14419
Fgfr1	20	0.207902	0.581761	1.04806		0.430027	0.804256	0.645377	4.68918e-19
Fgfr2	5	0.0300253	0.115467	1.36428		0.120335	0.112102	-0.0725528	0.769257
Fgfrl1	1	0.0528634	0.0994152	0.681992		0.0522388	0.114407	0.85178	0.107099
Fh1	5	0.0760312	0.180618	0.886712		0.151423	0.21987	0.387173	0.0188404
Fhl1	3	0.0566319	0.125784	0.821766		0.0755245	0.18984	0.961596	3.51525e-05
Fhl2	1	0	0.0547945	20.3981		0.0611111	0.0144928	-1.4875	0.261763
Fibp	2	0.0645669	0.148771	0.879187		0.100784	0.214395	0.816526	0.000258364
Fig4	2	0.0462428	0.164575	1.33194		0.144928	0.191419	0.303613	0.388236
Fip1l1	2	0.00238949	0.0471344	3.00458		0.0352423	0.0655738	0.636487	0.0822559
Fis1	2	0.00206505	0.0333033	2.79626		0.0336763	0.0329575	-0.0219419	0.999664
Fjx1	6	0.0462789	0.134354	1.0807		0.0939415	0.18627	0.700283	0.00129099
Fkbp1b	1	0.0023753	0.0181159	2.04757		0.0153061	0.0206422	0.304518	0.696264
Fkbp3	1	0.0136054	0.0356671	0.986379		0.0361991	0.0349206	-0.0372818	0.961986
Fkbp4	1	0.0039267	0.0118313	1.11091		0.0193833	0.00123609	-2.77079	0.0202946
Fkbp8	4	0.0237855	0.0686149	1.07077		0.0427746	0.098119	0.844322	3.6739e-11
Fkbp9	7	0.106691	0.3594	1.25184		0.294647	0.419947	0.373214	0.0134533
Fkrp	2	0.0471311	0.129925	1.05735		0.141844	0.120155	-0.177549	0.637566
Flcn	4	0.114007	0.313242	1.06335		0.275753	0.369231	0.317337	0.10527
Flna	9	0.154781	0.442879	1.0844		0.422854	0.472861	0.117623	0.47079
Flot1	2	0.00586797	0.0173273	1.08854		0.0264851	0.00506586	-1.66485	0.00237194
Flot2	6	0.0827039	0.250423	1.13664		0.21121	0.29837	0.360654	0.0247683
Flywch1	8	0.0879927	0.311123	1.29154		0.266537	0.367674	0.334849	0.0172518
Fmc1	1	0.00543478	0.0885073	2.87749		0.0374332	0.138381	1.41825	4.06174e-05
Fmn2	1	0	0.10596	20.6191		0.0909091	0.111111	0.223144	0.790565
Fn3k	1	0.00416667	0.0536779	2.60688		0.0532915	0.0543478	0.0207435	0.999664
Fnbp1	5	0.0305227	0.176785	1.78633		0.146314	0.22113	0.428531	0.068736
Fndc10	1	0.00775194	0.0375587	1.60846		0.0254777	0.134831	1.78524	0.00937269
Fndc4	4	0.0523962	0.143722	1.03245		0.122164	0.160214	0.281004	0.306332
Fnta	3	0.0413679	0.144638	1.28726		0.165771	0.119674	-0.341975	0.153259
Fopnl	2	0.0762887	0.166495	0.82847		0.13963	0.193416	0.35518	0.224105
Fos	1	0	0.0204082	19.5996		0.0306604	0	-22.8458	0.999678
Fosb	7	0.0618034	0.148577	0.889731		0.134135	0.173997	0.266018	0.00440092
Fosl1	2	0.0132013	0.102564	2.09619		0.125984	0.064	-0.709814	0.193958
Fosl2	8	0.140392	0.368157	0.993476		0.322757	0.428057	0.296167	0.0146796
Foxj1	4	0.0220059	0.0934771	1.46454		0.0951976	0.0908501	-0.0478568	0.913611
Foxj3	3	0.037702	0.171867	1.56336		0.119502	0.256	0.81039	0.000257138
Foxk2	3	0.0236842	0.110195	1.56694		0.0695187	0.139715	0.722257	0.0641392
Foxo3	6	0.153717	0.477415	1.19023		0.310402	0.676278	0.845203	7.5723e-09
Foxp4	1	0.00473934	0.0313901	1.91774		0.0486486	0.0100334	-1.61849	0.027863
Frat2	3	0.017341	0.0485175	1.03936		0.0519391	0.0442324	-0.163223	0.733413
Frg1	2	0.00950872	0.0614035	1.89168		0.0840951	0.0273973	-1.15067	0.0511378
Frrs1l	2	0.0413589	0.175556	1.51664		0.184211	0.166667	-0.109699	0.761686
Fscn1	3	0.018101	0.0353835	0.676092		0.0217685	0.0548427	0.93517	2.33249e-07
Fsd1	2	0.0167189	0.0678788	1.42732		0.0252294	0.115681	1.56972	3.42798e-05
Fstl1	1	0.00684932	0.0185185	1.00644		0.0321101	0	-20.0612	0.999664
Ftl1	4	0.0491885	0.118345	0.8956		0.0992593	0.128969	0.269481	1.98723e-09
Ftl1-ps1	3	0.0432411	0.109329	0.95017		0.0775632	0.128133	0.519429	4.67348e-13
Fto	5	0.0770662	0.250954	1.21656		0.131376	0.380276	1.11531	1.43629e-12
Ftsj3	4	0.0837614	0.157373	0.649622		0.184839	0.116743	-0.477198	0.0400393
Fubp1	3	0.0465444	0.222026	1.62364		0.209184	0.235832	0.129501	0.697191
Fuca1	3	0.0414329	0.118701	1.07899		0.0461538	0.168303	1.33602	2.45256e-05
Fuca2	3	0.0253067	0.169846	1.95363		0.121118	0.241275	0.731804	0.00332612
Fuom	2	0.0807754	0.267485	1.29974		0.284536	0.242424	-0.184423	0.519848
Fus	2	0.0413374	0.128191	1.17711		0.0876565	0.190871	0.833658	0.000119099
Fxr1	1	0.00200803	0.0172626	2.16679		0.0151188	0.0201149	0.29061	0.718902
Fxr2	11	0.183158	0.360757	0.694411		0.392427	0.309608	-0.244821	0.0191774
Fyn	4	0.0385741	0.0927703	0.89132		0.0893605	0.0973418	0.0875928	0.731657
Fyttd1	4	0.0225443	0.139979	1.85598		0.141058	0.138129	-0.0217376	0.990433
Fzr1	5	0.04568	0.185976	1.43269		0.197006	0.166551	-0.174251	0.459976
G3bp1	5	0.0807453	0.258621	1.20089		0.256712	0.261081	0.0177956	0.96893
G3bp2	8	0.167994	0.396579	0.888566		0.352839	0.473466	0.309968	0.000976949
G6pdx	1	0	0.0113852	19.2315		0.0237154	0	-20.0879	0.999664
Gaa	12	0.0996605	0.294878	1.10133		0.243765	0.383028	0.463822	0.000157614
Gabarapl1	4	0.0286016	0.0809364	1.05347		0.0550147	0.117802	0.777451	3.39295e-07
Gabarapl2	2	0.0150635	0.0418653	1.03578		0.0318637	0.0545626	0.549482	0.0205404
Gabbr1	7	0.0513761	0.108594	0.75671		0.0755814	0.156685	0.740808	7.38926e-06
Gabbr2	6	0.111414	0.282405	0.95956		0.331758	0.22863	-0.39033	0.0282617
Gabra5	2	0.0116732	0.0726672	1.85976		0.107143	0.0369748	-1.10033	0.00684203
Gabrb3	5	0.13588	0.378944	1.07688		0.293974	0.507407	0.592238	4.62799e-05
Gabrg2	1	0.0321285	0.0703125	0.823456		0.0802469	0.101852	0.262181	0.673226
Gad1	5	0.0424203	0.10672	0.935639		0.0805914	0.142883	0.58538	1.75938e-05
Gad2	6	0.0544747	0.245588	1.53859		0.221572	0.270938	0.209721	0.224105
Gadd45g	2	0.00465215	0.0120805	0.957997		0.00705823	0.0220773	1.14792	0.00354574
Gadd45gip1	1	0.00374532	0.0110701	1.09112		0.00756144	0.0176056	0.85533	0.318964
Gak	8	0.168975	0.34188	0.727039		0.298404	0.396838	0.297943	0.0185783
Galk1	1	0.00190476	0.0168303	2.19389		0.0257143	0.00826446	-1.15283	0.160812
Galnt1	1	0.025	0.0674764	1.03744		0.0664894	0.0684932	0.0318406	0.97457
Galnt11	2	0.0119284	0.0607248	1.65228		0.0728477	0.0431655	-0.538615	0.287279
Galnt14	10	0.189386	0.523394	1.05118		0.472125	0.611279	0.273022	0.0430329
Galnt16	5	0.138105	0.318829	0.874522		0.242446	0.420364	0.588459	5.8955e-06
Galnt17	4	0.0313152	0.126857	1.42332		0.155941	0.0731429	-0.778371	0.0183498
Galnt18	2	0.0146843	0.0447585	1.12977		0.0444874	0.0451807	0.0158185	0.999664
Galnt2l	6	0.0610514	0.205683	1.23928		0.157667	0.286232	0.618566	0.000977598
Galnt9	9	0.0595238	0.380959	1.89293		0.236359	0.582711	0.942663	5.77217e-12
Galt	1	0.032967	0.157635	1.7028		0.0660377	0.193798	1.22369	0.0197065
Ganab	8	0.116505	0.509363	1.52635		0.419096	0.621522	0.421137	0.00354633
Gap43	1	0.0178971	0.0320093	0.59586		0.0310374	0.0328158	0.057554	0.826998
Gapdh	1	0.00139263	0.00436047	1.14436		0.000537442	0.0088645	2.81136	2.41024e-05
Gapvd1	1	0.068323	0.136674	0.769548		0.175115	0.0990991	-0.657475	0.0532055
Gar1	1	0.0451807	0.0846433	0.669984		0.031401	0.138015	1.59713	5.28877e-06
Gars	5	0.107256	0.229076	0.784046		0.24106	0.210241	-0.143242	0.381393
Gart	1	0.0147059	0.0478873	1.21486		0.033195	0.0604027	0.627179	0.321103
Gas2l1	3	0.0135257	0.142268	2.39719		0.232198	0.0704574	-1.24938	4.63375e-05
Gas5	1	0.0292144	0.0514454	0.589024		0.0445299	0.0557263	0.23608	0.0063869
Gas6	4	0.0796748	0.16597	0.756113		0.128843	0.210205	0.510727	5.57829e-06
Gas7	10	0.09421	0.362891	1.37608		0.202321	0.518284	0.973449	6.99931e-10
Gas8	4	0.0259004	0.111069	1.47756		0.0804878	0.16	0.707563	0.0100388
Gatad1	3	0.0661157	0.198291	1.14442		0.17041	0.219439	0.270349	0.279782
Gatad2a	2	0.0158387	0.0514829	1.19692		0.0392542	0.0677083	0.55977	0.125127
Gatad2b	1	0	0.0199387	19.7792		0.0117925	0.0350877	1.11425	0.108632
Gatd1	1	0.00806452	0.0617978	2.09209		0.0727969	0.0315789	-0.878678	0.270052
Gatd3a	1	0.0136463	0.037004	1.02152		0.034358	0.0395778	0.146853	0.647926
Gba	4	0.0114943	0.100952	2.19548		0.08	0.132368	0.51701	0.0972846
Gcc1	2	0.0145985	0.121113	2.17094		0.0869565	0.165414	0.684917	0.0985776
Gcdh	1	0.0094162	0.0776256	2.18081		0.0737101	0.084	0.141848	0.754338
Gck	2	0.011396	0.0492754	1.48339		0.0544041	0.0427632	-0.246729	0.62443
Gclc	6	0.0837119	0.223347	1.00523		0.241396	0.194595	-0.223615	0.366637
Gclm	3	0.00473399	0.0425987	2.20978		0.0264026	0.0608948	0.847351	0.00320663
Gcn1	5	0.024	0.103299	1.47564		0.101496	0.106289	0.0471217	0.936576
Gcsh	2	0.0396629	0.0900346	0.84581		0.0824402	0.0966811	0.166799	0.516189
Gda	6	0.0825309	0.282635	1.26539		0.299681	0.259151	-0.152394	0.503871
Gdap1	3	0.0457766	0.140881	1.15686		0.107706	0.17136	0.486615	0.0395621
Gdap1l1	6	0.0957376	0.217464	0.841255		0.185155	0.257421	0.342023	0.00900145
Gde1	3	0.0622195	0.127539	0.740237		0.106548	0.155172	0.392886	0.0020418
Gdf11	1	0.00677966	0.04	1.80897		0	0.0672646	19.7212	0.999664
Gdi1	2	0.0118794	0.022482	0.643259		0.0202634	0.0268998	0.286659	0.267173
Gdi2	1	0.0293522	0.078022	1.02906		0.0550193	0.108418	0.736481	0.000240442
Gdpd1	4	0.138829	0.24106	0.578637		0.333333	0.0772059	-1.53019	2.82596e-09
Gem	2	0.00711744	0.0828105	2.49273		0.0443459	0.132948	1.1443	0.0104102
Gemin7	3	0.0413793	0.137125	1.23101		0.0983193	0.196406	0.726349	0.00368909
Get1	4	0.0855318	0.184758	0.795831		0.161616	0.225035	0.347693	0.056725
Get4	3	0.0526526	0.143474	1.03374		0.140105	0.14792	0.0570143	0.844259
Gfap	4	0.0209454	0.0483251	0.842935		0.047856	0.048528	0.0141137	0.962012
Gfer	1	0.0718954	0.128342	0.642235		0.0747664	0.215909	1.22601	0.000655039
Gfm1	1	0.00255754	0.0518519	3.06003		0.0504808	0.0540541	0.0721624	0.923445
Gfm2	1	0	0.205607	20.5664		0.139535	0.178295	0.291214	0.688509
Gfod2	3	0.0204236	0.0843145	1.43954		0.0538033	0.132874	0.931271	0.00065623
Gfpt1	3	0.0637293	0.239705	1.38657		0.237485	0.242188	0.0213094	0.971372
Gfra1	3	0.0219941	0.193328	2.23287		0.0864553	0.312	1.36395	2.65597e-06
Gfra4	3	0.0874393	0.201786	0.876313		0.118778	0.29397	0.96895	3.34739e-05
Gga1	2	0.0323139	0.0680437	0.762978		0.0377887	0.109615	1.10226	3.05359e-05
Gga2	1	0	0.0195695	19.4744		0.0262295	0.00970874	-1.01068	0.318107
Gga3	1	0.010989	0.064	1.81708		0.0519481	0.0736196	0.371792	0.511522
Ggact	3	0.0240577	0.115556	1.60052		0.0852503	0.152209	0.602906	0.079574
Ggnbp2	3	0.00929272	0.0715037	2.06154		0.0203275	0.155268	2.07952	3.14691e-09
Ggps1	1	0.0280702	0.156085	1.85692		0.0585106	0.252632	1.69363	1.56979e-05
Ggt7	5	0.0474098	0.162621	1.25613		0.168329	0.154609	-0.087857	0.748368
Ghitm	2	0.0346492	0.0732917	0.769028		0.0656263	0.082243	0.23433	0.229299
Gid4	4	0.0402414	0.26522	1.94416		0.180556	0.310249	0.575884	0.0336935
Gid8	2	0.0873362	0.251287	1.14645		0.142529	0.339552	0.980213	6.19079e-05
Gins4	1	0.00946372	0.0225141	0.879937		0.0340909	0	-19.0582	0.999664
Gipc1	3	0.0267315	0.0956984	1.29883		0.0908174	0.100186	0.101399	0.800381
Git1	10	0.0862546	0.301523	1.2735		0.266667	0.331974	0.225791	0.122938
Gja1	1	0.0179949	0.0784314	1.53566		0.0547264	0.0982659	0.632486	0.203082
Gkap1	1	0.00316456	0.0383632	2.53103		0.0802139	0	-20.1842	0.999664
Gla	7	0.157087	0.358146	0.853965		0.3796	0.326511	-0.15864	0.339661
Gldc	1	0	0.0333333	20.2154		0.0174419	0.0550459	1.18832	0.178186
Gle1	2	0.00668151	0.0659341	2.31949		0.0783582	0.0481283	-0.503028	0.328065
Glg1	16	0.346416	0.844894	0.923933		0.85083	0.836963	-0.0173477	0.922531
Glmp	1	0	0.0113379	18.9733		0.00650759	0.0166271	0.948301	0.27758
Glo1	4	0.0379474	0.207466	1.7425		0.154667	0.259332	0.544433	0.00522562
Glod4	4	0.0323584	0.168576	1.68545		0.155758	0.181083	0.157263	0.570782
Glrb	3	0.0277078	0.18267	1.93951		0.126703	0.25777	0.756909	0.00583678
Glrx	9	0.222653	0.620919	1.07202		0.787448	0.434612	-0.636408	3.19871e-10
Glrx3	1	0.0127037	0.0334283	0.988728		0.0252976	0.0423223	0.532225	0.0121872
Glrx5	1	0.00652303	0.01461	0.814539		0.00862069	0.0217765	0.940026	0.00449427
Gls	4	0.0687023	0.173785	0.95513		0.142545	0.205817	0.383863	0.0936798
Glud1	6	0.0919489	0.196827	0.779001		0.162257	0.225675	0.340832	0.00685918
Glul	2	0.032299	0.0699301	0.791769		0.0390271	0.0922261	0.887489	6.44846e-09
Glyr1	6	0.0811124	0.200781	0.926806		0.215085	0.18	-0.184121	0.336068
Gm10053	1	0.0992509	0.186007	0.729407		0.228782	0.149206	-0.52564	0.0372462
Gm10131	1	0.00738552	0.0188195	0.946958		0.0269006	0.0111297	-0.898611	0.00374589
Gm10184	3	0.0465663	0.161212	1.28143		0.1493	0.18134	0.20572	0.429588
Gm10282	2	0.0343348	0.0796548	0.86487		0.0701058	0.0892738	0.251684	0.287617
Gm10320	1	0.00551471	0.0187225	1.23568		0.00353357	0.0438596	2.56	0.0031332
Gm10419	1	0.011811	0.0873786	2.08077		0.00840336	0.136842	2.92891	0.0140404
Gm10800	2	0.02149	0.0544933	0.947313		0.0877368	0.0238751	-1.33435	0.00019368
Gm10801	2	0.018468	0.0955663	1.68347		0.00129032	0.147699	4.81636	1.55684e-05
Gm11007	1	0.0180602	0.0488372	1.02663		0.0671563	0.0342523	-0.707935	0.00254547
Gm12166	2	0.0110497	0.0852665	2.0814		0.0872818	0.0832282	-0.0496721	0.924463
Gm12184	4	0.0324273	0.101343	1.15703		0.0726942	0.127431	0.575346	0.0118833
Gm13889	3	0.0161751	0.0429587	0.985784		0.0404504	0.0496258	0.207539	0.393888
Gm14288	1	0.0144928	0.132178	2.33767		0.0935252	0.148837	0.527582	0.0570777
Gm14295	1	0	0.0495575	18.5404		0.016129	0.0757098	1.60876	0.0111341
Gm14305	2	0.0377818	0.121259	1.20958		0.147493	0.104113	-0.371447	0.0585646
Gm14308	4	0.180082	0.417399	0.904771		0.39961	0.432	0.0869731	0.507467
Gm14325	4	0.0302198	0.131279	1.49462		0.0748988	0.175789	0.879187	4.19471e-05
Gm14326	1	0.00981873	0.0225495	0.84436		0.0117763	0.0320624	1.02234	0.0082629
Gm14391	3	0.238866	0.485239	0.802201		0.440313	0.518438	0.194332	0.162177
Gm14399	1	0	0.023005	18.5931		0	0.0430686	19.6562	0.999664
Gm14410	1	0.0551839	0.106406	0.712329		0.119701	0.0961538	-0.245443	0.372734
Gm14419	2	0.0140023	0.114329	2.1517		0.0472441	0.156716	1.2568	0.000512047
Gm14434	3	0.0751566	0.18957	0.965089		0.224649	0.160668	-0.357988	0.0147836
Gm14440	2	0.0278515	0.297465	2.51542		0.278592	0.3066	0.1122	0.533551
Gm15446	1	0	0.171521	18.7892		0.0458015	0.264045	2.0115	6.67256e-05
Gm16062	1	0.00773694	0.0287908	1.3355		0	0.0614754	20.1269	0.999664
Gm16286	2	0.00544033	0.0180045	1.2031		0.01853	0.017192	-0.0756209	0.936629
Gm1673	2	0.00585509	0.0356898	1.82263		0.0292276	0.0388548	0.289617	0.490762
Gm16867	2	0	0.0225564	19.6561		0.0205882	0.0251451	0.202247	0.729938
Gm16973	1	0	0.0340633	19.2055		0.0148148	0.0649351	1.52997	0.0297533
Gm17018	4	0.111643	0.250074	0.842698		0.214806	0.283573	0.296071	0.012107
Gm19531	2	0	0.037871	20.1062		0.0271186	0.0542636	0.707486	0.0768007
Gm19935	4	0.00801603	0.12359	2.7649		0.151603	0.0950495	-0.481459	0.132211
Gm2000	1	0.00951108	0.0186072	0.680315		0.0185345	0.0186402	0.0057977	0.999664
Gm2004	2	0.0123305	0.116189	2.29681		0.0479042	0.159494	1.26166	0.000484802
Gm2007	2	0.0999439	0.21953	0.851884		0.195745	0.236665	0.212774	0.163423
Gm20075	3	0.0793358	0.194024	0.934351		0.208077	0.181748	-0.144672	0.512777
Gm2026	1	0.0185659	0.0504872	1.03346		0.0682977	0.036805	-0.651484	0.00364191
Gm20390	1	0.00407458	0.0123807	1.11974		0.00764951	0.0159352	0.742274	0.0102979
Gm20431	3	0.0182564	0.0534572	1.08624		0.0603323	0.045933	-0.277569	0.241136
Gm20498	1	0.00149701	0.0344037	3.16821		0.0526316	0.016092	-1.22284	0.0161953
Gm20503	1	0.0181422	0.059135	1.22423		0.0486111	0.070018	0.387657	0.221562
Gm20509	1	0.0324846	0.067981	0.775839		0.0552221	0.0846395	0.45867	0.0632436
Gm20518	2	0.0575843	0.129213	0.84579		0.0837438	0.189542	0.873644	0.000525674
Gm20521	1	0.00645161	0.0749129	2.52339		0.0294118	0.115894	1.46461	0.00133988
Gm20532	1	0.0364465	0.113636	1.22066		0.141026	0.0428571	-1.29928	0.0123646
Gm20662	4	0.101523	0.222303	0.815229		0.283619	0.132498	-0.800923	0.000223591
Gm20671	1	0.013289	0.0407643	1.14911		0.044316	0.0338346	-0.28077	0.618517
Gm20683	1	0.00516351	0.0234949	1.53376		0.0147059	0.0322581	0.803495	0.237582
Gm20695	3	0.0770833	0.206017	1.02819		0.123941	0.338462	1.08212	3.15946e-06
Gm20716	5	0.047523	0.2148	1.54285		0.117137	0.345528	1.12964	6.47243e-10
Gm20721	1	0	0.00979192	18.4364		0.00589391	0.0162338	1.02363	0.267366
Gm21974	1	0.00384615	0.0405405	2.39276		0.0217391	0.0619835	1.08976	0.0617717
Gm21983	1	0.00529101	0.0296875	1.74955		0.0118765	0.0608696	1.68503	0.00547996
Gm21992	3	0.0172538	0.0708447	1.43059		0.0605381	0.0829493	0.32261	0.264927
Gm27000	3	0.0291457	0.111315	1.36811		0.0737302	0.188552	0.978991	1.66439e-05
Gm27021	2	0.012318	0.0563549	1.54301		0.0602911	0.0509915	-0.172308	0.700051
Gm27029	4	0.0108181	0.0839862	2.06794		0.102506	0.061324	-0.524257	0.0961484
Gm27177	2	0	0.0223325	19.6507		0.0205279	0.0246679	0.185815	0.753492
Gm28043	5	0.0567175	0.180217	1.18138		0.147242	0.242377	0.518217	0.0117541
Gm28051	1	0	0.0177815	19.307		0.0286944	0.00206612	-2.65808	0.0269464
Gm28374	1	0.0272727	0.110368	1.48723		0.057554	0.138889	0.971206	0.0527474
Gm28635	6	0.154584	0.411376	1.0237		0.396783	0.430588	0.0878146	0.748175
Gm29394	2	0.0416089	0.126521	1.15642		0.111888	0.142494	0.25814	0.502897
Gm2a	3	0.0127857	0.0600751	1.56322		0.0548523	0.0642616	0.161517	0.662552
Gm3448	6	0.148865	0.362475	0.927106		0.175577	0.530169	1.16793	1.19774e-21
Gm38431	2	0.0163562	0.053553	1.205		0.0497512	0.0576307	0.151069	0.720202
Gm42416	1	0.00903405	0.0214156	0.875692		0.00756534	0.0368947	1.61449	1.59304e-05
Gm42517	2	0.0353857	0.0946548	1.01456		0.0871111	0.107303	0.219079	0.460643
Gm42791	2	0.0165017	0.103327	1.8792		0.0536278	0.165354	1.18514	0.000350355
Gm42878	1	0.0113208	0.0366242	1.2		0.0395778	0.0299625	-0.288283	0.652125
Gm43305	1	0.00483092	0.0174419	1.29659		0.0238095	0.0137615	-0.558454	0.468624
Gm43517	1	0.00270636	0.0107643	1.38874		0.00199601	0.021028	2.37396	0.0580634
Gm43584	1	0	0.047619	19.3053		0.0429448	0.047619	0.108214	0.916742
Gm43738	5	0.0351303	0.114622	1.19871		0.0738499	0.17757	0.898611	9.84646e-07
Gm44502	1	0.00169492	0.0126126	2.01806		0.0188679	0	-19.5587	0.999664
Gm45140	1	0.003125	0.0362812	2.48569		0.056338	0	-18.7982	0.999664
Gm45208	3	0.0369577	0.102603	1.0435		0.0896818	0.117137	0.276552	0.391279
Gm45234	3	0.104287	0.214198	0.758445		0.244216	0.186614	-0.289696	0.130797
Gm45716	1	0	0.0163619	19.0877		0.00806452	0.0286396	1.28828	0.0414274
Gm45799	2	0.018251	0.0699852	1.37052		0.0524515	0.0833333	0.478943	0.124975
Gm45808	1	0.00457274	0.0192283	1.4511		0.0179017	0.0209832	0.161972	0.458999
Gm45837	9	0.0750451	0.199092	0.989677		0.203559	0.194848	-0.0447242	0.82525
Gm4631	2	0.0616438	0.14004	0.86184		0.178712	0.110268	-0.519753	0.000564341
Gm47163	1	0.00743494	0.0472973	1.89125		0.0328947	0.05625	0.560939	0.455356
Gm4724	5	0.202601	0.465703	0.888711		0.446323	0.480176	0.0805717	0.507565
Gm47283	6	0.00864429	0.0947703	2.40904		0.0843256	0.104943	0.222223	0.265252
Gm48551	1	0.00654818	0.0288184	1.5045		0.0183946	0.0428894	0.871835	0.0558326
Gm49207	1	0.0381356	0.0690104	0.625735		0.0526316	0.0835381	0.495154	0.17322
Gm49320	1	0	0.0340136	19.313		0.0432277	0.0207469	-0.757309	0.247763
Gm49325	1	0.022035	0.0551268	0.951427		0.0504282	0.061599	0.211929	0.433036
Gm49337	1	0.00936768	0.0356633	1.36376		0.0345679	0.0371622	0.0750563	0.934299
Gm49338	1	0	0.0233546	18.9886		0.0325444	0	-18.834	0.999664
Gm49486	3	0.00841515	0.0784195	2.25572		0.108597	0.043364	-0.940327	0.0225294
Gm49496	2	0.0419708	0.130081	1.17723		0.12015	0.14	0.163515	0.556532
Gm49510	2	0.0116018	0.0346719	1.10644		0.0370955	0.0316362	-0.161972	0.618517
Gm49673	2	0.0186972	0.0544345	1.08683		0.0412462	0.0695915	0.537662	0.0158866
Gm49721	3	0.0331872	0.108775	1.21292		0.0842374	0.135237	0.491039	0.00219166
Gm49804	2	0.00414345	0.0137342	1.20318		0.0145278	0.0131558	-0.0998965	0.786772
Gm49909	1	0.0243959	0.0469297	0.677606		0.040326	0.0548156	0.32219	0.0607986
Gm50241	3	0.0205636	0.128297	1.86765		0.0723473	0.172855	0.905911	0.00982301
Gm50364	2	0.0336818	0.100386	1.12658		0.120954	0.0734967	-0.523113	0.0394432
Gm50367	2	0.00615385	0.0411047	1.91673		0.00674916	0.0868263	2.5955	0.000143405
Gm50387	2	0.00497306	0.0287382	1.76618		0.0266876	0.0314795	0.16757	0.75873
Gm50388	2	0.00694444	0.0645963	2.25957		0.0470127	0.0950764	0.729181	0.027847
Gm6710	2	0.186387	0.353612	0.73711		0.3099	0.388195	0.272694	0.0919384
Gm7292	4	0.0425976	0.166255	1.39347		0.202105	0.136835	-0.407054	0.0113339
Gm7324	2	0.0318182	0.0846024	1.00511		0.0458811	0.130221	1.0873	0.000177298
[truncated: 3,647 more rows]
