# Supplementary material for: m6A and YTHDF proteins contribute to the localization of select neuronal mRNAs
Source: Nucleic Acids Res. 2022 Apr 19;50(8):4464–83. doi: 10.1093/nar/gkac251 (PMC9071445; doi:10.1093/nar/gkac251)
Supplement: gkac251_Supplemental_Files [file gkac251_supplemental_files.zip › Supplementary Table 6.xlsx]

## Sheet: 6.1 YTHDF_RIP_All_genes
Result of DESeq2 analysis for RNA enrichment in YTHDF RIP over input.
All transcripts with baseMean >= 10 are shown.
The log2FoldChange (enrichment) of transcripts in YTHDF1, YTHDF2 and YTHDF3 RIP over input for each RNA is indicated in each of the labeled columns.
Transcripts bound by each YTHDF protein (enrichment >= 1.25, FDR-adjusted P-value <= 0.05) are found in the next tabs
					YTHDF1		YTHDF2		YTHDF3
ensembl_gene_id	external_gene_name	gene_biotype	entrezgene_id	baseMean	log2FoldChange.YTHDF1	padj.YTHDF1	log2FoldChange.YTHDF2	padj.YTHDF2	log2FoldChange.YTHDF3	padj.YTHDF3
ENSMUSG00000000001	Gnai3	protein_coding	14679	530.1	-0.55135	0.165026	-0.502785	0.211879	-0.20134	0.629781
ENSMUSG00000000028	Cdc45	protein_coding	12544	30.3231	-0.169641	0.825792	0.276497	0.764405	0.147566	0.832614
ENSMUSG00000000037	Scml2	protein_coding	107815	81.1093	1.03687	0.242	1.83421	0.0280739	0.935903	0.244698
ENSMUSG00000000056	Narf	protein_coding	67608	458.883	-0.686892	0.0511706	-0.727461	0.0346212	-0.257873	0.478868
ENSMUSG00000000058	Cav2	protein_coding	12390	93.6001	-1.69644	0.0145356	-0.857988	0.275135	-0.586111	0.419268
ENSMUSG00000000078	Klf6	protein_coding	23849	333.731	0.195807	0.574967	-0.644336	0.0147535	0.390651	0.189393
ENSMUSG00000000085	Scmh1	protein_coding	29871	462.688	-0.124091	0.783841	-0.268518	0.415778	0.703107	0.0167662
ENSMUSG00000000088	Cox5a	protein_coding	12858	208.955	-2.21605	8.05868e-15	-2.18916	4.78763e-13	-2.86439	5.71786e-24
ENSMUSG00000000120	Ngfr	protein_coding	18053	62.6435	1.63685	0.0103903	1.07711	0.13511	1.42963	0.023473
ENSMUSG00000000126	Wnt9a	protein_coding	216795	42.0114	-0.213865	0.649534	-0.115587	0.81443	0.421918	0.256707
ENSMUSG00000000127	Fer	protein_coding	14158	355.897	0.265488	0.294908	-0.499543	0.0440548	0.0550585	0.809261
ENSMUSG00000000131	Xpo6	protein_coding	74204	1874.81	1.34494	1.33101e-06	1.62262	4.68466e-09	1.52556	2.35824e-08
ENSMUSG00000000134	Tfe3	protein_coding	209446	231.445	-0.645361	0.0186756	-0.14467	0.611474	-0.153233	0.84755
ENSMUSG00000000142	Axin2	protein_coding	12006	439.646	0.819094	0.00521664	0.855225	0.00407768	1.18634	1.79064e-05
ENSMUSG00000000148	Brat1	protein_coding	231841	229.234	0.644301	0.00130757	0.54718	0.0119993	0.910711	1.67758e-06
ENSMUSG00000000149	Gna12	protein_coding	14673	1532.3	0.845925	0.0132553	0.666751	0.0619169	0.937499	0.00495576
ENSMUSG00000000167	Pih1d2	protein_coding	72614	13.4324	-1.86943	0.00559792	-1.20922	0.11594	-0.261817	0.759278
ENSMUSG00000000168	Dlat	protein_coding	235339	643.312	-0.291392	0.501537	-0.448546	0.284939	0.0786723	0.829845
ENSMUSG00000000171	Sdhd	protein_coding	66925	166.02	-2.12118	1.26642e-13	-1.58808	1.60394e-07	-1.80413	1.32114e-10
ENSMUSG00000000184	Ccnd2	protein_coding	12444	4267.7	1.53983	0.000340294	-0.411574	0.462063	0.155176	0.957751
ENSMUSG00000000194	Gpr107	protein_coding	277463	493.57	-0.293673	0.336697	-0.297728	0.26978	-0.117655	0.70284
ENSMUSG00000000197	Nalcn	protein_coding	338370	901.032	-0.0876199	0.87543	-0.281612	0.620104	0.19785	0.690009
ENSMUSG00000000202	Btbd17	protein_coding	72014	70.0065	0.113336	0.844599	0.764354	0.177429	0.341903	0.488228
ENSMUSG00000000223	Drp2	protein_coding	13497	650.714	0.00324315	1	0.680755	0.00575059	0.514536	0.0408501
ENSMUSG00000000247	Lhx2	protein_coding	16870	1070.8	-0.210599	0.761007	-0.252699	0.556751	0.347445	0.426457
ENSMUSG00000000253	Gmpr	protein_coding	66355	100.473	-0.110857	1	-0.47002	0.402862	-0.493704	0.266966
ENSMUSG00000000266	Mid2	protein_coding	23947	344.117	0.313609	0.492112	-0.0554324	0.861896	0.928502	0.00872238
ENSMUSG00000000275	Trim25	protein_coding	217069	76.9661	0.24273	0.83268	0.939264	0.36945	0.82911	0.389112
ENSMUSG00000000276	Dgke	protein_coding	56077	1153.51	1.53224	8.12427e-10	0.592233	0.0417693	1.37285	6.99404e-08
ENSMUSG00000000278	Scpep1	protein_coding	74617	143.946	-0.716831	0.00166045	-0.309878	0.269586	-0.259023	0.225388
ENSMUSG00000000282	Mnt	protein_coding	17428	764.21	0.632122	0.00170584	0.510062	0.0186545	0.832484	1.71191e-05
ENSMUSG00000000290	Itgb2	protein_coding	16414	12.0498	0.181539	0.683749	0.676471	0.329435	0.160317	0.713523
ENSMUSG00000000295	Hddc2	protein_coding	69692	86.7375	-1.97329	1.01211e-05	-1.33915	0.005764	-1.63036	0.000224893
ENSMUSG00000000296	Tpd52l1	protein_coding	21987	75.8191	-2.0084	4.52696e-06	-1.46347	0.00199698	-1.53182	0.000444161
ENSMUSG00000000305	Cdh4	protein_coding	12561	589.684	0.621598	0.137821	0.127848	0.813822	0.883517	0.0236782
ENSMUSG00000000308	Ckmt1	protein_coding	12716	545.941	0.316943	0.640545	-0.338214	0.626626	-0.223292	0.699855
ENSMUSG00000000317	Bcl6b	protein_coding	12029	17.1567	-0.0706147	0.7897	0.0479126	0.898677	0.255938	0.770202
ENSMUSG00000000326	Comt	protein_coding	12846	215.21	-1.51825	9.89111e-12	-1.74806	5.48049e-13	-1.10688	7.1896e-07
ENSMUSG00000000339	Rtca	protein_coding	66368	223.396	-1.21262	0.000156379	-1.03041	0.00210196	-0.883602	0.00773411
ENSMUSG00000000340	Dbt	protein_coding	13171	143.85	-0.790792	0.0203849	-1.31761	0.000143912	0.172464	0.571624
ENSMUSG00000000346	Dazap2	protein_coding	23994	131.832	-2.4223	4.6074e-14	-2.42975	2.06425e-12	-2.74883	2.91212e-18
ENSMUSG00000000355	Mcts1	protein_coding	68995	84.039	-1.54131	0.000554649	-1.83771	0.000110534	-0.948387	0.0370943
ENSMUSG00000000374	Trappc10	protein_coding	0	1583.86	0.656986	0.0258557	0.841723	0.00353358	1.44352	5.17993e-08
ENSMUSG00000000378	Ccm2	protein_coding	216527	239.716	-0.570418	0.0081795	-0.667971	0.00324072	-0.274277	0.317802
ENSMUSG00000000384	Tbrg4	protein_coding	21379	166.705	-0.502578	0.0281985	0.40533	0.0915301	0.29354	0.188286
ENSMUSG00000000399	Ndufa9	protein_coding	66108	356.875	-1.07384	0.00121235	-0.0862075	0.777313	-1.19375	0.000228766
ENSMUSG00000000409	Lck	protein_coding	16818	18.5532	-0.588239	0.325984	-0.571076	0.379087	-0.212395	0.7018
ENSMUSG00000000416	Cttnbp2	protein_coding	30785	2405.33	0.446909	0.0205611	0.669103	0.000171336	1.51844	1.82666e-20
ENSMUSG00000000420	Galnt1	protein_coding	14423	571.358	0.847822	0.000307513	0.532358	0.0436596	0.346205	0.238965
ENSMUSG00000000439	Mkrn2	protein_coding	67027	263.316	-1.04285	2.43811e-05	-0.86876	0.000941105	-0.683104	0.00771832
ENSMUSG00000000441	Raf1	protein_coding	110157	994.665	-0.515629	0.0066155	0.139496	0.591636	0.944183	7.93755e-08
ENSMUSG00000000489	Pdgfb	protein_coding	18591	423.129	0.92743	0.17952	0.831469	0.219367	1.12427	0.0749136
ENSMUSG00000000531	Tamalin	protein_coding	56149	121.47	-0.0380945	0.999734	-0.237797	0.797399	-0.380399	0.466565
ENSMUSG00000000532	Acvr1b	protein_coding	11479	1871.28	2.07922	4.39951e-28	0.302082	0.224219	1.47197	2.40078e-14
ENSMUSG00000000538	Tom1l2	protein_coding	216810	1269.36	-0.116927	0.821634	-0.093351	0.88462	0.114972	0.968129
ENSMUSG00000000552	Zfp385a	protein_coding	29813	222.602	-0.342109	0.241544	-0.948519	0.000387004	-0.526508	0.052757
ENSMUSG00000000555	Itga5	protein_coding	16402	135.892	1.38116	0.0957913	0.848274	0.354586	0.639824	0.399878
ENSMUSG00000000560	Gabra2	protein_coding	0	4405.95	0.737624	0.191917	-0.926769	0.0591294	0.858374	0.0811853
ENSMUSG00000000561	Wdr77	protein_coding	70465	334.346	-0.78767	0.000371796	0.114597	0.657577	0.345459	0.132058
ENSMUSG00000000563	Atp5pb	protein_coding	11950	669.319	-1.18382	0.000324564	-0.898685	0.0107314	-1.43508	8.02261e-06
ENSMUSG00000000567	Sox9	protein_coding	20682	1637.3	0.667233	0.542094	0.681217	0.461732	0.78837	0.407505
ENSMUSG00000000568	Hnrnpd	protein_coding	11991	1932.2	1.08446	0.0266778	-0.100139	0.933505	-0.186093	0.851008
ENSMUSG00000000579	Dynlt1c	protein_coding	100040563	475.037	-2.92069	5.33858e-21	-2.55072	3.03216e-15	-1.88886	1.5503e-09
ENSMUSG00000000581	C1d	protein_coding	57316	119.057	-1.7572	0.000371008	-0.400716	0.472616	-1.57738	0.000936562
ENSMUSG00000000594	Gm2a	protein_coding	14667	355.91	-2.08794	1.78088e-06	-1.46048	0.0014125	-1.69254	0.000119759
ENSMUSG00000000600	Krit1	protein_coding	79264	443.239	0.0932017	0.862002	0.066176	0.771799	0.952296	3.90482e-05
ENSMUSG00000000605	Clcn4	protein_coding	12727	2587.8	0.0717745	1	0.471847	0.0111644	0.853719	4.1697e-07
ENSMUSG00000000627	Sema4f	protein_coding	20355	974.923	1.18347	0.0011497	0.611172	0.144736	1.14597	0.00175582
ENSMUSG00000000628	Hk2	protein_coding	15277	296.923	2.15743	6.60739e-05	1.01188	0.0983948	1.20352	0.0520052
ENSMUSG00000000631	Myo18a	protein_coding	360013	6333.49	1.79287	1.36675e-24	1.16214	2.48368e-10	1.54594	2.44211e-18
ENSMUSG00000000632	Sez6	protein_coding	20370	2304.44	0.350358	0.120111	0.278714	0.214174	0.683168	0.000221145
ENSMUSG00000000693	Loxl3	protein_coding	16950	74.5852	0.777301	0.184774	1.57353	0.00366567	0.676622	0.208274
ENSMUSG00000000708	Kat2b	protein_coding	18519	113.072	-1.03914	0.00570051	-0.0457102	0.860163	0.441279	0.230094
ENSMUSG00000000711	Rab5b	protein_coding	19344	669.596	-1.32405	1.10816e-06	-1.68987	1.39622e-09	-0.444856	0.173415
ENSMUSG00000000732	Icosl	protein_coding	50723	26.9929	0.936265	0.235541	1.36051	0.0875843	0.29778	0.644664
ENSMUSG00000000738	Spg7	protein_coding	234847	461.515	-0.110267	0.749365	0.705152	0.0151574	0.368589	0.21864
ENSMUSG00000000740	Rpl13	protein_coding	270106	887.887	-2.56669	4.45789e-08	-1.79838	0.0003055	-3.11665	2.12867e-11
ENSMUSG00000000743	Chmp1a	protein_coding	234852	449.25	-0.653874	0.000798413	-0.0898023	0.687536	-0.153029	0.497456
ENSMUSG00000000751	Rpa1	protein_coding	68275	443.994	0.0662567	0.882742	-0.168195	0.488973	-0.507884	0.0353971
ENSMUSG00000000753	Serpinf1	protein_coding	20317	41.7495	-0.0988057	0.930341	0.434782	0.755218	-0.694675	0.299716
ENSMUSG00000000759	Tubgcp3	protein_coding	259279	389.41	-0.0248829	1	0.635004	0.000353566	0.902514	2.60577e-08
ENSMUSG00000000766	Oprm1	protein_coding	18390	50.6109	3.61539	1.10568e-05	-0.398015	0.74433	0.516025	0.482053
ENSMUSG00000000776	Polr3d	protein_coding	67065	315.79	0.536685	0.0210022	0.255977	0.345592	0.649481	0.00357083
ENSMUSG00000000782	Tcf7	protein_coding	21414	12.6575	-0.471611	0.576984	0.427707	0.659084	0.352248	0.704443
ENSMUSG00000000787	Ddx3x	protein_coding	13205	1879.59	0.0383482	1	-0.499495	0.22803	-0.0937901	1
ENSMUSG00000000794	Kcnn3	protein_coding	140493	480.588	0.679915	0.0168473	0.108255	0.70385	0.53337	0.0589234
ENSMUSG00000000804	Usp32	protein_coding	237898	1791.77	1.14358	6.05467e-06	0.0182082	1	1.49532	2.07983e-09
ENSMUSG00000000811	Txnrd3	protein_coding	232223	102.339	0.598176	0.339068	0.484748	0.469103	0.54675	0.272392
ENSMUSG00000000823	Zfp512b	protein_coding	269401	1445.7	0.767057	4.40711e-05	0.64837	0.00101872	0.773195	4.11286e-05
ENSMUSG00000000826	Dnajc5	protein_coding	13002	1839.31	-1.21738	2.35753e-06	-0.950123	0.000365858	0.106084	0.921217
ENSMUSG00000000827	Tpd52l2	protein_coding	66314	280.626	-1.05872	0.000841108	0.0339442	0.893292	-0.103621	0.764983
ENSMUSG00000000838	Fmr1	protein_coding	14265	1029.1	0.626536	0.217249	-0.480979	0.362147	0.539122	0.287355
ENSMUSG00000000861	Bcl11a	protein_coding	14025	2874.97	2.13062	2.45321e-07	-0.135775	0.87312	0.770598	0.107679
ENSMUSG00000000876	Pxmp4	protein_coding	59038	97.8468	-0.822332	0.0201375	-1.11144	0.00276836	-0.760569	0.0249624
ENSMUSG00000000881	Dlg3	protein_coding	53310	2106.39	0.475904	0.320181	-0.028337	1	0.513292	0.250731
ENSMUSG00000000884	Gnb1l	protein_coding	13972	37.3918	-0.229389	0.651632	-0.969864	0.0346172	-0.737109	0.0458037
ENSMUSG00000000901	Mmp11	protein_coding	17385	12.078	-0.938402	0.28787	0.295342	0.731402	0.701185	0.419683
ENSMUSG00000000902	Smarcb1	protein_coding	20587	551.002	-0.820522	0.00627553	-0.698834	0.0276326	-0.554412	0.0701797
ENSMUSG00000000915	Hip1r	protein_coding	29816	1057.2	0.96593	0.000933486	0.512867	0.124146	0.510706	0.128678
ENSMUSG00000000916	Nsun5	protein_coding	100609	81.1324	-1.10533	0.00669796	0.645871	0.151534	0.599819	0.120156
ENSMUSG00000000934	Top1mt	protein_coding	72960	78.9911	-0.823005	0.0334039	-0.119993	0.804936	-0.376069	0.362592
ENSMUSG00000000948	Gm38393	protein_coding	0	5950.97	2.40712	1.71609e-09	-1.12092	0.0117631	-0.922251	0.040063
ENSMUSG00000000957	Mmp14	protein_coding	17387	366.729	-0.170476	0.95864	0.190081	0.75215	0.530566	0.591469
ENSMUSG00000000959	Oxa1l	protein_coding	69089	304.786	-0.381877	0.13741	-0.456557	0.0773175	-0.220557	0.541502
ENSMUSG00000000976	Heatr6	protein_coding	217026	337.812	0.632614	0.00235972	0.445708	0.0509749	0.993838	3.50418e-07
ENSMUSG00000001016	Ilf2	protein_coding	67781	378.042	-0.37562	0.397457	-0.460013	0.24429	-0.115574	0.76235
ENSMUSG00000001017	Chtop	protein_coding	66511	653.787	0.0678041	0.99112	0.0307998	0.983017	-0.230626	0.61255
ENSMUSG00000001018	Snapin	protein_coding	20615	119.806	-2.0901	1.73702e-18	-1.35779	1.04807e-07	-0.840289	0.000204892
ENSMUSG00000001034	Mapk7	protein_coding	23939	1125.95	0.889841	5.20414e-05	0.689103	0.00338655	1.01342	3.81287e-06
ENSMUSG00000001036	Epn2	protein_coding	13855	1575.74	0.230206	0.637327	0.613237	0.0654572	0.943562	0.00168145
ENSMUSG00000001039	B9d1	protein_coding	27078	39.2757	-1.53521	4.70206e-05	-0.496916	0.263864	0.235806	0.478966
ENSMUSG00000001052	Sec24b	protein_coding	99683	1584.86	1.56859	1.34476e-25	0.485849	0.00522155	1.2092	2.46212e-15
ENSMUSG00000001053	N4bp3	protein_coding	212706	98.4605	0.127865	0.80767	0.245859	0.627993	0.371271	0.282869
ENSMUSG00000001054	Rmnd5b	protein_coding	66089	312.864	-0.646855	0.0464393	-0.43731	0.200078	0.156534	0.640721
ENSMUSG00000001056	Nhp2	protein_coding	52530	131.416	-1.9103	1.76557e-05	-1.7003	0.000298794	-2.42616	1.88265e-08
ENSMUSG00000001062	Vps9d1	protein_coding	72325	366.709	-0.0263791	0.969212	0.474007	0.0607807	0.529869	0.0245934
ENSMUSG00000001065	Zfp276	protein_coding	57247	373.114	0.456369	0.0860354	1.62748	6.70532e-12	1.18313	4.07821e-07
ENSMUSG00000001082	Mfsd10	protein_coding	68294	29.6456	-0.33384	0.534008	0.479879	0.390662	0.340655	0.44717
ENSMUSG00000001089	Luzp1	protein_coding	269593	1024.45	1.11376	0.00177266	-0.00204349	1	0.878946	0.0154684
ENSMUSG00000001098	Kctd10	protein_coding	330171	436.028	-0.905758	0.0164344	0.207441	0.621794	-0.374957	0.33994
ENSMUSG00000001100	Poldip2	protein_coding	67811	458.266	-0.327877	0.172924	0.220303	0.386347	0.0250124	0.919362
ENSMUSG00000001105	Ift20	protein_coding	55978	147.07	-1.59602	2.18609e-09	-1.20615	2.43616e-05	-1.10881	1.8404e-05
ENSMUSG00000001119	Col6a1	protein_coding	12833	168.519	2.2088	0.00253843	1.71237	0.0247789	0.891478	0.320985
ENSMUSG00000001120	Pcbp3	protein_coding	59093	408.609	-0.914897	0.0171451	-0.50141	0.22518	-0.5376	0.168756
ENSMUSG00000001127	Araf	protein_coding	11836	484.507	-1.0815	1.58166e-05	-0.309174	0.265341	-0.0496157	0.854407
ENSMUSG00000001128	Cfp	protein_coding	18636	59.6812	-1.25829	0.0249431	1.27227	0.0171073	1.75243	0.000265639
ENSMUSG00000001134	Uxt	protein_coding	22294	51.3899	-1.09927	0.00368115	-0.14019	0.931801	0.401385	0.228919
ENSMUSG00000001138	Cnnm3	protein_coding	94218	430.635	0.24353	0.524652	1.56787	4.79603e-07	0.949915	0.00265555
ENSMUSG00000001143	Lman2l	protein_coding	214895	683.471	-0.0558274	0.907164	0.251494	0.498276	0.728407	0.017054
ENSMUSG00000001150	Mcm3ap	protein_coding	54387	1450.53	1.49071	4.0548e-31	1.21675	2.504e-19	1.47702	3.74602e-30
ENSMUSG00000001151	Pcnt	protein_coding	18541	851.044	1.92872	6.77775e-14	1.64264	1.10055e-09	1.54475	4.70583e-09
ENSMUSG00000001156	Mxd1	protein_coding	17119	235.323	0.70143	0.0199964	0.503711	0.120312	0.534854	0.0765294
ENSMUSG00000001157	Gmcl1	protein_coding	23885	316.566	0.485136	0.205928	0.404622	0.303797	0.594923	0.0901584
ENSMUSG00000001158	Snrnp27	protein_coding	66618	228.904	-0.882067	0.0347682	-0.761714	0.0746703	-1.01723	0.00974646
ENSMUSG00000001173	Ocrl	protein_coding	320634	698.151	0.288158	0.447247	0.0422205	0.96645	1.01355	0.00114187
ENSMUSG00000001175	Calm1	protein_coding	12313	10594.2	-1.25738	0.000716141	-1.71918	2.44038e-06	-0.712044	0.0814336
ENSMUSG00000001211	Agpat3	protein_coding	28169	2105.79	-0.59327	0.115397	-0.595703	0.0863726	0.0712057	1
ENSMUSG00000001227	Sema6b	protein_coding	20359	1543.91	0.531061	0.206846	0.668115	0.0808821	0.649223	0.0992484
ENSMUSG00000001228	Uhrf1	protein_coding	18140	145.197	0.255563	1	0.650715	0.71185	0.424742	0.629235
ENSMUSG00000001229	Dpp9	protein_coding	224897	577.894	0.676387	0.00335549	0.321957	0.273191	0.768065	0.000656727
ENSMUSG00000001240	Ramp2	protein_coding	54409	193.836	-1.29989	2.25497e-09	-1.41467	1.40624e-09	-1.67896	2.92037e-15
ENSMUSG00000001248	Gramd1a	protein_coding	52857	1428.38	-0.170184	0.671824	0.912772	0.000554401	0.115386	0.985892
ENSMUSG00000001260	Gabrg1	protein_coding	14405	88.7451	1.54533	0.00618267	-0.394799	0.636169	-0.156083	0.741403
ENSMUSG00000001270	Ckb	protein_coding	12709	3771.53	-0.340733	0.87522	-0.34786	0.575972	-0.625165	0.249625
ENSMUSG00000001280	Sp1	protein_coding	20683	433.335	1.10295	0.00544293	-0.324835	0.483916	0.543189	0.201847
ENSMUSG00000001285	Myg1	protein_coding	60315	103.321	-1.06271	0.000899062	-0.458344	0.234478	-0.461441	0.131636
ENSMUSG00000001288	Rarg	protein_coding	19411	55.6275	-0.0618117	0.921473	0.384062	0.438024	0.120203	0.636762
ENSMUSG00000001289	Pfdn5	protein_coding	56612	270.347	-2.0792	1.87963e-05	-1.41159	0.00659518	-2.68223	1.70886e-08
ENSMUSG00000001300	Efnb2	protein_coding	13642	946.596	1.00718	0.00546429	0.140204	0.817242	0.703483	0.0620017
ENSMUSG00000001305	Rrp15	protein_coding	67223	110.895	-0.868047	0.0630182	0.3251	0.559854	0.343247	0.344203
ENSMUSG00000001313	Rnd2	protein_coding	11858	250.366	-2.12302	5.46517e-07	-2.09917	1.72598e-06	-1.9337	4.31844e-06
ENSMUSG00000001323	Srr	protein_coding	27364	519.099	-1.60565	9.30612e-07	-2.35912	1.70037e-12	-0.757773	0.0288117
ENSMUSG00000001334	Fndc5	protein_coding	384061	200.43	0.705817	0.279904	0.011459	1	0.395635	0.629752
ENSMUSG00000001366	Fbxo9	protein_coding	71538	494.931	-0.860539	5.10191e-05	-0.67155	0.00300839	0.087776	0.72252
ENSMUSG00000001376	Vps50	protein_coding	73288	602.813	0.761852	0.000155209	0.397264	0.081552	0.84372	2.89693e-05
ENSMUSG00000001380	Hars	protein_coding	15115	801.106	0.177231	0.506584	0.0771002	0.80273	-0.501327	0.0176915
ENSMUSG00000001383	Zmat2	protein_coding	66492	804.241	-1.30288	0.000119969	-0.678186	0.0756815	-0.740936	0.0471603
ENSMUSG00000001403	Ube2c	protein_coding	68612	28.8435	-1.99122	0.0783321	-1.16457	0.299297	-1.87867	0.0842846
ENSMUSG00000001415	Smg5	protein_coding	229512	747.257	-0.19974	0.348402	0.369938	0.0676995	0.468696	0.0141377
ENSMUSG00000001416	Cct3	protein_coding	12462	903.404	0.348153	0.37033	-0.0771483	0.882942	-0.295387	0.401975
ENSMUSG00000001418	Glmp	protein_coding	56700	91.2381	-1.36647	1.22403e-06	-0.70776	0.0264155	-0.943785	0.00056587
ENSMUSG00000001419	Mef2d	protein_coding	17261	1447.44	-0.513111	0.199658	-0.38563	0.345592	0.242769	0.740895
ENSMUSG00000001420	Tmem79	protein_coding	71913	12.3196	-0.344715	0.597636	-0.40311	0.533672	-0.17915	0.695634
ENSMUSG00000001424	Snd1	protein_coding	56463	1291.59	1.25589	9.18488e-11	0.220298	0.424322	0.432453	0.0612365
ENSMUSG00000001435	Col18a1	protein_coding	12822	206.497	0.468231	0.732226	0.858214	0.38659	1.19411	0.215833
ENSMUSG00000001436	Slc19a1	protein_coding	20509	127.686	-0.156191	0.729779	0.61329	0.114972	0.725866	0.0315681
ENSMUSG00000001440	Kpnb1	protein_coding	16211	2865.82	0.634296	0.0261026	0.360499	0.224476	0.798861	0.00176873
ENSMUSG00000001441	Npepps	protein_coding	19155	1827.71	1.19692	6.95433e-09	0.228914	0.421622	0.949409	5.96528e-06
ENSMUSG00000001445	Mrpl10	protein_coding	107732	168.774	-1.03623	0.00109133	-1.20474	0.000247411	-0.690188	0.0382942
ENSMUSG00000001467	Cyp51	protein_coding	13121	1512.09	-0.264525	0.645257	-0.308671	0.540327	0.0383669	1
ENSMUSG00000001472	Tcf25	protein_coding	66855	3378.32	0.0986211	1	0.017834	1	0.290188	0.426121
ENSMUSG00000001473	Tubb6	protein_coding	67951	28.7406	-0.956388	0.210769	-0.554344	0.439238	-1.09227	0.124295
ENSMUSG00000001482	Def8	protein_coding	23854	634.608	-0.058002	0.898841	0.140076	0.593442	0.46296	0.0379283
ENSMUSG00000001496	Nkx2-1	protein_coding	21869	18.073	0.265523	0.679386	0.67714	0.263615	1.41875	0.00499233
ENSMUSG00000001506	Col1a1	protein_coding	12842	403.634	0.76411	0.691924	1.2219	0.434064	1.08493	0.478459
ENSMUSG00000001507	Itga3	protein_coding	16400	434.144	1.6056	1.54004e-05	0.823411	0.0405314	1.11375	0.00360048
ENSMUSG00000001517	Foxm1	protein_coding	14235	173.886	-0.263611	0.850117	0.784468	0.423012	0.971929	0.293885
ENSMUSG00000001518	Itfg2	protein_coding	101142	74.269	-0.816164	0.0703553	0.340127	0.517548	-0.456606	0.311639
ENSMUSG00000001520	Nrip2	protein_coding	60345	26.2284	-0.253402	0.798778	0.268887	0.748812	0.22887	0.723948
ENSMUSG00000001521	Tulp3	protein_coding	22158	290.568	-0.0808294	0.819464	0.795261	0.00346541	0.475351	0.0830198
ENSMUSG00000001524	Gtf2h4	protein_coding	14885	54.9944	-0.634782	0.0915157	0.114476	0.806036	-0.57507	0.0821132
ENSMUSG00000001525	Tubb5	protein_coding	22154	6562.61	-0.163342	1	-0.610967	0.281682	-0.501227	0.424501
ENSMUSG00000001542	Ell2	protein_coding	192657	59.0985	0.108865	0.839202	-0.679884	0.226291	0.0983973	0.897012
ENSMUSG00000001552	Jup	protein_coding	16480	381.244	0.666167	0.228841	-0.479023	0.375489	0.136201	0.826852
ENSMUSG00000001555	Fkbp10	protein_coding	14230	92.2169	-1.22602	0.250533	-0.0657968	1	-0.886364	0.387184
ENSMUSG00000001569	Nom1	protein_coding	433864	461.388	0.532763	0.00662481	0.495065	0.0146988	1.18741	3.17307e-11
ENSMUSG00000001576	Ergic1	protein_coding	67458	597.985	-1.07978	0.000338329	-1.2979	2.42947e-05	-1.40886	1.25117e-06
ENSMUSG00000001627	Ifrd1	protein_coding	15982	506.906	0.722264	0.0399426	0.123893	0.735313	0.671578	0.0495462
ENSMUSG00000001630	Stk38l	protein_coding	232533	383.343	1.50285	2.10518e-06	1.17786	0.000416719	0.953401	0.00375046
ENSMUSG00000001632	Brpf1	protein_coding	78783	739.937	1.22867	2.1626e-08	1.18866	2.07498e-07	1.64663	2.44649e-14
ENSMUSG00000001642	Akr1b3	protein_coding	11677	173.743	-0.855687	0.00675555	-1.19107	0.00025594	-0.882967	0.00430239
ENSMUSG00000001666	Ddt	protein_coding	13202	38.594	-3.31605	1.91886e-15	-3.40758	1.41516e-11	-3.56635	5.64936e-19
ENSMUSG00000001674	Ddx18	protein_coding	66942	225.308	0.739072	0.00388365	0.752784	0.00526342	0.287195	0.30204
ENSMUSG00000001687	Ubl3	protein_coding	24109	1393.39	-0.147542	0.842126	-0.18549	0.770095	0.750783	0.0524911
ENSMUSG00000001700	Gramd3	protein_coding	107022	71.576	-1.49475	0.0324314	-0.808307	0.297676	-0.377367	0.555746
ENSMUSG00000001707	Eef1e1	protein_coding	66143	86.675	-1.65987	5.02614e-05	-2.08336	2.22905e-06	-2.48056	5.9491e-10
ENSMUSG00000001729	Akt1	protein_coding	11651	1281.64	-0.775332	0.00960404	-0.561865	0.076102	-0.275161	0.460543
ENSMUSG00000001741	Il16	protein_coding	16170	543.723	1.11226	0.0830883	0.322798	0.68484	1.1276	0.0918672
ENSMUSG00000001750	Tcirg1	protein_coding	27060	37.3456	0.172144	0.913576	1.28896	0.123297	0.450565	0.478606
ENSMUSG00000001751	Naglu	protein_coding	27419	87.1006	0.248769	0.633661	0.641965	0.190994	0.665279	0.118657
ENSMUSG00000001755	Coasy	protein_coding	71743	298.786	0.111582	0.784749	1.05233	5.18591e-05	0.480135	0.0908928
ENSMUSG00000001761	Smo	protein_coding	319757	207.82	-0.557675	0.571101	0.0154639	0.973663	0.0266286	1
ENSMUSG00000001763	Tspan33	protein_coding	232670	126.574	-0.464895	0.25637	-0.20303	0.691933	0.140959	0.589462
ENSMUSG00000001767	Crnkl1	protein_coding	66877	302.991	0.671737	0.0401579	0.326698	0.381939	0.368758	0.327717
ENSMUSG00000001768	Rin2	protein_coding	74030	131.354	0.394102	0.650086	0.684111	0.418239	0.563287	0.374058
ENSMUSG00000001773	Folh1	protein_coding	53320	27.9582	-0.694744	0.474789	-0.0766743	0.867082	-0.604395	0.35669
ENSMUSG00000001774	Chordc1	protein_coding	66917	795.336	2.09755	0.000304283	-0.47258	0.602614	-0.0881334	0.885819
ENSMUSG00000001783	Rtcb	protein_coding	28088	786.37	0.480301	0.198585	0.19331	0.725705	-0.0523698	0.862859
ENSMUSG00000001785	Pwp1	protein_coding	103136	213.32	-0.0396144	0.964645	-0.350387	0.354696	0.0315342	1
ENSMUSG00000001786	Fbxo7	protein_coding	69754	141.838	0.185868	0.612782	0.76588	0.0074488	0.212739	0.386408
ENSMUSG00000001794	Capns1	protein_coding	12336	462.229	-0.667158	0.00317453	-1.19742	7.61014e-08	-1.33105	2.95886e-10
ENSMUSG00000001802	Lrp3	protein_coding	435965	1593.71	1.45585	9.21203e-07	1.63564	4.39292e-08	1.55406	1.46988e-07
ENSMUSG00000001829	Clpb	protein_coding	20480	609.763	0.590563	0.0109589	0.055933	0.987641	0.350756	0.143978
ENSMUSG00000001833	Septin7	protein_coding	235072	1680.15	-0.824344	0.0241515	-1.16805	0.000727394	-0.694273	0.0701762
ENSMUSG00000001844	Zdhhc4	protein_coding	72881	117.604	-1.77925	2.02167e-09	0.314305	0.339943	0.389551	0.146017
ENSMUSG00000001847	Rac1	protein_coding	19353	1382.21	-1.59059	5.41103e-14	-1.02331	4.7423e-06	-0.853223	0.000140899
ENSMUSG00000001855	Nup214	protein_coding	227720	702.617	1.26443	5.06016e-06	0.56215	0.0798267	1.06186	0.000149752
ENSMUSG00000001864	Aif1l	protein_coding	108897	79.1409	-1.70489	0.161799	-0.324532	0.827491	-0.610126	0.572984
ENSMUSG00000001870	Ltbp1	protein_coding	268977	57.1933	1.26486	0.035376	1.53194	0.0156654	1.36086	0.0176627
ENSMUSG00000001891	Ugp2	protein_coding	216558	252.877	-0.655137	0.172275	-0.546277	0.272034	-0.280979	0.558538
ENSMUSG00000001909	Trmt1	protein_coding	212528	197.492	-0.569463	0.0922591	0.158068	0.679744	0.130077	0.851804
ENSMUSG00000001910	Nacc1	protein_coding	66830	1505.37	-0.0700898	1	-0.0871162	0.923761	0.618431	0.0287209
ENSMUSG00000001911	Nfix	protein_coding	18032	18389.4	2.43583	9.40387e-09	-0.228267	0.723436	0.506288	0.363749
ENSMUSG00000001918	Slc1a5	protein_coding	20514	13.8159	0.555141	0.487366	1.58257	0.0621797	1.24568	0.123736
ENSMUSG00000001924	Uba1	protein_coding	22201	4665.37	1.48623	6.9598e-10	0.238138	0.466314	0.592764	0.0278758
ENSMUSG00000001942	Siae	protein_coding	22619	73.9229	-0.899632	0.0113904	-1.08482	0.00493703	-0.21694	0.521557
ENSMUSG00000001962	Fam50a	protein_coding	108160	257.123	0.37999	0.263521	0.230193	0.514489	-0.0509176	1
ENSMUSG00000001964	Emd	protein_coding	13726	170.197	-1.49186	1.45772e-08	-1.6053	1.13225e-08	-1.80086	3.27232e-12
ENSMUSG00000001983	Taco1	protein_coding	0	100.163	0.103971	0.853399	-0.00879891	0.999888	0.0779478	0.638695
ENSMUSG00000001985	Grik3	protein_coding	14807	1110.32	1.04294	0.00395087	0.134785	0.88562	1.43817	4.30652e-05
ENSMUSG00000001986	Gria3	protein_coding	53623	963.413	1.23862	5.06716e-05	0.293004	0.497314	1.13797	0.000273937
ENSMUSG00000001988	Npas1	protein_coding	18142	89.1814	-1.01315	0.00999087	0.0911631	0.8645	0.138113	0.681828
ENSMUSG00000001995	Sipa1l2	protein_coding	244668	1249.83	1.53051	0.000406877	1.20462	0.0088275	1.64135	0.000160276
ENSMUSG00000001998	Ap4e1	protein_coding	108011	262.314	0.180413	0.593401	0.878051	0.00169595	1.06205	5.31759e-05
ENSMUSG00000001999	Blvra	protein_coding	109778	54.4228	-1.05602	0.0293747	-0.290314	0.607811	-0.896115	0.0463212
ENSMUSG00000002006	Pdzd4	protein_coding	245469	1828.52	0.121535	0.951127	0.430782	0.0706405	0.74431	0.000456863
ENSMUSG00000002010	Idh3g	protein_coding	15929	285.234	-0.803379	0.00231966	-0.81214	0.00320308	-1.14834	7.62283e-06
ENSMUSG00000002012	Pnck	protein_coding	93843	247.879	-0.265513	0.449245	-0.112239	0.734675	-0.486041	0.112667
ENSMUSG00000002014	Ssr4	protein_coding	20832	153.175	-2.3015	1.98057e-13	-1.01116	0.00286579	-1.07093	0.000695182
ENSMUSG00000002015	Bcap31	protein_coding	27061	177.738	-1.0615	3.83217e-07	-0.742792	0.00125419	-1.02883	5.33262e-07
ENSMUSG00000002017	Fam98a	protein_coding	72722	288.598	-0.345225	0.419866	-0.215283	0.597097	0.188634	0.850073
ENSMUSG00000002028	Kmt2a	protein_coding	214162	7340.87	2.67885	1.65205e-59	0.605652	0.00123316	1.35476	1.7191e-15
ENSMUSG00000002031	Ift46	protein_coding	76568	183.516	-0.6658	0.00433624	-0.223979	0.436065	-0.244403	0.354662
ENSMUSG00000002032	Tmem25	protein_coding	71687	58.5273	-0.0968343	0.850117	0.563819	0.22384	0.594881	0.110949
ENSMUSG00000002043	Trappc6a	protein_coding	67091	20.598	-1.76121	0.000392801	-0.986541	0.0801212	-1.7646	0.00016482
ENSMUSG00000002052	Supt6	protein_coding	20926	5373.63	1.94011	3.80038e-17	0.828086	0.00101234	1.18986	5.89165e-07
ENSMUSG00000002055	Spag5	protein_coding	54141	134.176	0.968951	0.225659	1.33866	0.0931901	1.1288	0.107179
ENSMUSG00000002058	Unc119	protein_coding	22248	91.4752	-1.56894	2.3369e-07	-1.4204	1.78054e-05	-1.26299	1.97337e-05
ENSMUSG00000002059	Rab34	protein_coding	19376	84.8578	-0.732616	0.031287	0.526296	0.157944	0.423252	0.179559
ENSMUSG00000002064	Sdf2	protein_coding	20316	132.481	-1.24178	7.02273e-09	-0.948132	6.66071e-05	-0.736941	0.000362018
ENSMUSG00000002068	Ccne1	protein_coding	12447	92.7461	0.000584908	1	0.123533	0.792083	0.0587172	0.77317
ENSMUSG00000002083	Bbc3	protein_coding	170770	309.8	0.189387	0.794944	-0.181887	0.728617	0.695688	0.156596
ENSMUSG00000002102	Psmc3	protein_coding	19182	1009.06	-0.31265	0.44537	-0.125098	0.800917	-0.325362	0.390549
ENSMUSG00000002103	Acp2	protein_coding	11432	520.461	-0.499159	0.142637	-1.03687	0.001062	0.205343	0.56268
ENSMUSG00000002105	Slc39a13	protein_coding	68427	114.527	-1.02125	0.000227106	-0.132084	0.703786	0.50446	0.0473311
ENSMUSG00000002107	Celf2	protein_coding	14007	9263.56	1.6141	0.000475736	-0.564534	0.307986	0.417869	0.514702
ENSMUSG00000002109	Ddb2	protein_coding	107986	53.002	-1.1986	0.00331963	0.199568	0.82942	0.802133	0.0247338
ENSMUSG00000002129	Sf3a1	protein_coding	67465	1273.53	0.359885	0.0929682	-0.0376564	0.976467	-0.0284963	1
ENSMUSG00000002147	Stat6	protein_coding	20852	14.1988	0.0358237	0.811079	0.403219	0.734508	-0.247098	0.786471
ENSMUSG00000002190	Clgn	protein_coding	12745	133.343	0.189615	0.641579	0.282524	0.462253	0.271603	0.36271
ENSMUSG00000002205	Vrk3	protein_coding	101568	77.7752	-0.527924	0.131255	-0.226099	0.587511	-0.291001	0.384398
ENSMUSG00000002210	Smg9	protein_coding	71997	210.489	0.344697	0.0767508	0.615394	0.00116852	0.416775	0.0223836
ENSMUSG00000002221	Paxip1	protein_coding	55982	566.273	-0.392558	0.235916	0.264441	0.433173	0.641184	0.0379409
ENSMUSG00000002222	Rmnd5a	protein_coding	68477	1778.18	1.67246	1.17093e-09	0.50066	0.13875	0.808904	0.00825618
ENSMUSG00000002227	Mov10	protein_coding	17454	73.1837	-0.266642	0.493868	0.845183	0.00877235	1.16407	3.0468e-05
ENSMUSG00000002233	Rhoc	protein_coding	11853	47.301	-1.76533	0.055079	-1.06895	0.36517	-1.95607	0.0221154
ENSMUSG00000002249	Tead3	protein_coding	21678	35.5494	-0.293102	0.811417	0.944846	0.396998	0.52022	0.502723
ENSMUSG00000002250	Ppard	protein_coding	19015	137.655	-0.467782	0.169043	-0.217061	0.606754	0.210572	0.432135
ENSMUSG00000002257	Def6	protein_coding	23853	23.036	0.453425	0.504619	0.894816	0.173219	0.328983	0.568482
ENSMUSG00000002265	Peg3	protein_coding	18616	11883.8	1.80815	2.1341e-05	1.05069	0.0237532	1.69246	8.13535e-05
ENSMUSG00000002266	Zim1	protein_coding	22776	1463.62	3.32346	8.52466e-08	1.17451	0.114198	1.88849	0.00522514
ENSMUSG00000002274	Metrn	protein_coding	70083	439.394	0.435015	0.664759	0.591465	0.453378	0.158961	0.866381
ENSMUSG00000002279	Lmf1	protein_coding	76483	121.529	-0.898586	0.00283527	0.751235	0.0142799	-0.361833	0.199331
ENSMUSG00000002280	Ciao3	protein_coding	67563	141.172	0.110232	0.752629	0.748209	0.0071018	0.418156	0.0915237
ENSMUSG00000002289	Angptl4	protein_coding	57875	29.7669	-0.751093	0.566478	-0.378267	0.739689	-0.628722	0.427351
ENSMUSG00000002297	Dbf4	protein_coding	27214	127.035	1.20899	0.0772555	1.54767	0.0214539	1.09601	0.078254
ENSMUSG00000002307	Daxx	protein_coding	13163	355.96	0.885356	1.08775e-06	0.761278	8.1705e-05	0.941391	1.18878e-07
ENSMUSG00000002308	Cd320	protein_coding	54219	87.1292	0.750888	0.00976726	-0.0674878	0.877821	0.222877	0.512938
ENSMUSG00000002319	Ipo4	protein_coding	75751	1218.85	1.38359	4.05701e-25	0.443232	0.00448232	0.699432	5.76364e-07
ENSMUSG00000002320	Tm9sf1	protein_coding	74140	346.93	-0.507795	0.0606405	0.536987	0.0435536	0.344414	0.198479
ENSMUSG00000002325	Irf9	protein_coding	16391	103.2	-0.282438	0.626739	0.704694	0.177048	0.619917	0.180354
ENSMUSG00000002326	Gmpr2	protein_coding	105446	90.1549	-0.599298	0.0768718	-0.122985	0.827574	-0.0364726	0.964777
ENSMUSG00000002329	Mdp1	protein_coding	67881	165.801	-1.60577	7.53399e-09	-0.786814	0.00916424	-1.26818	3.52292e-06
ENSMUSG00000002332	Dhrs1	protein_coding	52585	371.487	-1.08375	0.1994	-0.949464	0.248774	-0.627255	0.441232
ENSMUSG00000002341	Ncan	protein_coding	13004	16966.5	0.520144	0.571953	0.571634	0.376969	0.840863	0.167453
ENSMUSG00000002342	Tmem161a	protein_coding	234371	151.679	-0.393902	0.135611	-0.0468649	0.867483	-0.174116	0.610517
ENSMUSG00000002343	Armc6	protein_coding	76813	336.351	0.14152	0.767037	0.112333	0.771247	0.438863	0.187764
ENSMUSG00000002345	Borcs8	protein_coding	72368	115.031	-1.69655	1.9519e-10	-0.840135	0.00377307	-0.406688	0.114364
ENSMUSG00000002346	Slc25a42	protein_coding	73095	334.549	-0.809149	0.00362341	0.978107	0.000308092	1.50219	3.15928e-09
ENSMUSG00000002365	Snx9	protein_coding	66616	174.325	0.220589	0.59029	0.227419	0.579615	0.777015	0.0244815
ENSMUSG00000002372	Ranbp3	protein_coding	71810	662.771	0.479043	0.00993465	0.263644	0.220021	0.315121	0.0936152
ENSMUSG00000002379	Ndufa11	protein_coding	69875	151.806	-3.36303	2.05038e-18	-2.58431	1.15951e-10	-3.58312	2.90343e-21
ENSMUSG00000002393	Nr2f6	protein_coding	13864	305.411	0.747542	0.0202999	1.45191	1.8118e-06	0.924789	0.00254476
ENSMUSG00000002395	Use1	protein_coding	67023	140.799	-2.35304	4.19457e-11	-1.42323	0.000194177	-1.90918	4.49757e-08
ENSMUSG00000002396	Ocel1	protein_coding	77090	235.564	1.15591	0.00487215	0.875464	0.0463834	1.0494	0.0126967
ENSMUSG00000002409	Dyrk1b	protein_coding	13549	335.217	0.243042	0.529746	1.09708	0.000237672	0.466762	0.201879
ENSMUSG00000002413	Braf	protein_coding	109880	1797.31	1.55017	0.00143668	-0.826738	0.131355	0.422531	0.590597
ENSMUSG00000002416	Ndufb2	protein_coding	68198	106.14	-2.20158	4.89479e-13	-1.57325	1.36068e-06	-1.51251	2.25862e-07
ENSMUSG00000002428	Hltf	protein_coding	20585	221.981	0.631896	0.0186657	0.365277	0.231247	0.743885	0.00467698
ENSMUSG00000002455	Prpf6	protein_coding	68879	1163.34	1.20156	3.60012e-13	0.666777	0.000207076	0.556875	0.00214447
ENSMUSG00000002458	Rgs19	protein_coding	56470	157.818	-1.73174	2.22681e-11	-1.14814	3.69713e-05	-0.814319	0.00198828
ENSMUSG00000002459	Rgs20	protein_coding	58175	168.067	-0.704672	0.312295	-0.376988	0.613479	0.387117	0.624117
ENSMUSG00000002475	Abhd3	protein_coding	106861	80.2199	-0.637482	0.420928	0.211923	0.812339	-0.399647	0.59154
ENSMUSG00000002477	Snrpd1	protein_coding	20641	134.633	-1.01775	0.00943089	-0.564556	0.206478	-1.20537	0.00126024
ENSMUSG00000002486	Tchp	protein_coding	77832	158.756	0.562429	0.160567	1.29571	0.000386917	0.471142	0.280735
ENSMUSG00000002489	Tiam1	protein_coding	21844	1976.07	1.14838	0.0933025	0.568542	0.414727	1.28405	0.0312154
ENSMUSG00000002496	Tsc2	protein_coding	22084	1851.77	1.01801	0.000710337	0.477632	0.164758	0.880962	0.00335893
ENSMUSG00000002504	Slc9a3r2	protein_coding	65962	231.061	-0.940318	0.00945868	-0.644682	0.0923693	-0.578424	0.174377
ENSMUSG00000002524	Puf60	protein_coding	67959	1033.24	0.0816256	0.869095	0.0816287	0.811687	-0.0590018	1
ENSMUSG00000002546	Golga2	protein_coding	99412	1531.97	0.536783	0.0182161	-0.26672	0.327061	0.342912	0.20172
ENSMUSG00000002550	Uck1	protein_coding	22245	238.234	-0.910261	0.000201636	-0.319311	0.26204	-0.260046	0.329279
ENSMUSG00000002578	Ikzf4	protein_coding	22781	269.412	1.10319	5.5913e-08	-0.563774	0.0239649	1.04238	2.25639e-07
ENSMUSG00000002580	Mien1	protein_coding	103742	89.1677	-2.54781	4.89939e-11	-2.00812	1.15378e-06	-3.27514	2.35897e-17
ENSMUSG00000002602	Axl	protein_coding	26362	217.197	-0.794642	0.401226	0.163689	0.86184	-0.393747	0.799462
ENSMUSG00000002608	Ccdc97	protein_coding	52132	238.405	-0.48284	0.0603632	-0.970305	0.000119837	-0.107974	0.793884
ENSMUSG00000002617	Zfp40	protein_coding	22700	404.014	0.151308	0.605804	0.0363864	0.836672	0.926012	3.38664e-05
ENSMUSG00000002625	Akap8l	protein_coding	54194	910.383	0.616212	0.0408743	1.41934	9.01335e-08	0.774317	0.006385
ENSMUSG00000002633	Shh	protein_coding	20423	16.6802	1.35148	0.0534737	-0.433829	0.625004	1.04099	0.167502
ENSMUSG00000002635	Pdcd2l	protein_coding	68079	81.8442	-1.54646	7.34597e-05	-0.246718	0.669836	-0.87748	0.0251696
ENSMUSG00000002658	Gtf2f1	protein_coding	98053	664.811	0.218355	0.418963	-0.044541	0.850631	-0.430282	0.0583514
ENSMUSG00000002660	Clpp	protein_coding	53895	135.953	-1.78634	9.91721e-18	-0.923931	4.04758e-05	-1.43665	3.2147e-13
ENSMUSG00000002661	Alkbh7	protein_coding	66400	24.6133	-1.23447	0.0130031	-1.02775	0.0561929	-1.86719	8.03678e-05
ENSMUSG00000002679	Med6	protein_coding	69792	62.9828	-0.541476	0.14308	-0.292073	0.499613	-0.0589043	0.918964
ENSMUSG00000002688	Prkd1	protein_coding	18760	184.383	0.702869	0.258562	0.820429	0.18656	0.608905	0.384837
ENSMUSG00000002699	Lcp2	protein_coding	16822	21.22	0.214024	0.71484	-0.037653	0.932671	-0.115452	0.82202
ENSMUSG00000002718	Cse1l	protein_coding	110750	690.084	0.965443	1.49348e-08	0.300127	0.172727	0.78066	5.46459e-06
ENSMUSG00000002728	Naa20	protein_coding	67877	109.974	-2.06924	6.61375e-11	-1.08453	0.00167281	-0.759471	0.0142576
ENSMUSG00000002731	Prkra	protein_coding	23992	110.797	-1.35124	0.0120338	-0.361423	0.571582	-0.395208	0.372616
ENSMUSG00000002733	Plekha3	protein_coding	83435	152.314	-1.35436	3.85226e-09	-0.614145	0.0173142	-0.753395	0.00110963
ENSMUSG00000002741	Ykt6	protein_coding	56418	432.008	-1.49181	0.000237565	-0.517898	0.23664	-0.810231	0.0554362
ENSMUSG00000002748	Baz1b	protein_coding	22385	2422.56	1.38292	4.19833e-14	1.1556	1.26004e-09	1.41782	9.90883e-15
ENSMUSG00000002763	Pex6	protein_coding	224824	462.774	0.76522	0.00192969	0.44425	0.0950301	0.191494	0.512093
ENSMUSG00000002767	Mrpl2	protein_coding	27398	77.3132	-0.998866	0.000813903	-0.599316	0.0790585	-1.38187	1.28047e-06
ENSMUSG00000002768	Mea1	protein_coding	17256	390.731	-1.88716	1.23263e-09	-1.73651	7.51206e-08	-2.08645	1.27251e-11
ENSMUSG00000002771	Grin2d	protein_coding	14814	386.499	0.676954	0.307418	0.389961	0.53931	0.993806	0.08393
ENSMUSG00000002778	Kdelr1	protein_coding	68137	136.346	-0.866852	0.00141843	-1.40601	8.75555e-07	-1.02735	5.18362e-05
ENSMUSG00000002781	Tmem143	protein_coding	70209	94.8476	-0.308766	0.402437	-0.460079	0.211198	-0.0367141	0.962458
ENSMUSG00000002797	Ggct	protein_coding	110175	87.8578	-1.66546	1.25147e-07	-1.43644	3.10641e-05	-0.742164	0.0197757
ENSMUSG00000002799	Jag2	protein_coding	16450	568.79	1.60159	8.42275e-13	1.49742	1.16782e-10	1.57296	1.72992e-12
ENSMUSG00000002803	Btbd6	protein_coding	399566	254.632	0.773546	0.0519651	0.168441	0.697483	0.758068	0.0484443
ENSMUSG00000002804	Nudt14	protein_coding	66174	18.6814	-1.41359	0.0168431	-1.20312	0.060094	-1.65602	0.00306717
ENSMUSG00000002808	Epdr1	protein_coding	105298	410.917	0.0160897	1	-0.131832	0.705695	0.196731	0.682464
ENSMUSG00000002812	Flii	protein_coding	14248	776.16	0.99366	0.000226309	0.428114	0.183104	0.668408	0.0169741
ENSMUSG00000002814	Top3a	protein_coding	21975	94.7363	0.820118	0.0731764	1.07722	0.0205044	0.987198	0.0241639
ENSMUSG00000002820	Atg4d	protein_coding	235040	134.212	-0.56617	0.0460895	0.425613	0.158368	0.236691	0.325451
ENSMUSG00000002825	Qtrt1	protein_coding	60507	65.125	0.338164	0.492839	0.453501	0.359906	0.00938456	0.877159
ENSMUSG00000002831	Plin4	protein_coding	57435	22.1634	2.09893	0.100978	1.93091	0.129006	0.977246	0.433328
ENSMUSG00000002833	Hdgfl2	protein_coding	15193	1281.58	0.968688	1.17177e-09	0.863921	1.80094e-07	0.476903	0.00541107
ENSMUSG00000002835	Chaf1a	protein_coding	27221	224.487	0.874063	0.0512472	0.883524	0.053401	0.875316	0.0542011
ENSMUSG00000002844	Adprh	protein_coding	11544	422.149	-0.508477	0.00642343	-0.457189	0.0216295	-0.586901	0.00116029
ENSMUSG00000002845	Tmem39a	protein_coding	67846	61.7336	-0.407762	0.469822	0.618756	0.259966	1.10265	0.012063
ENSMUSG00000002846	Timmdc1	protein_coding	76916	191.158	-1.10443	4.20647e-09	-0.57697	0.00549663	-1.00208	3.87243e-08
ENSMUSG00000002870	Mcm2	protein_coding	17216	201.005	1.07732	0.105071	0.884881	0.19234	1.03733	0.137238
ENSMUSG00000002871	Tpra1	protein_coding	24100	97.7184	-1.0447	0.00259002	-0.0557342	0.938961	0.339626	0.279439
ENSMUSG00000002881	Nab1	protein_coding	17936	429.214	-0.179362	0.539488	-0.565395	0.012028	0.111232	0.634389
ENSMUSG00000002885	Adgre5	protein_coding	26364	15.0059	-0.372254	0.501151	0.623421	0.35655	-0.0682071	0.786974
ENSMUSG00000002897	Il17ra	protein_coding	16172	71.5903	0.531209	0.220732	0.682072	0.134571	0.811908	0.0341052
ENSMUSG00000002900	Lamb1	protein_coding	16777	1202.52	1.35909	3.11585e-18	0.679649	7.47697e-05	0.923287	9.0563e-09
ENSMUSG00000002908	Kcnn1	protein_coding	84036	109.376	-0.508317	0.504619	-0.743224	0.263167	-0.123583	0.681521
ENSMUSG00000002910	Arrdc2	protein_coding	70807	95.063	-0.288988	0.572721	-0.0562396	0.897465	0.454319	0.326919
ENSMUSG00000002948	Map2k7	protein_coding	26400	467.251	-0.0998828	0.713247	0.366912	0.104636	0.0258543	0.901815
ENSMUSG00000002949	Timm44	protein_coding	21856	424.105	-0.712779	0.00243076	0.430695	0.0901843	0.102088	0.724099
ENSMUSG00000002957	Ap2a2	protein_coding	11772	3951.91	0.225217	0.811524	-0.234008	0.635527	0.254679	0.622257
ENSMUSG00000002963	Pnkp	protein_coding	59047	123.963	-0.406555	0.244408	0.0177068	1	-0.214836	0.408898
ENSMUSG00000002968	Med25	protein_coding	75613	670.794	-0.0569758	0.849005	-0.35668	0.0768984	-0.502604	0.00464415
ENSMUSG00000002980	Bcam	protein_coding	57278	17.8014	-0.239386	0.638491	-0.474504	0.49818	-0.414788	0.528174
ENSMUSG00000002981	Clptm1	protein_coding	56457	1059.52	-0.759277	0.00162418	-0.71643	0.0041444	-0.695062	0.00408
ENSMUSG00000002983	Relb	protein_coding	19698	71.5254	0.401539	0.450119	-0.115717	0.911929	0.0761713	0.847766
ENSMUSG00000002984	Tomm40	protein_coding	53333	369.738	-0.511225	0.00578277	-0.47878	0.0135445	-0.544597	0.00217272
ENSMUSG00000002985	Apoe	protein_coding	11816	16202.5	-1.07138	0.235481	0.576114	0.547335	-1.34972	0.103309
ENSMUSG00000002996	Hbp1	protein_coding	73389	127.126	-0.393546	0.461155	-0.122129	0.860163	0.375669	0.37908
ENSMUSG00000002997	Prkar2b	protein_coding	19088	513.162	-1.02199	0.00178718	-0.677081	0.0543469	-0.150941	0.685778
ENSMUSG00000003031	Cdkn1b	protein_coding	12576	815.293	0.522465	0.218328	-0.588855	0.209398	0.000833922	1
ENSMUSG00000003032	Klf4	protein_coding	16600	35.4555	0.520957	0.469173	-0.349479	0.660128	0.958708	0.110493
ENSMUSG00000003033	Ap1m1	protein_coding	11767	495.413	-0.891831	0.000355299	-0.656125	0.0126955	-0.69866	0.00573297
ENSMUSG00000003037	Rab8a	protein_coding	17274	179.474	-1.33688	1.48654e-09	-1.51571	2.41598e-10	-1.54447	9.97026e-13
ENSMUSG00000003038	Hmgn2	protein_coding	15331	466.066	-1.70599	0.0039878	-1.1604	0.0612045	-1.56361	0.00779282
ENSMUSG00000003039	Fam32a	protein_coding	67922	1089.79	1.40238	1.18448e-10	1.22141	6.97104e-08	0.812654	0.000395464
ENSMUSG00000003062	Stard3nl	protein_coding	76205	323.793	-0.918056	4.01074e-05	0.0944911	0.714413	-0.451651	0.0514845
ENSMUSG00000003068	Stk11	protein_coding	20869	719.862	0.507877	0.0284779	0.928132	3.05756e-05	0.466803	0.0414465
ENSMUSG00000003070	Efna2	protein_coding	13637	140.075	0.193736	0.633042	-0.638344	0.0768984	0.111897	0.611782
ENSMUSG00000003072	Atp5d	protein_coding	66043	598.218	-2.22279	4.76489e-22	-1.95005	6.26149e-16	-2.27362	4.91406e-23
ENSMUSG00000003099	Ppp5c	protein_coding	19060	882.484	0.398519	0.0263612	0.208042	0.333452	0.526037	0.00288328
ENSMUSG00000003119	Cdk12	protein_coding	69131	1287.53	2.46402	6.13528e-22	0.131824	0.81932	1.02055	0.000244627
ENSMUSG00000003123	Lipe	protein_coding	16890	86.1851	0.451053	0.307716	0.486872	0.281931	0.575195	0.157477
ENSMUSG00000003131	Pafah1b2	protein_coding	18475	2659.31	1.43723	0.00197391	-0.0313326	1	-0.359002	0.585311
ENSMUSG00000003134	Tbc1d8	protein_coding	54610	263.29	0.329383	0.151677	0.809256	0.000132049	0.974882	9.69876e-07
ENSMUSG00000003135	Cnot11	protein_coding	52846	257.133	-0.427056	0.131676	-0.434232	0.136058	0.107766	0.98588
ENSMUSG00000003153	Slc2a3	protein_coding	20527	1563.86	0.0199559	1	0.489838	0.473627	0.241077	0.982437
ENSMUSG00000003154	Foxj2	protein_coding	60611	882.557	0.23925	0.43569	0.826021	0.0012352	0.955698	8.58923e-05
ENSMUSG00000003161	Sri	protein_coding	109552	183.393	-1.56148	7.53058e-08	-1.47522	1.79772e-06	-1.21253	2.83621e-05
ENSMUSG00000003166	Dgcr2	protein_coding	13356	2204.46	0.261538	0.358592	0.379529	0.0947762	0.849638	1.39222e-05
ENSMUSG00000003184	Irf3	protein_coding	54131	85.2393	0.164582	0.751309	1.13498	0.00517644	0.909499	0.0188491
ENSMUSG00000003190	Bcl2l12	protein_coding	75736	10.7999	-0.90683	0.430195	0.924752	0.395156	0.881281	0.473953
ENSMUSG00000003198	Zfp959	protein_coding	224893	47.4113	0.022943	0.989986	0.226689	0.646348	0.872135	0.00847457
ENSMUSG00000003199	Mpnd	protein_coding	68047	318.976	-1.25467	5.02008e-07	-0.742405	0.00616674	-1.17721	1.88941e-06
ENSMUSG00000003200	Sh3gl1	protein_coding	20405	373.399	-0.125098	0.595643	0.0133787	0.911766	-0.211761	0.313437
ENSMUSG00000003208	Yju2	protein_coding	72886	80.7501	-0.17783	0.672418	0.0136952	0.979044	-0.269433	0.390224
ENSMUSG00000003226	Ranbp2	protein_coding	19386	4586.3	2.45588	1.95917e-16	0.996816	0.00243851	1.46448	2.04465e-06
ENSMUSG00000003228	Grk5	protein_coding	14773	192.244	0.498224	0.0752488	-0.428933	0.179877	0.752262	0.0041532
ENSMUSG00000003233	Dvl3	protein_coding	13544	1105.52	-0.263179	0.459799	-0.822383	0.00376117	0.796784	0.00426272
ENSMUSG00000003234	Abcf3	protein_coding	27406	429.333	1.08107	2.0706e-10	0.530026	0.00528529	0.325381	0.0841762
ENSMUSG00000003235	Eif2b5	protein_coding	224045	447.717	-0.946247	0.000215979	-1.09301	2.95097e-05	-0.782887	0.00249065
ENSMUSG00000003269	Cyth2	protein_coding	19158	515.113	-0.578292	0.0681657	-0.413053	0.183828	-0.550993	0.0669364
ENSMUSG00000003271	Sult2b1	protein_coding	54200	17.8369	-0.521154	0.335453	-0.848653	0.154965	-0.836649	0.130597
ENSMUSG00000003273	Car11	protein_coding	12348	99.6302	-0.777037	0.0292746	-0.315528	0.418488	-0.41685	0.22219
ENSMUSG00000003279	Dlgap1	protein_coding	224997	3287.12	0.00455791	1	-0.770384	0.186649	0.488929	0.464904
ENSMUSG00000003282	Plag1	protein_coding	56711	34.3217	2.61705	5.10739e-08	0.435634	0.528166	1.22994	0.0141484
ENSMUSG00000003299	Mrpl4	protein_coding	66163	131.744	-1.63785	3.73286e-11	-0.65321	0.0180301	-0.938178	9.85002e-05
ENSMUSG00000003308	Keap1	protein_coding	50868	572.371	0.623131	0.00540432	0.43855	0.0781753	0.764185	0.000419869
ENSMUSG00000003316	Glg1	protein_coding	20340	5260.49	1.45613	7.04064e-16	0.459088	0.0268287	1.11622	1.26224e-09
ENSMUSG00000003344	Btbd2	protein_coding	208198	411.841	-0.618414	0.0250271	-0.833802	0.00251433	-0.449412	0.107614
ENSMUSG00000003345	Csnk1g2	protein_coding	103236	913.507	-0.40904	0.138781	-0.125933	0.749624	0.0429181	1
ENSMUSG00000003346	Abhd17a	protein_coding	216169	342.473	-1.88897	6.94208e-12	-1.30693	7.12975e-06	-1.50444	4.82727e-08
ENSMUSG00000003348	Mob3a	protein_coding	208228	249.72	0.110998	0.790398	-0.785759	0.0199855	0.0976274	1
ENSMUSG00000003352	Cacnb3	protein_coding	12297	730.539	-0.793214	0.00154076	-0.711995	0.00733817	-0.488277	0.0776839
ENSMUSG00000003354	Ccdc65	protein_coding	105833	79.9664	0.254197	0.491852	-0.253106	0.548461	-0.270989	0.398264
ENSMUSG00000003360	Ddx23	protein_coding	74351	835.297	0.155349	0.59718	-0.0634856	0.810727	-0.00134839	0.969437
ENSMUSG00000003363	Pld3	protein_coding	18807	1382.79	0.397445	0.475245	-0.344526	0.484585	-0.162845	1
ENSMUSG00000003378	Grik5	protein_coding	14809	3430.17	0.676143	0.113027	1.11933	0.00346212	1.25426	0.000717695
ENSMUSG00000003380	Rabac1	protein_coding	14470	127.714	-2.502	1.58102e-21	-1.89218	1.46423e-11	-2.5194	4.76782e-23
ENSMUSG00000003382	Etv3	protein_coding	27049	433.144	1.14064	6.78787e-05	1.10225	0.000168432	0.850182	0.00363124
ENSMUSG00000003402	Prkcsh	protein_coding	19089	894.062	0.308475	0.114022	-0.0399662	0.835129	-0.142965	0.609564
ENSMUSG00000003410	Elavl3	protein_coding	15571	3743.17	0.380069	0.142697	-0.603504	0.0104376	0.551753	0.0175262
ENSMUSG00000003411	Rab3b	protein_coding	69908	221.143	-1.10544	0.0135379	-1.96739	6.55612e-06	-1.10329	0.0119788
ENSMUSG00000003418	St8sia6	protein_coding	241230	34.289	0.824714	0.154406	-1.54846	0.0273954	0.0598023	0.737214
ENSMUSG00000003420	Fcgrt	protein_coding	14132	43.677	-0.866475	0.207121	0.210686	0.955204	-0.639584	0.270917
ENSMUSG00000003421	Nosip	protein_coding	66394	218.844	-0.604075	0.0312272	-0.348224	0.273439	-0.699602	0.00859322
ENSMUSG00000003423	Pih1d1	protein_coding	68845	147.033	-1.62234	5.10603e-07	-1.03581	0.0029956	-1.13312	0.000330884
ENSMUSG00000003429	Rps11	protein_coding	27207	263.809	-2.63146	4.58457e-06	-1.99548	0.000970785	-3.40022	2.63337e-09
ENSMUSG00000003435	Supt5	protein_coding	20924	1906.53	0.714349	0.000320171	0.0551548	0.877818	0.055106	1
ENSMUSG00000003436	Dll3	protein_coding	13389	45.7503	-0.375206	0.71251	-0.158818	0.844692	-0.0748499	0.738103
ENSMUSG00000003437	Paf1	protein_coding	54624	539.118	0.149799	0.587083	-0.0693941	0.708668	-0.140597	0.59015
ENSMUSG00000003438	Timm50	protein_coding	66525	110.181	-0.929909	0.0125438	-0.823848	0.0385844	-0.948503	0.00546705
ENSMUSG00000003444	Med29	protein_coding	67224	70.0893	-2.69974	5.67581e-12	-2.19105	1.79961e-07	-2.58525	8.3885e-12
ENSMUSG00000003452	Bicd1	protein_coding	12121	3981.34	3.64143	2.36288e-15	-0.553207	0.371938	0.375019	0.636769
ENSMUSG00000003458	Ncstn	protein_coding	59287	461.189	0.331489	0.100667	-0.154312	0.432726	0.234213	0.239398
ENSMUSG00000003464	Pex19	protein_coding	19298	424.157	-0.993194	0.000392801	-1.3954	6.96842e-07	-1.03643	0.000168389
ENSMUSG00000003469	Phyhip	protein_coding	105653	1406.14	-0.196495	1	-0.201988	0.810682	0.112518	1
ENSMUSG00000003500	Impdh1	protein_coding	23917	467.356	0.145917	0.749074	-0.481931	0.120617	-0.269433	0.38337
ENSMUSG00000003518	Dusp3	protein_coding	72349	693.798	-0.134419	0.982737	-0.566328	0.312439	-0.00144393	0.985348
ENSMUSG00000003526	Prodh	protein_coding	19125	59.4345	0.0232526	1	1.23646	0.245625	-0.278615	0.825056
ENSMUSG00000003527	Ess2	protein_coding	27886	352.449	1.16308	1.67374e-05	1.1524	3.5246e-05	1.00542	0.000198735
ENSMUSG00000003528	Slc25a1	protein_coding	13358	411.516	-0.600651	0.057019	-0.895338	0.00290031	-0.705718	0.0182026
ENSMUSG00000003531	Dgcr6	protein_coding	13353	169.935	-1.88061	1.16215e-09	-0.989241	0.00329732	-1.35409	1.07783e-05
ENSMUSG00000003534	Ddr1	protein_coding	12305	995.897	0.589053	0.429653	0.728781	0.240776	1.0251	0.0787342
ENSMUSG00000003545	Fosb	protein_coding	14282	108.657	0.153223	1	-0.074495	1	0.30968	0.688875
ENSMUSG00000003546	Klc4	protein_coding	74764	167.191	0.566568	0.120631	0.67802	0.0665738	0.447258	0.26702
ENSMUSG00000003549	Ercc1	protein_coding	13870	94.0364	-1.09192	0.0079084	0.0887946	0.841671	-0.306541	0.447746
ENSMUSG00000003573	Homer3	protein_coding	26558	241.16	-0.623475	0.0147014	-0.428254	0.122523	-0.176735	0.516386
ENSMUSG00000003575	Crtc1	protein_coding	382056	1812.44	-0.0472489	1	0.227436	0.50002	0.748336	0.00283869
ENSMUSG00000003581	Rnf215	protein_coding	71673	288.596	-0.152482	0.70974	0.994941	0.000459334	0.60075	0.0433285
ENSMUSG00000003585	Sec14l2	protein_coding	67815	104.691	-0.520012	0.200485	-0.357857	0.390229	-0.165356	0.553345
ENSMUSG00000003604	Aven	protein_coding	74268	30.2895	-1.11461	0.0284824	-0.850784	0.142141	-1.41382	0.00321788
ENSMUSG00000003623	Crot	protein_coding	74114	308.531	-0.113187	0.965307	0.296111	0.673333	0.236033	1
ENSMUSG00000003644	Rps6ka1	protein_coding	20111	216.299	0.564394	0.207336	0.701471	0.0968416	0.673342	0.113339
ENSMUSG00000003657	Calb2	protein_coding	12308	2151.98	-0.593295	0.620914	-0.55056	0.512359	-0.521805	0.555997
ENSMUSG00000003660	Snrnp200	protein_coding	320632	3906.94	2.35665	7.45392e-52	1.28292	6.11115e-15	1.24848	7.6224e-15
ENSMUSG00000003662	Ciao1	protein_coding	26371	250.519	-0.473746	0.0514592	-0.246568	0.37355	-0.199224	0.612861
ENSMUSG00000003680	Taf6l	protein_coding	225895	100.606	-0.168768	0.717664	0.346008	0.429445	0.406891	0.236163
ENSMUSG00000003721	Insig2	protein_coding	72999	168.464	-0.736492	0.00513391	-0.098411	0.757133	-0.239713	0.429124
ENSMUSG00000003731	Kpna6	protein_coding	16650	1073.19	0.863599	0.00100342	-0.227858	0.53653	0.585115	0.0388586
ENSMUSG00000003746	Man1a	protein_coding	17155	145.537	0.689961	0.105053	0.243436	0.657321	0.214845	0.509835
ENSMUSG00000003752	Itpkc	protein_coding	233011	199.603	1.77862	2.45494e-10	0.895491	0.00494119	1.23542	1.95137e-05
ENSMUSG00000003762	Coq8b	protein_coding	76889	134.822	0.000329026	1	0.651298	0.0131401	0.238168	0.294175
ENSMUSG00000003778	Brd8	protein_coding	78656	764.206	0.573912	0.0813939	0.845005	0.00636685	0.998257	0.000582992
ENSMUSG00000003779	Kif20a	protein_coding	19348	72.8129	0.00576939	1	0.539689	0.675831	0.707258	0.475941
ENSMUSG00000003808	Farsa	protein_coding	66590	333.87	-0.348198	0.39269	0.643614	0.0851559	0.00748499	0.971874
ENSMUSG00000003809	Gcdh	protein_coding	270076	117.474	-0.50427	0.10019	-0.0331464	0.972158	0.0213453	0.758189
ENSMUSG00000003810	Mast2	protein_coding	17776	2675.8	0.916502	0.000705698	0.667927	0.0180728	1.26362	8.08662e-07
ENSMUSG00000003812	Dnase2a	protein_coding	100503676	68.6083	0.93994	0.109952	0.736757	0.268745	1.04345	0.0647751
ENSMUSG00000003813	Rad23a	protein_coding	19358	234.64	-1.2803	8.50598e-09	-0.9288	0.000102698	-1.06928	1.18325e-06
ENSMUSG00000003814	Calr	protein_coding	12317	2802.64	-0.408376	0.161659	-0.615591	0.0135536	-0.584524	0.0170177
ENSMUSG00000003824	Syce2	protein_coding	71846	40.2892	-1.67111	0.00772896	-1.96301	0.0034116	-1.87898	0.00157027
ENSMUSG00000003847	Nfat5	protein_coding	54446	1419.15	1.02077	0.00957001	-0.183633	0.796191	0.443281	0.404411
ENSMUSG00000003848	Nob1	protein_coding	67619	157.741	-0.872376	0.0225753	0.332272	0.452512	0.206342	0.741113
ENSMUSG00000003863	Ppfia3	protein_coding	76787	3616.38	1.56175	1.11257e-06	1.00066	0.00353894	1.28242	8.04751e-05
ENSMUSG00000003865	Gys1	protein_coding	14936	348.803	0.523666	0.182605	0.339653	0.391603	0.558521	0.120193
ENSMUSG00000003868	Ruvbl2	protein_coding	20174	279.621	-0.583552	0.00477435	-0.659411	0.0022404	-0.930478	2.56092e-06
ENSMUSG00000003872	Lin7b	protein_coding	22342	118.76	-1.39076	0.000594507	-0.322962	0.48016	-0.817219	0.042771
ENSMUSG00000003873	Bax	protein_coding	12028	159.801	-1.39256	0.00112297	-0.977418	0.0361227	-1.58025	0.000159002
ENSMUSG00000003923	Tfam	protein_coding	21780	212.764	-0.876493	0.00135872	-0.534796	0.0744559	0.150001	0.62018
ENSMUSG00000003929	Zfp81	protein_coding	224694	941.669	2.51357	1.72047e-13	0.105369	0.929362	0.476929	0.342552
ENSMUSG00000003934	Efnb3	protein_coding	13643	1476.33	-0.530802	0.0908457	0.0147105	1	0.806383	0.0035054
ENSMUSG00000003948	Mmd	protein_coding	67468	412.63	-1.37902	0.00208941	-1.5294	0.00078329	-1.52104	0.000588167
ENSMUSG00000003949	Hlf	protein_coding	217082	84.8525	-0.805084	0.384149	-0.290835	0.775492	-0.634327	0.498618
ENSMUSG00000003955	Fam162a	protein_coding	70186	97.3321	-2.369	1.96069e-09	-1.93055	3.92289e-06	-2.67347	4.99528e-12
ENSMUSG00000003970	Rpl8	protein_coding	26961	1042.97	-2.31252	3.54027e-11	-1.78794	1.05353e-06	-2.98715	8.73893e-18
ENSMUSG00000003974	Grm3	protein_coding	108069	607.422	0.615894	0.503633	0.604913	0.499013	1.0249	0.232724
ENSMUSG00000003992	Ssbp2	protein_coding	66970	492.618	0.387538	0.378391	-0.945587	0.0136253	-5.89399e-05	1
ENSMUSG00000004018	Fancl	protein_coding	67030	31.3514	-0.956341	0.0708198	-0.580849	0.321849	0.177864	0.681682
ENSMUSG00000004031	Brinp2	protein_coding	240843	3211.48	0.79127	0.0220845	0.855024	0.012234	1.40397	8.99965e-06
ENSMUSG00000004032	Gstm5	protein_coding	14866	168.431	-2.13392	1.402e-12	-1.42176	9.01399e-06	-2.83977	3.21433e-21
ENSMUSG00000004035	Gstm7	protein_coding	68312	26.6994	-1.98106	1.16019e-06	-1.20619	0.00720261	-2.08434	7.38013e-08
ENSMUSG00000004038	Gstm3	protein_coding	14864	64.7027	-0.848791	0.358478	-0.63608	0.550718	-2.08158	0.00745192
ENSMUSG00000004040	Stat3	protein_coding	20848	719.979	0.259526	0.746181	0.0172598	0.949621	0.67464	0.247044
ENSMUSG00000004043	Stat5a	protein_coding	20850	24.2163	0.832445	0.111549	0.906395	0.114554	1.04555	0.0281151
ENSMUSG00000004044	Cavin1	protein_coding	19285	72.7557	-0.761319	0.403656	-0.158985	0.851669	0.127191	0.863453
ENSMUSG00000004054	Map3k11	protein_coding	26403	179.585	0.917313	0.00321641	0.639739	0.0601271	0.96119	0.00139467
ENSMUSG00000004056	Akt2	protein_coding	11652	631.052	-0.935656	0.0205659	-0.187647	0.73451	-0.495642	0.312577
ENSMUSG00000004069	Dnaja3	protein_coding	83945	483.705	-0.0328157	0.950481	-0.381973	0.281538	-0.273113	0.4414
ENSMUSG00000004070	Hmox2	protein_coding	15369	315.169	-0.629969	0.00316517	-0.704204	0.00149743	-0.868583	2.5665e-05
ENSMUSG00000004071	Cdip1	protein_coding	66626	635.647	-1.28758	3.36019e-11	-0.898033	1.27827e-05	-0.201258	0.362251
ENSMUSG00000004085	Map3k20	protein_coding	65964	239.705	-0.582144	0.0478987	-1.24251	1.36266e-05	-0.253114	0.578164
ENSMUSG00000004096	Cwc15	protein_coding	66070	255.756	-1.97632	2.44096e-09	-1.55022	8.36414e-06	-2.1384	9.61692e-11
ENSMUSG00000004098	Col5a3	protein_coding	53867	43.0012	0.962747	0.172544	0.776414	0.294643	0.494624	0.387877
ENSMUSG00000004099	Dnmt1	protein_coding	13433	1730.4	1.89828	2.14582e-11	1.31221	1.1551e-05	1.16225	0.000101381
ENSMUSG00000004100	Ppan	protein_coding	235036	161.737	-0.211332	0.62162	0.595036	0.087534	0.110314	0.819905
ENSMUSG00000004105	Angptl2	protein_coding	26360	22.8464	0.103192	0.932575	0.502778	0.703082	0.770018	0.469083
ENSMUSG00000004110	Cacna1e	protein_coding	12290	8447.59	2.13374	8.32422e-06	0.675579	0.255045	1.20709	0.020961
ENSMUSG00000004113	Cacna1b	protein_coding	12287	4410.46	1.16814	2.67485e-05	0.789549	0.00771863	1.29732	1.88502e-06
ENSMUSG00000004127	Trmt10a	protein_coding	108943	88.3172	0.692737	0.100799	0.752903	0.0839571	0.90371	0.0198771
ENSMUSG00000004151	Etv1	protein_coding	14009	384.096	-0.409324	0.302247	-0.854892	0.0136253	0.179805	0.632883
ENSMUSG00000004187	Kifc2	protein_coding	16581	1002.82	-0.526117	0.553898	-0.460271	0.526188	-0.127433	1
ENSMUSG00000004207	Psap	protein_coding	19156	9463.25	0.932384	8.22642e-05	0.784114	0.00124784	0.429348	0.10647
ENSMUSG00000004221	Ikbkg	protein_coding	16151	486.772	0.361404	0.427195	0.645815	0.107526	0.0418583	0.952124
ENSMUSG00000004233	Wars2	protein_coding	70560	90.0007	0.0143075	1	-0.914496	0.0115628	0.267859	0.391702
ENSMUSG00000004263	Atn1	protein_coding	13498	2537.45	-0.00972563	1	-0.473717	0.0368841	-0.00257331	1
ENSMUSG00000004264	Phb2	protein_coding	12034	367.222	-1.10293	8.26001e-08	-0.734932	0.0009283	-0.906567	1.03977e-05
ENSMUSG00000004267	Eno2	protein_coding	13807	1760.25	0.937187	0.210568	0.0587061	1	-0.111719	1
ENSMUSG00000004268	Emg1	protein_coding	14791	135.697	-1.46073	4.54114e-06	0.00220507	1	-0.364991	0.214758
ENSMUSG00000004270	Lpcat3	protein_coding	14792	119.017	-0.673019	0.0164827	0.0842751	0.844161	-0.0137123	0.770984
ENSMUSG00000004285	Atp6v1f	protein_coding	66144	150.753	-2.16266	6.56867e-11	-2.29248	7.59988e-11	-2.90171	1.06859e-18
ENSMUSG00000004317	Clcn5	protein_coding	12728	522.015	1.07665	0.00150483	-0.226825	0.551425	0.738237	0.034267
ENSMUSG00000004319	Clcn3	protein_coding	12725	3455.88	1.2582	3.06492e-06	0.220183	0.552441	0.745121	0.0103786
ENSMUSG00000004328	Hif3a	protein_coding	53417	27.4589	0.47914	0.561143	0.702894	0.421182	0.538898	0.437513
ENSMUSG00000004347	Pde1c	protein_coding	18575	107.642	0.909151	0.0176094	0.0804166	0.812285	0.729451	0.0450888
ENSMUSG00000004356	Utp20	protein_coding	70683	674.287	1.7227	1.57089e-22	1.41265	3.48741e-14	1.69258	1.5126e-21
ENSMUSG00000004360	9330159F19Rik	protein_coding	212448	2059.34	0.995178	0.00602251	-0.126665	0.86386	1.3261	0.000127159
ENSMUSG00000004364	Cul3	protein_coding	26554	1540.8	0.853958	0.0732859	-0.551709	0.297985	0.048477	1
ENSMUSG00000004366	Sst	protein_coding	20604	513.118	-2.46623	6.31921e-06	-2.34245	2.96885e-05	-1.6745	0.00296431
ENSMUSG00000004383	Large1	protein_coding	16795	4042.46	1.79515	8.71205e-12	0.829932	0.00408509	1.14119	2.88106e-05
ENSMUSG00000004393	Ddx56	protein_coding	52513	182.654	-0.0813048	0.867956	-0.0462126	0.860163	-0.411522	0.0700353
ENSMUSG00000004394	Tmed4	protein_coding	103694	288.433	-1.60248	2.4103e-14	-0.601586	0.00902811	-0.841325	6.39257e-05
ENSMUSG00000004415	Col26a1	protein_coding	140709	126.676	-0.421975	0.535748	-0.567054	0.366259	-0.1461	0.733541
ENSMUSG00000004446	Bid	protein_coding	12122	276.758	0.548318	0.0355699	0.0190744	0.939228	1.19313	3.07039e-07
ENSMUSG00000004451	Ralb	protein_coding	64143	184.037	-1.40495	9.0567e-07	-1.09246	0.000313865	-0.83223	0.00514464
ENSMUSG00000004455	Ppp1cc	protein_coding	19047	798.601	-0.324052	0.145219	0.5084	0.0160177	0.353318	0.112087
ENSMUSG00000004460	Dnajb11	protein_coding	67838	400.973	-0.361905	0.122355	-0.0650311	0.777031	-0.620238	0.00270331
ENSMUSG00000004462	Tbccd1	protein_coding	70573	107.347	0.341858	0.513406	0.28785	0.604113	0.800529	0.0425369
ENSMUSG00000004473	Clec11a	protein_coding	20256	24.8213	-0.882569	0.0486157	-0.541041	0.287987	-0.843582	0.0416715
ENSMUSG00000004500	Zfp324	protein_coding	243834	292.645	0.804863	0.00149366	0.823931	0.00187275	1.05607	1.83757e-05
ENSMUSG00000004508	Gab2	protein_coding	14389	506.415	0.730104	0.0133573	-0.204353	0.494025	0.816868	0.00441562
ENSMUSG00000004530	Coro1c	protein_coding	23790	1435.92	0.911129	0.00050567	-0.190673	0.625375	0.223732	0.662101
ENSMUSG00000004535	Tax1bp1	protein_coding	52440	1367.73	0.41165	0.0880717	-0.483174	0.0424977	0.0851455	0.875057
ENSMUSG00000004558	Ndrg2	protein_coding	29811	1089.17	-1.35231	0.083397	-0.691867	0.473632	-0.850206	0.3944
ENSMUSG00000004561	Mettl17	protein_coding	52535	108.218	-0.177649	0.711287	0.991056	0.00844556	0.986863	0.00431256
ENSMUSG00000004562	Arhgef40	protein_coding	268739	929.628	1.47868	0.0152212	1.72836	0.00475929	1.49073	0.0145855
ENSMUSG00000004565	Pnpla6	protein_coding	50767	484.603	0.752857	3.47874e-06	0.469378	0.00803152	0.745721	3.02637e-06
ENSMUSG00000004567	Mcoln1	protein_coding	94178	384.328	-0.492399	0.0302816	-0.0230148	0.890751	-0.0712681	0.774531
ENSMUSG00000004568	Arhgef18	protein_coding	102098	820.637	0.827242	2.47099e-07	0.467712	0.00947017	0.862692	5.83983e-08
ENSMUSG00000004591	Pkn2	protein_coding	109333	415.573	1.03865	0.00251176	0.242822	0.54752	1.11566	0.00095984
ENSMUSG00000004610	Etfb	protein_coding	110826	210.989	-0.552648	0.416193	0.551999	0.34295	-0.981364	0.0920779
ENSMUSG00000004626	Stxbp2	protein_coding	20911	89.1634	0.298075	0.625356	1.71964	0.000287104	0.98396	0.0395995
ENSMUSG00000004631	Sgce	protein_coding	20392	114.953	-0.516654	0.0869605	-0.325468	0.340722	-0.167664	0.47556
ENSMUSG00000004633	Chn2	protein_coding	69993	490.28	-0.177217	0.768532	-0.00741043	0.867483	0.6201	0.139387
ENSMUSG00000004637	Wwox	protein_coding	80707	55.7661	-0.184904	0.648726	-0.254597	0.56695	-0.358458	0.245588
ENSMUSG00000004642	Slbp	protein_coding	20492	248.66	-0.40796	0.313277	-0.174486	0.63047	0.558226	0.116161
ENSMUSG00000004661	Arid3b	protein_coding	56380	97.9572	1.07905	3.24389e-05	1.14483	2.88313e-05	0.482804	0.0595144
ENSMUSG00000004665	Cnn2	protein_coding	12798	31.8245	-0.802986	0.177523	-1.84076	0.00392535	-1.22705	0.0192879
ENSMUSG00000004667	Polr2e	protein_coding	66420	171.933	-1.34928	4.42862e-06	-0.761218	0.0170777	-1.57607	4.0787e-08
ENSMUSG00000004677	Myo9b	protein_coding	17925	1277.88	0.995231	0.000623822	1.69857	1.25475e-09	1.41956	3.52014e-07
ENSMUSG00000004698	Hdac9	protein_coding	79221	845.219	0.724828	0.229121	-0.689546	0.28455	0.264466	0.846228
ENSMUSG00000004748	Mtfp1	protein_coding	67900	66.3674	-1.06561	0.0240079	-0.95055	0.0630502	-1.31408	0.00348481
ENSMUSG00000004768	Rab23	protein_coding	19335	583.515	1.15928	2.39826e-09	0.78998	0.000175346	1.19146	7.58476e-10
ENSMUSG00000004771	Rab11a	protein_coding	53869	1599.9	1.55417	0.0159258	-1.41821	0.0384362	-0.677547	0.44511
ENSMUSG00000004788	Eif2b2	protein_coding	217715	174.578	-0.10127	0.772222	0.277254	0.3865	-0.0227657	1
ENSMUSG00000004789	Dlst	protein_coding	78920	929.856	-0.759511	0.000110146	-0.312317	0.195688	-0.500676	0.0151437
ENSMUSG00000004791	Pgf	protein_coding	18654	22.8031	-0.302507	0.61807	-0.44134	0.437961	0.338498	0.490147
ENSMUSG00000004798	Ulk2	protein_coding	29869	2477.26	0.477397	0.104393	0.322205	0.31217	1.4359	5.34391e-09
ENSMUSG00000004815	Dgkq	protein_coding	110524	271.818	0.367285	0.210535	0.957394	0.000312421	0.89814	0.000632282
ENSMUSG00000004843	Chmp2b	protein_coding	68942	507.238	-0.985861	0.00625987	-0.439898	0.25391	-0.329787	0.397079
ENSMUSG00000004846	Plod3	protein_coding	26433	216.821	0.416961	0.203255	0.626064	0.0514377	0.220262	0.618153
ENSMUSG00000004849	Ap1s1	protein_coding	11769	170.304	-1.307	1.62389e-10	-1.49145	3.06204e-11	-1.64943	1.52466e-16
ENSMUSG00000004865	Srpk1	protein_coding	20815	1286.23	1.25136	2.06058e-09	0.751156	0.000892699	0.636834	0.00524074
ENSMUSG00000004880	Lbr	protein_coding	98386	214.741	0.257939	0.543923	1.06187	0.00134714	0.792296	0.0167752
ENSMUSG00000004891	Nes	protein_coding	18008	1284.6	0.902462	0.271547	0.84266	0.286192	1.3357	0.0576874
ENSMUSG00000004892	Bcan	protein_coding	12032	2906.68	-0.0574049	1	0.768965	0.453871	0.189538	1
ENSMUSG00000004895	Prcc	protein_coding	94315	468.832	0.121998	0.672411	-0.123332	0.559074	0.132379	0.547276
ENSMUSG00000004896	Rrnad1	protein_coding	229503	190.563	-0.869123	0.00109986	0.699367	0.0103247	1.14662	2.61888e-06
ENSMUSG00000004897	Hdgf	protein_coding	15191	574.778	-1.28549	3.48062e-13	-1.10072	3.25333e-09	-1.40453	7.82794e-16
ENSMUSG00000004902	Slc25a18	protein_coding	71803	204.798	-1.89138	0.00598889	-0.593792	0.462131	-1.24931	0.0939704
ENSMUSG00000004929	Thop1	protein_coding	50492	548.916	0.665147	0.000126251	0.338776	0.0936029	0.192102	0.40913
ENSMUSG00000004931	Apba3	protein_coding	57267	102.965	-0.76052	0.0224594	0.120569	0.805862	-0.0738451	0.67628
ENSMUSG00000004933	Matk	protein_coding	17179	638.108	0.37415	0.184775	0.682756	0.00696609	0.498268	0.0638165
ENSMUSG00000004934	Pias4	protein_coding	59004	263.344	0.915136	0.000164248	0.59603	0.0267623	0.696433	0.00703079
ENSMUSG00000004936	Map2k1	protein_coding	26395	1145.9	0.261767	0.881423	0.822426	0.151855	0.149206	0.951917
ENSMUSG00000004937	Sgta	protein_coding	52551	802.263	-1.07097	1.54898e-06	-1.16056	5.69716e-07	-0.893671	7.05428e-05
ENSMUSG00000004945	Tmem242	protein_coding	70544	67.4102	-2.98258	2.42907e-23	-2.728	1.30145e-15	-2.9405	3.60256e-25
ENSMUSG00000004947	Dtx2	protein_coding	74198	89.0338	-0.301841	0.309524	0.489199	0.0888917	0.462384	0.0713939
ENSMUSG00000004952	Rasa4	protein_coding	54153	11.7285	0.512795	0.454747	0.927955	0.224611	0.309639	0.718686
ENSMUSG00000004961	Syt5	protein_coding	53420	622.843	-0.397569	0.166779	-0.737462	0.00471062	-0.703979	0.00476635
ENSMUSG00000004980	Hnrnpa2b1	protein_coding	53379	3878.2	0.363013	0.628053	0.553531	0.256107	0.153565	0.902292
ENSMUSG00000004994	Ccdc130	protein_coding	67736	141.158	0.240395	0.462695	0.994953	0.000360192	0.604617	0.0215498
ENSMUSG00000004996	Mri1	protein_coding	67873	103.193	-0.857277	0.0137209	0.920968	0.00697362	0.694197	0.0265437
ENSMUSG00000005034	Prkacb	protein_coding	18749	2886.26	0.525587	0.29913	-0.459548	0.310182	0.497692	0.256387
ENSMUSG00000005043	Sgsh	protein_coding	27029	143.95	0.874211	0.0482657	0.253788	0.660381	0.707914	0.0794156
ENSMUSG00000005045	Chd5	protein_coding	269610	7444.53	1.84226	1.24635e-16	0.966852	4.74358e-05	1.50473	2.17204e-11
ENSMUSG00000005054	Cstb	protein_coding	13014	30.3159	-1.91725	0.000576042	-1.76346	0.00358292	-3.12278	1.83779e-08
ENSMUSG00000005057	Sh2b2	protein_coding	23921	91.6377	-0.481454	0.197987	0.0780396	0.836672	0.32801	0.32259
ENSMUSG00000005069	Pex5	protein_coding	19305	923.476	0.794075	0.000161533	1.47418	3.99334e-13	0.676743	0.00161821
ENSMUSG00000005078	Jkamp	protein_coding	104771	176.941	-0.999429	2.71789e-06	-0.793733	0.000650962	0.0164411	0.933521
ENSMUSG00000005087	Cd44	protein_coding	12505	155.612	-0.884482	0.247919	-1.55616	0.0235289	-0.664431	0.344679
ENSMUSG00000005089	Slc1a2	protein_coding	20511	16087.8	0.36724	0.699108	-0.00365863	1	0.674308	0.2959
ENSMUSG00000005102	Eif2ak4	protein_coding	27103	476.624	1.0313	0.000651258	0.911384	0.00322345	1.4321	7.20066e-07
ENSMUSG00000005103	Wdr1	protein_coding	22388	2869.77	-0.050927	1	-0.396197	0.0850108	0.506322	0.02018
ENSMUSG00000005125	Ndrg1	protein_coding	17988	289.874	-0.596405	0.240859	-0.4626	0.387605	-0.182059	0.708982
ENSMUSG00000005142	Man2b1	protein_coding	17159	265.298	0.583443	0.00629635	0.835863	9.0574e-05	0.443098	0.0456872
ENSMUSG00000005148	Klf5	protein_coding	12224	180.671	3.09764	8.06016e-11	-0.295664	0.653349	0.875552	0.102417
ENSMUSG00000005150	Wdr83	protein_coding	67836	104.907	-0.408042	0.145876	0.227297	0.449077	0.261639	0.274333
ENSMUSG00000005161	Prdx2	protein_coding	21672	765.298	-2.06973	6.58618e-15	-2.0708	5.73122e-14	-2.19141	1.61462e-16
ENSMUSG00000005198	Polr2a	protein_coding	20020	2905.94	1.61343	5.57806e-09	0.403001	0.244922	1.09083	0.000146784
ENSMUSG00000005204	Senp3	protein_coding	80886	625.517	-0.483151	0.00569828	-0.184309	0.3852	0.130404	0.479562
ENSMUSG00000005225	Plekha8	protein_coding	231999	214.048	0.298518	0.500204	-0.0944629	0.852675	0.67095	0.0930672
ENSMUSG00000005233	Spc25	protein_coding	66442	28.9898	-2.40082	0.00316994	-1.56395	0.0829518	-1.51597	0.0570864
ENSMUSG00000005237	Dnah2	protein_coding	327954	96.6382	1.30793	3.52428e-05	1.76993	3.4443e-08	1.46202	1.27003e-06
ENSMUSG00000005262	Ufd1	protein_coding	22230	387.204	-1.13488	2.64162e-05	-0.602935	0.0391105	-0.429952	0.139158
ENSMUSG00000005267	Zfp287	protein_coding	170740	342.098	0.736117	0.000377753	0.484309	0.0342214	0.864468	1.59323e-05
ENSMUSG00000005268	Prlr	protein_coding	19116	16.8054	1.73287	0.00367093	-1.3276	0.13511	0.978939	0.139001
ENSMUSG00000005299	Letm1	protein_coding	56384	874.607	-0.119717	0.636048	-0.0165171	1	0.256283	0.259938
ENSMUSG00000005312	Ubqln1	protein_coding	56085	1723.54	-0.321226	0.347079	-0.444974	0.125407	0.111798	1
ENSMUSG00000005338	Cadm3	protein_coding	94332	2545.93	-0.388462	0.386056	-0.675991	0.0672788	0.338381	0.459359
ENSMUSG00000005354	Txn2	protein_coding	56551	197.084	-2.45798	5.60766e-21	-1.60361	4.61029e-09	-2.47357	6.04123e-22
ENSMUSG00000005357	Slc1a6	protein_coding	20513	69.1629	-0.709217	0.0777359	-0.164314	0.745798	-0.0189779	1
ENSMUSG00000005360	Slc1a3	protein_coding	20512	5035.2	-0.836014	0.468179	-0.807315	0.379513	-0.213584	1
ENSMUSG00000005362	Crbn	protein_coding	58799	290.346	-0.968424	4.94483e-05	-0.686842	0.00775958	0.0189745	1
ENSMUSG00000005370	Msh6	protein_coding	17688	670.093	1.88407	4.5917e-09	1.66928	5.77476e-07	1.54039	2.38553e-06
ENSMUSG00000005371	Fbxo11	protein_coding	225055	2411	1.40737	1.63405e-12	0.176379	0.528112	1.01673	6.3497e-07
ENSMUSG00000005374	Tbl2	protein_coding	0	270.228	-0.0960615	0.786924	0.131255	0.645904	0.302273	0.211398
ENSMUSG00000005378	Bud23	protein_coding	66138	106.042	-1.15071	8.36052e-05	-0.0525049	0.828265	-0.160321	0.498851
ENSMUSG00000005397	Nid1	protein_coding	18073	255.003	-0.193285	0.943005	0.697576	0.523777	1.02394	0.434753
ENSMUSG00000005410	Mcm5	protein_coding	17218	84.0212	-0.110652	0.962769	0.655002	0.570956	0.173602	0.913915
ENSMUSG00000005413	Hmox1	protein_coding	15368	126.829	-1.78671	4.78611e-07	-1.32812	0.000478552	-1.50257	1.29133e-05
ENSMUSG00000005417	Mprip	protein_coding	26936	9223.58	1.26769	0.000124762	1.0652	0.0014416	1.44796	5.45016e-06
ENSMUSG00000005442	Cic	protein_coding	71722	6553.88	1.51245	4.70497e-08	1.19873	2.86228e-05	1.49022	6.95659e-08
ENSMUSG00000005447	Pafah1b3	protein_coding	18476	97.0598	-1.7401	0.00707363	-1.2355	0.0828298	-1.67965	0.00659006
ENSMUSG00000005469	Prkaca	protein_coding	18747	1246.48	-0.78225	0.0735449	-1.13367	0.00458566	-0.705895	0.0951576
ENSMUSG00000005481	Ddx39a	protein_coding	68278	145.218	-0.555185	0.396062	0.747467	0.255752	-0.125716	0.67628
ENSMUSG00000005483	Dnajb1	protein_coding	81489	289.191	-0.211772	0.31609	-0.38179	0.0572416	-0.00105047	1
ENSMUSG00000005501	Usp40	protein_coding	227334	253.767	-0.130706	0.786392	1.20122	8.56504e-05	1.22038	3.77955e-05
ENSMUSG00000005505	Kbtbd4	protein_coding	67136	242.578	0.327855	0.230769	0.163041	0.57429	0.831691	0.000257589
ENSMUSG00000005506	Celf1	protein_coding	13046	3056.19	1.65161	6.83016e-05	0.48963	0.336762	0.368195	0.525647
ENSMUSG00000005510	Ndufs3	protein_coding	0	210.15	-1.38202	9.54528e-13	-1.01763	1.30913e-06	-0.843151	1.15896e-05
ENSMUSG00000005514	Por	protein_coding	18984	1202.83	0.875843	1.29265e-06	0.449852	0.029991	0.735127	7.69076e-05
ENSMUSG00000005533	Igf1r	protein_coding	16001	1872.61	2.58934	1.19072e-23	0.893838	0.00203677	1.10493	6.01292e-05
ENSMUSG00000005534	Insr	protein_coding	16337	2153.03	2.93531	2.11946e-74	1.07519	7.64675e-10	1.25645	5.91578e-14
ENSMUSG00000005566	Trim28	protein_coding	21849	1703.25	0.554213	0.135229	0.593139	0.098246	0.392633	0.301734
ENSMUSG00000005575	Ube2m	protein_coding	22192	475.598	-0.6941	5.67694e-05	-0.210007	0.274668	-0.989795	2.58919e-09
ENSMUSG00000005580	Adcy9	protein_coding	11515	1196.83	1.88199	7.06415e-05	1.00525	0.0619763	1.33822	0.00798369
ENSMUSG00000005583	Mef2c	protein_coding	17260	1379.56	1.9428	0.000717953	-1.13281	0.0799588	0.267043	0.936463
ENSMUSG00000005609	Ctr9	protein_coding	22083	1608.22	1.79423	1.07044e-20	0.855897	4.62132e-05	1.12484	1.35705e-08
ENSMUSG00000005610	Eif4g2	protein_coding	13690	6121.51	-1.02557	1.21822e-07	-1.23623	2.3074e-10	-0.0879004	0.873923
ENSMUSG00000005615	Pcyt1a	protein_coding	13026	463.903	0.303146	0.328018	-0.51565	0.0551595	0.378518	0.155921
ENSMUSG00000005621	Zfp592	protein_coding	233410	848.84	1.10291	6.61417e-10	0.594654	0.0027749	1.22877	4.29482e-12
ENSMUSG00000005625	Psmd4	protein_coding	19185	884.576	-0.8651	0.00864613	-0.676686	0.0478189	-0.976678	0.00272398
ENSMUSG00000005656	Snx6	protein_coding	72183	223.841	-1.1363	0.000329143	-1.29597	8.80463e-05	-0.909746	0.00550769
ENSMUSG00000005667	Mthfd2	protein_coding	17768	306.554	-0.689893	0.084721	-0.723144	0.0667422	-0.571887	0.198612
ENSMUSG00000005672	Kit	protein_coding	16590	636.884	0.781011	4.28248e-05	0.521747	0.0129929	1.23083	1.66229e-11
ENSMUSG00000005674	Tomm40l	protein_coding	641376	205.93	-0.459514	0.167422	-0.333295	0.344245	-0.431748	0.186036
ENSMUSG00000005682	Pan2	protein_coding	103135	158.678	0.748854	0.033732	0.946952	0.00789557	0.894779	0.00903186
ENSMUSG00000005683	Cs	protein_coding	12974	1237.25	-0.510189	0.236812	-1.31661	0.000121526	-0.711448	0.0631083
ENSMUSG00000005686	Ampd3	protein_coding	11717	133.111	-0.184639	0.998248	0.201184	0.85645	0.724229	0.369594
ENSMUSG00000005687	Bcas2	protein_coding	68183	335.354	-1.01459	0.0113478	0.268886	0.555096	-0.184206	0.944647
ENSMUSG00000005698	Ctcf	protein_coding	13018	829.696	0.907172	0.000286434	0.556851	0.0516347	0.990696	5.51034e-05
ENSMUSG00000005699	Pard6a	protein_coding	56513	80.6868	-0.432153	0.280973	-0.223046	0.675831	-0.323589	0.387208
ENSMUSG00000005705	Agrp	protein_coding	11604	34.7123	-1.884	0.000100621	-1.06072	0.0511967	-1.21573	0.00903294
ENSMUSG00000005718	Tfap4	protein_coding	83383	42.7602	-0.407645	0.568082	-0.599994	0.5165	-0.66143	0.249555
ENSMUSG00000005732	Ranbp1	protein_coding	19385	403.334	-0.954401	0.0530858	-0.920247	0.0632025	-1.57201	0.000484384
ENSMUSG00000005774	Rfx5	protein_coding	53970	235.915	0.438074	0.22855	0.913133	0.00548431	1.07894	0.000416465
ENSMUSG00000005779	Psmb4	protein_coding	19172	464.189	-1.7515	1.58975e-08	-0.553257	0.118736	-2.01432	4.61814e-11
ENSMUSG00000005802	Slc30a4	protein_coding	22785	469.345	0.0498003	0.948853	-0.712778	0.0691383	0.48669	0.203701
ENSMUSG00000005803	Sqor	protein_coding	59010	16.16	-0.258099	0.652777	0.134214	0.834869	-1.22643	0.142798
ENSMUSG00000005804	Bloc1s6	protein_coding	18457	252.16	-1.80242	1.03482e-16	-1.0453	6.79422e-06	0.134575	0.814053
ENSMUSG00000005813	Metap1	protein_coding	75624	420.426	-0.236858	0.499077	0.0298532	0.890389	0.203956	0.492087
ENSMUSG00000005823	Gpr108	protein_coding	78308	39.0092	-0.559943	0.175602	0.0228703	0.938314	-0.613084	0.0813521
ENSMUSG00000005846	Rsl1d1	protein_coding	66409	355.799	-0.843473	0.000323386	-0.563084	0.0259152	-0.412228	0.0964384
ENSMUSG00000005871	Apc	protein_coding	11789	39592.7	2.16581	6.10593e-15	1.25339	2.16648e-05	1.8196	1.04257e-10
ENSMUSG00000005873	Reep5	protein_coding	13476	1675.38	-1.97902	1.80165e-08	-1.90254	1.28603e-07	-1.01593	0.00851453
ENSMUSG00000005881	Ergic3	protein_coding	66366	463.012	-1.35129	0.000178313	-0.774925	0.0477582	-1.30853	0.00024204
ENSMUSG00000005882	Uqcc1	protein_coding	56046	230.462	-0.928106	3.52428e-05	-0.451937	0.0776694	-0.319711	0.265647
ENSMUSG00000005886	Ncoa2	protein_coding	17978	2439.58	1.22746	7.91068e-05	0.368336	0.32407	1.40717	2.74556e-06
ENSMUSG00000005893	Nr2c2	protein_coding	22026	1686.55	-0.607494	0.0165234	-0.063222	0.949672	1.40877	9.57698e-10
ENSMUSG00000005897	Nr2c1	protein_coding	22025	74.3899	-0.339371	0.350484	-0.0352226	0.910199	0.273019	0.402479
ENSMUSG00000005899	Smpd4	protein_coding	77626	284.6	-0.267605	0.302123	0.793028	0.00041636	0.445004	0.0738194
ENSMUSG00000005907	Pex1	protein_coding	71382	319.175	0.547266	0.0383913	0.461975	0.0947306	0.890198	0.000291811
ENSMUSG00000005917	Otx1	protein_coding	18423	55.7874	-0.218901	0.829652	-0.0436595	0.976692	0.869677	0.247135
ENSMUSG00000005936	Kctd20	protein_coding	66989	835.982	-0.619265	0.0115929	0.318243	0.235309	0.315282	0.208973
ENSMUSG00000005949	Ctns	protein_coding	83429	151.119	1.20763	2.89275e-05	0.580391	0.0783413	1.05597	0.000295905
ENSMUSG00000005950	P2rx5	protein_coding	94045	16.1424	-0.532763	0.424411	0.139222	0.818684	0.475067	0.558538
ENSMUSG00000005951	Shpk	protein_coding	74637	21.0943	1.12406	0.0280098	0.746616	0.234976	1.11004	0.022576
ENSMUSG00000005958	Ephb3	protein_coding	13845	248.491	1.01561	0.0202464	1.06712	0.0159557	1.06792	0.0153014
ENSMUSG00000005968	Tuft1	protein_coding	22156	23.4213	0.288115	0.700555	0.444398	0.573292	0.282792	0.639461
ENSMUSG00000005973	Rcn1	protein_coding	19672	228.97	-0.920148	0.0815373	-0.375326	0.490966	-0.593777	0.383485
ENSMUSG00000005981	Trap1	protein_coding	68015	770.057	0.642356	0.00337724	0.838785	0.000148145	0.519578	0.0247675
ENSMUSG00000005982	Naa60	protein_coding	74763	559.375	-0.56078	0.0750914	-0.560959	0.0911432	-0.117302	0.713571
ENSMUSG00000005983	1700037C18Rik	protein_coding	73261	12.7061	-0.363962	0.558198	-0.542124	0.432798	-0.257901	0.736566
ENSMUSG00000005986	Ankrd13d	protein_coding	68423	293.056	-0.188622	0.43623	0.574644	0.00403171	0.143008	0.70263
ENSMUSG00000006005	Tpr	protein_coding	108989	4164.28	1.65445	1.23116e-17	0.563901	0.0100395	1.35146	5.63587e-12
ENSMUSG00000006010	Odr4	protein_coding	226499	289.798	-1.34147	5.44331e-05	-0.765142	0.0357448	-0.285805	0.521261
ENSMUSG00000006014	Prg4	protein_coding	96875	12.7479	0.951034	0.483838	1.72538	0.263641	1.46278	0.31448
ENSMUSG00000006019	Dhx34	protein_coding	71723	162.426	0.665103	0.0634407	1.09783	0.00158109	1.00208	0.00254208
ENSMUSG00000006021	Kptn	protein_coding	70394	70.8437	-0.60635	0.0493838	0.160039	0.67561	0.113567	0.65945
ENSMUSG00000006024	Napa	protein_coding	108124	574.486	-1.30788	1.75639e-06	-1.02281	0.000411258	-0.815642	0.00381929
ENSMUSG00000006050	Sra1	protein_coding	24068	105.729	-1.57737	4.1127e-08	-0.614524	0.0623129	-1.13268	5.09031e-05
ENSMUSG00000006057	Atp5g1	protein_coding	11951	232.609	-2.80715	4.41933e-19	-2.4656	9.64124e-14	-2.50822	7.93585e-16
ENSMUSG00000006058	Snf8	protein_coding	27681	167.828	-1.94237	1.69879e-20	-0.752637	0.000767383	-1.10766	3.04619e-08
ENSMUSG00000006095	Tbcb	protein_coding	66411	312.866	-1.61854	2.53152e-05	-1.1211	0.00637453	-1.85115	1.01955e-06
ENSMUSG00000006127	Inpp5k	protein_coding	19062	271.583	-0.529679	0.281207	-0.162355	0.736065	0.578408	0.245672
ENSMUSG00000006134	Crkl	protein_coding	12929	877.201	1.92284	2.85213e-15	0.588531	0.038428	1.00164	7.66245e-05
ENSMUSG00000006154	Eps8l1	protein_coding	67425	34.3235	0.611662	0.361748	0.531044	0.477055	0.669968	0.264163
ENSMUSG00000006169	Clint1	protein_coding	216705	722.135	0.191499	0.579586	-0.219449	0.503568	0.252676	0.380919
ENSMUSG00000006191	Cdkal1	protein_coding	68916	80.6004	0.118671	0.772961	-0.318208	0.396219	-0.313729	0.357771
ENSMUSG00000006205	Htra1	protein_coding	56213	424.131	-0.24374	0.917878	0.381919	0.688061	-0.627015	0.512736
ENSMUSG00000006215	Zbtb17	protein_coding	22642	243.172	-0.179862	0.495307	0.35534	0.121079	0.180798	0.48918
ENSMUSG00000006218	Fam131c	protein_coding	277743	47.1066	-0.828167	0.0971036	-1.17283	0.0336322	-0.44634	0.300301
ENSMUSG00000006219	Fblim1	protein_coding	74202	19.5905	-0.827922	0.367591	-0.78318	0.428903	-0.601663	0.452786
ENSMUSG00000006241	Ccdc159	protein_coding	67119	108.552	-0.396159	0.389073	1.60665	9.02296e-06	0.583366	0.101074
ENSMUSG00000006262	Mob1b	protein_coding	68473	1015.37	2.69265	4.86167e-09	-1.07898	0.0468271	0.00616137	1
ENSMUSG00000006270	Vax1	protein_coding	22326	14.671	-0.047266	0.792989	0.147641	0.802846	0.640642	0.30204
ENSMUSG00000006273	Atp6v1b2	protein_coding	11966	3209.51	0.539879	0.290243	-0.00562811	1	0.468992	0.358174
ENSMUSG00000006276	Eps15l1	protein_coding	13859	658.085	0.38167	0.0669996	0.393568	0.0684903	0.439986	0.0280699
ENSMUSG00000006281	Tep1	protein_coding	21745	28.6918	2.35427	0.00190241	1.86811	0.0249338	1.59788	0.0378238
ENSMUSG00000006288	Ttc5	protein_coding	219022	371.356	-1.06282	0.000529068	0.313589	0.370568	0.220892	0.521316
ENSMUSG00000006289	Osgep	protein_coding	66246	171.314	-0.652834	0.075253	0.625896	0.0946291	-0.234054	0.659997
ENSMUSG00000006299	Aamp	protein_coding	227290	1358.28	0.187741	0.527672	0.210928	0.465414	-0.230962	0.49266
ENSMUSG00000006301	Tmbim1	protein_coding	69660	32.7752	-1.7667	0.0325763	-0.67315	0.476591	-1.26001	0.0861878
ENSMUSG00000006304	Arpc2	protein_coding	76709	742.923	-1.50641	3.73005e-08	-1.4601	2.55629e-07	-1.39819	3.47292e-07
ENSMUSG00000006307	Kmt2b	protein_coding	75410	1554.2	1.63368	2.1862e-33	0.946811	7.90965e-11	1.52347	1.15495e-28
ENSMUSG00000006315	Tmem147	protein_coding	69804	82.8583	-2.30746	3.94805e-09	-1.31897	0.00179332	-1.88627	7.2159e-07
ENSMUSG00000006333	Rps9	protein_coding	76846	574.018	-2.28633	4.2957e-05	-1.20242	0.0567853	-2.76565	5.2637e-07
ENSMUSG00000006335	Tfpt	protein_coding	69714	121.175	-1.10183	0.000384801	0.00122444	0.926481	-0.292024	0.346043
ENSMUSG00000006342	Susd2	protein_coding	71733	14.892	1.06739	0.125296	1.38221	0.0770731	1.06435	0.145124
ENSMUSG00000006356	Crip2	protein_coding	68337	393.988	-1.10329	0.10444	-1.30177	0.0502295	-1.34494	0.0365056
ENSMUSG00000006362	Cbfa2t3	protein_coding	12398	707.983	1.39272	0.00120858	-0.264977	0.728143	1.04128	0.0256226
ENSMUSG00000006369	Fbln1	protein_coding	14114	195.387	-0.0398433	1	-0.00814257	0.910971	0.0547234	1
ENSMUSG00000006373	Pgrmc1	protein_coding	53328	1895.27	-1.55996	1.44898e-07	-1.42947	2.94119e-06	-0.035942	1
ENSMUSG00000006378	Gcat	protein_coding	26912	39.4991	-1.45328	0.000572284	-0.758044	0.119599	-1.24822	0.00170501
ENSMUSG00000006390	Elovl1	protein_coding	54325	44.455	-1.69876	0.000272204	0.245854	0.670246	0.0151724	0.772912
ENSMUSG00000006392	Med8	protein_coding	80509	213.849	-1.6402	6.58273e-15	-0.614415	0.00847342	-0.288024	0.25668
ENSMUSG00000006395	Hyi	polymorphic_pseudogene	0	12.9636	-0.976547	0.183106	0.153356	0.710252	-1.07135	0.150538
ENSMUSG00000006398	Cdc20	protein_coding	107995	40.5343	-0.495687	0.744319	0.291865	0.857034	-0.0847479	0.758821
ENSMUSG00000006403	Adamts4	protein_coding	240913	55.3683	0.496414	0.337671	0.679144	0.190706	0.568259	0.189667
ENSMUSG00000006411	Nectin4	protein_coding	71740	10.7608	-0.0171194	0.821711	1.02354	0.303992	1.40059	0.123151
ENSMUSG00000006412	Pfdn2	protein_coding	18637	167.139	-0.579681	0.129326	-0.604129	0.119499	-1.38184	4.75222e-05
ENSMUSG00000006418	Rnf114	protein_coding	81018	164.276	-1.59811	2.30224e-12	-0.285715	0.299891	-0.526436	0.028841
ENSMUSG00000006423	Steep1	protein_coding	77644	318.821	-1.49585	0.000139193	-0.460033	0.319276	0.0857834	0.828291
ENSMUSG00000006435	Neurl1a	protein_coding	18011	940.623	-0.208162	1	1.27239	0.0179396	0.744779	0.245901
ENSMUSG00000006442	Srm	protein_coding	20810	199.878	-1.23911	1.53739e-06	-1.26903	3.68553e-06	-1.27191	6.93805e-07
ENSMUSG00000006456	Rbm14	protein_coding	56275	440.334	0.973233	0.00679556	0.657638	0.0817158	0.406607	0.291155
ENSMUSG00000006457	Actn3	protein_coding	11474	12.8477	-0.271751	0.625572	-0.238453	0.640007	0.0479281	0.922631
ENSMUSG00000006463	Zdhhc24	protein_coding	70605	104.525	-1.05927	0.00456879	-0.966168	0.0149457	-0.245217	0.409829
ENSMUSG00000006464	Bbs1	protein_coding	52028	741.639	2.08724	4.71527e-12	0.829455	0.0182003	1.32148	2.22508e-05
ENSMUSG00000006471	Ndor1	protein_coding	78797	231.559	0.755702	0.0148096	0.876374	0.00523769	1.35189	2.06098e-06
ENSMUSG00000006476	Nsmf	protein_coding	56876	2903.91	-0.936055	0.0601675	-0.507125	0.340037	-0.211096	0.834049
ENSMUSG00000006494	Pdk1	protein_coding	228026	355.531	-0.807339	0.00428504	-0.446163	0.151241	0.0463079	0.872603
ENSMUSG00000006498	Ptbp1	protein_coding	19205	339.105	-0.155417	0.80029	0.584661	0.240776	0.276445	0.817539
ENSMUSG00000006517	Mvd	protein_coding	192156	543.544	-0.0292288	0.982774	-0.679665	0.218376	-0.198655	0.710151
ENSMUSG00000006522	Itih3	protein_coding	16426	14.4365	-0.0397133	0.810019	0.576921	0.502379	-0.363753	0.744423
ENSMUSG00000006526	Stimate	protein_coding	69179	175.113	-0.0187489	0.994448	0.531324	0.0750345	0.884824	0.000790871
ENSMUSG00000006527	Sfmbt1	protein_coding	54650	483.982	2.02439	9.55614e-14	0.609826	0.0523504	0.935042	0.00110767
ENSMUSG00000006567	Atp7b	protein_coding	11979	94.0936	0.669258	0.205187	1.39784	0.00439176	1.26369	0.00622275
ENSMUSG00000006575	Rundc3a	protein_coding	51799	1132.29	-1.20199	0.000241238	-0.602947	0.110781	-1.29183	7.12104e-05
ENSMUSG00000006576	Slc4a3	protein_coding	20536	1541.96	0.131932	0.89779	0.75066	0.003124	0.361549	0.201572
ENSMUSG00000006585	Cdt1	protein_coding	67177	45.7868	0.446773	0.402399	0.465687	0.425567	0.687263	0.125697
ENSMUSG00000006586	Runx1t1	protein_coding	12395	2630.79	3.46234	1.12058e-11	-0.305763	0.710697	1.04682	0.077945
ENSMUSG00000006589	Aprt	protein_coding	11821	193.075	-1.81168	2.85688e-11	-1.32318	5.11686e-06	-1.53288	1.47638e-08
ENSMUSG00000006599	Gtf2h1	protein_coding	14884	292.157	-1.03404	1.013e-06	-1.03106	4.44734e-06	-0.28945	0.308681
ENSMUSG00000006611	Hfe	protein_coding	15216	10.2868	-1.28917	0.0967406	-0.659114	0.462409	-0.997801	0.228426
ENSMUSG00000006638	Abhd1	polymorphic_pseudogene	57742	16.8874	-0.494057	0.359248	0.281142	0.647649	0.937582	0.0704006
ENSMUSG00000006641	Slc5a6	protein_coding	330064	73.7223	-0.297597	0.483899	-0.432066	0.348175	0.0987035	0.719491
ENSMUSG00000006651	Aplp1	protein_coding	11803	6115.79	-0.498229	0.204681	-0.521877	0.117197	-0.377642	0.291535
ENSMUSG00000006673	Qrich1	protein_coding	69232	1466.02	0.795608	9.09102e-05	-0.107583	0.744021	0.61029	0.00462531
ENSMUSG00000006675	P4htm	protein_coding	74443	213.781	-0.400834	0.379152	0.352197	0.418329	-0.164496	0.704783
ENSMUSG00000006676	Usp19	protein_coding	71472	1646.18	1.65799	1.46396e-17	1.32594	5.94366e-11	1.2091	1.2966e-09
ENSMUSG00000006678	Pola1	protein_coding	18968	100.644	0.657662	0.221452	0.531774	0.352395	0.767288	0.103092
ENSMUSG00000006699	Cdc42	protein_coding	12540	1012.87	-1.52386	1.23155e-08	-1.5175	4.13742e-08	-1.47293	5.53701e-08
ENSMUSG00000006705	Pknox1	protein_coding	18771	140.343	-0.93563	0.00010511	-0.478013	0.0916153	0.294859	0.190572
ENSMUSG00000006711	D130043K22Rik	protein_coding	210108	1635.86	1.53962	1.71144e-06	0.786367	0.0307726	1.55515	1.41461e-06
ENSMUSG00000006717	Acot13	protein_coding	66834	83.3163	-2.62828	4.62472e-07	-2.52203	5.71377e-06	-3.0172	4.53869e-09
ENSMUSG00000006720	Zfp184	protein_coding	193452	69.0686	0.277144	0.613579	0.497238	0.346475	0.551675	0.229383
ENSMUSG00000006728	Cdk4	protein_coding	0	296.217	-1.41605	0.0103715	-0.384218	0.513624	-1.07254	0.0532005
ENSMUSG00000006731	B4galnt1	protein_coding	14421	709.951	0.0211741	1	0.112803	0.738473	0.510709	0.11617
ENSMUSG00000006732	Mettl1	protein_coding	17299	65.4686	-0.674302	0.040085	-0.301993	0.448345	-0.310436	0.340155
ENSMUSG00000006736	Tspan31	protein_coding	67125	184.832	-2.10424	5.21399e-17	-1.61613	1.17781e-09	-1.64972	2.08201e-11
ENSMUSG00000006740	Kif5b	protein_coding	16573	3557	0.434004	0.343432	0.232853	0.643688	1.01568	0.00435736
ENSMUSG00000006763	Saal1	protein_coding	78935	197.104	0.261973	0.43323	0.35152	0.26661	0.459337	0.116259
ENSMUSG00000006782	Cnp	protein_coding	12799	120.865	-0.47956	0.463428	-0.400529	0.534274	-0.395576	0.351564
ENSMUSG00000006784	Odad4	protein_coding	74407	12.1255	0.188049	0.752038	1.37803	0.098246	0.629387	0.378756
ENSMUSG00000006800	Sulf2	protein_coding	72043	1826.94	0.537242	0.0513059	0.0850843	0.8698	0.369606	0.19923
ENSMUSG00000006818	Sod2	protein_coding	20656	2131.88	0.872978	0.155411	-0.160532	0.869478	-0.701672	0.250927
ENSMUSG00000006850	Tmco6	protein_coding	71983	47.2448	-0.532291	0.212733	0.292661	0.5238	-0.0158147	0.772196
ENSMUSG00000006906	Stambp	protein_coding	70527	287.194	-0.766633	0.00347896	-0.0528845	0.836856	-0.0137745	0.950155
ENSMUSG00000006920	Ezh1	protein_coding	14055	266.491	0.241554	0.52617	0.344211	0.287719	0.40496	0.239536
ENSMUSG00000006930	Hap1	protein_coding	15114	1888.48	0.984678	0.135052	0.675297	0.28691	0.559176	0.424739
ENSMUSG00000006931	P3h4	protein_coding	66180	56.6976	-0.946611	0.00905619	-0.503506	0.230554	-0.388447	0.237873
ENSMUSG00000006932	Ctnnb1	protein_coding	12387	7405.7	1.11545	1.28476e-08	0.628065	0.00313988	0.986006	6.71733e-07
ENSMUSG00000006941	Eif1b	protein_coding	68969	468.298	-1.5533	1.98808e-06	-1.10111	0.00153314	-1.49448	4.7107e-06
ENSMUSG00000006958	Chrd	protein_coding	12667	83.9093	0.767509	0.100629	1.17099	0.00995018	0.551538	0.229979
ENSMUSG00000006998	Psmd2	protein_coding	21762	2381.84	0.802281	8.74482e-05	0.821002	5.52249e-05	0.079394	0.913895
ENSMUSG00000007021	Syngr3	protein_coding	20974	714.162	-1.58143	4.64959e-05	-1.63143	4.56607e-05	-0.918604	0.0225128
ENSMUSG00000007029	Vars	protein_coding	22321	791.657	1.22602	7.59879e-12	0.603191	0.00302246	0.628549	0.00108824
ENSMUSG00000007033	Hspa1l	protein_coding	15482	18.9242	2.36022	0.000188603	0.863451	0.281538	1.14682	0.0885265
ENSMUSG00000007036	Abhd16a	protein_coding	193742	237.343	-0.798071	0.0110684	-0.640234	0.0538537	-0.75148	0.0134945
ENSMUSG00000007038	Neu1	protein_coding	18010	216.095	-0.194712	0.507895	0.448744	0.0945577	0.151745	0.686619
ENSMUSG00000007039	Ddah2	protein_coding	51793	167.335	-0.997455	0.195383	-0.607699	0.454361	-1.37033	0.0508353
ENSMUSG00000007041	Clic1	protein_coding	114584	44.831	-0.711514	0.479453	-0.927272	0.363238	-1.19833	0.156019
ENSMUSG00000007050	Lsm2	protein_coding	27756	28.6262	-1.58655	0.00855571	-1.32565	0.0429054	-1.42279	0.0157548
ENSMUSG00000007080	Pole	protein_coding	18973	154.429	1.59849	0.0226578	1.50152	0.0397975	1.55774	0.0314637
ENSMUSG00000007097	Atp1a2	protein_coding	98660	4489.44	-0.609794	0.751578	-0.0513226	1	-0.337939	0.862111
ENSMUSG00000007107	Atp1a4	protein_coding	27222	60.4521	-1.21628	0.199077	-0.326072	0.773479	-0.663432	0.433306
ENSMUSG00000007207	Stx1a	protein_coding	20907	1260.59	-0.365109	0.315633	-0.640498	0.0420045	0.016084	1
ENSMUSG00000007216	Zfp775	protein_coding	243372	91.974	0.542592	0.141645	0.22357	0.659304	0.140481	0.749384
ENSMUSG00000007279	Scube2	protein_coding	56788	18.3104	0.614479	0.307855	0.425443	0.471288	1.14684	0.0299998
ENSMUSG00000007338	Mrpl49	protein_coding	18120	76.0954	-2.3315	3.16622e-13	-1.75429	3.60657e-07	-1.65251	5.48516e-08
ENSMUSG00000007379	Dennd2c	protein_coding	329727	13.5208	0.242934	0.644647	1.04346	0.0971434	1.01295	0.0895745
ENSMUSG00000007411	Mark3	protein_coding	17169	1727.02	0.0709217	0.784038	0.457836	0.00220698	0.726273	1.24614e-07
ENSMUSG00000007415	Gatad1	protein_coding	67210	280.993	-0.966884	0.000413531	-1.62091	6.10563e-09	-0.728473	0.00774266
ENSMUSG00000007440	Pcdha10	protein_coding	12943	2817.83	1.19488	6.6662e-05	0.62037	0.0575546	1.24995	1.82464e-05
ENSMUSG00000007458	M6pr	protein_coding	17113	252.538	-0.947875	2.27621e-05	-0.456078	0.0664757	-0.46313	0.0452382
ENSMUSG00000007476	Lrrc8a	protein_coding	241296	2245.56	1.84214	1.72076e-05	0.609589	0.250196	0.656166	0.20684
ENSMUSG00000007480	Mc5r	protein_coding	17203	22.4776	0.560945	0.414608	-0.210984	0.739689	1.13693	0.0571388
ENSMUSG00000007564	Ppp2r1a	protein_coding	51792	3271.24	0.178472	0.847498	-0.917708	0.0015474	-0.446325	0.166422
ENSMUSG00000007570	Fance	protein_coding	72775	100.98	0.225252	0.570305	0.751921	0.0264008	0.572446	0.0616946
ENSMUSG00000007589	Tinf2	protein_coding	28113	74.6144	-0.78727	0.0435797	-0.212447	0.666096	-0.0736367	0.829518
ENSMUSG00000007594	Hapln4	protein_coding	330790	30.0763	0.638201	0.566427	-0.0117477	0.834869	-0.0683451	0.848915
ENSMUSG00000007603	Dus3l	protein_coding	224907	266.22	0.780831	5.74726e-05	0.716001	0.000515583	0.463071	0.0208414
ENSMUSG00000007610	Gtpbp3	protein_coding	70359	227.462	1.04899	5.39029e-06	0.75381	0.0030979	1.16821	2.89644e-07
ENSMUSG00000007613	Tgfbr1	protein_coding	21812	439.482	1.09829	0.233586	-0.566756	0.550028	-0.0341131	0.970924
ENSMUSG00000007617	Homer1	protein_coding	26556	1448.44	1.30346	0.000478217	-0.0194363	1	0.72716	0.0959073
ENSMUSG00000007646	Rad51c	protein_coding	114714	15.5308	-0.668844	0.309347	-0.667678	0.330397	-1.06939	0.111245
ENSMUSG00000007653	Gabrb2	protein_coding	14401	799.895	0.740926	0.22118	-1.89873	0.000706255	0.226387	0.71123
ENSMUSG00000007655	Cav1	protein_coding	12389	57.3902	-1.05309	0.616118	-0.838424	0.660869	-0.627496	0.588502
ENSMUSG00000007656	Arpp19	protein_coding	59046	584.766	0.577572	0.289708	-1.5071	0.00202865	-0.42959	0.406309
ENSMUSG00000007659	Bcl2l1	protein_coding	12048	1221.93	0.572866	0.00265289	0.5426	0.00549267	0.907295	3.70963e-07
ENSMUSG00000007670	Khsrp	protein_coding	16549	1419.52	0.732483	0.00961988	-0.533538	0.0824233	0.0658245	1
ENSMUSG00000007682	Dio2	protein_coding	13371	716.86	0.551745	0.574215	1.12893	0.236575	0.356373	0.866659
ENSMUSG00000007721	Ccdc124	protein_coding	234388	519.971	-0.808657	0.0540541	-0.148044	0.735941	-1.42038	0.000233875
ENSMUSG00000007739	Cct4	protein_coding	12464	594.468	-0.803521	0.0181738	-1.0921	0.001298	-0.790528	0.0177507
ENSMUSG00000007777	0610009B22Rik	protein_coding	66050	35.233	-0.290912	0.52617	-0.577202	0.250131	-0.343106	0.377284
ENSMUSG00000007783	Cpt1c	protein_coding	78070	475.657	-0.127206	0.874301	-0.224813	0.556519	-0.188174	0.662218
ENSMUSG00000007812	Zfp655	protein_coding	72611	413.53	0.618837	0.0330039	-0.511585	0.102002	0.542471	0.0613294
ENSMUSG00000007815	Rhoa	protein_coding	11848	805.414	-0.884305	0.015072	-1.63609	2.25082e-06	-1.23839	0.000350845
ENSMUSG00000007817	Zmiz1	protein_coding	328365	3682.71	0.340089	0.229021	-0.322576	0.237741	1.14015	3.06013e-07
ENSMUSG00000007827	Ankrd26	protein_coding	232339	430.384	1.1951	3.21744e-11	1.02239	8.9321e-08	1.37402	1.07699e-14
ENSMUSG00000007833	Aldh16a1	protein_coding	69748	30.7781	0.985221	0.101032	0.855215	0.186295	0.0564475	0.819659
ENSMUSG00000007836	Hnrnpa0	protein_coding	77134	1613.5	2.0282	1.79467e-09	1.33185	0.000203722	0.841977	0.0302893
ENSMUSG00000007837	Prrg2	protein_coding	65116	27.4814	-1.03275	0.0252536	-0.405834	0.476081	-0.317442	0.443114
ENSMUSG00000007850	Hnrnph1	protein_coding	59013	1777.36	-0.0920934	1	0.205855	0.815143	0.255796	0.878209
ENSMUSG00000007867	Ift43	protein_coding	76411	35.0675	-0.791825	0.133613	0.0392646	1	-0.566648	0.212999
ENSMUSG00000007872	Id3	protein_coding	15903	49.7072	-1.11862	0.580963	-0.779752	0.706368	-0.977915	0.464571
ENSMUSG00000007880	Arid1a	protein_coding	93760	6247.97	2.1955	5.94043e-25	0.876223	0.000164595	1.39058	2.25443e-10
ENSMUSG00000007888	Crlf1	protein_coding	12931	99.6036	-1.16941	0.00177905	-0.448669	0.28236	-0.155149	0.529183
ENSMUSG00000007891	Ctsd	protein_coding	13033	1468.56	-0.680915	0.00132284	-0.494449	0.0341649	-0.407971	0.0927767
ENSMUSG00000007892	Rplp1	protein_coding	56040	923.663	-4.38743	4.00892e-21	-4.12219	9.58649e-18	-5.68958	4.68576e-34
ENSMUSG00000007908	Hmgcll1	protein_coding	208982	90.7581	0.100022	0.885212	0.0333213	0.92875	-0.0256847	0.934594
ENSMUSG00000007944	Ttc9b	protein_coding	73032	176.055	-2.31613	8.04458e-20	-2.4845	3.82532e-19	-3.04605	5.29592e-33
ENSMUSG00000007950	Abhd8	protein_coding	64296	450.341	-1.19735	0.000349143	-0.977326	0.00508864	-0.565382	0.111842
ENSMUSG00000007987	Ift22	protein_coding	67286	135.328	-1.72305	4.78567e-09	-1.24984	7.79933e-05	-1.34082	2.73807e-06
ENSMUSG00000007989	Fzd3	protein_coding	14365	3870.23	1.99138	7.47086e-05	-0.178514	0.814692	0.594807	0.346747
ENSMUSG00000008035	Mid1ip1	protein_coding	68041	426.071	-0.844279	0.0825075	-0.037686	0.820378	0.014291	0.964731
ENSMUSG00000008036	Ap2s1	protein_coding	232910	307.718	-2.05725	2.39904e-13	-1.89736	1.15951e-10	-2.43913	2.75971e-18
ENSMUSG00000008090	Fgfrl1	protein_coding	116701	267.832	-1.21161	0.140024	0.357452	0.677744	-0.0046873	1
ENSMUSG00000008129	Brme1	protein_coding	74666	22.542	-0.319108	0.608961	-0.181397	0.677489	-0.448924	0.391702
ENSMUSG00000008136	Fhl2	protein_coding	14200	164.933	-1.24593	0.00162322	-0.859138	0.0448619	-0.859832	0.0397699
ENSMUSG00000008140	Emc10	protein_coding	69683	641.099	-0.981067	1.38349e-10	-0.279508	0.118675	-0.914531	1.54704e-09
ENSMUSG00000008153	Clstn3	protein_coding	232370	3309.23	1.35102	0.0024292	0.675824	0.183467	1.00957	0.0303683
ENSMUSG00000008167	Fbxw9	protein_coding	68628	232.356	-0.935211	2.07413e-05	-0.32091	0.212455	-0.650051	0.00318878
ENSMUSG00000008200	Fnbp4	protein_coding	55935	1064.03	-0.164374	0.783858	1.14863	1.61749e-06	1.55547	1.06646e-11
ENSMUSG00000008206	Cers4	protein_coding	67260	1588.15	3.0423	4.24219e-15	1.02856	0.0218282	1.16819	0.00603334
ENSMUSG00000008226	Scrn3	protein_coding	74616	67.0406	-0.426477	0.581154	-0.632119	0.416066	-0.472257	0.436928
ENSMUSG00000008301	Phax	protein_coding	56698	307.157	-0.170905	0.707117	0.353547	0.280713	0.178345	0.564908
ENSMUSG00000008305	Tle1	protein_coding	21885	1277.76	2.13983	2.05237e-10	1.1983	0.00106978	1.21298	0.000739611
ENSMUSG00000008307	1700109H08Rik	protein_coding	77036	35.7545	-1.51561	0.0389532	0.236701	0.951169	0.771129	0.227253
ENSMUSG00000008318	Relt	protein_coding	320100	23.7873	-0.0469618	0.935967	0.317897	0.629785	0.180584	0.673325
ENSMUSG00000008333	Snrpb2	protein_coding	20639	111.519	-1.26357	0.0001731	-1.31098	0.00022248	-1.6209	4.1697e-07
ENSMUSG00000008348	Ubc	protein_coding	22190	25969.8	0.427039	0.102473	-0.128702	0.695423	0.277173	0.32593
ENSMUSG00000008373	Prpf31	protein_coding	68988	305.255	-0.132509	0.768532	-0.396369	0.174186	-0.306365	0.317532
ENSMUSG00000008384	Sertad1	protein_coding	55942	25.0772	0.604797	0.396616	-0.302293	0.734508	-0.195011	0.548006
ENSMUSG00000008393	Carhsp1	protein_coding	52502	196.287	-1.73144	0.0444016	-1.54037	0.0876582	-1.27535	0.159541
ENSMUSG00000008398	Elk3	protein_coding	13713	89.0213	-0.272318	0.78101	0.00462772	1	0.660357	0.369738
ENSMUSG00000008429	Herpud2	protein_coding	80517	518.136	0.84189	0.00115867	0.0416372	0.834802	0.498995	0.0652554
ENSMUSG00000008435	Rdh13	protein_coding	108841	246.52	0.233501	0.516434	0.297604	0.359858	0.478444	0.117603
ENSMUSG00000008450	Nutf2	protein_coding	68051	216.491	-0.303364	0.336808	-1.36489	6.87177e-07	-0.89278	0.0007321
ENSMUSG00000008475	Arpc5	protein_coding	67771	772.741	-1.93479	2.12679e-09	-1.52345	6.59018e-06	-1.31186	9.44599e-05
ENSMUSG00000008489	Elavl2	protein_coding	15569	1648.72	2.89294	5.64359e-08	-0.59342	0.435157	0.197564	1
ENSMUSG00000008496	Pou2f2	protein_coding	18987	233.906	2.65251	2.98719e-26	0.866955	0.00322871	1.18672	8.23575e-06
ENSMUSG00000008540	Mgst1	protein_coding	56615	52.7076	-2.06936	0.0111716	-1.00692	0.343768	-2.59154	0.000911426
ENSMUSG00000008575	Nfib	protein_coding	18028	11057.8	1.89446	4.98977e-05	-0.352641	0.609841	0.742408	0.181489
ENSMUSG00000008604	Ubqln4	protein_coding	94232	738.347	-0.431019	0.0219376	-0.613575	0.0010255	0.324901	0.106475
ENSMUSG00000008658	Rbfox1	protein_coding	268859	1355.79	-0.224542	0.753973	-1.19779	0.000196135	-0.174828	0.857428
ENSMUSG00000008668	Rps18	protein_coding	20084	452.825	-2.8158	1.09003e-08	-2.10819	3.66973e-05	-2.8065	1.0212e-08
ENSMUSG00000008682	Rpl10	protein_coding	110954	454.952	-3.1204	3.9852e-11	-3.01025	5.9942e-10	-3.52275	5.59288e-14
ENSMUSG00000008683	Rps15a	protein_coding	267019	395.895	-2.51182	2.34163e-07	-1.13045	0.0340993	-1.89899	0.00011603
ENSMUSG00000008690	Ncaph2	protein_coding	52683	518.112	-0.929198	5.5174e-07	-0.68444	0.000544549	-0.577889	0.00248494
ENSMUSG00000008730	Hipk1	protein_coding	15257	2068.31	0.567013	0.120722	0.658896	0.0468545	1.21121	5.06237e-05
ENSMUSG00000008734	Gprc5b	protein_coding	64297	695.644	0.483247	0.506227	0.64445	0.350105	0.426134	0.688875
ENSMUSG00000008763	Man1a2	protein_coding	17156	2165.71	1.41433	2.56448e-05	0.271357	0.565583	1.08018	0.00194681
ENSMUSG00000008822	Acyp1	protein_coding	66204	20.7747	-1.4339	0.00144957	-1.1619	0.0268869	-1.49857	0.000403843
ENSMUSG00000008855	Hdac5	protein_coding	15184	1367.72	-0.0866345	1	0.686761	0.068158	0.209629	0.795076
ENSMUSG00000008859	Rala	protein_coding	56044	667.019	-1.64524	1.32967e-07	-1.7664	3.50558e-08	-0.990715	0.00284462
ENSMUSG00000008892	Vdac3	protein_coding	22335	636.4	-1.56894	5.38787e-10	-1.29124	1.16167e-06	-1.62185	1.71628e-10
ENSMUSG00000008958	Vps72	protein_coding	21427	219.461	-1.21389	0.00153027	-0.898523	0.0284435	-1.47942	6.65206e-05
ENSMUSG00000008976	Gabpa	protein_coding	14390	519.033	-0.251082	0.472322	0.105865	0.723354	0.547467	0.0785622
ENSMUSG00000008999	Bmp7	protein_coding	12162	72.6941	-0.355863	0.721805	0.100134	0.890903	0.0336948	0.880482
ENSMUSG00000009013	Dynll1	protein_coding	56455	1037.21	-1.77155	2.90707e-11	-1.61133	4.62844e-09	-2.09177	2.46043e-15
ENSMUSG00000009030	Pdcl	protein_coding	67466	399.56	0.579189	0.0495973	0.669832	0.0184544	0.536659	0.0574774
ENSMUSG00000009035	Tmem184b	protein_coding	223693	491.626	-0.656189	0.0175295	-0.563634	0.0509739	0.0777648	0.778849
ENSMUSG00000009073	Nf2	protein_coding	18016	1700.43	-0.975881	0.00155931	-1.06816	0.000704173	-0.0784298	1
ENSMUSG00000009075	Cabp7	protein_coding	192650	438.94	-0.0611055	0.950556	-0.383512	0.462966	0.577513	0.228322
ENSMUSG00000009076	Zmat5	protein_coding	67178	42.4991	-1.45496	9.92413e-05	-1.19631	0.00438127	-1.4773	3.00489e-05
ENSMUSG00000009079	Ewsr1	protein_coding	14030	2086.87	0.190029	0.999347	0.278663	0.444757	0.393249	0.266057
ENSMUSG00000009090	Ap1b1	protein_coding	11764	1663.84	1.24341	1.34549e-05	0.529972	0.11758	0.640719	0.0519849
ENSMUSG00000009112	Bcl2l13	protein_coding	94044	535.758	0.0119294	1	-0.333757	0.328221	0.255858	0.440693
ENSMUSG00000009207	Lnpk	protein_coding	69605	460.248	0.217632	0.625384	-0.196448	0.588056	0.508963	0.144218
ENSMUSG00000009216	Fam163b	protein_coding	109349	1045.41	-0.758963	0.142116	-1.27802	0.00628948	0.678188	0.221407
ENSMUSG00000009291	Pttg1ip	protein_coding	108705	411.374	-1.25302	1.33641e-05	0.651637	0.0338442	-0.239329	0.454218
ENSMUSG00000009292	Trpm2	protein_coding	28240	201.301	0.681942	0.260977	0.567113	0.355585	0.924299	0.089733
ENSMUSG00000009293	Ube2g2	protein_coding	22213	211.807	-0.18513	0.510741	-0.0751255	0.793819	-0.469892	0.0515714
ENSMUSG00000009376	Met	protein_coding	17295	181.947	1.55269	0.000333658	0.956204	0.0467155	1.53698	0.000451693
ENSMUSG00000009394	Syn2	protein_coding	20965	4866.51	-0.0689933	1	-0.17476	0.78845	0.546327	0.297548
ENSMUSG00000009406	Elk1	protein_coding	13712	473.834	-0.87815	0.00108169	-0.214024	0.490974	0.649023	0.0150872
ENSMUSG00000009418	Nav1	protein_coding	215690	17796.2	1.75266	1.09381e-12	0.25863	0.44608	1.45825	4.72134e-09
ENSMUSG00000009470	Tnpo1	protein_coding	238799	1727.83	2.08372	2.39822e-06	0.565584	0.319922	0.990263	0.0490016
ENSMUSG00000009535	Rnmt	protein_coding	67897	586.454	-0.0671708	0.908128	0.198012	0.632285	0.402354	0.148759
ENSMUSG00000009549	Srp14	protein_coding	20813	459.039	-2.02508	4.55549e-07	-1.06256	0.0147397	-1.58639	9.01956e-05
ENSMUSG00000009551	6330409D20Rik	protein_coding	70730	15.8832	-0.218393	0.637796	-0.774598	0.287437	0.532415	0.316954
ENSMUSG00000009555	Cdk9	protein_coding	107951	598.342	0.954887	1.16226e-05	1.30952	2.13414e-09	0.650454	0.00359476
ENSMUSG00000009563	Tor2a	protein_coding	30933	102.877	-0.829409	0.00116041	-0.471932	0.11523	-0.354614	0.157531
ENSMUSG00000009566	Fpgs	protein_coding	14287	71.4711	-0.313022	0.512452	0.413209	0.437006	0.678509	0.0994063
ENSMUSG00000009569	Mrtfb	protein_coding	239719	4135.47	1.45074	0.0254402	0.441434	0.567269	1.09693	0.0861878
ENSMUSG00000009575	Cbx5	protein_coding	12419	2338.8	0.35927	0.753142	-0.327924	0.616274	-0.305525	0.697133
ENSMUSG00000009585	Apobec3	protein_coding	80287	22.4604	-0.100321	0.931368	0.523185	0.679053	-0.0364022	0.870248
ENSMUSG00000009614	Sardh	protein_coding	192166	241.127	-0.305914	0.781852	1.09709	0.16972	0.496916	0.622213
ENSMUSG00000009621	Vav2	protein_coding	22325	880.28	0.488057	0.120515	0.978558	0.000752201	0.993795	0.000344539
ENSMUSG00000009628	Tex15	protein_coding	104271	176.503	1.89572	4.19643e-07	0.803858	0.0676322	1.60668	2.71756e-05
ENSMUSG00000009630	Ppp2cb	protein_coding	19053	664.326	-0.670408	0.00396767	0.167154	0.577986	-0.391138	0.104319
ENSMUSG00000009633	G0s2	protein_coding	14373	11.3432	-1.18805	0.112991	-0.823371	0.344183	-1.39754	0.0663712
ENSMUSG00000009640	Dmap1	protein_coding	66233	169.477	0.289875	0.379291	0.402205	0.185243	0.22866	0.491467
ENSMUSG00000009647	Mcu	protein_coding	215999	401.183	-0.600051	0.0543307	-1.10225	0.000192706	-0.758698	0.0095966
ENSMUSG00000009681	Bcr	protein_coding	110279	2537.83	1.15465	1.85161e-05	1.05471	0.000125537	1.45595	2.59142e-08
ENSMUSG00000009731	Kcnd1	protein_coding	16506	162.805	0.528355	0.12086	0.327766	0.401581	1.04372	0.000775833
ENSMUSG00000009733	Tfcp2	protein_coding	21422	226.556	-0.320622	0.279401	0.563445	0.0382481	0.438693	0.0998241
ENSMUSG00000009734	Pou6f2	protein_coding	218030	39.8142	2.15202	0.000390722	-1.12231	0.169627	-0.00426727	0.791959
ENSMUSG00000009739	Pou6f1	protein_coding	19009	1389.71	0.928964	0.0109661	1.4281	3.60651e-05	1.08356	0.00238823
ENSMUSG00000009741	Ubp1	protein_coding	22221	574.737	0.481784	0.015072	0.478979	0.0256091	0.849641	5.30792e-06
ENSMUSG00000009772	Nuak2	protein_coding	74137	68.6416	0.80718	0.0673629	0.488978	0.32708	0.771089	0.0644412
ENSMUSG00000009828	Cilk1	protein_coding	56542	624.868	0.26931	0.588214	-0.967728	0.0076885	0.305078	0.420661
ENSMUSG00000009863	Sdhb	protein_coding	67680	405.77	-1.48051	3.06492e-06	-0.6541	0.0640205	-1.5086	1.59422e-06
ENSMUSG00000009894	Snap47	protein_coding	67826	2032.25	-0.293243	0.365154	-0.53699	0.048886	-0.215032	0.532085
ENSMUSG00000009905	Kdsr	protein_coding	70750	442.628	1.83844	1.17013e-05	-0.511683	0.307181	-0.153005	0.742153
ENSMUSG00000009907	Vps4b	protein_coding	20479	409.082	0.342514	0.174866	0.290087	0.27044	0.682159	0.00241302
ENSMUSG00000009927	Rps25	protein_coding	75617	308.166	-1.91158	0.00101944	-1.05004	0.0962934	-2.1154	0.000282531
ENSMUSG00000009995	Taz	protein_coding	66826	211.976	-0.207001	0.442943	0.820716	0.000275391	1.40263	2.68845e-12
ENSMUSG00000010021	Kif19a	protein_coding	286942	16.7657	0.516888	0.443007	1.16421	0.0963074	0.479041	0.551809
ENSMUSG00000010025	Aldh3a2	protein_coding	11671	413.158	-0.229133	0.417495	-0.348618	0.207134	0.269869	0.304697
ENSMUSG00000010045	Tmem115	protein_coding	56395	261.345	0.452788	0.166396	0.668949	0.0364557	0.458186	0.141799
ENSMUSG00000010047	Hyal2	protein_coding	15587	73.503	-0.511102	0.235078	-0.101837	0.854085	0.334907	0.449327
ENSMUSG00000010048	Ifrd2	protein_coding	15983	34.1196	0.167669	0.741291	0.908729	0.0372667	0.906945	0.0140892
ENSMUSG00000010051	Hyal1	protein_coding	15586	90.2615	0.369462	0.592247	0.237927	0.739689	0.213983	0.719219
ENSMUSG00000010054	Tusc2	protein_coding	80385	398.226	0.170786	0.511163	0.504407	0.0302856	0.793295	0.000153822
ENSMUSG00000010057	Nprl2	protein_coding	56032	113.474	-0.803362	0.00362341	-0.222042	0.54048	-0.0563515	0.682358
ENSMUSG00000010064	Slc38a3	protein_coding	76257	313.986	-1.3737	0.0448327	-0.536726	0.479185	-0.232007	1
ENSMUSG00000010066	Cacna2d2	protein_coding	56808	193.581	0.780048	0.0691622	-0.138809	0.797399	0.417818	0.36856
ENSMUSG00000010067	Rassf1	protein_coding	56289	90.9637	-0.727565	0.0212896	0.0276803	0.953905	0.142287	0.606084
ENSMUSG00000010086	Rnf112	protein_coding	22671	661.226	0.649409	0.0577782	1.054	0.00128884	0.910492	0.00564342
ENSMUSG00000010095	Slc3a2	protein_coding	17254	2104.54	-0.242515	1	-0.307029	0.538909	-0.46887	0.328086
ENSMUSG00000010097	Nxf1	protein_coding	53319	809.019	0.0428475	1	1.26164	0.000332462	1.34983	8.75364e-05
ENSMUSG00000010110	Stx5a	protein_coding	56389	400.41	-1.00226	2.51974e-06	0.727706	0.000836324	0.764294	0.00022556
ENSMUSG00000010154	Spire2	protein_coding	234857	227.953	0.0983876	0.759691	0.0884337	0.795889	0.35483	0.192334
ENSMUSG00000010175	Prox1	protein_coding	19130	3307.96	0.531095	0.577305	-0.291467	0.728143	0.85183	0.175854
ENSMUSG00000010205	Raver1	protein_coding	71766	553.194	0.34425	0.225862	0.120022	0.686101	0.462034	0.0720394
ENSMUSG00000010277	2610507B11Rik	protein_coding	72503	4753.84	0.494823	0.404737	0.255139	0.701985	1.1341	0.0140144
ENSMUSG00000010290	AI597479	protein_coding	98404	253.291	-0.538123	0.0159246	0.0801072	0.710195	-0.0740615	0.877265
ENSMUSG00000010307	Tmem86a	protein_coding	67893	31.8499	-1.09625	0.0550008	-1.1322	0.0655188	-1.14342	0.0352975
ENSMUSG00000010376	Nedd8	protein_coding	18002	372.883	-1.13443	0.00638698	-0.871209	0.0435757	-1.62597	3.76261e-05
ENSMUSG00000010392	Gosr1	protein_coding	53334	345.584	0.0492067	0.936042	-0.646384	0.00699608	0.000228461	1
ENSMUSG00000010406	Mrpl52	protein_coding	68836	107.125	-2.86932	1.90101e-15	-2.40567	3.60702e-10	-3.15624	4.86964e-19
ENSMUSG00000010453	Kansl3	protein_coding	226976	909.513	0.012887	1	0.442755	0.019089	0.469616	0.00895777
ENSMUSG00000010461	Eya4	protein_coding	14051	40.5808	-0.43823	0.246305	-0.634529	0.129497	0.017669	0.858047
ENSMUSG00000010476	Ebf3	protein_coding	13593	13.6252	3.3012	4.5795e-05	0.425896	0.603773	0.58129	0.483399
ENSMUSG00000010505	Myt1	protein_coding	17932	1041.49	1.35963	3.29987e-06	0.879115	0.00591973	0.67278	0.0453503
ENSMUSG00000010517	Faf1	protein_coding	14084	354.59	-0.474286	0.0702736	-0.397353	0.136618	-0.290806	0.276914
ENSMUSG00000010538	Tsacc	protein_coding	76927	15.5987	-2.43615	0.00292688	-2.14697	0.0234551	-0.172475	0.90813
ENSMUSG00000010554	Mettl16	protein_coding	67493	565.681	1.10045	0.0132812	0.319122	0.528163	-0.276252	0.568758
ENSMUSG00000010607	Pigyl	protein_coding	66268	69.4497	-2.04534	3.06427e-10	-1.0682	0.00276836	-2.02978	9.67392e-11
ENSMUSG00000010608	Rbm25	protein_coding	67039	3038.04	0.917844	0.0108384	0.748152	0.0364285	1.54973	1.17629e-06
ENSMUSG00000010609	Psen2	protein_coding	19165	136.598	-0.291302	0.296383	0.0480316	0.918705	-0.164066	0.435092
ENSMUSG00000010651	Acaa1b	protein_coding	235674	61.425	-0.230909	0.598521	0.288192	0.504559	-0.176026	0.628583
ENSMUSG00000010660	Plcd1	protein_coding	18799	108.378	0.0875827	0.942601	1.30767	0.0403074	0.545135	0.304549
ENSMUSG00000010663	Fads1	protein_coding	76267	1148.17	-1.19485	3.23446e-07	-0.914591	0.000213184	-0.516997	0.0460202
ENSMUSG00000010721	Lmbr1	protein_coding	56873	511.934	0.85831	0.00285737	0.483696	0.116266	0.82055	0.0042304
ENSMUSG00000010751	Tnfrsf22	protein_coding	79202	62.9669	1.08306	0.0156473	0.86577	0.0800258	1.28164	0.00265535
ENSMUSG00000010755	Cars	protein_coding	27267	1151.48	0.937052	0.011014	0.660215	0.100007	0.571338	0.178215
ENSMUSG00000010803	Gabra1	protein_coding	14394	511.047	-0.860049	0.313614	-1.6716	0.0249392	0.167801	0.840183
ENSMUSG00000010825	Grid2ip	protein_coding	170935	23.6197	1.6714	0.00433995	1.10152	0.103677	0.368395	0.540297
ENSMUSG00000010911	Apip	protein_coding	56369	57.4215	-1.69882	3.68595e-07	-0.948382	0.0106282	-0.657118	0.0377203
ENSMUSG00000010914	Pdhx	protein_coding	27402	663.982	0.302403	0.428747	0.156991	0.693164	0.702055	0.0219517
ENSMUSG00000010936	Vac14	protein_coding	234729	509.523	-0.181763	0.620863	0.0513923	0.808247	0.432119	0.0964069
ENSMUSG00000011096	Akt1s1	protein_coding	67605	283.446	-1.09862	6.24456e-10	-0.571646	0.00332515	-0.970981	2.35824e-08
ENSMUSG00000011114	Tbrg1	protein_coding	21376	277.42	-0.166883	0.818132	0.273707	0.547745	-0.461856	0.251325
ENSMUSG00000011158	Brf1	protein_coding	72308	499.045	0.0616555	0.816704	0.771672	0.000324655	0.644637	0.00203121
ENSMUSG00000011171	Vipr2	protein_coding	22355	12.2094	0.118487	0.793752	0.552487	0.42848	1.09299	0.114081
ENSMUSG00000011179	Odc1	protein_coding	18263	787.808	-0.907119	0.0281442	-0.26115	0.581372	-0.325269	0.463151
ENSMUSG00000011254	Thg1l	protein_coding	66628	43.0617	-1.0962	0.0300232	-0.804541	0.153193	-0.623873	0.175668
ENSMUSG00000011256	Adam19	protein_coding	11492	447.664	-0.568884	0.0997035	-0.399316	0.275238	-0.145637	0.68382
ENSMUSG00000011257	Pabpc4	protein_coding	230721	442.487	-0.399948	0.258877	-0.0380465	0.855318	0.170001	0.627202
ENSMUSG00000011306	Sugp1	protein_coding	70616	500.961	0.245641	0.372099	0.433554	0.0643395	0.321572	0.169235
ENSMUSG00000011427	Zfp790	protein_coding	233056	550.218	1.78101	8.77269e-33	0.991004	1.59562e-09	1.14107	1.00712e-13
ENSMUSG00000011589	Fsd1	protein_coding	240121	250.353	-0.273911	0.546045	-0.134117	0.71667	-0.297802	0.39987
ENSMUSG00000011658	Fuz	protein_coding	70300	57.0557	-0.607726	0.134744	0.141067	0.750804	-0.454582	0.223429
ENSMUSG00000011751	Sptbn4	protein_coding	80297	4629.17	2.37137	1.57475e-16	2.1155	7.07694e-13	1.4705	6.71944e-07
ENSMUSG00000011752	Pgam1	protein_coding	18648	1867.65	-0.60548	0.122478	-0.869524	0.0112602	-0.629314	0.0790545
ENSMUSG00000011831	Evi5	protein_coding	14020	1143.53	-0.145477	0.709227	0.414567	0.146917	0.966668	4.89629e-05
ENSMUSG00000011832	Evi5l	protein_coding	213027	1907.15	0.556399	0.00165351	0.239582	0.259306	0.727096	1.96516e-05
ENSMUSG00000011837	Snapc2	protein_coding	102209	106.235	-0.74437	0.0250329	-0.8362	0.0164401	-0.7084	0.0222202
ENSMUSG00000011877	Git1	protein_coding	216963	2043.88	-0.127727	0.799458	-0.351876	0.1868	0.608404	0.00889325
ENSMUSG00000011884	Gltp	protein_coding	56356	56.9602	-1.76565	0.00967362	-0.969562	0.202233	-0.609046	0.363499
ENSMUSG00000011958	Bnip2	protein_coding	12175	272.226	-0.594655	0.265605	0.878527	0.0698485	0.879915	0.0903121
ENSMUSG00000011960	Ccnt1	protein_coding	12455	1214.87	2.20421	3.88176e-31	0.501979	0.0282453	0.927084	4.15149e-06
ENSMUSG00000012017	Scarf2	protein_coding	224024	32.9138	0.714616	0.352003	1.23029	0.097168	1.17981	0.0824152
ENSMUSG00000012076	Brms1l	protein_coding	52592	527.938	-0.290987	0.209448	-0.0421474	0.75653	0.289962	0.166064
ENSMUSG00000012114	Med15	protein_coding	94112	684.065	-0.357131	0.177552	-0.357302	0.16631	-0.31158	0.205363
ENSMUSG00000012117	Dhdds	protein_coding	67422	283.209	-0.964816	0.00154507	-0.610377	0.0657116	-0.500224	0.164933
ENSMUSG00000012126	Ubxn11	protein_coding	67586	25.7707	-0.0862806	0.872156	1.01913	0.0511778	0.763027	0.111798
ENSMUSG00000012296	Tjap1	protein_coding	74094	228.672	0.342455	0.347641	1.40053	8.27044e-07	0.680951	0.0241857
ENSMUSG00000012405	Rpl15	protein_coding	66480	666.182	-2.1043	1.0216e-08	-1.7713	4.16902e-06	-1.48868	7.25953e-05
ENSMUSG00000012422	Tmem167	protein_coding	66074	277.593	-1.02071	1.73099e-07	-1.34583	1.32914e-10	-0.474738	0.0190211
ENSMUSG00000012429	Mplkip	protein_coding	66308	71.7143	-1.59024	3.77721e-09	-1.19503	7.66052e-05	-0.578911	0.0290176
ENSMUSG00000012443	Kif11	protein_coding	16551	226.187	-0.0196641	1	0.823653	0.41468	1.50531	0.114663
ENSMUSG00000012483	Rpa3	protein_coding	68240	14.8021	-1.72518	0.00271393	-1.13141	0.0742601	-1.35952	0.0156573
ENSMUSG00000012535	Tnpo3	protein_coding	320938	941.47	0.397217	0.179749	0.965539	6.53089e-05	0.542684	0.0399983
ENSMUSG00000012609	Ttll5	protein_coding	320244	333.03	-0.12944	0.673796	0.250173	0.366752	0.370078	0.137665
ENSMUSG00000012640	Zfp715	protein_coding	69930	530.692	1.45066	5.48683e-15	1.17756	1.70799e-09	1.32408	1.08333e-12
ENSMUSG00000012819	Cdh23	protein_coding	22295	40.4604	1.46125	0.072181	1.1955	0.169317	0.490578	0.457339
ENSMUSG00000012848	Rps5	protein_coding	20103	313.237	-2.59568	4.92491e-07	-2.18845	4.74358e-05	-3.64076	1.09246e-12
ENSMUSG00000013033	Adgrl1	protein_coding	330814	11039.7	1.10992	0.000352785	0.933017	0.00382355	1.48434	8.11832e-07
ENSMUSG00000013076	Amotl1	protein_coding	75723	907.733	0.268234	0.860384	1.44579	0.00262898	1.0285	0.0445948
ENSMUSG00000013089	Etv5	protein_coding	104156	1333.4	0.884586	0.128331	0.535041	0.414757	1.06885	0.0475088
ENSMUSG00000013150	Gfod2	protein_coding	70575	247.39	-0.0109838	1	0.271381	0.484387	0.417731	0.343931
ENSMUSG00000013155	Enkd1	protein_coding	102124	50.1321	-0.825193	0.105617	-0.343835	0.550028	-0.664861	0.144137
ENSMUSG00000013160	Atp6v0d1	protein_coding	11972	922.515	-1.34357	4.70003e-05	-1.37857	3.85557e-05	-1.25663	0.000132002
ENSMUSG00000013236	Ptprs	protein_coding	19280	13146.8	0.408385	0.364438	-0.00484236	1	0.715038	0.0198731
ENSMUSG00000013275	Slc41a1	protein_coding	98396	760.705	0.319559	0.577225	0.106193	0.872053	0.64482	0.149309
ENSMUSG00000013367	Iglon5	protein_coding	210094	243.466	-1.28604	6.10976e-05	-1.31521	8.50442e-05	-1.2467	8.92589e-05
ENSMUSG00000013415	Igf2bp1	protein_coding	140486	21.2998	1.14288	0.267046	1.23739	0.259258	1.06945	0.259595
ENSMUSG00000013419	Zfp651	protein_coding	270210	1083.85	0.350496	0.16206	0.60471	0.00554986	0.950997	2.27995e-06
ENSMUSG00000013465	Nelfb	protein_coding	58202	323.917	-0.422344	0.0312716	-0.196061	0.359858	0.141567	0.69546
ENSMUSG00000013495	Tmem175	protein_coding	72392	170.853	-0.748571	0.0452765	-0.406663	0.328356	0.271035	0.482053
ENSMUSG00000013523	Bcas1	protein_coding	76960	71.9666	-0.00773499	1	1.27039	0.481114	0.0379768	0.875709
ENSMUSG00000013539	Tango2	protein_coding	27883	346.707	-1.30918	5.77268e-06	-0.625247	0.0464013	-0.134959	0.690531
ENSMUSG00000013584	Aldh1a2	protein_coding	19378	13.4324	-1.06125	0.313879	0.25637	0.793837	-0.552174	0.656916
ENSMUSG00000013593	Ndufs2	protein_coding	226646	885.35	-0.378997	0.0816074	-0.182895	0.451806	-0.941017	1.62727e-06
ENSMUSG00000013622	Atraid	protein_coding	381629	155.486	-1.68364	9.18488e-11	-0.712481	0.0122547	-0.279868	0.39893
ENSMUSG00000013629	Cad	protein_coding	69719	732.443	2.32371	2.79931e-09	1.70552	4.37795e-05	1.67614	3.8081e-05
ENSMUSG00000013646	Sh3bp5l	protein_coding	79566	423.737	-0.329604	0.152807	0.358853	0.123295	0.246722	0.276489
ENSMUSG00000013662	Atad1	protein_coding	67979	1173.84	1.22737	0.00969758	-1.20021	0.014374	-0.305302	0.75831
ENSMUSG00000013663	Pten	protein_coding	19211	2806.49	-0.196302	0.947336	-0.692846	0.0717451	0.296912	0.552137
ENSMUSG00000013698	Pea15a	protein_coding	18611	2647.56	-1.71965	5.87129e-12	-1.22128	2.7871e-06	-1.43175	1.18258e-08
ENSMUSG00000013701	Timm23	protein_coding	53600	190.784	-1.66033	6.42664e-12	-1.37602	8.75981e-08	-1.49358	3.48778e-10
ENSMUSG00000013736	Trnt1	protein_coding	70047	219.505	-0.889945	0.000719924	-0.891062	0.00130931	-0.423044	0.13981
ENSMUSG00000013787	Ehmt2	protein_coding	110147	1797.67	0.702556	6.80051e-06	0.384022	0.0272013	0.462975	0.00544214
ENSMUSG00000013822	Elof1	protein_coding	66126	93.6004	-1.57096	3.81422e-08	-1.77496	2.25357e-08	-1.57377	1.62706e-08
ENSMUSG00000013833	Med16	protein_coding	216154	323.871	0.237066	0.426538	0.0467833	0.849804	0.230716	0.407323
ENSMUSG00000013846	St3gal1	protein_coding	20442	154.936	-0.22514	0.680919	-0.377406	0.433502	0.608738	0.176049
ENSMUSG00000013858	Tmem259	protein_coding	216157	610.819	-0.333693	0.11212	0.0932165	0.710573	0.155385	0.449835
ENSMUSG00000013878	Rnf170	protein_coding	77733	155.107	-1.27732	2.01352e-05	-0.786044	0.0155121	-0.463804	0.160805
ENSMUSG00000013921	Clip3	protein_coding	76686	3879.28	-0.612694	0.137989	-1.2194	0.000340167	-0.749427	0.03725
ENSMUSG00000013973	Dedd	protein_coding	21945	175.903	0.188077	0.558198	0.58304	0.024567	0.0952363	0.876722
ENSMUSG00000013997	Nit1	protein_coding	27045	184.133	-0.402721	0.0686032	-0.041091	0.865198	0.465399	0.0171744
ENSMUSG00000014030	Pax5	protein_coding	18507	14.9873	2.47327	0.00251041	0.434738	0.729912	1.59682	0.0573521
ENSMUSG00000014039	Prdm15	protein_coding	114604	314.603	0.773748	0.000286525	1.14496	6.31345e-08	1.09606	5.72757e-08
ENSMUSG00000014074	Rnf168	protein_coding	70238	409.816	0.375554	0.181267	-0.702964	0.00868351	0.68007	0.00607982
ENSMUSG00000014075	Dynlt2b	protein_coding	66061	29.1581	-2.14461	1.1691e-06	-1.39822	0.00449173	-0.569022	0.165561
ENSMUSG00000014077	Chp1	protein_coding	56398	450.438	-1.20172	2.35489e-08	-0.604029	0.00956195	-0.343323	0.148762
ENSMUSG00000014164	Klhl3	protein_coding	100503085	1384.77	1.47967	5.77388e-05	0.414707	0.402194	1.11818	0.00437062
ENSMUSG00000014177	Tvp23b	protein_coding	67510	109.686	-0.845162	0.00347044	0.504286	0.0980775	-0.0268405	0.696412
ENSMUSG00000014195	Dnajc7	protein_coding	56354	1545.26	0.582823	0.0454125	0.550055	0.0575331	0.407702	0.208566
ENSMUSG00000014226	Cacybp	protein_coding	12301	577.287	-1.61938	5.64454e-05	-1.28033	0.00253625	-1.1674	0.00420398
ENSMUSG00000014232	Cluap1	protein_coding	76779	331.506	0.0655909	0.958339	0.406315	0.125467	0.40785	0.095312
ENSMUSG00000014243	Zswim7	protein_coding	69747	48.2307	-2.00417	3.69758e-06	-0.454939	0.381632	-1.19868	0.00332531
ENSMUSG00000014245	Pigl	protein_coding	327942	56.2264	-1.16325	0.00378951	-0.25266	0.609237	0.148579	0.587226
ENSMUSG00000014294	Ndufa2	protein_coding	17991	147.392	-2.11385	9.85738e-08	-1.89945	5.92818e-06	-3.94102	5.93801e-23
ENSMUSG00000014301	Pam16	protein_coding	66449	74.6825	-1.83252	4.19168e-05	-0.906499	0.0706296	-1.2427	0.00574028
ENSMUSG00000014303	Glis2	protein_coding	83396	206.997	0.205688	0.654413	0.47915	0.162791	0.477557	0.163702
ENSMUSG00000014313	Cox6c	protein_coding	12864	1107.86	-3.63536	6.89854e-17	-2.47591	5.23594e-08	-3.46927	1.66811e-15
ENSMUSG00000014329	Bicc1	protein_coding	83675	74.2017	-0.418707	0.360485	0.198422	0.672605	0.999382	0.00710841
ENSMUSG00000014349	Ube2z	protein_coding	268470	682.625	-0.376964	0.0942484	0.339232	0.160084	-0.294863	0.190904
ENSMUSG00000014353	Tmem87b	protein_coding	72477	586.733	1.55641	1.34347e-07	0.631835	0.0750345	0.876263	0.00453735
ENSMUSG00000014355	Anapc1	protein_coding	17222	3247.34	1.93962	1.62213e-19	1.64011	1.22581e-13	1.70986	2.31972e-15
ENSMUSG00000014361	Mertk	protein_coding	17289	113.942	0.186857	0.846226	0.677641	0.397369	0.888922	0.176941
ENSMUSG00000014402	Tsg101	protein_coding	22088	344.417	-0.873534	0.00524216	-1.1171	0.000442182	-0.696456	0.0406804
ENSMUSG00000014418	Hps5	protein_coding	246694	256.445	-0.0827119	0.97665	1.06982	0.0009223	1.00956	0.00151511
ENSMUSG00000014426	Map3k4	protein_coding	26407	1473.01	1.54001	1.00327e-10	1.64369	1.34904e-11	1.52511	1.79764e-10
ENSMUSG00000014444	Piezo1	protein_coding	234839	273.405	0.367418	0.221294	0.206668	0.521615	0.522327	0.0517875
ENSMUSG00000014470	Rnf166	protein_coding	68718	95.7846	-1.52603	1.20267e-08	-0.688907	0.0221656	-0.517093	0.0405632
ENSMUSG00000014496	Ankrd28	protein_coding	105522	1063.74	0.828837	0.00024742	0.812154	0.000546545	1.01749	5.12425e-06
ENSMUSG00000014498	Ankrd52	protein_coding	237615	2044.71	1.63218	8.08552e-17	0.405437	0.0876939	1.17955	3.5446e-09
ENSMUSG00000014504	Srp19	protein_coding	66384	148.029	-1.27561	2.13355e-07	-1.42825	8.43344e-08	-0.696865	0.00385767
ENSMUSG00000014547	Wdfy2	protein_coding	268752	297.52	0.964828	0.00194513	0.137443	0.70208	0.253703	0.461218
ENSMUSG00000014550	Rbsn	protein_coding	78287	784.046	0.106846	0.764363	0.851923	0.00403171	0.816522	0.00575188
ENSMUSG00000014551	Mrps25	protein_coding	64658	167.27	-2.10184	2.58052e-22	-1.07574	2.71313e-06	-1.28081	5.79787e-10
ENSMUSG00000014554	Dguok	protein_coding	27369	104.912	-1.49488	8.498e-06	-0.0333443	0.924793	0.596133	0.0544051
ENSMUSG00000014592	Camta1	protein_coding	100072	4962.29	0.721248	0.0149634	-0.758126	0.0111598	0.993757	0.000417068
ENSMUSG00000014599	Csf1	protein_coding	12977	271.232	0.983828	0.240859	1.03762	0.22098	1.17648	0.196464
ENSMUSG00000014601	Strip1	protein_coding	229707	1400.51	0.999855	8.8038e-06	0.629739	0.00997276	0.941116	3.36723e-05
ENSMUSG00000014602	Kif1a	protein_coding	16560	29872.6	1.77915	1.68203e-08	0.922738	0.00771253	1.46081	5.55626e-06
ENSMUSG00000014606	Slc25a11	protein_coding	67863	260.679	-0.540924	0.0192023	0.14546	0.549802	-0.694513	0.00142465
ENSMUSG00000014633	Cmc2	protein_coding	66531	37.0029	-0.60708	0.106366	0.0910278	0.85009	-0.18246	0.501903
ENSMUSG00000014668	Chfr	protein_coding	231600	427.862	-0.00270979	1	-0.1373	0.528166	0.300885	0.168221
ENSMUSG00000014748	Tex261	protein_coding	21766	180.853	-1.18365	5.91617e-07	-0.798095	0.00215502	-0.437113	0.099402
ENSMUSG00000014763	Fam120b	protein_coding	67544	642.996	0.128717	0.591493	0.289885	0.200406	1.08797	1.13798e-09
ENSMUSG00000014767	Tbp	protein_coding	21374	267.929	-1.24334	5.34885e-09	-0.0926337	0.681306	0.371504	0.114183
ENSMUSG00000014769	Psmb1	protein_coding	19170	469.054	-1.68538	7.57113e-07	-1.59312	5.60026e-06	-1.8542	3.90014e-08
ENSMUSG00000014771	Pdcd2	protein_coding	18567	48.9088	-1.47828	0.00190913	-0.579083	0.304031	-1.08952	0.0162216
ENSMUSG00000014773	Dll1	protein_coding	13388	273.322	0.853833	0.19397	1.47433	0.0173433	1.3108	0.0454074
ENSMUSG00000014776	Nol3	protein_coding	78688	76.3419	-0.911913	0.00190479	-1.5813	1.88741e-06	-0.498264	0.0922687
ENSMUSG00000014778	Fhod1	protein_coding	234686	15.5617	0.361274	0.618294	1.15187	0.259374	0.89424	0.399252
ENSMUSG00000014782	Plekhg4	protein_coding	102075	11.6467	-0.181244	0.753304	1.15728	0.14202	0.998588	0.176187
ENSMUSG00000014786	Slc9a5	protein_coding	277973	95.5654	-0.00141969	1	0.972207	0.0223874	0.335083	0.362251
ENSMUSG00000014813	Stc1	protein_coding	20855	61.9109	1.75331	0.000122885	-1.67837	0.00430675	-0.0853427	0.846228
ENSMUSG00000014837	4931428F04Rik	protein_coding	74356	1064.99	-0.547103	0.343223	-0.246452	0.777864	1.1481	0.0225999
ENSMUSG00000014846	Tppp3	protein_coding	67971	25.8481	-2.02946	0.00152837	-1.22758	0.0706405	-1.08185	0.0601798
ENSMUSG00000014850	Msh3	protein_coding	17686	398.461	0.628882	0.000654372	0.803098	2.19094e-05	1.21129	2.28452e-12
ENSMUSG00000014852	Adamts13	protein_coding	279028	10.5494	-1.12035	0.184796	-0.874302	0.40269	-1.23459	0.146443
ENSMUSG00000014856	Tmem208	protein_coding	66320	60.813	-1.64081	1.5626e-06	-0.154757	0.728617	-0.811027	0.0138628
ENSMUSG00000014859	E2f4	protein_coding	104394	264.211	-1.00933	3.12515e-06	-0.161708	0.50972	-0.242735	0.302087
ENSMUSG00000014867	Surf4	protein_coding	0	350.541	-1.6976	6.14214e-17	-1.34567	3.10066e-10	-1.37858	6.57142e-12
ENSMUSG00000014873	Surf2	protein_coding	20931	187.409	-1.2976	0.000654432	0.44948	0.282648	-0.305082	0.512038
ENSMUSG00000014905	Dnajb9	protein_coding	27362	213.044	0.560526	0.0399788	-0.875883	0.00208215	-1.16993	4.69411e-06
ENSMUSG00000014907	Naf1	protein_coding	234344	263.269	-0.312282	0.383239	-0.329846	0.364532	0.461008	0.147831
ENSMUSG00000014932	Yes1	protein_coding	22612	235.34	0.760031	0.136468	-0.0963062	0.798953	0.477712	0.343904
ENSMUSG00000014956	Ppp1cb	protein_coding	19046	1722.94	-0.296713	0.734647	-0.886124	0.0556673	-0.96112	0.0291174
ENSMUSG00000014959	Gorasp2	protein_coding	70231	489.097	-1.31994	1.4151e-07	-1.31316	4.21363e-07	-0.46643	0.0860793
ENSMUSG00000014980	Tsen15	protein_coding	66637	73.6574	-2.27897	5.19749e-12	-1.73939	1.383e-06	-0.754384	0.0182888
ENSMUSG00000015002	Efr3a	protein_coding	76740	585.24	-0.618054	0.10526	-0.235756	0.59128	0.488324	0.176864
ENSMUSG00000015013	Trappc2l	protein_coding	59005	47.133	-1.70715	2.00478e-06	-1.07881	0.00671331	-1.79017	1.71707e-07
ENSMUSG00000015016	Acsf3	protein_coding	257633	112.791	0.0146202	1	0.778768	0.0153279	0.026354	0.700766
ENSMUSG00000015023	Ddx19a	protein_coding	13680	364.717	-0.919542	0.000164892	-0.224332	0.395381	-0.552792	0.0281575
ENSMUSG00000015027	Galns	protein_coding	50917	95.9551	-0.291003	0.518214	-0.0960489	0.82741	0.0170652	0.862295
ENSMUSG00000015085	Entpd2	protein_coding	12496	29.4543	-0.209288	0.873281	0.268135	0.796523	-0.632218	0.597929
ENSMUSG00000015087	Rabl6	protein_coding	227624	891.312	-0.142766	0.548689	0.0773006	0.769186	0.281471	0.226941
ENSMUSG00000015090	Ptgds	protein_coding	19215	18.4578	-2.93131	0.0342142	-1.49345	0.342452	-2.5863	0.0533247
ENSMUSG00000015092	Edf1	protein_coding	59022	423.52	-1.44681	5.342e-07	-1.00394	0.000944235	-1.58643	2.6547e-08
ENSMUSG00000015094	Npdc1	protein_coding	18146	1071.42	-1.36804	3.07646e-17	-0.810375	2.93141e-06	-0.983259	2.50307e-09
ENSMUSG00000015095	Fbxw5	protein_coding	30839	476.898	-0.636663	0.0526991	-0.418522	0.229999	-0.103136	0.773211
ENSMUSG00000015120	Ube2i	protein_coding	22196	822.705	-0.752107	0.0069145	0.808458	0.00335135	0.10866	0.708049
ENSMUSG00000015126	Tsr3	protein_coding	68327	167.595	-0.628536	0.013322	0.1195	0.697553	0.0401218	1
ENSMUSG00000015127	Unkl	protein_coding	74154	498.677	0.951141	0.000168697	0.897392	0.000513148	0.927865	0.000197576
ENSMUSG00000015133	Lrrk1	protein_coding	233328	55.6356	0.768825	0.297602	1.2189	0.112217	1.51079	0.018389
ENSMUSG00000015143	Actn1	protein_coding	109711	1607.9	1.31513	3.53919e-08	0.910862	0.000323018	1.01736	3.67885e-05
ENSMUSG00000015149	Sirt2	protein_coding	64383	340.742	-1.16853	0.000486449	-0.749988	0.0367627	-1.15634	0.000648823
ENSMUSG00000015165	Hnrnpl	protein_coding	15388	1528.97	0.348906	0.565228	0.258219	0.640572	0.211614	0.730962
ENSMUSG00000015176	Nolc1	protein_coding	70769	873.848	0.0660923	0.778846	0.0222262	0.964611	0.269783	0.227253
ENSMUSG00000015189	Casd1	protein_coding	213819	408.769	-0.221026	0.569565	0.223374	0.496498	0.783027	0.00725851
ENSMUSG00000015202	Cnksr3	protein_coding	215748	43.4995	0.367995	0.703772	1.40724	0.0989073	0.988142	0.181725
ENSMUSG00000015214	Mtmr1	protein_coding	53332	322.391	-0.294677	0.356598	-0.224272	0.452605	0.572902	0.0482395
ENSMUSG00000015217	Hmgb3	protein_coding	15354	286.31	-1.11199	0.014758	-0.870033	0.068637	-0.279438	0.791434
ENSMUSG00000015222	Map2	protein_coding	17756	35143.6	1.47886	7.82755e-06	-0.0832708	0.883072	1.06234	0.00183031
ENSMUSG00000015224	Cyp2j9	protein_coding	74519	74.9023	-1.21141	0.228741	0.274868	0.820294	-0.755283	0.435379
ENSMUSG00000015243	Abca1	protein_coding	11303	2328.23	0.862908	0.409773	1.09225	0.237026	0.863	0.376755
ENSMUSG00000015247	Nipsnap3b	protein_coding	66536	96.2226	-0.844639	0.221047	-1.36417	0.0372667	-1.45153	0.0136018
ENSMUSG00000015289	Lage3	protein_coding	66192	21.4468	-1.65588	0.00234066	-1.74268	0.00464583	-1.71836	0.000881033
ENSMUSG00000015290	Ubl4a	protein_coding	27643	146.727	-1.19225	3.64876e-06	-1.12983	4.65355e-05	-0.74301	0.00325209
ENSMUSG00000015291	Gdi1	protein_coding	14567	3021.87	0.241094	0.761237	0.0440728	1	-0.24111	0.520766
ENSMUSG00000015305	Sash1	protein_coding	70097	2487.64	1.87316	0.00351341	1.74431	0.00756467	1.61019	0.0143668
ENSMUSG00000015312	Gadd45b	protein_coding	17873	64.9576	-0.215369	0.793837	0.144188	0.857798	-0.459051	0.473216
ENSMUSG00000015335	Zdhhc12	protein_coding	66220	44.0936	-1.08192	0.0158255	-0.956578	0.0686005	-0.837613	0.0451837
ENSMUSG00000015337	Endog	protein_coding	13804	39.1299	-1.63854	5.40219e-06	-0.93249	0.0221656	-1.48682	1.11593e-05
ENSMUSG00000015341	Golga7	protein_coding	57437	289.893	-1.77335	3.59526e-18	-1.42959	4.16931e-11	-1.61569	8.35357e-16
ENSMUSG00000015342	Xk	protein_coding	22439	225.986	1.31368	0.0034909	-0.972262	0.0531425	0.37561	0.453083
ENSMUSG00000015354	Pcolce2	protein_coding	76477	17.4743	0.622682	0.319411	0.240342	0.718519	-0.0796577	0.981491
ENSMUSG00000015357	Clpx	protein_coding	270166	291.056	0.471251	0.043829	0.3041	0.249482	0.793564	0.000345563
ENSMUSG00000015363	Trabd	protein_coding	67976	214.483	0.110163	0.848939	0.889751	0.00143413	0.554536	0.0576956
ENSMUSG00000015377	Dennd6b	protein_coding	69440	125.529	0.0356582	0.95864	1.17306	0.000144014	0.222354	0.464793
ENSMUSG00000015396	Cd83	protein_coding	12522	18.0254	1.11991	0.0954539	0.947242	0.216617	1.02423	0.107679
ENSMUSG00000015451	C4a	lncRNA	625018	130.622	1.19481	0.250686	1.60305	0.119064	0.695882	0.402871
ENSMUSG00000015461	Atf6b	protein_coding	12915	590.804	0.35694	0.0982447	-0.193688	0.45498	-0.226008	0.302416
ENSMUSG00000015468	Notch4	protein_coding	18132	21.5444	0.0824229	0.912254	0.350589	0.699875	0.0513833	0.925863
ENSMUSG00000015474	Ppt2	protein_coding	54397	94.7471	-1.04308	0.00070812	-0.36767	0.322846	-0.493633	0.107386
ENSMUSG00000015476	Prrt1	protein_coding	260297	954.57	-0.690393	0.0302926	-1.0129	0.000749577	-0.0714974	1
ENSMUSG00000015478	Rnf5	protein_coding	54197	210.388	-1.31918	5.00797e-07	-0.889343	0.00171945	-1.26899	1.03e-06
ENSMUSG00000015484	Fam163a	protein_coding	329274	199.891	0.112962	0.924683	-1.37736	0.00728902	-1.38439	0.00543841
ENSMUSG00000015488	Cacfd1	protein_coding	381356	240.53	0.0615637	0.882984	-0.271411	0.302719	-0.000762563	1
ENSMUSG00000015501	Hivep2	protein_coding	15273	14914.6	2.39233	4.02144e-09	1.51279	0.000453711	1.93219	2.80225e-06
ENSMUSG00000015522	Arnt	protein_coding	11863	336.512	-0.241925	0.335268	0.105996	0.67561	0.761026	0.000343587
ENSMUSG00000015533	Itga2	protein_coding	16398	17.9621	0.209052	0.858405	0.106679	0.794555	0.959793	0.388107
ENSMUSG00000015536	Mocs2	protein_coding	17434	184.257	-1.64422	1.0049e-08	-0.828947	0.00865552	-1.19471	3.83211e-05
ENSMUSG00000015542	Nat9	protein_coding	66176	45.4955	-0.996962	0.00713821	-0.210622	0.666425	-0.575419	0.092037
ENSMUSG00000015568	Lpl	protein_coding	16956	621.938	-0.904412	0.227489	-1.8147	0.00795951	-0.551991	0.440356
ENSMUSG00000015575	Atp6v0e	protein_coding	11974	77.8573	-1.91042	2.15505e-07	-0.652305	0.123632	-0.561747	0.138925
ENSMUSG00000015597	Zfp318	protein_coding	57908	2500.79	1.96644	1.84004e-34	0.929327	6.94735e-08	1.51985	1.13649e-20
ENSMUSG00000015599	Ttbk1	protein_coding	106763	3859.58	0.940585	0.00701647	0.693037	0.0518808	0.955384	0.0038848
ENSMUSG00000015605	Srf	protein_coding	20807	508.031	0.125066	0.683749	0.589197	0.00542143	0.86559	7.913e-06
ENSMUSG00000015647	Lama5	protein_coding	16776	287.169	1.58911	0.0285459	1.23115	0.107584	1.16234	0.165703
ENSMUSG00000015653	Steap2	protein_coding	74051	66.1368	0.410942	0.414186	-1.01027	0.0507545	-0.0359707	0.910103
ENSMUSG00000015656	Hspa8	protein_coding	15481	19756.8	0.252553	0.579656	-0.279081	0.387363	-0.25309	0.460366
ENSMUSG00000015659	Serac1	protein_coding	321007	382.778	-0.0470512	0.917072	0.68779	0.0122481	1.0528	2.777e-05
ENSMUSG00000015668	Pdzd11	protein_coding	72621	64.0686	-1.42949	0.000182968	-1.34246	0.00123762	-1.82392	7.95011e-07
ENSMUSG00000015671	Psma2	protein_coding	19166	308.01	-1.25077	0.000690686	-1.22925	0.00116087	-1.84321	1.96913e-07
ENSMUSG00000015672	Mrpl32	protein_coding	75398	77.7502	-2.10744	5.6728e-10	-2.12843	1.35992e-08	-1.7301	1.50537e-07
ENSMUSG00000015697	Setdb1	protein_coding	84505	1027.27	1.48076	3.52588e-12	1.15296	2.28736e-07	1.29508	2.03288e-09
ENSMUSG00000015709	Arnt2	protein_coding	11864	2266.27	0.0802171	1	0.0070391	1	0.559091	0.00177089
ENSMUSG00000015711	Prune1	protein_coding	229589	290.688	-0.0335554	0.954242	-0.059654	0.857495	0.255158	0.39987
ENSMUSG00000015714	Cers2	protein_coding	76893	133.259	-1.1984	0.00390882	-0.072449	0.927163	-0.207685	0.520098
ENSMUSG00000015733	Capza2	protein_coding	12343	949.192	-1.76754	1.79402e-13	-1.14832	6.57999e-06	-0.332831	0.315712
ENSMUSG00000015745	Plekho1	protein_coding	67220	319.844	0.53568	0.127031	0.297815	0.426235	0.377286	0.375709
ENSMUSG00000015747	Vps45	protein_coding	22365	270.296	0.510299	0.070348	-0.0260368	0.92639	0.146191	0.719406
ENSMUSG00000015748	Prpf3	protein_coding	70767	209.098	0.206652	0.582127	0.691685	0.0354661	0.539929	0.107476
ENSMUSG00000015749	Anp32e	protein_coding	66471	902.814	0.389764	0.403744	0.0111991	1	-0.339389	0.440583
ENSMUSG00000015750	Aph1a	protein_coding	226548	193.409	-0.961501	4.20171e-05	-0.435393	0.110982	-0.295929	0.270111
ENSMUSG00000015755	Tab2	protein_coding	68652	916.406	0.765027	4.6843e-05	-0.475897	0.0246472	0.859117	2.78681e-06
ENSMUSG00000015757	Ppil4	protein_coding	67418	458.296	0.0246471	1	0.062665	0.829424	0.112562	0.724933
ENSMUSG00000015759	Cnih1	protein_coding	12793	159.657	-2.2463	4.60245e-16	-1.98239	2.06694e-11	-1.89475	2.73903e-12
ENSMUSG00000015766	Eps8	protein_coding	13860	930.417	0.746356	0.0405407	0.428022	0.2949	0.842799	0.0137429
ENSMUSG00000015776	Med22	protein_coding	20933	135.146	-1.35293	2.86624e-06	-0.183374	0.649755	-0.516651	0.0684268
ENSMUSG00000015790	Surf1	protein_coding	20930	144.042	-1.18045	0.00137168	-0.817188	0.0427021	-1.24671	0.000436614
ENSMUSG00000015804	Med28	protein_coding	66999	159.251	-2.23076	3.99261e-13	-1.59583	9.17054e-07	-2.0348	1.81598e-11
ENSMUSG00000015806	Qdpr	protein_coding	110391	325.347	-1.35669	7.09276e-07	-0.0286842	0.896367	-1.31847	1.78375e-06
ENSMUSG00000015829	Tnr	protein_coding	21960	2073.25	0.465417	0.572721	-0.235176	0.75653	0.414779	0.620827
ENSMUSG00000015837	Sqstm1	protein_coding	18412	2499.89	-0.341049	0.31479	-0.705881	0.0113295	-0.310431	0.340319
ENSMUSG00000015839	Nfe2l2	protein_coding	18024	194.828	0.518671	0.558141	0.461839	0.544817	0.555178	0.425962
ENSMUSG00000015843	Rxrg	protein_coding	20183	58.4739	-0.948637	0.0179848	-0.750649	0.113541	-0.820339	0.0272086
ENSMUSG00000015846	Rxra	protein_coding	20181	324.376	0.71647	0.203246	0.812119	0.145629	0.838094	0.13676
ENSMUSG00000015850	Adamtsl4	protein_coding	229595	10.7121	0.00548478	0.863646	-0.197104	0.726667	-0.633462	0.580262
ENSMUSG00000015869	Prpsap1	protein_coding	67763	415.804	-0.629177	0.0218778	0.294753	0.309791	0.297846	0.292378
ENSMUSG00000015879	Fam184b	protein_coding	58227	418.717	1.58323	2.18822e-12	1.02585	2.20493e-05	1.00828	1.33166e-05
ENSMUSG00000015880	Ncapg	protein_coding	54392	46.2445	0.21681	0.879647	0.985149	0.451914	0.443951	0.575449
ENSMUSG00000015882	Lcorl	protein_coding	209707	430.632	0.61124	0.0119565	-1.75354	2.0279e-12	-0.0509681	0.88135
ENSMUSG00000015889	Lta4h	protein_coding	16993	310.384	-0.114917	0.68799	-0.269066	0.299666	-0.0570056	0.947834
ENSMUSG00000015932	Dstn	protein_coding	56431	1348.03	-1.87494	4.0737e-06	-1.60583	0.000134206	-1.4946	0.000390202
ENSMUSG00000015937	Macroh2a1	protein_coding	26914	701.845	-0.231298	0.436683	0.265147	0.386926	-0.0650117	0.814121
ENSMUSG00000015942	Gtf2ird2	protein_coding	114674	185.169	0.392916	0.0784055	0.62491	0.00534828	0.993341	2.97059e-07
ENSMUSG00000015943	Bola1	protein_coding	69168	39.9612	-1.97327	4.11818e-07	-1.80297	3.60958e-05	-2.03745	4.37389e-08
ENSMUSG00000015944	Castor2	protein_coding	80909	1042.63	-0.396455	0.366025	0.0839749	0.926544	0.169534	0.944669
ENSMUSG00000015961	Adss	protein_coding	11566	312.858	-0.0350723	0.995032	0.2126	0.691374	0.153182	1
ENSMUSG00000015968	Cacna1d	protein_coding	12289	1461.44	0.710887	0.0130333	0.624712	0.0339901	1.30013	6.03725e-07
ENSMUSG00000015971	Actr8	protein_coding	56249	248.774	0.817058	1.90013e-06	0.838487	4.52441e-06	0.763263	1.03195e-05
ENSMUSG00000015980	Lrrc27	protein_coding	76612	48.7157	-1.11904	0.0130031	-0.588934	0.25433	-0.0259146	0.762869
ENSMUSG00000015981	Stk32c	protein_coding	57740	481.908	0.0720782	0.841664	-0.288892	0.391603	0.146079	0.660816
ENSMUSG00000015994	Fnta	protein_coding	14272	210.038	-1.02976	0.00133451	-1.22337	0.000225509	-0.47108	0.208181
ENSMUSG00000016018	Mtrex	protein_coding	72198	803.126	1.16026	3.63732e-14	0.301928	0.1097	0.679831	1.64565e-05
ENSMUSG00000016024	Lbp	protein_coding	16803	10.3217	-0.0897974	0.828838	-0.728136	0.690207	-0.546347	0.776392
ENSMUSG00000016028	Celsr1	protein_coding	12614	1741.11	2.59109	1.87274e-07	2.70347	7.91544e-08	2.28178	6.73482e-06
ENSMUSG00000016128	Stard13	protein_coding	243362	131.566	1.21806	0.00416479	1.16754	0.0088073	1.66994	2.9422e-05
ENSMUSG00000016150	Tenm1	protein_coding	23963	2469.89	2.0418	7.9294e-07	0.56328	0.277029	1.34522	0.00186171
ENSMUSG00000016179	Camk1g	protein_coding	215303	231.181	0.0226687	0.98021	-0.242997	0.432592	-0.133911	0.644169
ENSMUSG00000016181	Utp25	protein_coding	215193	229.212	0.504729	0.0329819	0.460588	0.0616997	0.473493	0.035634
ENSMUSG00000016194	Hsd11b1	protein_coding	15483	46.5228	-1.57502	0.00491881	-1.31138	0.0308554	-0.876823	0.0968743
ENSMUSG00000016200	Syt14	protein_coding	329324	733.935	2.07572	4.99437e-10	0.44724	0.294504	0.43277	0.351077
ENSMUSG00000016239	Lonrf3	protein_coding	74365	208.179	-0.692936	0.0731764	0.126066	0.772646	0.815609	0.0253485
ENSMUSG00000016252	Atp5e	protein_coding	67126	107.741	-3.75881	2.06262e-17	-3.68174	1.71667e-14	-4.81192	1.09368e-26
ENSMUSG00000016253	Nelfcd	protein_coding	57314	202.252	0.361863	0.213656	-0.431808	0.146929	-0.137429	0.699096
ENSMUSG00000016256	Ctsz	protein_coding	64138	48.2016	-1.05737	0.292291	-0.433766	0.709019	-1.43824	0.101509
ENSMUSG00000016257	Prelid3b	protein_coding	66390	129.936	-1.1863	0.00221705	-0.689207	0.111387	-0.903629	0.0183301
ENSMUSG00000016262	Sertad4	protein_coding	214791	272.048	0.247673	0.767528	0.292779	0.571273	0.880079	0.113417
ENSMUSG00000016308	Ube2a	protein_coding	22209	119.594	-2.47262	5.59404e-24	-2.06493	1.62768e-14	-1.09883	1.28438e-06
ENSMUSG00000016319	Slc25a5	protein_coding	11740	585.256	-1.85174	5.69558e-11	-1.66661	1.40032e-08	-1.6745	3.86052e-09
ENSMUSG00000016344	Ppdpf	protein_coding	66496	182.651	-2.09966	7.41286e-17	-2.14944	2.68604e-15	-2.07246	5.98816e-17
ENSMUSG00000016346	Kcnq2	protein_coding	16536	4255.03	-0.092031	1	0.429056	0.276013	0.554946	0.123498
ENSMUSG00000016349	Eef1a2	protein_coding	13628	3412.01	-0.0599526	1	-0.0888779	0.926544	-0.287598	0.710288
ENSMUSG00000016356	Col20a1	protein_coding	73368	17.5535	0.400573	0.480737	1.09713	0.0997338	-0.107635	0.895892
ENSMUSG00000016382	Pls3	protein_coding	102866	672.921	0.284423	0.575601	-0.407743	0.44594	0.0577355	0.881588
ENSMUSG00000016386	Mpped2	protein_coding	77015	268.17	0.490794	0.0426965	-0.444631	0.0978328	0.307115	0.310641
ENSMUSG00000016409	Nkap	protein_coding	67050	195.442	-0.245339	0.663877	-0.34776	0.481484	-0.0329042	1
ENSMUSG00000016427	Ndufa1	protein_coding	54405	52.5278	-2.89752	1.681e-11	-1.69117	0.000181773	-4.10221	3.67508e-20
ENSMUSG00000016477	E2f3	protein_coding	13557	562.039	1.42185	6.24456e-10	0.678636	0.0106329	1.50488	5.00269e-11
ENSMUSG00000016481	Cr1l	protein_coding	12946	111.802	-0.309905	0.430698	0.032312	0.978445	0.411329	0.151276
ENSMUSG00000016487	Ppfibp1	protein_coding	67533	488.144	0.0462614	1	0.819749	0.00309915	1.10215	2.0064e-05
ENSMUSG00000016493	Cd46	protein_coding	17221	25.4144	-2.40623	9.93054e-06	0.0294472	0.97272	0.765517	0.0733385
ENSMUSG00000016495	Plgrkt	protein_coding	67759	80.772	-1.30614	0.0128885	-0.621957	0.335003	-0.523539	0.320355
ENSMUSG00000016496	Cd274	protein_coding	60533	19.6177	1.5695	0.0144927	-0.112312	0.762792	0.861312	0.185331
ENSMUSG00000016503	Gtf3a	protein_coding	66596	127.236	-2.02163	8.49662e-06	-1.09798	0.0298416	-1.50149	0.000778641
ENSMUSG00000016510	Mtif3	protein_coding	76366	184.166	0.54886	0.129365	0.00515769	0.978445	0.298965	0.512694
ENSMUSG00000016520	Lnx2	protein_coding	140887	148.048	1.32025	4.05632e-05	0.271883	0.481909	0.682055	0.0350899
ENSMUSG00000016526	Dyrk3	protein_coding	226419	130.866	1.40227	2.5361e-05	0.69134	0.0682072	0.568015	0.0932121
ENSMUSG00000016528	Mapkapk2	protein_coding	17164	277.366	-0.689197	0.158675	0.208807	0.70233	-0.0979511	0.826654
ENSMUSG00000016534	Lamp2	protein_coding	16784	883.599	1.36555	0.00163794	-0.689137	0.173518	-0.830145	0.0932816
ENSMUSG00000016541	Atxn10	protein_coding	0	1671.17	0.174579	0.593401	-0.236238	0.381851	-0.291232	0.296605
ENSMUSG00000016552	Foxred2	protein_coding	239554	195.772	0.681384	0.00367047	0.477532	0.0710413	0.855108	0.000139581
ENSMUSG00000016554	Eif3d	protein_coding	55944	663.587	-0.15477	0.559374	-0.0433498	0.92312	-0.427354	0.0786345
ENSMUSG00000016559	H3f3b	protein_coding	15081	1408.86	-1.07574	0.000101224	-0.262819	0.495442	-0.596782	0.0593518
ENSMUSG00000016619	Nup50	protein_coding	18141	837.578	0.638826	0.000645974	0.315188	0.171091	0.655281	0.000397428
ENSMUSG00000016624	Phf21b	protein_coding	271305	124.492	0.533763	0.374002	1.8883	0.000237672	0.535317	0.272318
ENSMUSG00000016637	Ift27	protein_coding	67042	61.1516	-2.2586	2.12759e-06	-1.21241	0.0191994	-1.83477	8.71657e-05
ENSMUSG00000016664	Pacsin2	protein_coding	23970	707.213	0.359738	0.242858	0.96693	0.000172685	0.868096	0.000496172
ENSMUSG00000016757	Ttll12	protein_coding	223723	355.403	0.338355	0.14493	0.172987	0.440325	0.379362	0.0748615
ENSMUSG00000016763	Scube1	protein_coding	64706	144.887	1.65863	0.000189327	0.911974	0.0709512	1.39278	0.00144369
ENSMUSG00000016831	Tox4	protein_coding	268741	443.42	-0.77882	0.0069231	-1.0993	0.000132176	-0.611606	0.0339928
ENSMUSG00000016833	Mrps18c	protein_coding	68735	29.9196	-2.46576	6.16915e-07	-2.27149	3.36228e-05	-2.3565	5.62208e-07
ENSMUSG00000016918	Sulf1	protein_coding	240725	92.6141	0.994791	0.0170624	0.889034	0.0448321	0.962038	0.0164388
ENSMUSG00000016921	Srsf6	protein_coding	67996	917.086	-0.676393	0.136246	-0.256571	0.663289	0.348951	0.618384
ENSMUSG00000016933	Plcg1	protein_coding	18803	1837.88	1.18018	8.6117e-14	0.794552	1.90467e-06	1.18868	3.62886e-14
ENSMUSG00000016940	Kctd2	protein_coding	70382	499.572	0.38339	0.247577	0.486981	0.122678	0.538969	0.0695322
ENSMUSG00000016946	Kctd5	protein_coding	69259	562.94	0.489077	0.208601	0.190055	0.68427	0.486167	0.215737
ENSMUSG00000016984	Etaa1	protein_coding	68145	125.809	1.29302	0.000921172	0.55098	0.24429	0.891689	0.0210612
ENSMUSG00000016995	Matn4	protein_coding	17183	16.9629	0.0974044	0.804702	1.28427	0.0484008	0.0191487	1
ENSMUSG00000017009	Sdc4	protein_coding	20971	215.032	-1.35817	0.10235	-0.528403	0.51956	-1.57244	0.0450382
ENSMUSG00000017057	Il13ra1	protein_coding	16164	16.12	-0.130912	0.726762	-0.0434648	0.986054	0.517303	0.497077
ENSMUSG00000017119	Nbr1	protein_coding	17966	2080.07	0.934422	0.000323904	0.300474	0.336689	0.79866	0.00193899
ENSMUSG00000017132	Cyth1	protein_coding	19157	800.434	-0.217343	0.595384	0.867239	0.0151574	0.62021	0.0770882
ENSMUSG00000017144	Rnd3	protein_coding	74194	334.151	0.92478	0.00392827	-0.634798	0.0776109	0.162611	0.911186
ENSMUSG00000017146	Brca1	protein_coding	12189	122.842	1.07016	0.0995768	0.729527	0.294504	1.47684	0.0106136
ENSMUSG00000017167	Cntnap1	protein_coding	53321	734.373	1.67339	0.240975	0.868935	0.535211	0.832997	0.530584
ENSMUSG00000017176	Nt5c3b	protein_coding	68106	248.35	-1.93003	2.20465e-06	-0.2132	0.629696	-0.796897	0.0668577
ENSMUSG00000017188	Coa3	protein_coding	52469	131.22	-1.38497	1.05378e-07	-1.86789	5.63629e-11	-2.01504	1.93783e-15
ENSMUSG00000017210	Med24	protein_coding	23989	715.406	0.685911	0.00213904	0.727961	0.00198323	0.779865	0.000522489
ENSMUSG00000017221	Psmd3	protein_coding	22123	858.226	0.338156	0.0480068	-0.127842	0.56204	-0.0123393	0.935216
ENSMUSG00000017264	Exosc10	protein_coding	50912	634.402	0.647782	6.33465e-05	0.38935	0.0326648	0.614021	0.000164075
ENSMUSG00000017286	Glod4	protein_coding	67201	346.496	-0.0509722	0.862839	-0.214235	0.395849	-0.283817	0.266844
ENSMUSG00000017288	Vps53	protein_coding	68299	534.079	0.307558	0.277561	-0.490497	0.0561929	-0.083872	0.780355
ENSMUSG00000017291	Taok1	protein_coding	216965	8950.97	2.20714	1.23074e-06	-0.448231	0.476286	0.841818	0.108828
ENSMUSG00000017299	Dnttip1	protein_coding	76233	200.062	-0.372825	0.110525	0.547695	0.0157653	0.00389063	1
ENSMUSG00000017307	Acot8	protein_coding	170789	58.637	-1.51967	1.4228e-06	-0.0490503	0.911766	-0.322044	0.254037
ENSMUSG00000017314	Mpp2	protein_coding	50997	796.288	0.270204	0.710829	-0.403015	0.480416	-0.221049	0.870441
ENSMUSG00000017344	Vtn	protein_coding	22370	23.2033	-1.06761	0.339225	0.0631655	0.894104	-0.948417	0.353097
ENSMUSG00000017376	Nlk	protein_coding	18099	519.83	0.328787	0.380579	-0.223208	0.550028	0.886897	0.00535141
ENSMUSG00000017386	Traf4	protein_coding	22032	514.212	-0.192331	0.721887	-0.239086	0.559491	0.105252	0.803709
ENSMUSG00000017390	Aldoc	protein_coding	11676	1627.88	-1.68617	0.0630576	-0.838621	0.423097	-2.01896	0.0184992
ENSMUSG00000017400	Stac2	protein_coding	217154	36.0273	-0.0110513	1	-0.129503	0.917067	0.182515	0.685333
ENSMUSG00000017404	Rpl19	protein_coding	19921	1474.66	-1.49496	0.0339407	-1.01379	0.175927	-2.76042	1.25012e-05
ENSMUSG00000017405	Nek8	protein_coding	140859	34.418	-0.106084	0.859829	0.237573	0.676933	0.242462	0.50798
ENSMUSG00000017412	Cacnb4	protein_coding	12298	919.142	1.12629	0.0856337	-1.09029	0.093567	0.374458	0.820753
ENSMUSG00000017417	Plxdc1	protein_coding	72324	13.644	1.32226	0.152747	0.389521	0.70417	0.756336	0.472931
ENSMUSG00000017418	Arl5b	protein_coding	75869	1044.5	3.36705	7.44265e-13	-0.1989	0.853602	0.0874843	1
ENSMUSG00000017421	Zfp207	protein_coding	22680	1835.48	1.87911	0.00220415	0.646642	0.364769	0.68417	0.353819
ENSMUSG00000017428	Psmd11	protein_coding	69077	560.566	-0.386627	0.302104	-0.799255	0.0189539	-0.379335	0.266784
ENSMUSG00000017446	C1qtnf1	protein_coding	56745	21.6306	0.761015	0.285596	1.00887	0.146399	1.89854	0.00155562
ENSMUSG00000017453	Pipox	protein_coding	19193	18.3897	-1.2552	0.151092	-0.0624475	0.803348	0.481311	0.518032
ENSMUSG00000017466	Timp2	protein_coding	21858	3268.54	-0.798113	0.0117231	-1.25308	1.35365e-05	0.117571	0.87901
ENSMUSG00000017478	Zc3h18	protein_coding	76014	918.96	1.00824	3.94541e-09	0.741565	5.03147e-05	0.978202	9.95428e-09
ENSMUSG00000017485	Top2b	protein_coding	21974	3253.88	0.895194	0.00565631	0.466156	0.210341	0.972179	0.00218078
ENSMUSG00000017491	Rarb	protein_coding	218772	92.642	-0.328219	0.557207	0.278166	0.619556	0.189156	0.677049
ENSMUSG00000017493	Igfbp4	protein_coding	16010	796.016	-1.58401	7.13276e-07	-1.18197	0.000506011	-0.916968	0.00595781
ENSMUSG00000017499	Cdc6	protein_coding	23834	24.0708	-0.483121	0.64346	0.0932094	0.912568	0.280581	0.764246
ENSMUSG00000017548	Suz12	protein_coding	52615	470.624	0.881635	0.000137419	0.39593	0.128212	1.03948	3.79982e-06
ENSMUSG00000017550	Atad5	protein_coding	237877	218.599	1.11969	7.21488e-05	0.81538	0.0071018	1.42872	1.62309e-07
ENSMUSG00000017561	Crlf3	protein_coding	54394	95.4731	-0.217412	0.656195	0.528672	0.225148	0.171849	0.616549
ENSMUSG00000017615	Tnfaip1	protein_coding	21927	288.882	-1.37961	3.22504e-09	-1.08821	1.02441e-05	-0.422894	0.108355
ENSMUSG00000017631	Abr	protein_coding	109934	3289.61	0.262347	0.774203	-0.0134817	1	0.585955	0.274957
ENSMUSG00000017639	Rab11fip4	protein_coding	268451	4004.92	0.438127	0.15004	0.560202	0.0489522	0.768555	0.00375374
ENSMUSG00000017664	Slc35c2	protein_coding	228875	199.606	-0.79138	0.0101217	-0.513756	0.124877	-0.339415	0.320355
ENSMUSG00000017667	Zfp334	protein_coding	228876	849.614	1.11529	3.43649e-08	0.50528	0.0265111	1.06226	1.96482e-07
ENSMUSG00000017670	Elmo2	protein_coding	140579	1299.88	0.863585	0.00280293	0.6112	0.0553451	1.02966	0.000333132
ENSMUSG00000017677	Wsb1	protein_coding	78889	836.266	-0.885919	0.0929707	1.43943	0.00384029	1.11629	0.0319737
ENSMUSG00000017679	Ttpal	protein_coding	76080	627.794	0.389899	0.36199	0.508268	0.242337	0.983192	0.00968375
ENSMUSG00000017686	Rhot1	protein_coding	59040	542.035	-0.0653796	0.857581	-0.567208	0.00993709	0.632223	0.00181027
ENSMUSG00000017692	Rhbdl3	protein_coding	246104	85.7167	-0.0282677	1	-0.13961	0.850209	0.840908	0.125835
ENSMUSG00000017697	Ada	protein_coding	11486	18.9215	-0.508073	0.549666	-0.185486	0.859282	-0.560632	0.459832
ENSMUSG00000017707	Serinc3	protein_coding	26943	829.261	-0.992057	0.00277527	-1.23802	0.000239868	-0.695328	0.0577166
ENSMUSG00000017713	Tha1	protein_coding	71776	16.5034	-0.151698	0.75212	0.850393	0.180429	0.800724	0.165744
ENSMUSG00000017715	Pgs1	protein_coding	74451	472.54	0.00596673	1	1.10959	4.36794e-09	0.215138	0.310596
ENSMUSG00000017716	Birc5	protein_coding	11799	45.1561	-1.18347	0.209863	0.137533	0.917067	-0.116588	0.722515
ENSMUSG00000017718	Afmid	protein_coding	71562	29.1736	-0.345487	0.479546	0.0823103	0.862988	0.198016	0.457662
ENSMUSG00000017721	Pigt	protein_coding	78928	727.037	-0.344338	0.122209	-0.511219	0.0223814	-0.198396	0.507252
ENSMUSG00000017724	Etv4	protein_coding	18612	128.749	-1.34447	0.0434942	-0.176258	0.771783	-0.952902	0.124734
ENSMUSG00000017734	Dbndd2	protein_coding	52840	223.775	-1.15005	7.54802e-08	-0.846235	0.000236564	-0.614699	0.00598212
ENSMUSG00000017737	Mmp9	protein_coding	17395	20.8367	1.20379	0.0582942	0.510631	0.442841	1.27032	0.0359293
ENSMUSG00000017740	Slc12a5	protein_coding	57138	4323.51	1.55143	0.000515806	0.745833	0.1423	1.1584	0.0122409
ENSMUSG00000017747	Ghdc	protein_coding	80860	32.3568	-1.19467	0.0211667	-0.265654	0.625772	-0.746817	0.132229
ENSMUSG00000017754	Pltp	protein_coding	18830	44.6976	-1.45181	0.00425407	-0.485142	0.413721	-1.16873	0.015087
ENSMUSG00000017756	Slc12a7	protein_coding	20499	144.448	0.763964	0.429641	0.977137	0.303242	0.730145	0.33297
ENSMUSG00000017760	Ctsa	protein_coding	19025	274.348	-0.840843	0.000326809	-0.830663	0.000697677	-0.735497	0.00225626
ENSMUSG00000017764	Zswim1	protein_coding	71971	167.17	0.112789	0.877794	-0.230536	0.653422	0.215347	0.621894
ENSMUSG00000017765	Slc12a4	protein_coding	20498	254.913	0.277472	0.81819	1.30096	0.0524268	0.328626	0.639123
ENSMUSG00000017774	Myo1c	protein_coding	17913	262.647	0.763984	0.00586323	0.426488	0.168497	0.57009	0.0417188
ENSMUSG00000017776	Crk	protein_coding	12928	1794.73	1.20915	1.67865e-07	-0.563139	0.0338534	0.369684	0.210191
ENSMUSG00000017778	Cox7c	protein_coding	12867	186.356	-2.657	3.62953e-11	-2.30586	4.45097e-08	-2.09902	1.57728e-07
ENSMUSG00000017781	Pitpna	protein_coding	18738	1392.19	-1.36714	1.95896e-06	-1.32187	8.43317e-06	-0.85762	0.00464415
ENSMUSG00000017801	Mlx	protein_coding	21428	122.059	-1.8595	8.5409e-10	-1.28024	8.55636e-05	-1.1894	5.68951e-05
ENSMUSG00000017802	Retreg3	protein_coding	67998	424.679	-0.0508269	1	0.374023	0.209257	0.306752	0.280657
ENSMUSG00000017831	Rab5a	protein_coding	271457	504.457	-1.09509	8.37866e-08	-1.15202	7.19703e-08	-0.233474	0.32813
ENSMUSG00000017837	Nkiras2	protein_coding	71966	105.566	-1.77356	7.18327e-10	-1.37842	9.35578e-06	-1.68418	1.28404e-09
ENSMUSG00000017843	Ppp2r5c	protein_coding	26931	1268.6	-0.720758	0.00261765	-0.935857	8.41935e-05	-0.274216	0.397417
ENSMUSG00000017858	Ift52	protein_coding	245866	123.826	-0.25996	0.396304	-0.00386564	0.978445	0.182452	0.389217
ENSMUSG00000017861	Mybl2	protein_coding	17865	37.158	-1.08654	0.318996	0.788416	0.472368	-0.0598558	0.761311
ENSMUSG00000017897	Eya2	protein_coding	14049	26.2039	-0.291872	0.599311	-1.10946	0.0495248	-0.328501	0.52363
ENSMUSG00000017929	B4galt5	protein_coding	56336	1217.75	2.65524	9.69352e-22	-0.144381	0.81694	0.803055	0.00974297
ENSMUSG00000017943	Gdap1l1	protein_coding	228858	750.429	-0.237009	0.5253	-1.03834	0.000168302	-0.482548	0.0886199
ENSMUSG00000017978	Cadps2	protein_coding	320405	566.825	0.314376	0.313405	-0.160147	0.661449	0.824242	0.00312962
ENSMUSG00000017999	Ddx27	protein_coding	228889	454.208	0.404362	0.0754642	0.246302	0.27704	0.0974899	0.676243
ENSMUSG00000018001	Cyth3	protein_coding	19159	847.795	0.0462489	0.956687	0.0753941	0.832776	1.09884	8.66737e-07
ENSMUSG00000018008	Cyth4	protein_coding	72318	32.4811	0.812593	0.31197	0.702803	0.415778	0.857607	0.181851
ENSMUSG00000018012	Rac3	protein_coding	170758	327.777	-0.933752	0.0724558	-1.74531	0.000454339	-1.42173	0.00354803
ENSMUSG00000018040	Rrp7a	protein_coding	74778	656.254	-0.168326	0.506227	-0.328586	0.189759	-0.158949	0.505156
ENSMUSG00000018042	Cyb5r3	protein_coding	109754	646.963	-1.52058	1.92425e-06	-1.86298	1.34638e-08	-1.47274	4.07195e-06
ENSMUSG00000018068	Ints2	protein_coding	70422	415.319	0.562009	0.00282739	0.573107	0.00386984	1.36673	2.64846e-15
ENSMUSG00000018076	Med13l	protein_coding	76199	4501.29	2.57145	2.04575e-36	1.19503	3.96687e-08	1.74406	6.51061e-17
ENSMUSG00000018102	H2bc4	protein_coding	68024	474.133	-0.865095	0.247019	-0.06833	0.861981	-1.40537	0.0280337
ENSMUSG00000018126	Baiap2l2	protein_coding	207495	12.5614	-0.568944	0.475529	-1.43215	0.125573	-0.144821	0.748531
ENSMUSG00000018143	Mafk	protein_coding	17135	103.664	0.428853	0.352408	0.335993	0.504456	0.385066	0.28892
ENSMUSG00000018160	Med1	protein_coding	19014	1366.69	1.47394	4.55377e-09	0.0865846	0.868507	0.929143	0.000501086
ENSMUSG00000018167	Stard3	protein_coding	59045	101.465	-0.659995	0.0163345	0.210968	0.522532	-0.0748778	0.713393
ENSMUSG00000018171	Vmp1	protein_coding	75909	366.012	-0.535715	0.00952041	-0.314185	0.166994	-0.292423	0.182297
ENSMUSG00000018189	Uchl5	protein_coding	56207	110.299	-1.04406	0.0034034	-1.10656	0.00308879	-1.52617	4.92598e-06
ENSMUSG00000018196	Glrx2	protein_coding	69367	339.044	-1.27269	1.13625e-05	-0.239919	0.503002	0.0744707	0.815135
ENSMUSG00000018199	Ro60	protein_coding	20822	850.723	0.273788	0.620063	-0.540232	0.21878	0.29541	0.48174
ENSMUSG00000018209	Stk4	protein_coding	58231	687.535	-0.65569	0.000397753	-0.149924	0.543989	0.532482	0.00368462
ENSMUSG00000018217	Pmp22	protein_coding	18858	66.6088	-1.34056	0.110222	-0.658495	0.485685	-0.453869	0.551189
ENSMUSG00000018238	Gdf9	protein_coding	14566	12.2641	0.574256	0.37676	0.167415	0.865198	0.0174129	1
ENSMUSG00000018239	Zcchc10	protein_coding	67966	48.6434	-0.434875	0.415323	-1.05855	0.0494165	-0.540036	0.224166
ENSMUSG00000018286	Psmb6	protein_coding	19175	269.591	-2.06864	1.52541e-09	-1.662	3.93853e-06	-2.50642	1.30228e-13
ENSMUSG00000018287	Spag7	protein_coding	216873	221.612	-1.35774	1.55814e-07	-1.03333	0.000178504	-1.43144	2.13915e-08
ENSMUSG00000018293	Pfn1	protein_coding	18643	339.376	-1.67336	0.000204927	-1.83847	6.34018e-05	-2.57547	3.22979e-09
ENSMUSG00000018322	Tomm34	protein_coding	67145	400.134	0.209028	0.522854	-0.491171	0.0616997	-0.125001	0.646947
ENSMUSG00000018326	Ywhab	protein_coding	54401	2766.6	-1.7493	3.69011e-14	-1.64578	4.73263e-12	-0.850473	0.00056418
ENSMUSG00000018334	Ksr1	protein_coding	16706	1416.89	0.895994	0.0308658	0.806417	0.0635181	1.23097	0.00184879
ENSMUSG00000018339	Gpx3	protein_coding	14778	11.442	-3.49632	5.02167e-05	-1.4594	0.0803153	-4.1052	1.96956e-06
ENSMUSG00000018340	Anxa6	protein_coding	11749	650.999	0.754508	0.0380978	0.429278	0.302395	0.260418	0.506665
ENSMUSG00000018347	Zkscan6	protein_coding	52712	204.652	0.68099	0.0537286	0.977572	0.00391462	0.669514	0.0511543
ENSMUSG00000018362	Kpna2	protein_coding	16647	257.936	0.111329	0.915922	-0.452552	0.406158	-0.0863652	1
ENSMUSG00000018363	Smurf2	protein_coding	66313	420.484	0.0714558	0.929224	0.068013	0.829268	0.855694	0.0057319
ENSMUSG00000018372	Cep95	protein_coding	320162	106.497	0.125526	0.771245	1.23156	0.000111006	1.00548	0.000801373
ENSMUSG00000018377	Vezf1	protein_coding	22344	440.64	-0.535888	0.186051	-0.370778	0.349106	0.544183	0.145983
ENSMUSG00000018378	Cuedc1	protein_coding	70393	596.635	0.0834702	0.90606	1.13722	0.000523712	0.683695	0.0399683
ENSMUSG00000018379	Srsf1	protein_coding	110809	1098.42	-0.502873	0.482262	0.136573	0.909386	0.00693315	1
ENSMUSG00000018395	Kif3a	protein_coding	16568	3002.01	0.729339	0.00406282	0.340147	0.224333	0.835486	0.000442444
ENSMUSG00000018398	Septin8	protein_coding	20362	1698.19	0.204414	0.992585	0.207801	0.82738	0.0957971	1
ENSMUSG00000018401	Mtmr4	protein_coding	170749	1978.51	1.4068	5.93337e-09	0.531527	0.0555757	1.12173	4.92465e-06
ENSMUSG00000018405	Mrm1	protein_coding	217038	30.8836	-0.0928225	0.809672	0.270866	0.493346	-0.305339	0.460913
ENSMUSG00000018411	Mapt	protein_coding	17762	12536.4	0.326226	0.700555	-0.166179	0.832461	0.784808	0.147929
ENSMUSG00000018412	Kansl1	protein_coding	76719	1384.5	0.751193	0.000659994	0.311013	0.264095	1.25243	3.25773e-09
ENSMUSG00000018415	Gid4	protein_coding	66771	251.744	-1.13291	0.00117875	-2.00565	1.1258e-08	-0.832072	0.0212958
ENSMUSG00000018417	Myo1b	protein_coding	17912	411.438	0.892743	0.127444	0.549019	0.329704	0.64958	0.248304
ENSMUSG00000018425	Dhx40	protein_coding	67487	301.899	0.0161122	1	0.298701	0.484325	0.880172	0.0196091
ENSMUSG00000018427	Ypel2	protein_coding	77864	299.198	1.02127	0.170281	0.253581	0.757953	0.235735	1
ENSMUSG00000018428	Akap1	protein_coding	11640	828.546	1.32871	3.08833e-09	1.051	8.58315e-06	1.37592	9.42211e-10
ENSMUSG00000018433	Nol11	protein_coding	68979	269.163	0.317276	0.244455	0.233262	0.429774	0.627409	0.0139144
ENSMUSG00000018442	Derl2	protein_coding	116891	274.771	1.07591	0.000865844	-0.239687	0.537779	0.156337	0.661071
ENSMUSG00000018446	C1qbp	protein_coding	12261	228.982	-0.711058	0.019097	-0.82576	0.00846676	-1.27581	1.08132e-05
ENSMUSG00000018449	Rpain	protein_coding	69723	64.4436	-1.11003	0.0160397	0.283918	0.616012	0.456357	0.301796
ENSMUSG00000018451	6330403K07Rik	protein_coding	103712	304.233	-0.918444	0.0024117	-0.0552543	0.84952	-0.677136	0.0275555
ENSMUSG00000018459	Slc13a3	protein_coding	114644	137.336	-2.05875	0.0149158	-0.59157	0.549032	-0.793188	0.304834
ENSMUSG00000018470	Kcnab3	protein_coding	16499	25.7164	-0.384624	0.529597	-0.133996	0.794103	0.278472	0.6194
ENSMUSG00000018474	Chd3	protein_coding	216848	7693.7	0.237391	0.465306	-0.312068	0.259237	0.760559	0.00108338
ENSMUSG00000018476	Kdm6b	protein_coding	216850	1953.97	1.93775	8.92739e-31	0.262901	0.23625	0.898708	3.27116e-07
ENSMUSG00000018481	Appbp2	protein_coding	66884	1414.3	0.962672	0.0186382	-0.157315	0.868553	0.464601	0.388107
ENSMUSG00000018486	Wnt9b	protein_coding	22412	35.6793	2.74039	0.00049516	2.2527	0.00996666	1.35515	0.0871456
ENSMUSG00000018500	Adora2b	protein_coding	11541	19.6654	1.52886	0.183341	1.55487	0.188296	1.06197	0.249388
ENSMUSG00000018501	Ncor1	protein_coding	20185	6538.69	1.09397	2.29546e-07	0.118777	0.724809	1.3539	6.53227e-11
ENSMUSG00000018507	Trpv2	protein_coding	22368	126.631	0.309521	0.39174	0.13292	0.732615	0.20133	0.4197
ENSMUSG00000018509	Cenpv	protein_coding	73139	83.0074	-1.15894	0.00140902	-0.411384	0.335333	0.0945927	0.743783
ENSMUSG00000018537	Pcgf2	protein_coding	22658	211.703	0.0261697	1	0.384626	0.426416	0.26465	0.676404
ENSMUSG00000018541	Cwc25	protein_coding	67480	309.92	0.589732	0.0237963	0.495129	0.074821	0.898081	0.000207494
ENSMUSG00000018547	Pip4k2b	protein_coding	108083	4845.35	2.05433	5.05911e-25	1.17618	2.28504e-08	1.13648	3.83963e-08
ENSMUSG00000018548	Trim37	protein_coding	68729	2906.59	-0.0592819	1	-0.199245	0.661201	0.804446	0.0173534
ENSMUSG00000018554	Ybx2	protein_coding	53422	50.9965	-0.640189	0.311153	0.812133	0.178176	0.89433	0.0769642
ENSMUSG00000018559	Ctdnep1	protein_coding	67181	250.889	-0.0880291	0.782479	-0.4166	0.135756	-0.331043	0.290391
ENSMUSG00000018565	Elp5	protein_coding	54351	221.494	-1.60907	5.16276e-10	-1.5086	3.94627e-08	-1.71594	2.04926e-11
ENSMUSG00000018567	Gabarap	protein_coding	56486	291.615	-2.6127	6.29109e-10	-2.37922	5.59545e-08	-2.9918	1.40285e-12
ENSMUSG00000018570	2810408A11Rik	protein_coding	70419	11.9522	-0.915936	0.388885	0.117105	0.868654	-0.0148792	1
ENSMUSG00000018572	Phf23	protein_coding	78246	382.182	0.380908	0.185149	0.203561	0.484918	0.573879	0.0222363
ENSMUSG00000018574	Acadvl	protein_coding	11370	298.307	0.5278	0.11694	0.625625	0.0605927	0.0399759	1
ENSMUSG00000018581	Dnah11	protein_coding	13411	38.5523	2.55772	9.06568e-06	1.76471	0.0076885	1.35683	0.021676
ENSMUSG00000018583	G3bp1	protein_coding	27041	1167.02	0.42908	0.171427	0.901636	0.000920988	0.407411	0.227522
ENSMUSG00000018585	Atox1	protein_coding	11927	60.5221	-3.35349	1.9004e-24	-2.73668	2.69752e-14	-4.1523	9.37073e-35
ENSMUSG00000018589	Glra2	protein_coding	237213	223.389	-1.12306	0.00106321	-1.43394	4.64273e-05	-0.628122	0.0995951
ENSMUSG00000018593	Sparc	protein_coding	20692	793.228	-1.41862	0.0682184	-0.964204	0.245433	-1.09688	0.145528
ENSMUSG00000018599	Mief2	protein_coding	237781	227.402	1.35134	4.22008e-05	1.10445	0.00167491	1.05209	0.00193866
ENSMUSG00000018634	Crhr1	protein_coding	12921	100.449	-0.254411	0.496913	0.614277	0.0707974	0.538634	0.0640937
ENSMUSG00000018648	Dusp14	protein_coding	56405	75.7756	-0.789707	0.148206	-1.01953	0.0712467	-0.692485	0.165744
ENSMUSG00000018651	Tada2a	protein_coding	217031	196.394	0.274431	0.331163	0.172887	0.560985	0.554993	0.023574
ENSMUSG00000018659	Pnpo	protein_coding	103711	75.7821	-1.61507	0.000259249	-0.867513	0.0823911	-1.1472	0.00866576
ENSMUSG00000018661	Cog1	protein_coding	16834	513.854	0.411153	0.109767	0.442795	0.0712483	0.551659	0.0186046
ENSMUSG00000018666	Cbx1	protein_coding	12412	390.156	-0.742184	0.0676468	-0.273786	0.478405	-0.243124	0.56289
ENSMUSG00000018669	Cdk5rap3	protein_coding	80280	160.821	0.211114	0.697019	0.0930842	0.838153	-0.420962	0.312255
ENSMUSG00000018672	Copz2	protein_coding	56358	11.052	-2.58196	0.00236675	-1.02107	0.234312	-1.92157	0.0152214
ENSMUSG00000018677	Slc25a39	protein_coding	68066	283.842	-1.80845	1.20543e-09	-1.64387	1.34771e-07	-1.74571	5.59564e-09
ENSMUSG00000018678	Sp2	protein_coding	78912	101.722	-0.43725	0.257592	-0.762532	0.0484137	-0.153317	0.517849
ENSMUSG00000018697	Aatf	protein_coding	56321	289.751	0.366258	0.329153	0.514436	0.145773	-0.0524121	0.873355
ENSMUSG00000018707	Dync1h1	protein_coding	13424	52127.3	3.40095	2.08336e-42	1.70121	1.02963e-10	1.4936	1.05919e-08
ENSMUSG00000018733	Pex12	protein_coding	103737	37.0841	-1.26711	0.0015081	-0.847881	0.080801	-0.869616	0.0201416
ENSMUSG00000018736	Ndel1	protein_coding	83431	570.467	-0.852562	0.00157595	0.19211	0.544615	-0.151711	0.760419
ENSMUSG00000018740	Slc25a35	protein_coding	71998	37.1701	-0.331724	0.533322	0.288747	0.592553	0.721456	0.0775511
ENSMUSG00000018750	Zbtb4	protein_coding	75580	1040.98	0.797807	0.0726532	0.596117	0.198649	0.841306	0.0509476
ENSMUSG00000018752	Tnfsfm13	protein_coding	619441	11.5833	-1.79723	0.0278687	-1.03207	0.230964	-2.07823	0.0105814
ENSMUSG00000018761	Mpdu1	protein_coding	24070	76.1082	-1.78381	6.10142e-11	-1.68517	3.43723e-08	-1.53099	4.9348e-09
ENSMUSG00000018765	Fxr2	protein_coding	23879	1019.46	1.55238	6.17294e-32	0.603686	4.95148e-05	0.873369	1.71021e-10
ENSMUSG00000018770	Atp5g3	protein_coding	228033	483.203	-1.94279	1.68203e-08	-1.04635	0.00488475	-2.21536	7.56714e-11
ENSMUSG00000018774	Cd68	protein_coding	12514	12.83	-1.35269	0.132444	-0.542184	0.580451	-1.19979	0.185626
ENSMUSG00000018796	Acsl1	protein_coding	14081	445.74	1.03057	0.00043898	0.205772	0.55354	0.777896	0.00897236
ENSMUSG00000018800	Abca5	protein_coding	217265	683.77	1.55297	0.000185836	0.462959	0.37908	0.501726	0.373418
ENSMUSG00000018809	Smyd4	protein_coding	319822	137.576	0.00560159	1	0.118233	0.812285	0.716201	0.019453
ENSMUSG00000018819	Lsp1	protein_coding	16985	69.3875	-2.55603	0.0880586	-1.56308	0.34017	-0.961167	0.52221
ENSMUSG00000018820	Zfyve27	protein_coding	319740	854.038	0.161575	0.532125	1.52344	1.98171e-13	0.550635	0.0110322
ENSMUSG00000018821	Avpi1	protein_coding	69534	21.9527	-1.49773	0.0133956	-1.54404	0.0181954	-1.56495	0.00732459
ENSMUSG00000018830	Myh11	protein_coding	17880	11.1319	1.39472	0.0664742	0.84665	0.306364	0.396527	0.703799
ENSMUSG00000018841	Rad51d	protein_coding	19364	43.5959	-0.649144	0.101194	-0.230971	0.644301	-0.232009	0.450363
ENSMUSG00000018846	Pank3	protein_coding	211347	2084.6	1.37545	0.00213962	-0.157697	0.847115	0.756202	0.129481
ENSMUSG00000018848	Rars	protein_coding	104458	457.991	0.476627	0.155312	-0.0416741	0.876599	-0.182456	0.623049
ENSMUSG00000018849	Wwc1	protein_coding	211652	1567.81	-0.0343883	1	0.38909	0.171706	1.11761	1.27003e-06
ENSMUSG00000018858	Mrpl58	protein_coding	68572	109.418	-1.72503	3.34161e-11	-0.966836	0.000604073	-0.802242	0.00134461
ENSMUSG00000018861	Fdxr	protein_coding	14149	95.3277	0.143719	0.725204	1.65286	2.44871e-08	0.547629	0.0811569
ENSMUSG00000018865	Sult4a1	protein_coding	29859	1355.29	-0.323032	0.501537	-0.294487	0.465612	-0.178862	0.89022
ENSMUSG00000018882	Mrpl45	protein_coding	67036	124.106	-1.08952	3.07462e-06	-1.14956	7.24301e-06	-1.15825	2.8748e-07
ENSMUSG00000018899	Irf1	protein_coding	16362	40.6509	-0.647236	0.280165	0.259446	0.712911	0.494967	0.301612
ENSMUSG00000018900	Slc22a5	protein_coding	20520	110.414	-0.732979	0.0106583	-0.402165	0.234298	0.380837	0.157316
ENSMUSG00000018906	P4ha2	protein_coding	18452	151.176	1.22358	0.00253181	1.97484	5.81578e-07	1.25341	0.0019961
ENSMUSG00000018909	Arrb1	protein_coding	109689	1731.26	-0.606155	0.0811064	-0.128483	0.833335	0.133857	0.959361
ENSMUSG00000018921	Pelp1	protein_coding	75273	714.562	1.23231	1.16885e-06	0.534158	0.0675807	0.636529	0.0169585
ENSMUSG00000018923	Med11	protein_coding	66172	54.3999	-1.04807	0.0120615	-1.02359	0.0259966	-0.68519	0.079558
ENSMUSG00000018931	Natd1	protein_coding	24083	180.686	0.499346	0.295612	-0.400134	0.417479	0.423693	0.377535
ENSMUSG00000018932	Map2k3	protein_coding	26397	119.792	0.480333	0.161099	0.575432	0.110108	0.964818	0.00109807
ENSMUSG00000018965	Ywhah	protein_coding	22629	7271.26	-0.374203	0.256997	-0.264115	0.36311	-0.226665	0.496312
ENSMUSG00000018974	Sart3	protein_coding	53890	780.228	1.18333	3.89958e-06	1.42742	4.70842e-08	1.14446	1.01169e-05
ENSMUSG00000018983	E2f2	protein_coding	242705	15.7607	0.991881	0.303413	2.15586	0.0300307	1.51291	0.116158
ENSMUSG00000018995	Nars2	protein_coding	244141	120.337	-0.173703	0.686698	0.411651	0.290549	0.507754	0.103555
ENSMUSG00000018999	Slc35b4	protein_coding	58246	440.212	0.406021	0.171033	0.324785	0.26124	0.662402	0.0107381
ENSMUSG00000019027	Dnah1	protein_coding	110084	43.438	1.32123	0.000846849	1.24603	0.00375507	0.743875	0.0583764
ENSMUSG00000019039	Dalrd3	protein_coding	67789	145.022	-0.405674	0.175601	0.54094	0.0616089	0.571271	0.0254838
ENSMUSG00000019054	Fis1	protein_coding	66437	131.996	-1.96878	5.67934e-10	-0.87407	0.0128096	-1.07325	0.000637822
ENSMUSG00000019055	Plod1	protein_coding	18822	196.06	-0.152903	0.919951	0.161297	0.854405	0.187319	0.872355
ENSMUSG00000019066	Rab3d	protein_coding	19340	235.781	-1.21838	2.69673e-05	-1.26147	3.09896e-05	-0.771851	0.00868483
ENSMUSG00000019080	Mfsd3	protein_coding	69572	16.8407	-0.79232	0.212622	-0.307333	0.571449	-0.0947531	0.865787
ENSMUSG00000019082	Slc25a22	protein_coding	68267	1313	-0.0217378	1	-0.166326	0.806993	0.0693697	1
ENSMUSG00000019087	Atp6ap1	protein_coding	54411	1141.98	-0.516962	0.0625794	-0.353103	0.240088	-0.0582562	1
ENSMUSG00000019124	Scrn1	protein_coding	69938	2382.21	-0.514402	0.0763044	-0.925578	0.000149297	-0.0879803	0.957206
ENSMUSG00000019132	BC005537	protein_coding	79555	2703.51	1.96501	7.29126e-10	-0.204684	0.680019	0.417769	0.311502
ENSMUSG00000019139	Isyna1	protein_coding	71780	20.4761	-1.07199	0.331735	-0.367331	0.719963	-0.489879	0.646001
ENSMUSG00000019143	Hars2	protein_coding	70791	244.455	-0.0550249	1	1.15744	0.000445469	0.917222	0.00457625
ENSMUSG00000019146	Cacng2	protein_coding	12300	584.761	0.470429	0.490335	-0.895708	0.108667	0.956339	0.0885265
ENSMUSG00000019158	Tmem160	protein_coding	69094	50.9623	-2.71184	1.18978e-09	-1.92288	5.42066e-05	-3.35447	2.46084e-14
ENSMUSG00000019173	Rab5c	protein_coding	19345	384.376	-1.44543	1.81031e-07	-1.75613	7.99398e-10	-1.11023	6.7375e-05
ENSMUSG00000019179	Mdh2	protein_coding	17448	1592.2	-0.79226	0.00597477	-0.950818	0.000804513	-1.37902	2.40315e-07
ENSMUSG00000019188	H13	protein_coding	14950	877.029	-0.706932	0.0239474	-0.109118	0.810564	-0.190742	0.568758
ENSMUSG00000019189	Rnf145	protein_coding	74315	599.438	0.142953	0.577965	0.485531	0.029776	0.413702	0.069359
ENSMUSG00000019194	Scn1b	protein_coding	20266	374.755	-0.884995	0.1002	-0.961217	0.0779927	-1.1147	0.0309651
ENSMUSG00000019210	Atp6v1e1	protein_coding	11973	1450.11	-0.240137	0.613887	0.160394	0.755301	0.0566036	1
ENSMUSG00000019214	Chtf18	protein_coding	214901	23.8557	0.383285	0.526077	0.516908	0.365894	-0.4422	0.426767
ENSMUSG00000019230	Lhx9	protein_coding	16876	162.022	1.35473	0.0257125	-1.53744	0.0156117	-0.379426	0.628196
ENSMUSG00000019235	Rps6kl1	protein_coding	238323	328.718	0.399494	0.210467	0.293922	0.358174	0.624252	0.0312883
ENSMUSG00000019254	Ppp1r12c	protein_coding	232807	796.624	0.425044	0.0286748	1.06186	8.00751e-09	0.322436	0.102232
ENSMUSG00000019256	Ahr	protein_coding	11622	311.33	2.0702	3.62897e-08	0.544871	0.230251	1.19988	0.00277316
ENSMUSG00000019261	Map1s	protein_coding	270058	833.452	0.983301	6.15158e-08	0.933886	7.28155e-07	0.751009	4.35336e-05
ENSMUSG00000019295	Tmem129	protein_coding	68366	125.649	-0.831291	0.00717375	-0.178478	0.670861	-0.144281	0.49832
ENSMUSG00000019297	Nop9	protein_coding	67842	124.276	-0.91695	0.0175922	-0.530347	0.221626	-0.339167	0.32813
ENSMUSG00000019302	Atp6v0a1	protein_coding	11975	4804.08	0.207159	0.927625	-0.311977	0.504418	0.269288	0.621651
ENSMUSG00000019303	Psmc3ip	protein_coding	19183	25.5634	-1.63098	0.00472701	-0.307805	0.672554	-1.23046	0.0184841
ENSMUSG00000019320	Noxo1	protein_coding	71893	15.8757	0.137904	0.709874	-0.0532494	0.775976	0.482027	0.478386
ENSMUSG00000019338	Zfp687	protein_coding	78266	439.181	1.48248	9.69098e-07	1.13144	0.000401323	1.44281	1.91025e-06
ENSMUSG00000019359	Gdpd2	protein_coding	71584	91.2932	-0.0950302	0.937613	0.90952	0.421622	0.517596	0.671971
ENSMUSG00000019362	D8Ertd738e	protein_coding	101966	198.709	-1.39263	0.000374538	-0.610924	0.159724	-1.41231	0.000331086
ENSMUSG00000019370	Calm3	protein_coding	12315	7199.05	-1.40072	1.20883e-05	-1.57629	8.81408e-07	-1.67158	8.96018e-08
ENSMUSG00000019373	Cops3	protein_coding	26572	273.877	-1.3435	6.1359e-11	-0.823587	0.000208884	-0.793668	0.000122339
ENSMUSG00000019428	Fkbp8	protein_coding	14232	898.421	-0.768989	2.672e-05	-0.679838	0.00044736	-0.94105	1.62708e-07
ENSMUSG00000019432	Ddx39b	protein_coding	53817	1365.1	-0.741066	0.0193531	1.15974	0.000115475	-0.0128975	1
ENSMUSG00000019433	Gipc1	protein_coding	67903	177.369	-0.991423	8.74393e-08	-0.921843	5.7375e-06	-0.917066	4.63535e-07
ENSMUSG00000019437	Tlcd1	protein_coding	68385	59.9754	-0.931279	0.309964	-0.221883	0.806062	0.0161492	0.878422
ENSMUSG00000019461	Plscr3	protein_coding	70310	107.379	-0.420056	0.37548	0.0957208	0.894293	-0.180111	0.564908
ENSMUSG00000019464	Ptger1	protein_coding	19216	16.3607	1.58576	0.00471763	1.01245	0.117046	1.26474	0.0314247
ENSMUSG00000019467	Arhgef25	protein_coding	52666	517.645	-0.561632	0.0680894	-0.506249	0.10174	-0.208816	0.511071
ENSMUSG00000019470	Xab2	protein_coding	67439	319.369	1.00179	3.75721e-06	0.412542	0.102533	0.351799	0.140965
ENSMUSG00000019471	Cdc37	protein_coding	12539	916.256	-0.33497	0.28886	-0.281446	0.361348	-0.970868	3.24746e-05
ENSMUSG00000019478	Rab4a	protein_coding	19341	153.673	-1.26126	0.000187755	-1.02357	0.00477569	-0.955793	0.00590534
ENSMUSG00000019487	Trip10	protein_coding	106628	44.6998	0.139772	0.814631	0.53515	0.328827	0.462085	0.283604
ENSMUSG00000019494	Cops6	protein_coding	26893	322.473	-1.39243	2.83378e-05	-1.129	0.0011712	-1.45293	9.29368e-06
ENSMUSG00000019505	Ubb	protein_coding	22187	27672.1	-1.24717	1.61021e-05	-0.949709	0.00157129	-0.610049	0.0566342
ENSMUSG00000019518	Ap4m1	protein_coding	11781	174.118	-0.0155887	1	0.816746	0.00272155	0.664623	0.0126359
ENSMUSG00000019528	Gyg	protein_coding	27357	124.009	-1.24527	0.000155447	-1.4431	3.1713e-05	-0.994907	0.00171395
ENSMUSG00000019539	Rcn3	protein_coding	52377	42.3157	-0.845869	0.480819	-0.373814	0.763639	-0.897874	0.336362
ENSMUSG00000019558	Slc6a8	protein_coding	102857	653.683	-0.255794	0.609133	-0.218026	0.64268	0.330509	0.375937
ENSMUSG00000019564	Arid3a	protein_coding	13496	553.629	4.1261	6.26555e-47	0.701156	0.050353	0.952178	0.00265115
ENSMUSG00000019577	Pdk4	protein_coding	27273	38.7466	-1.02384	0.307731	0.74623	0.5811	1.24858	0.133117
ENSMUSG00000019578	Ubxn6	protein_coding	66530	246.632	-1.12224	3.7513e-07	-0.47168	0.060309	-1.02384	2.24269e-06
ENSMUSG00000019579	Mydgf	protein_coding	28106	108.725	-1.97627	1.96514e-12	-1.4863	7.88982e-07	-2.02208	1.04084e-13
ENSMUSG00000019590	Cyb561	protein_coding	13056	112.732	-0.9012	0.00778836	0.439315	0.257061	-0.238811	0.456972
ENSMUSG00000019647	Sema6a	protein_coding	20358	2221.37	1.34519	9.86867e-09	0.124111	0.75215	0.913086	0.000184935
ENSMUSG00000019659	Ccdc12	protein_coding	72654	78.4678	-0.381708	0.401305	-0.849957	0.0505703	-1.43828	0.00010522
ENSMUSG00000019689	Fmc1	protein_coding	66117	26.152	-2.12696	4.76258e-05	-3.15216	8.81408e-07	-3.75864	4.40449e-12
ENSMUSG00000019699	Akt3	protein_coding	23797	2889.98	-0.298267	0.519866	-0.981176	0.000462581	0.309828	0.372066
ENSMUSG00000019710	Mrpl24	protein_coding	67707	126.128	-1.52393	6.4608e-06	-0.0942978	0.867879	-0.826635	0.0124947
ENSMUSG00000019715	Gle1	protein_coding	74412	419.08	-0.831547	0.0024464	-0.391972	0.199577	-0.0607179	0.845334
ENSMUSG00000019718	L3hypdh	protein_coding	67217	15.9334	-0.9046	0.287947	0.290443	0.64559	0.502614	0.597865
ENSMUSG00000019726	Lyst	protein_coding	17101	1936.9	2.27323	2.43659e-07	0.981758	0.0513316	1.46898	0.00134556
ENSMUSG00000019731	Slc35e1	protein_coding	270066	519.069	0.667978	0.0507707	-0.0497166	0.799691	0.218764	0.578129
ENSMUSG00000019734	Tmc4	protein_coding	353499	27.4024	-0.644645	0.395067	1.73871	0.00622641	0.869156	0.127711
ENSMUSG00000019738	Polr2i	protein_coding	69920	56.3533	-2.61478	6.53946e-07	-1.41877	0.0131401	-2.55616	4.76786e-07
ENSMUSG00000019761	Krt10	protein_coding	16661	29.0028	-1.88277	3.7069e-06	-0.552205	0.236935	-1.7827	3.09899e-06
ENSMUSG00000019762	Iyd	protein_coding	70337	20.2331	-1.65008	0.00520889	-0.62233	0.361542	-0.16968	0.700302
ENSMUSG00000019763	Rmnd1	protein_coding	66084	202.961	-1.0958	1.87963e-05	0.713648	0.00701828	0.849584	0.000493773
ENSMUSG00000019767	Ccdc170	protein_coding	100504234	12.866	-0.0667596	0.819508	0.416782	0.553953	0.627485	0.390224
ENSMUSG00000019768	Esr1	protein_coding	13982	25.1996	3.12899	4.22441e-08	0.516211	0.460583	0.537053	0.39529
ENSMUSG00000019772	Vip	protein_coding	22353	17.1238	-2.79369	0.000716141	-2.75841	0.00350301	-1.15104	0.145742
ENSMUSG00000019773	Fbxo5	protein_coding	67141	24.649	0.249215	0.811092	0.625545	0.550171	0.498739	0.624377
ENSMUSG00000019774	Mtrf1l	protein_coding	108853	74.9408	-0.552182	0.182071	0.233218	0.679259	0.376695	0.339164
ENSMUSG00000019775	Rgs17	protein_coding	56533	1144.31	2.92189	3.97754e-08	-1.24719	0.0430783	0.212913	1
ENSMUSG00000019777	Hdac2	protein_coding	15182	1089.02	0.153107	0.851584	0.208137	0.753086	0.303645	0.681521
ENSMUSG00000019782	Rwdd1	protein_coding	66521	248.611	-1.38759	7.1809e-05	-1.03186	0.00496257	-1.24271	0.000320997
ENSMUSG00000019785	Clvs2	protein_coding	215890	151.604	1.23817	3.52906e-05	0.118948	0.784433	0.661949	0.0460526
ENSMUSG00000019789	Hey2	protein_coding	15214	27.6365	1.74281	0.000840436	0.0599659	0.873476	0.835167	0.138635
ENSMUSG00000019790	Stxbp5	protein_coding	78808	3235.77	2.72007	9.89538e-14	0.576733	0.211879	1.36478	0.000426965
ENSMUSG00000019791	Hint3	protein_coding	66847	250.596	1.47712	0.00994567	-0.212695	0.755451	-0.249457	0.97834
ENSMUSG00000019792	Trmt11	protein_coding	73681	41.3314	-0.931302	0.037002	0.524199	0.284939	-0.0561671	0.724377
ENSMUSG00000019794	Katna1	protein_coding	23924	83.0044	-0.663735	0.200485	0.427863	0.432562	0.128883	0.778437
ENSMUSG00000019795	Pcmt1	protein_coding	18537	459.988	-1.33911	1.98005e-07	-1.14835	2.16375e-05	-0.750221	0.00505997
ENSMUSG00000019796	Lrp11	protein_coding	237253	1224.93	-0.765344	0.0646338	-0.563268	0.194554	0.210875	0.859715
ENSMUSG00000019797	Mtres1	protein_coding	67851	140.281	-0.702279	0.00820309	-0.241963	0.462253	-0.50973	0.0426125
ENSMUSG00000019802	Sec63	protein_coding	140740	686.197	0.250606	0.455205	0.103818	0.892128	0.236871	0.439978
ENSMUSG00000019803	Nr2e1	protein_coding	21907	187.194	-0.278174	0.731619	0.457865	0.554694	1.40478	0.0280005
ENSMUSG00000019804	Snx3	protein_coding	54198	630.011	-1.477	1.38982e-08	-1.8056	1.46423e-11	-2.03639	1.51299e-15
ENSMUSG00000019806	Aig1	protein_coding	66253	183.028	-1.25437	0.000175773	-1.24499	0.00038472	-0.981638	0.0043095
ENSMUSG00000019808	Adat2	protein_coding	66757	46.347	-1.61347	3.00319e-06	-1.21513	0.00179951	-0.434461	0.172203
ENSMUSG00000019809	Pex3	protein_coding	56535	128.374	-0.385532	0.147432	-0.945023	0.000426529	-0.0464375	0.648312
ENSMUSG00000019810	Fuca2	protein_coding	66848	194.308	-0.620355	0.0414854	-0.302183	0.379513	-0.0761182	0.882372
ENSMUSG00000019813	Cep57l1	protein_coding	103268	54.2201	0.304945	0.395584	0.134338	0.757711	0.286201	0.35091
ENSMUSG00000019814	Ltv1	protein_coding	353258	189.824	0.202684	0.559349	0.293705	0.352441	0.342617	0.277233
ENSMUSG00000019817	Plagl1	protein_coding	22634	1206.67	1.62406	5.65264e-05	0.111435	0.964035	1.12384	0.00860894
ENSMUSG00000019818	Cd164	protein_coding	53599	274.367	-0.662834	0.052066	-0.746093	0.0299082	-0.487544	0.216575
ENSMUSG00000019820	Utrn	protein_coding	22288	951.328	1.69664	0.000314882	1.2367	0.0150294	1.30434	0.00978093
ENSMUSG00000019822	Smpd2	protein_coding	20598	51.428	-0.691424	0.140908	0.030126	0.948093	-0.0772869	0.697724
ENSMUSG00000019823	Mical1	protein_coding	171580	70.7304	0.481143	0.665451	0.893424	0.381632	0.891157	0.30688
ENSMUSG00000019826	Zbtb24	protein_coding	268294	165.542	0.635936	0.00553978	0.590529	0.0170416	0.91552	2.22977e-05
ENSMUSG00000019828	Grm1	protein_coding	14816	1234.4	2.62243	1.48708e-19	0.542966	0.140127	1.20756	8.86678e-05
ENSMUSG00000019831	Wasf1	protein_coding	83767	2374.26	-0.116443	0.952876	-0.97579	0.00257087	0.026828	1
ENSMUSG00000019836	Amd-ps4	processed_pseudogene	0	100.304	-0.5652	0.0356759	-0.760805	0.0092194	-0.415797	0.091118
ENSMUSG00000019837	Gtf3c6	protein_coding	67371	159.179	-1.66073	7.11495e-07	-1.24004	0.000528627	-1.08764	0.00143052
ENSMUSG00000019838	Slc16a10	protein_coding	72472	25.6439	1.05981	0.0515325	-0.336497	0.608347	0.223177	0.639557
ENSMUSG00000019841	Rev3l	protein_coding	19714	5798.78	1.69355	4.87657e-18	0.434931	0.0590332	1.67734	1.12677e-17
ENSMUSG00000019843	Fyn	protein_coding	14360	3634.85	0.394055	0.0412943	0.473959	0.0116221	0.805937	2.66112e-06
ENSMUSG00000019845	Tube1	protein_coding	71924	26.0339	-0.278856	0.660271	0.790585	0.179743	1.18888	0.0199866
ENSMUSG00000019846	Lama4	protein_coding	16775	72.6003	1.20787	0.133287	0.877598	0.3172	0.919908	0.245716
ENSMUSG00000019848	Popdc3	protein_coding	78977	154.377	-0.557384	0.250452	-0.102059	0.841303	0.375209	0.465304
ENSMUSG00000019849	Prep	protein_coding	0	904.286	1.31179	2.33844e-08	-0.0844129	0.807916	0.528674	0.0364984
ENSMUSG00000019850	Tnfaip3	protein_coding	21929	118.168	2.10639	1.35637e-06	1.59663	0.000678862	1.53831	0.000432603
ENSMUSG00000019851	Perp	protein_coding	64058	14.9012	-1.24274	0.0383336	-1.11475	0.126687	-1.03989	0.0900892
ENSMUSG00000019852	Arfgef3	protein_coding	215821	5935.7	1.91403	0.000601771	0.0619023	1	1.24583	0.0372488
ENSMUSG00000019854	Reps1	protein_coding	19707	523.795	0.0873249	0.863753	0.114414	0.612715	0.509438	0.0289538
ENSMUSG00000019856	Fam184a	protein_coding	75906	416.969	0.257833	0.371155	0.119302	0.654437	0.818468	0.000205481
ENSMUSG00000019857	Asf1a	protein_coding	66403	68.6041	-1.29122	0.00264768	-1.50817	0.0011466	-0.785963	0.0667269
ENSMUSG00000019861	Gopc	protein_coding	94221	1101.12	0.587616	0.018613	-0.0244648	1	1.09227	2.52756e-06
ENSMUSG00000019863	Qrsl1	protein_coding	76563	96.7307	0.130574	0.727345	0.755106	0.0148536	0.799219	0.00332531
ENSMUSG00000019864	Rtn4ip1	protein_coding	170728	115.819	0.206982	0.621972	1.32641	1.55251e-06	0.715863	0.00758933
ENSMUSG00000019865	Nmbr	protein_coding	18101	23.2064	-0.520619	0.514631	-1.52404	0.0704543	0.502461	0.473387
ENSMUSG00000019868	Vta1	protein_coding	66201	174.621	-1.20769	5.32466e-05	-1.13122	0.000347128	-1.26187	2.03393e-05
ENSMUSG00000019872	Smpdl3a	protein_coding	57319	63.4547	-1.01293	0.149061	-0.866218	0.236193	-0.647914	0.320225
ENSMUSG00000019873	Reep3	protein_coding	28193	380.803	-0.484618	0.549762	-0.942876	0.190696	0.169187	0.806272
ENSMUSG00000019874	Fabp7	protein_coding	12140	1920.46	-1.9328	0.214167	-0.764577	0.702744	-1.95239	0.189667
ENSMUSG00000019876	Pkib	protein_coding	18768	22.3113	-1.5703	0.0178167	-1.75612	0.0162016	-1.57072	0.00955894
ENSMUSG00000019877	Serinc1	protein_coding	56442	4536.5	-0.917919	0.0131734	-0.262328	0.570193	0.000118549	1
ENSMUSG00000019878	Hsf2	protein_coding	15500	433.899	-0.294167	0.562204	-0.579606	0.144974	0.202592	0.631869
ENSMUSG00000019880	Rspo3	protein_coding	72780	90.7987	-0.0243931	1	-0.145596	0.805301	0.488622	0.26532
ENSMUSG00000019883	Echdc1	protein_coding	52665	160.718	-1.09639	0.0151112	-0.946321	0.0446083	-0.384554	0.426947
ENSMUSG00000019888	Mgat4c	protein_coding	67569	951.314	4.17171	5.74954e-12	-0.539269	0.563895	0.169445	1
ENSMUSG00000019889	Ptprk	protein_coding	19272	1004.12	1.14522	4.43233e-09	0.500839	0.0269012	0.726602	0.000463665
ENSMUSG00000019891	Dcbld1	protein_coding	66686	178.749	0.383818	0.271487	0.771754	0.0135965	0.567857	0.0811593
ENSMUSG00000019892	Lrriq1	protein_coding	74978	78.0885	1.17344	0.00128214	0.324277	0.504057	1.15668	0.00107772
ENSMUSG00000019894	Slc6a15	protein_coding	103098	569.228	-0.739797	0.0421293	-1.00758	0.00666856	-0.194463	0.621634
ENSMUSG00000019897	Ccdc59	protein_coding	52713	262.593	-0.954937	7.42495e-05	-0.096898	0.747594	0.294093	0.303321
ENSMUSG00000019899	Lama2	protein_coding	16773	362.8	1.70925	0.00221991	1.41306	0.0143788	1.06302	0.0695552
ENSMUSG00000019906	Lin7a	protein_coding	108030	210.857	-1.44242	0.00488185	-2.70767	1.27072e-07	-1.56124	0.00217272
ENSMUSG00000019907	Ppp1r12a	protein_coding	17931	2531.3	1.69223	7.96074e-13	0.503168	0.07051	1.07078	1.35974e-05
ENSMUSG00000019916	P4ha1	protein_coding	18451	546.125	0.0323801	0.953454	-0.0407804	0.971306	-0.0414348	0.887298
ENSMUSG00000019917	Septin10	protein_coding	103080	63.6487	0.693478	0.422781	0.110562	0.911344	0.318724	0.631976
ENSMUSG00000019920	Lims1	protein_coding	110829	246.991	-0.902409	0.00308324	-1.31111	2.22912e-05	-0.655462	0.0394082
ENSMUSG00000019923	Zwint	protein_coding	52696	3552.38	-0.349197	0.312537	-0.500028	0.105678	0.143775	0.784117
ENSMUSG00000019927	Ube2d1	protein_coding	216080	443.761	-0.835711	0.00541828	-1.22922	4.56372e-05	-0.126225	0.711825
ENSMUSG00000019929	Dcn	protein_coding	13179	23.7186	-1.8544	0.0569922	-1.23509	0.234312	-0.734479	0.320985
ENSMUSG00000019935	Slc17a8	protein_coding	216227	29.9589	0.200609	0.737384	-0.792082	0.242567	0.688982	0.184522
ENSMUSG00000019942	Cdk1	protein_coding	12534	46.3413	-0.442651	0.749896	0.0989574	0.953133	0.395689	0.675594
ENSMUSG00000019943	Atp2b1	protein_coding	67972	11238.8	1.65951	1.17468e-11	0.691888	0.0115484	1.28168	2.92818e-07
ENSMUSG00000019944	Rhobtb1	protein_coding	69288	87.7102	1.13903	0.015002	0.411607	0.478885	0.927269	0.0425464
ENSMUSG00000019947	Arid5b	protein_coding	71371	444.281	1.74553	4.73267e-08	0.637353	0.0839759	1.48589	4.01981e-06
ENSMUSG00000019948	Actr6	protein_coding	67019	122.798	-0.400138	0.257268	-0.704742	0.0444503	-0.0277849	0.699523
ENSMUSG00000019951	Uhrf1bp1l	protein_coding	75089	1372	1.00522	0.0158264	0.524512	0.294835	1.24052	0.00275297
ENSMUSG00000019952	Poc1b	protein_coding	382406	59.1868	-0.716625	0.215512	-0.27696	0.654995	-0.0405327	0.842934
ENSMUSG00000019960	Dusp6	protein_coding	67603	254.161	0.340255	0.688655	0.783428	0.234044	0.666436	0.437775
ENSMUSG00000019961	Tmpo	protein_coding	21917	414.788	0.133144	0.944902	0.704285	0.300507	0.741525	0.284694
ENSMUSG00000019966	Kitl	protein_coding	17311	242.633	-1.03997	0.0165545	-0.864476	0.0622443	0.403988	0.3833
ENSMUSG00000019969	Psen1	protein_coding	19164	567.345	-0.100769	0.764489	-0.215164	0.346448	0.488505	0.00676949
ENSMUSG00000019970	Sgk1	protein_coding	20393	223.468	0.882582	0.00492831	0.571006	0.0969456	0.677606	0.0385116
ENSMUSG00000019971	Cep290	protein_coding	216274	518.443	2.25818	4.77537e-12	0.399624	0.29475	1.1299	0.00103075
ENSMUSG00000019975	Ikbip	protein_coding	67454	103.502	0.0158904	1	-0.81405	0.0266953	-0.193654	0.476015
ENSMUSG00000019977	Hbs1l	protein_coding	56422	798.964	-0.402526	0.0501601	0.658391	0.000536554	0.182845	0.371025
ENSMUSG00000019978	Epb41l2	protein_coding	13822	652.707	0.168058	0.775117	-0.117491	0.799732	0.636281	0.0665225
ENSMUSG00000019979	Apaf1	protein_coding	11783	469.806	0.232251	0.46078	0.816623	0.000889076	1.21291	1.15157e-07
ENSMUSG00000019982	Myb	protein_coding	17863	23.6983	0.329598	0.719552	1.22984	0.163229	0.308641	0.661689
ENSMUSG00000019984	Med23	protein_coding	70208	391.687	0.813005	4.44592e-06	0.411891	0.0420494	0.988014	9.13561e-09
ENSMUSG00000019986	Ahi1	protein_coding	52906	4336.41	0.838752	0.00182817	1.1182	2.25834e-05	0.797296	0.00319172
ENSMUSG00000019988	Nedd1	protein_coding	17997	46.1124	-0.820519	0.408539	0.0760802	0.935359	0.973716	0.233531
ENSMUSG00000019990	Pde7b	protein_coding	29863	72.3181	0.294542	0.735695	0.186065	0.85246	1.04462	0.163474
ENSMUSG00000019996	Map7	protein_coding	17761	281.85	0.0722686	0.954228	0.519006	0.425567	0.210666	1
ENSMUSG00000019997	Ccn2	protein_coding	14219	13.8546	-1.28749	0.120515	-0.774876	0.4535	0.707298	0.332984
ENSMUSG00000019998	Stx7	protein_coding	53331	1181.01	0.200976	0.815064	-0.419213	0.497219	-0.759369	0.163741
ENSMUSG00000020000	Moxd1	protein_coding	59012	11.2615	0.297244	0.641336	-0.0818605	0.868823	-0.0521914	0.965621
ENSMUSG00000020003	Pex7	protein_coding	18634	132.451	0.35744	0.357274	0.49192	0.200442	0.332046	0.325964
ENSMUSG00000020009	Ifngr1	protein_coding	15979	72.5687	0.163812	0.810178	0.237148	0.688645	0.834296	0.0620017
ENSMUSG00000020014	Cfap54	protein_coding	380654	93.2838	1.6524	4.72436e-05	1.25836	0.00449507	1.35917	0.000941017
ENSMUSG00000020015	Cdk17	protein_coding	237459	1267.75	1.42291	9.14101e-07	0.534033	0.124214	0.687889	0.0381729
ENSMUSG00000020018	Snrpf	protein_coding	69878	161.158	-2.74884	2.72169e-10	-0.864373	0.0814661	-2.46634	1.15429e-08
ENSMUSG00000020019	Ntn4	protein_coding	57764	98.4314	-0.377907	0.529629	0.104592	0.807916	0.674126	0.146803
ENSMUSG00000020021	Fgd6	protein_coding	13998	240.308	0.618265	0.421257	1.06621	0.14208	1.5603	0.0269905
ENSMUSG00000020022	Ndufa12	protein_coding	66414	172.668	-1.17047	0.0155245	-0.79837	0.130037	-2.12592	3.09314e-06
ENSMUSG00000020023	Tmcc3	protein_coding	319880	359.038	0.379475	0.585932	0.129746	0.811458	0.343411	0.567132
ENSMUSG00000020024	Cep83	protein_coding	77048	250.308	-0.522835	0.0648195	0.150288	0.625134	0.198848	0.574566
ENSMUSG00000020027	Socs2	protein_coding	216233	327.332	-0.263107	0.604768	-0.903726	0.0265714	0.177979	0.954759
ENSMUSG00000020029	Nudt4	protein_coding	71207	769.765	-0.924066	0.00180927	-0.805634	0.00903125	0.563017	0.0628614
ENSMUSG00000020032	Nuak1	protein_coding	77976	987.723	1.35931	1.68507e-07	0.204853	0.614984	0.432224	0.192999
ENSMUSG00000020034	Tcp11l2	protein_coding	216198	125.064	0.0340912	0.970709	0.472267	0.184223	0.0411748	0.729931
ENSMUSG00000020037	Rfx4	protein_coding	71137	233.916	-0.256998	0.923296	0.584325	0.510611	1.27132	0.205676
ENSMUSG00000020038	Cry1	protein_coding	12952	138.127	-0.419535	0.382012	0.203249	0.650969	0.835182	0.0347723
ENSMUSG00000020042	Btbd11	protein_coding	74007	486.314	2.053	4.57139e-05	1.24965	0.0203995	1.5976	0.00186747
ENSMUSG00000020044	Timp3	protein_coding	21859	480.364	-0.849928	0.0961682	-1.09461	0.0215314	-0.684274	0.160685
ENSMUSG00000020048	Hsp90b1	protein_coding	22027	4976.73	0.747921	0.000683701	0.229366	0.416252	0.566919	0.0130992
ENSMUSG00000020052	Ascl1	protein_coding	17172	212.276	-0.575847	0.492066	-0.530804	0.491882	0.771207	0.379158
ENSMUSG00000020053	Igf1	protein_coding	16000	208.713	1.07853	0.159278	-2.7452	0.000118848	-0.664717	0.381114
ENSMUSG00000020056	Washc3	protein_coding	67282	31.4977	-1.61044	0.000209342	-1.39979	0.00443717	-1.33302	0.00141971
ENSMUSG00000020057	Dram1	protein_coding	71712	18.0197	0.074802	0.894124	-0.562557	0.441955	0.518806	0.304988
ENSMUSG00000020063	Sirt1	protein_coding	93759	212.516	1.24647	1.38987e-05	0.437558	0.210543	0.997121	0.000686263
ENSMUSG00000020064	Herc4	protein_coding	67345	490.076	0.436759	0.0360889	1.20546	5.11981e-10	1.25785	1.2688e-11
ENSMUSG00000020069	Hnrnph3	protein_coding	432467	306.44	0.297386	0.441422	0.474386	0.195455	0.395285	0.262085
ENSMUSG00000020070	Rufy2	protein_coding	70432	764.978	-0.558536	0.0652627	0.668425	0.0207355	0.184426	0.721636
ENSMUSG00000020074	Ccar1	protein_coding	67500	1429.47	0.38245	0.165516	0.173143	0.639416	1.15365	3.47907e-07
ENSMUSG00000020075	Ddx21	protein_coding	56200	913.507	1.17689	0.00717859	0.874375	0.0702402	0.972306	0.0320184
ENSMUSG00000020076	Ddx50	protein_coding	94213	593.636	-0.311429	0.155422	-0.0608438	0.788395	0.411608	0.0495875
ENSMUSG00000020078	Vps26a	protein_coding	30930	221.023	-1.09738	0.000998735	-0.744914	0.042475	-0.236275	0.581836
ENSMUSG00000020079	Supv3l1	protein_coding	338359	218.84	0.155384	0.693378	0.389617	0.224573	0.376006	0.248363
ENSMUSG00000020080	Hkdc1	protein_coding	216019	23.3158	1.90066	0.000592123	1.58928	0.010052	1.0003	0.0850453
ENSMUSG00000020083	Fam241b	protein_coding	69894	82.7647	-1.7987	6.94743e-11	-1.21021	5.54139e-05	-1.48763	1.61962e-08
ENSMUSG00000020085	Aifm2	protein_coding	71361	32.4234	0.0249509	0.959474	0.694	0.172756	0.493125	0.303783
ENSMUSG00000020086	Macroh2a2	protein_coding	404634	240.427	-0.946423	0.00725547	-0.567845	0.131792	-0.467309	0.294053
ENSMUSG00000020087	Tysnd1	protein_coding	71767	180.271	0.00909794	1	0.183238	0.47276	0.288032	0.197187
ENSMUSG00000020088	Sar1a	protein_coding	20224	615.645	-1.00434	9.59646e-07	-0.209922	0.398155	-0.133367	0.572536
ENSMUSG00000020089	Ppa1	protein_coding	67895	344.983	-1.63517	1.2026e-05	-1.11667	0.00524934	-1.17725	0.00194116
ENSMUSG00000020090	Npffr1	protein_coding	237362	11.1642	1.60134	0.153527	0.623988	0.542949	1.03004	0.33909
ENSMUSG00000020091	Eif4ebp2	protein_coding	13688	521.201	-0.504427	0.109609	-0.0303515	0.890842	0.0502172	0.878599
ENSMUSG00000020092	Pald1	protein_coding	27355	192.806	0.706724	0.054382	0.709438	0.0606938	1.00062	0.0036537
ENSMUSG00000020096	Tbata	protein_coding	65971	41.3398	-1.64501	0.000102715	-0.637686	0.198087	-0.209733	0.51571
ENSMUSG00000020097	Sgpl1	protein_coding	20397	508.638	0.281247	0.667586	0.827269	0.105209	0.655063	0.194288
ENSMUSG00000020099	Unc5b	protein_coding	107449	147.406	1.22182	0.121197	1.22512	0.129135	1.54487	0.0340516
ENSMUSG00000020100	Slc29a3	protein_coding	71279	133.184	-1.0112	0.000852762	-1.36408	2.69632e-05	-0.175532	0.486274
ENSMUSG00000020102	Slc16a7	protein_coding	20503	1628.83	1.96573	2.18795e-05	-1.458	0.00353073	0.275267	0.836378
ENSMUSG00000020105	Lrig3	protein_coding	320398	25.7269	1.47349	0.0191454	1.01892	0.130421	0.448897	0.514647
ENSMUSG00000020107	Anapc16	protein_coding	52717	182.526	-2.17837	5.99174e-13	-1.67244	1.46275e-07	-2.02659	1.00076e-11
ENSMUSG00000020108	Ddit4	protein_coding	74747	535.232	0.259262	0.491036	0.186861	0.567269	0.278505	0.367645
ENSMUSG00000020109	Dnajb12	protein_coding	56709	381.242	-0.50323	0.082559	-0.967974	0.000551145	-0.498969	0.0784872
ENSMUSG00000020111	Micu1	protein_coding	216001	462.21	-0.233131	0.248099	-0.506336	0.00728856	-0.122352	0.529028
ENSMUSG00000020114	Cand1	protein_coding	71902	3238.18	1.73893	4.27865e-18	0.896944	3.09896e-05	1.26085	7.30832e-10
ENSMUSG00000020115	Tbk1	protein_coding	56480	498.041	0.280548	0.151259	0.761263	1.91123e-05	1.31782	4.51306e-16
ENSMUSG00000020116	Pno1	protein_coding	66249	151.779	-1.57744	7.74854e-08	-1.21688	0.000112503	-1.14357	0.000117154
ENSMUSG00000020120	Plek	protein_coding	56193	27.3552	-0.921763	0.0383904	-0.50172	0.325646	0.194145	0.589442
ENSMUSG00000020121	Srgap1	protein_coding	117600	1355.88	1.51441	1.43086e-09	0.573882	0.0502097	1.52727	1.44309e-09
ENSMUSG00000020122	Egfr	protein_coding	13649	822.133	0.695897	0.332702	0.305157	0.728296	0.859695	0.204812
ENSMUSG00000020123	Avpr1a	protein_coding	54140	10.2021	-0.463068	0.616114	-0.439697	0.681899	0.0578319	0.934565
ENSMUSG00000020124	Usp15	protein_coding	14479	2599.44	2.16041	1.9098e-08	-0.298072	0.59502	0.692241	0.122208
ENSMUSG00000020128	Vps54	protein_coding	245944	496.229	0.390277	0.0522965	0.508636	0.00957128	1.15809	3.43651e-11
ENSMUSG00000020130	Tbc1d15	protein_coding	66687	298.396	0.191646	0.470139	0.340681	0.166982	0.586339	0.0115065
ENSMUSG00000020131	Pcsk4	protein_coding	18551	20.58	-0.494762	0.504827	0.323229	0.582601	-0.166504	0.721139
ENSMUSG00000020132	Rab21	protein_coding	216344	825.028	0.940018	0.0101968	0.309563	0.463491	0.108977	0.979216
ENSMUSG00000020133	2310011J03Rik	protein_coding	66374	49.6757	-1.38873	3.78692e-05	-1.46903	0.000112063	-1.49607	3.51691e-06
ENSMUSG00000020134	Peli1	protein_coding	67245	757.95	0.615893	0.025251	-0.396628	0.191681	0.257989	0.370291
ENSMUSG00000020135	Apc2	protein_coding	23805	11076	2.81269	1.01029e-41	1.89488	2.33438e-18	1.91944	1.55008e-19
ENSMUSG00000020137	Thap2	protein_coding	66816	129.643	0.226221	0.479719	-0.717947	0.0102074	0.214287	0.370777
ENSMUSG00000020140	Lgr5	protein_coding	14160	36.5021	0.665043	0.177177	0.355013	0.669702	1.45274	0.000537715
ENSMUSG00000020142	Slc1a4	protein_coding	55963	2409.77	0.787287	0.00130067	0.521711	0.0478929	0.829461	0.000611731
ENSMUSG00000020149	Rab1a	protein_coding	19324	953.45	-1.3198	3.05688e-08	-0.641594	0.0158158	-0.591067	0.0230508
ENSMUSG00000020150	Gamt	protein_coding	14431	23.2499	-1.47286	0.0950728	-0.911302	0.350561	-1.58497	0.0568199
ENSMUSG00000020151	Ptprr	protein_coding	19279	270.62	0.29482	0.298014	-0.183886	0.525104	0.304655	0.236777
ENSMUSG00000020152	Actr2	protein_coding	66713	2381.72	0.0801984	1	-0.683812	0.135539	-0.600284	0.202549
ENSMUSG00000020153	Ndufs7	protein_coding	75406	248.885	-1.93113	6.86169e-17	-2.08619	3.86335e-17	-2.06425	1.22685e-19
ENSMUSG00000020154	Ptprb	protein_coding	19263	12.2923	0.390666	0.569834	1.12617	0.160124	1.19518	0.0991441
ENSMUSG00000020156	Pwwp3a	protein_coding	68114	367.355	0.715548	0.000390722	1.13716	1.48955e-08	0.687719	0.00058765
ENSMUSG00000020160	Meis1	protein_coding	17268	27.7216	0.0425193	0.941665	0.574198	0.620104	1.18512	0.19009
ENSMUSG00000020163	Uqcr11	protein_coding	66594	228.65	-3.12203	3.80026e-27	-2.34617	8.72401e-15	-3.95705	8.20347e-42
ENSMUSG00000020166	Cnot2	protein_coding	72068	377.239	-0.793741	0.000240428	-0.427679	0.0743028	0.160208	0.49672
ENSMUSG00000020167	Tcf3	protein_coding	21423	389.726	-0.605288	0.16835	0.0534497	0.808191	-0.0201284	0.999511
ENSMUSG00000020169	Best3	protein_coding	382427	11.2766	0.462197	0.561764	-1.07676	0.365347	1.19982	0.21001
ENSMUSG00000020170	Frs2	protein_coding	327826	810.757	0.782415	0.000167487	0.469003	0.0448895	0.843913	4.01761e-05
ENSMUSG00000020171	Yeats4	protein_coding	64050	250.822	-0.124413	0.610511	0.0637825	0.792729	0.17641	0.567619
ENSMUSG00000020173	Cobl	protein_coding	12808	132.498	1.09951	0.0173497	0.219622	0.737662	1.19318	0.0063411
ENSMUSG00000020175	Rab36	protein_coding	76877	205.239	-0.517146	0.0761405	0.319418	0.277726	0.755224	0.00383949
ENSMUSG00000020176	Grb10	protein_coding	14783	455.894	1.05704	0.0329276	-0.520191	0.302117	0.215891	0.688875
ENSMUSG00000020180	Snrpd3	protein_coding	67332	180.106	-2.00743	2.1335e-08	-1.65786	1.20037e-05	-1.92609	7.80991e-08
ENSMUSG00000020181	Nav3	protein_coding	260315	3476.34	1.7045	0.000221597	0.792796	0.141856	1.73529	0.000161558
ENSMUSG00000020183	Cpm	protein_coding	70574	152.421	0.659525	0.302173	-0.279247	0.688061	0.734075	0.245383
ENSMUSG00000020184	Mdm2	protein_coding	17246	612.706	0.497165	0.0135851	0.588042	0.00538615	0.697613	0.000393673
ENSMUSG00000020185	E2f7	protein_coding	52679	35.6326	0.606873	0.608966	0.963855	0.497419	1.15391	0.213523
ENSMUSG00000020186	Csrp2	protein_coding	13008	132.658	-1.18826	0.0992185	-1.04301	0.176927	-0.80249	0.239047
ENSMUSG00000020189	Osbpl8	protein_coding	237542	4351.26	3.26541	6.62597e-14	0.126503	0.924162	1.04213	0.0354699
ENSMUSG00000020190	Mknk2	protein_coding	17347	331.119	-0.289554	0.210586	-0.587767	0.00699949	0.127654	0.792186
ENSMUSG00000020196	Cabin1	protein_coding	104248	2393.36	1.30266	3.81145e-07	1.19911	4.08409e-06	1.34917	9.04917e-08
ENSMUSG00000020198	Ap3d1	protein_coding	11776	3507.53	0.624229	0.0506245	-0.00593154	1	0.552294	0.0744714
ENSMUSG00000020205	Phlda1	protein_coding	21664	211.769	-0.0668407	0.934568	-0.928774	0.00374514	-0.321548	0.402479
ENSMUSG00000020211	Sf3a2	protein_coding	20222	308.607	-0.259221	0.396081	-0.356148	0.233261	-1.09026	1.55225e-05
ENSMUSG00000020212	Mdm1	protein_coding	17245	120.637	-0.606825	0.05894	0.780754	0.0123728	1.39489	1.44238e-07
ENSMUSG00000020219	Timm13	protein_coding	30055	113.004	-2.12581	3.95612e-09	-1.07725	0.00574388	-2.60272	1.85865e-13
ENSMUSG00000020220	Vps13d	protein_coding	230895	5971.58	2.5552	7.04663e-12	1.6578	2.50202e-05	1.59369	3.89974e-05
ENSMUSG00000020224	Llph	protein_coding	66225	183.974	-0.968743	0.00100125	-0.780055	0.0147375	-0.740698	0.012354
ENSMUSG00000020225	Tmbim4	protein_coding	68212	54.9841	-2.57646	3.22178e-10	-1.19315	0.00647408	-1.57015	4.16686e-05
ENSMUSG00000020228	Helb	protein_coding	117599	80.5925	1.18666	0.00310593	0.99854	0.0230773	1.0198	0.0123662
ENSMUSG00000020230	Prmt2	protein_coding	15468	634.457	-0.339839	0.381308	-0.00266269	1	0.191532	0.605143
ENSMUSG00000020231	Dip2a	protein_coding	64451	1130.37	1.04203	2.74235e-08	0.611034	0.0030734	1.42539	9.87319e-15
ENSMUSG00000020232	Hmg20b	protein_coding	15353	74.1923	-0.839237	0.0778878	0.144512	0.778847	-0.663689	0.138814
ENSMUSG00000020235	Fzr1	protein_coding	56371	768.69	0.298579	0.0796022	0.241366	0.205636	0.411142	0.0104109
ENSMUSG00000020238	Ncln	protein_coding	103425	516.703	-0.429569	0.0146648	-0.406083	0.0278869	-0.220282	0.240525
ENSMUSG00000020241	Col6a2	protein_coding	12834	72.7384	0.795569	0.404103	1.1023	0.226217	0.799043	0.379655
ENSMUSG00000020246	Hcfc2	protein_coding	67933	256.845	0.468911	0.120099	-0.00517074	0.975853	0.557649	0.0505972
ENSMUSG00000020248	Nfyb	protein_coding	18045	308.979	-0.449872	0.299006	-0.123844	0.78867	-0.371082	0.534505
ENSMUSG00000020250	Txnrd1	protein_coding	50493	1099.16	-0.468496	0.204681	0.650578	0.0553451	0.254596	0.648527
ENSMUSG00000020253	Ppm1m	protein_coding	67905	22.8506	-0.238191	0.759403	0.205596	0.701242	-0.297975	0.646261
ENSMUSG00000020255	Nopchap1	protein_coding	28109	12288.8	5.35859	4.56759e-28	1.00218	0.0898872	0.590687	0.391817
ENSMUSG00000020256	Aldh1l2	protein_coding	216188	902.664	0.589738	0.0326669	0.116472	0.765395	1.03761	4.45641e-05
ENSMUSG00000020257	Wdr82	protein_coding	77305	1932.96	-0.191017	0.554788	-0.0364136	0.956456	0.911327	2.41909e-07
ENSMUSG00000020258	Glyctk	protein_coding	235582	64.587	1.62953	0.000403627	1.84357	0.000103515	1.38528	0.00267755
ENSMUSG00000020260	Pofut2	protein_coding	80294	170.279	-0.637444	0.0113809	-0.05495	0.873634	-0.4332	0.109554
ENSMUSG00000020261	Slc36a1	protein_coding	215335	342.506	0.298841	0.625083	-0.0416067	0.857677	0.27033	0.651269
ENSMUSG00000020262	Adarb1	protein_coding	110532	1839.13	1.00967	0.0814887	0.301759	0.686088	1.19332	0.0232438
ENSMUSG00000020263	Appl2	protein_coding	216190	774.532	0.0455046	0.994238	1.06919	0.0830282	0.501216	0.554802
ENSMUSG00000020265	Sumo3	protein_coding	20610	374.591	-1.50156	4.30347e-09	-0.732719	0.00782835	-0.862865	0.000992052
ENSMUSG00000020267	Hint1	protein_coding	15254	506.377	-2.1867	7.23288e-09	-1.78648	5.29028e-06	-2.83781	3.38337e-14
ENSMUSG00000020268	Lyrm7	protein_coding	75530	51.8897	-1.2223	0.00031627	-1.40877	0.000243424	-0.867345	0.00707266
ENSMUSG00000020271	Fbxw11	protein_coding	103583	1910.3	0.849392	7.83457e-07	0.577902	0.00169191	0.971571	8.40829e-09
ENSMUSG00000020272	Stk10	protein_coding	20868	195.836	1.14157	6.26883e-05	1.53447	8.5177e-08	1.28779	3.59158e-06
ENSMUSG00000020273	Papolg	protein_coding	216578	229.855	0.668682	0.0384395	-0.732376	0.0323901	0.216188	0.528042
ENSMUSG00000020275	Rel	protein_coding	19696	70.3015	1.83064	2.15954e-05	-0.419617	0.528124	0.816684	0.0859764
ENSMUSG00000020277	Pfkl	protein_coding	18641	715.334	1.13988	0.00375426	0.77721	0.0683587	0.269235	0.703575
ENSMUSG00000020280	Pus10	protein_coding	74467	109.775	-0.580791	0.176432	0.978444	0.00918581	0.791787	0.0216671
ENSMUSG00000020282	Rhbdf1	protein_coding	13650	236.843	-0.234093	0.802176	0.828157	0.208343	0.591676	0.360195
ENSMUSG00000020283	Pex13	protein_coding	0	199.861	0.346055	0.447594	-0.574414	0.159585	-0.631721	0.12706
ENSMUSG00000020284	Cfap410	protein_coding	67884	149.349	-1.2971	6.0787e-07	-0.401431	0.191999	-0.320596	0.228919
ENSMUSG00000020287	Mpg	protein_coding	268395	47.009	-1.28099	0.00017576	-0.525462	0.199763	0.355108	0.232443
ENSMUSG00000020288	Ahsa2	protein_coding	268390	278.744	-0.109119	0.964159	0.0627542	0.82661	0.470665	0.282147
ENSMUSG00000020289	Nprl3	protein_coding	17168	200.921	-0.875102	0.00010102	0.490402	0.0430577	0.357946	0.149144
ENSMUSG00000020290	Xpo1	protein_coding	103573	1658.8	0.290096	0.435149	0.43176	0.171851	0.778549	0.00476973
ENSMUSG00000020297	Nsg2	protein_coding	18197	2701.14	-1.66848	3.85253e-12	-1.06387	2.6608e-05	-1.08665	1.1322e-05
ENSMUSG00000020300	Cpeb4	protein_coding	67579	5751.83	3.27034	8.50195e-15	-0.403518	0.510173	0.837852	0.0906396
ENSMUSG00000020303	Stc2	protein_coding	20856	157.9	-0.247187	0.743017	-0.0259534	0.98705	0.605838	0.331746
ENSMUSG00000020305	Asb3	protein_coding	65257	175.358	1.00756	0.000773292	0.515261	0.137211	0.0820482	0.992058
ENSMUSG00000020307	Cdc34	protein_coding	216150	170.025	0.34401	0.238805	0.026283	0.925912	0.146319	0.749384
ENSMUSG00000020308	Tpgs1	protein_coding	110012	139.875	-0.559086	0.0273804	-0.697922	0.0101046	-0.890446	0.000143344
ENSMUSG00000020309	Chac2	protein_coding	68044	46.0425	-1.29389	7.41771e-05	-1.62794	1.91317e-05	-0.998177	0.00136226
ENSMUSG00000020311	Erlec1	protein_coding	66753	348.82	-0.889843	0.00916781	-0.672967	0.0596813	-0.108855	0.768486
ENSMUSG00000020312	Shc2	protein_coding	216148	528.679	0.480842	0.102896	0.928727	0.000502063	0.821933	0.00183351
ENSMUSG00000020315	Sptbn1	protein_coding	20742	47809.7	2.22497	7.60023e-21	0.876719	0.000770053	1.44734	3.25826e-09
ENSMUSG00000020319	Wdpcp	protein_coding	216560	62.0116	-0.614405	0.0910608	-0.690567	0.0781947	-0.233946	0.510211
ENSMUSG00000020321	Mdh1	protein_coding	17449	1408.03	-0.500147	0.291204	-0.516122	0.233259	-0.737693	0.0736796
ENSMUSG00000020325	Fstl3	protein_coding	83554	21.8076	-0.263458	0.67716	-0.239703	0.695423	0.02772	0.941067
ENSMUSG00000020326	Ccng1	protein_coding	12450	451.952	-2.35696	6.84005e-19	-2.09312	4.57343e-14	-1.3646	3.64918e-07
ENSMUSG00000020328	Nudcd2	protein_coding	52653	103.603	-1.38195	3.52529e-06	-0.668324	0.0503792	-0.637732	0.0256449
ENSMUSG00000020329	Polrmt	protein_coding	216151	326.372	1.19814	1.42826e-10	0.810956	7.09286e-05	1.18882	1.4566e-10
ENSMUSG00000020330	Hmmr	protein_coding	15366	68.8203	-0.454381	0.721887	0.359203	0.818094	0.276017	0.709754
ENSMUSG00000020331	Hcn2	protein_coding	15166	1045.49	-0.271029	0.832392	0.288047	0.672139	0.282695	0.827706
ENSMUSG00000020333	Acsl6	protein_coding	216739	1218.13	0.104552	1	0.388692	0.166863	0.29285	0.3584
ENSMUSG00000020334	Slc22a4	protein_coding	30805	34.9689	0.237927	0.772898	0.82803	0.248451	0.414635	0.403834
ENSMUSG00000020335	Zfp354b	protein_coding	27274	47.0303	0.552533	0.194729	0.474889	0.316382	0.8335	0.0234391
ENSMUSG00000020340	Cyfip2	protein_coding	76884	4453.03	-0.0526394	1	-0.786457	0.11103	0.155524	0.922284
ENSMUSG00000020346	Mgat1	protein_coding	17308	737.234	1.72425	1.96587e-06	1.8166	1.00989e-06	1.40003	0.000129248
ENSMUSG00000020349	Ppp2ca	protein_coding	19052	3556.95	-0.254624	0.601363	-0.375176	0.170052	0.235357	0.45699
ENSMUSG00000020354	Sgcd	protein_coding	0	29.4848	0.336338	0.458826	0.235699	0.652738	0.0766068	0.77599
ENSMUSG00000020358	Hnrnpab	protein_coding	15384	1819.85	-0.699041	0.112223	-0.653861	0.153901	-0.673204	0.157728
ENSMUSG00000020359	Phykpl	protein_coding	72947	42.8107	-0.486007	0.264545	0.519661	0.235886	0.654603	0.0709243
ENSMUSG00000020361	Hspa4	protein_coding	15525	3903.04	0.522577	0.111957	0.222025	0.574845	0.536728	0.0887612
ENSMUSG00000020362	Cnot6	protein_coding	104625	609.114	0.88905	0.0747778	0.0165953	1	0.132843	0.796482
ENSMUSG00000020363	Gfpt2	protein_coding	14584	183.413	0.198238	0.525749	0.16377	0.609788	0.542759	0.0436487
ENSMUSG00000020364	Zfp354a	protein_coding	21408	98.1815	0.118455	0.72994	0.303779	0.34678	0.62263	0.00784339
ENSMUSG00000020366	Mapk9	protein_coding	26420	1050.3	-0.478324	0.373328	-0.704613	0.107775	0.117073	1
ENSMUSG00000020368	Canx	protein_coding	12330	6319.21	0.490397	0.125938	0.00726332	1	-0.0210552	1
ENSMUSG00000020372	Rack1	protein_coding	14694	671.75	-2.57937	1.24707e-10	-2.02849	1.12425e-06	-2.63434	3.94624e-11
ENSMUSG00000020374	Rasgef1c	protein_coding	74563	60.9975	-0.791726	0.153445	-0.947338	0.0982218	-0.233944	0.655899
ENSMUSG00000020375	Rufy1	protein_coding	216724	285.789	0.144939	0.623833	0.58783	0.0100432	0.354893	0.138103
ENSMUSG00000020376	Rnf130	protein_coding	59044	2606.99	1.02095	0.00155404	0.122974	0.824164	0.960727	0.00250648
ENSMUSG00000020380	Rad50	protein_coding	19360	270.832	0.904423	0.00134371	0.0160544	0.953201	0.699626	0.0177917
ENSMUSG00000020381	Mrnip	protein_coding	68067	72.0437	-0.496352	0.138549	-0.0417066	0.926415	-0.424567	0.185335
ENSMUSG00000020385	Clk4	protein_coding	12750	490.918	-1.40063	0.0033244	0.931825	0.0605823	1.09262	0.0223891
ENSMUSG00000020386	Sar1b	protein_coding	66397	144.436	-1.89527	8.39715e-09	-1.5712	7.30715e-06	-1.7408	6.28059e-08
ENSMUSG00000020387	Jade2	protein_coding	76901	256.323	1.81564	0.00196922	1.3355	0.0316037	1.40942	0.016833
ENSMUSG00000020388	Pdlim4	protein_coding	30794	69.5647	-1.02354	0.0825278	-0.218544	0.759629	-0.746688	0.1951
ENSMUSG00000020389	Cdkl3	protein_coding	213084	92.7407	-0.596386	0.128131	-0.351648	0.428441	-0.217268	0.619522
ENSMUSG00000020390	Ube2b	protein_coding	22210	505.636	-1.99776	5.17155e-11	-1.28458	6.65476e-05	-0.457287	0.189303
ENSMUSG00000020392	Cdkn2aipnl	protein_coding	52626	127.76	-1.2847	1.56013e-06	-1.22037	2.33743e-05	-1.30723	4.06796e-07
ENSMUSG00000020393	Kremen1	protein_coding	84035	218.407	0.928033	0.0505063	0.577807	0.245521	0.86944	0.0598169
ENSMUSG00000020396	Nefh	protein_coding	380684	468.514	1.1129	0.207552	-0.0108338	0.948932	0.852303	0.322009
ENSMUSG00000020397	Med7	protein_coding	66213	88.2884	-1.19096	2.83607e-06	-0.810663	0.00530999	-0.703111	0.00552569
ENSMUSG00000020400	Tnip1	protein_coding	57783	268.159	-0.171748	0.414001	-0.401468	0.0464491	-0.0241831	1
ENSMUSG00000020402	Vdac1	protein_coding	22333	1181.22	-0.778987	0.00633092	-0.917936	0.00148036	-1.26969	3.07359e-06
ENSMUSG00000020409	Slu7	protein_coding	193116	736.306	0.0167925	1	-0.0693881	0.81845	0.150818	0.614254
ENSMUSG00000020412	Ascc2	protein_coding	75452	538.602	0.312076	0.300402	0.572861	0.0309038	0.559008	0.0282731
ENSMUSG00000020413	Hus1	protein_coding	15574	95.2606	-0.973597	0.0294343	-0.0710217	0.97672	-0.383052	0.405793
ENSMUSG00000020415	Pttg1	protein_coding	30939	41.1686	-0.85587	0.0136555	-0.334413	0.529492	-0.376694	0.221206
ENSMUSG00000020420	Zfp607a	protein_coding	545938	137.706	1.04049	0.000806885	0.871533	0.00888993	0.950424	0.00165409
ENSMUSG00000020422	Tns3	protein_coding	319939	958.115	1.955	0.00112211	1.62367	0.00954979	1.53379	0.012498
ENSMUSG00000020423	Btg2	protein_coding	12227	238.596	1.61217	0.00105373	-0.531872	0.345176	0.69868	0.277764
ENSMUSG00000020424	Castor1	protein_coding	71962	11.9481	-1.08257	0.243893	-0.611983	0.55043	-1.40852	0.14847
ENSMUSG00000020427	Igfbp3	protein_coding	16009	600.507	0.0904652	0.961155	-0.0704363	0.843724	0.386064	0.2844
ENSMUSG00000020430	Pes1	protein_coding	64934	373.848	0.00945174	0.99438	-0.297782	0.199763	-0.0918683	0.690217
ENSMUSG00000020431	Adcy1	protein_coding	432530	6013.74	1.48108	0.00925973	1.1052	0.0533076	1.6395	0.00207057
ENSMUSG00000020432	Tcn2	protein_coding	21452	75.7812	-0.987338	0.235209	-0.421577	0.64143	-0.620646	0.445248
ENSMUSG00000020435	Osbp2	protein_coding	74309	525.121	-0.122628	0.855606	-0.161783	0.675258	-0.167029	0.667396
ENSMUSG00000020436	Gabrg2	protein_coding	14406	651.74	-0.849133	0.00682599	-1.13973	0.000239504	0.330008	0.315826
ENSMUSG00000020439	Smtn	protein_coding	29856	57.2263	0.156727	0.888898	0.325234	0.911911	0.00611286	0.88645
ENSMUSG00000020440	Arf5	protein_coding	11844	436.48	-0.933034	0.000291426	-1.04472	6.96594e-05	-1.69966	3.66922e-12
ENSMUSG00000020441	2310033P09Rik	protein_coding	67862	207.59	-0.553588	0.147646	0.382124	0.349341	0.243338	0.648689
ENSMUSG00000020444	Guk1	protein_coding	14923	235.401	-1.56533	8.28994e-13	-1.03223	1.0076e-05	-1.46031	1.25029e-11
ENSMUSG00000020448	Rnf185	protein_coding	193670	185.206	0.593726	0.10122	-0.175564	0.698504	0.0877881	0.810799
ENSMUSG00000020451	Limk2	protein_coding	16886	1057.62	-0.320995	0.265477	0.468856	0.0547966	0.469978	0.0560658
ENSMUSG00000020453	Patz1	protein_coding	56218	521.48	0.894393	0.0021202	1.21552	2.63615e-05	1.00936	0.000438773
ENSMUSG00000020454	Eif4enif1	protein_coding	74203	732.706	0.498007	0.000758945	0.321578	0.0505915	1.13631	1.35382e-16
ENSMUSG00000020455	Trim11	protein_coding	94091	326.028	-0.0136523	1	0.967966	0.000108045	1.05536	1.30275e-05
ENSMUSG00000020456	Ogdh	protein_coding	18293	1363.26	0.749263	0.0243875	0.0798564	0.977867	0.624124	0.0769625
ENSMUSG00000020457	Drg1	protein_coding	13494	466.086	-0.481431	0.0162824	-0.329893	0.124541	-0.246476	0.230855
ENSMUSG00000020458	Rtn4	protein_coding	68585	9862.56	1.01958	0.000354027	-0.149557	0.708487	0.935999	0.00114694
ENSMUSG00000020459	Mtif2	protein_coding	76784	339.205	-0.492869	0.0280803	-0.504968	0.0340749	0.538601	0.0177128
ENSMUSG00000020460	Rps27a	protein_coding	78294	520.565	-2.38988	4.95504e-05	-1.80633	0.00304101	-2.77042	1.64127e-06
ENSMUSG00000020462	Cfap36	protein_coding	216618	507.931	-2.00889	2.2429e-11	-1.23118	0.000110107	-1.48258	1.12056e-06
ENSMUSG00000020463	Ppp4r3b	protein_coding	104570	493.108	0.0623529	0.873447	-0.133663	0.491839	0.976109	2.95622e-10
ENSMUSG00000020464	Pnpt1	protein_coding	71701	173.348	-0.00575408	1	0.0769356	0.837174	0.510424	0.128262
ENSMUSG00000020471	Pold2	protein_coding	18972	81.1643	-1.14438	0.000108061	-0.908091	0.00594731	-0.497331	0.0892044
ENSMUSG00000020472	Zkscan17	protein_coding	268417	314.431	0.379608	0.397659	1.13271	0.00382743	0.834201	0.0315621
ENSMUSG00000020473	Aebp1	protein_coding	11568	76.7091	1.03778	0.36902	1.01797	0.42489	1.00055	0.329179
ENSMUSG00000020474	Polm	protein_coding	54125	26.0663	0.169981	0.828285	0.930628	0.253522	1.00053	0.157902
ENSMUSG00000020476	Dbnl	protein_coding	13169	1536.35	0.344833	0.0941582	0.6306	0.000532624	0.271829	0.211466
ENSMUSG00000020477	Mrps24	protein_coding	64660	203.576	-0.946634	0.000222199	-0.562088	0.0496445	-1.19217	1.63445e-06
ENSMUSG00000020482	Ccdc117	protein_coding	104479	79.7853	-0.973256	0.00210072	0.105399	0.796518	-0.112036	0.720253
ENSMUSG00000020483	Dynll2	protein_coding	68097	1541.55	-1.07482	0.000133314	0.251325	0.523357	-1.35958	7.32538e-07
ENSMUSG00000020484	Xbp1	protein_coding	22433	356.137	-0.715478	0.00239337	-0.38462	0.14469	-0.348844	0.161225
ENSMUSG00000020485	Supt4a	protein_coding	20922	49.7771	-2.27126	3.81581e-10	-1.85024	3.55422e-06	-1.85475	5.37178e-08
ENSMUSG00000020486	Septin4	protein_coding	18952	33.161	-0.165089	0.726953	-0.0485212	0.907384	-0.293993	0.469243
ENSMUSG00000020491	2810021J22Rik	protein_coding	69944	106.327	0.332332	0.251176	0.294265	0.354696	1.44902	1.19568e-10
ENSMUSG00000020492	Ska2	protein_coding	66140	133.106	0.718243	0.0511659	-0.0591158	0.913309	0.619574	0.0709247
ENSMUSG00000020493	Prr11	protein_coding	270906	23.6421	-0.0210272	0.989547	-0.902198	0.551421	-0.823404	0.551726
ENSMUSG00000020495	Smg8	protein_coding	74133	293.813	1.2426	6.3208e-05	0.624624	0.075406	0.994841	0.0019648
ENSMUSG00000020496	Rnf187	protein_coding	108660	1475.75	-1.08762	1.97143e-05	-1.2564	1.00989e-06	-1.28025	2.68452e-07
ENSMUSG00000020513	Tubd1	protein_coding	56427	49.4863	-1.16217	0.000678283	0.312416	0.424194	0.254206	0.413853
ENSMUSG00000020514	Mrpl22	protein_coding	216767	76.6319	-1.46708	5.82804e-05	-0.995408	0.0137908	-0.850732	0.0201774
ENSMUSG00000020515	Cnot8	protein_coding	69125	566.599	-0.358782	0.0528885	0.0629293	0.820649	0.308332	0.0887665
ENSMUSG00000020516	Rps6kb1	protein_coding	72508	497.617	0.860143	0.000238361	0.0466464	0.815543	0.751602	0.00144707
ENSMUSG00000020519	Sap30l	protein_coding	50724	207.207	-0.667022	0.00274646	-0.185481	0.491022	0.277962	0.276276
ENSMUSG00000020520	Galnt10	protein_coding	171212	195.961	-0.34573	0.215134	-0.179405	0.554271	0.135014	0.751499
ENSMUSG00000020521	Rnft1	protein_coding	76892	80.5063	-0.770267	0.0490346	-0.510596	0.258101	0.147957	0.662127
ENSMUSG00000020522	Mfap3	protein_coding	216760	616.382	0.87814	0.00827175	-0.308289	0.445214	0.997588	0.00179312
ENSMUSG00000020523	Fam114a2	protein_coding	67726	399.436	-0.428587	0.240771	0.738394	0.0298842	0.367372	0.294077
ENSMUSG00000020524	Gria1	protein_coding	14799	9744.62	0.861327	0.0163978	-0.1208	0.813064	0.383964	0.382892
ENSMUSG00000020525	Ppm1d	protein_coding	53892	268.759	0.898644	0.000230693	0.631567	0.0187119	0.846984	0.000473092
ENSMUSG00000020526	Znhit3	protein_coding	448850	76.7875	-1.32022	7.61354e-05	-0.907037	0.0147375	-0.347735	0.301648
ENSMUSG00000020527	Myo19	protein_coding	66196	90.253	-0.00940644	1	1.35292	0.0118682	1.55229	0.0019092
ENSMUSG00000020528	Prpsap2	protein_coding	212627	209.185	-0.568812	0.0875018	-0.23627	0.520527	-0.287652	0.381904
ENSMUSG00000020530	Ggnbp2	protein_coding	217039	1020.94	0.495597	0.0288256	0.569333	0.0109484	0.61559	0.00420537
ENSMUSG00000020532	Acaca	protein_coding	107476	3766.87	1.3751	1.21507e-11	0.433616	0.0704488	1.4327	1.3897e-12
ENSMUSG00000020534	Shmt1	protein_coding	20425	35.0008	0.0540816	0.939616	0.0164786	0.995051	0.812081	0.131363
ENSMUSG00000020536	Llgl1	protein_coding	16897	577.672	0.0797458	1	0.766529	0.182231	0.819268	0.168152
ENSMUSG00000020537	Drg2	protein_coding	13495	249.681	-0.913445	0.000122795	-0.559987	0.0292844	-0.765356	0.0016925
ENSMUSG00000020538	Srebf1	protein_coding	20787	619.886	-0.13733	0.988721	0.722041	0.281728	0.806039	0.182448
ENSMUSG00000020541	Tom1l1	protein_coding	71943	77.0101	-0.635772	0.0622296	-0.306056	0.449975	-0.416878	0.19404
ENSMUSG00000020544	Cox11	protein_coding	69802	88.9091	-0.679172	0.0420406	0.359226	0.334033	-0.165345	0.572157
ENSMUSG00000020546	Stxbp4	protein_coding	20913	124.667	-0.984723	0.00754054	-0.693311	0.0822666	-0.113504	0.69777
ENSMUSG00000020547	Bzw2	protein_coding	66912	839.97	-0.34697	0.428747	-0.721316	0.0777887	-0.068901	0.85994
ENSMUSG00000020549	Elac2	protein_coding	68626	327.571	0.213319	0.472512	0.0168523	0.870324	-0.00239652	1
ENSMUSG00000020561	Polr1f	protein_coding	28071	222.637	2.19787	3.15165e-09	0.10899	0.821917	0.155326	0.793566
ENSMUSG00000020564	Atxn7l1	protein_coding	380753	372.764	0.714038	0.0442576	-0.464855	0.220066	0.532648	0.127365
ENSMUSG00000020570	Sypl	protein_coding	19027	149.051	-0.0425405	1	0.066252	0.809974	0.115342	0.595705
ENSMUSG00000020571	Pdia6	protein_coding	71853	1165.84	0.0496866	1	0.775438	0.0803137	0.262093	0.815135
ENSMUSG00000020572	Nampt	protein_coding	59027	296.4	-0.671167	0.0470349	-0.944755	0.0038017	-0.345057	0.365854
ENSMUSG00000020576	Nbas	protein_coding	71169	916.984	1.7262	2.91813e-23	0.994039	1.04644e-07	1.26886	8.33308e-13
ENSMUSG00000020577	Tspan13	protein_coding	66109	1184.25	-1.6991	2.04947e-09	-1.47255	5.35978e-07	-1.09415	0.000191833
ENSMUSG00000020580	Rock2	protein_coding	19878	2855.34	0.786799	0.0730618	0.405452	0.434524	1.23894	0.00192342
ENSMUSG00000020585	Laptm4a	protein_coding	17775	496.897	-2.01841	1.3936e-12	-1.24719	3.31631e-05	-1.42605	6.99012e-07
ENSMUSG00000020589	Cyria	protein_coding	76820	3093.26	-0.453398	0.180613	-1.05975	0.000216326	0.178006	0.709806
ENSMUSG00000020590	Snx13	protein_coding	217463	803.343	0.201175	0.592823	-0.435068	0.267918	0.733723	0.0198779
ENSMUSG00000020591	Ntsr2	protein_coding	18217	114.795	-0.588816	0.260214	0.874188	0.0760053	-0.062474	0.676404
ENSMUSG00000020592	Sdc1	protein_coding	20969	53.7155	0.193107	0.839696	0.47833	0.611474	0.676433	0.36391
ENSMUSG00000020593	Lpin1	protein_coding	14245	371.908	0.438269	0.044238	1.07951	5.10508e-08	0.751513	0.000116789
ENSMUSG00000020594	Pum2	protein_coding	80913	2408.35	-0.29127	0.486768	-0.46648	0.0783223	1.26667	2.80491e-08
ENSMUSG00000020598	Nrcam	protein_coding	319504	6286.22	1.05973	0.00537327	0.337978	0.458201	0.921339	0.014765
ENSMUSG00000020599	Rgs9	protein_coding	19739	142.048	-0.281072	0.620914	0.513767	0.334807	0.125253	0.655175
ENSMUSG00000020601	Trib2	protein_coding	217410	1377.95	0.802161	0.0740856	1.12003	0.00669558	0.84747	0.0443157
ENSMUSG00000020604	Arsg	protein_coding	74008	44.5246	0.944741	0.113225	0.913031	0.147624	1.32089	0.0132613
ENSMUSG00000020605	Hs1bp3	protein_coding	58240	189.59	0.660677	0.0095691	0.293686	0.330692	0.438152	0.114625
ENSMUSG00000020607	Lratd1	protein_coding	105005	795.02	1.95822	5.49406e-13	0.429529	0.191493	0.671379	0.0231819
ENSMUSG00000020608	Smc6	protein_coding	67241	623.357	-0.0834621	0.82733	-0.522692	0.109413	0.512745	0.0750075
ENSMUSG00000020610	Amz2	protein_coding	13929	726.366	-0.277874	0.495819	-0.602685	0.0731346	0.146809	0.815135
ENSMUSG00000020611	Gna13	protein_coding	14674	1205.24	0.611254	0.227948	1.08872	0.0186545	0.427956	0.547276
ENSMUSG00000020612	Prkar1a	protein_coding	19084	4606.57	0.645429	0.218177	0.504084	0.283224	0.0142347	1
ENSMUSG00000020614	Fam20a	protein_coding	208659	103.522	-0.073138	1	0.436702	0.522445	0.122319	0.680943
ENSMUSG00000020620	Abca8b	protein_coding	27404	379.032	0.390589	0.434186	0.308545	0.484325	0.479065	0.320106
ENSMUSG00000020621	Rdh14	protein_coding	105014	133.807	-0.590498	0.110813	-0.657081	0.0948461	-0.480678	0.136419
ENSMUSG00000020623	Map2k6	protein_coding	26399	147.447	0.457237	0.15599	-0.815335	0.0147397	-0.290722	0.297444
ENSMUSG00000020627	Klhl29	protein_coding	208439	587.703	0.322696	0.400999	0.0418865	1	1.14083	8.20553e-05
ENSMUSG00000020628	Trappc12	protein_coding	217449	726.102	1.03032	2.72628e-05	0.719069	0.0065228	1.02621	2.38579e-05
ENSMUSG00000020629	Adi1	protein_coding	104923	41.0051	-1.68823	0.00146682	-1.19335	0.0414987	-1.23329	0.0169358
ENSMUSG00000020630	Rnaseh1	protein_coding	19819	90.0844	-0.162655	0.746903	1.30407	0.000151774	1.50042	2.10205e-06
ENSMUSG00000020634	Ubxn2a	protein_coding	217379	232.666	-1.56605	1.30704e-07	-1.57911	4.37788e-07	-0.361777	0.322983
ENSMUSG00000020635	Fkbp1b	protein_coding	14226	186.827	-1.46346	0.000286143	-1.87355	6.7142e-06	-1.64641	4.2036e-05
ENSMUSG00000020638	Cmpk2	protein_coding	22169	137.473	0.29774	0.331836	0.0377697	0.852871	0.658098	0.00941815
ENSMUSG00000020639	Pfn4	protein_coding	382562	63.3753	-0.219673	0.650383	0.229403	0.672172	-0.141128	0.666823
ENSMUSG00000020640	Itsn2	protein_coding	20403	915.742	0.455546	0.104734	0.13616	0.74322	0.783319	0.00257951
ENSMUSG00000020642	Rnf144a	protein_coding	108089	376.538	-0.8338	0.0883649	-0.25777	0.629094	0.280658	0.586219
ENSMUSG00000020644	Id2	protein_coding	15902	264.529	-1.27992	1.94709e-07	-1.07683	3.58825e-05	-0.305912	0.307764
ENSMUSG00000020646	Mboat2	protein_coding	67216	604.431	0.145585	0.70831	-0.383308	0.354511	-0.182474	0.754342
ENSMUSG00000020647	Ncoa1	protein_coding	17977	5440.05	2.6164	1.47974e-39	0.863941	7.78746e-05	1.50998	1.43725e-13
ENSMUSG00000020648	Dus4l	protein_coding	71916	41.3165	-0.572	0.256997	-0.528292	0.3341	0.140957	0.696557
ENSMUSG00000020649	Rrm2	protein_coding	20135	80.1807	-0.932462	0.349117	-1.33219	0.167501	-0.368421	0.738634
ENSMUSG00000020650	Bcap29	protein_coding	12033	69.0887	-1.43864	0.000271363	-0.817153	0.0652169	-0.666363	0.109585
ENSMUSG00000020651	Slc26a4	protein_coding	23985	25.6131	-0.525661	0.405874	-0.548831	0.428754	0.18735	0.68196
ENSMUSG00000020652	Cenpo	protein_coding	52504	55.9444	0.184228	0.730436	0.830728	0.0420206	0.378678	0.277585
ENSMUSG00000020653	Klf11	protein_coding	194655	214.426	1.81312	4.50092e-05	0.544217	0.321392	0.731436	0.145327
ENSMUSG00000020654	Adcy3	protein_coding	104111	795.039	0.695764	0.0548299	0.709537	0.0610596	0.914965	0.0111255
[truncated: 14,588 more rows]

## Sheet: 6.2 YTHDF1_Bound
List of RNAs bound by YTHDF1 (DESeq2 log2Foldchange >= log2(1.25), FDR-p.value <0.05)
ensembl_gene_id	external_gene_name	gene_biotype	entrezgene_id	baseMean	log2FoldChange.YTHDF1	padj.YTHDF1
ENSMUSG00000022521	Crebbp	protein_coding	12914	15143.1	4.14024	8.22395e-145
ENSMUSG00000039967	Zfp292	protein_coding	30046	3212.12	3.23332	6.12337e-106
ENSMUSG00000033319	Fem1c	protein_coding	240263	880.511	2.68928	1.27081e-95
ENSMUSG00000073062	Zxdb	protein_coding	668166	1361.73	4.25481	1.76494e-85
ENSMUSG00000071302	2610044O15Rik8	protein_coding	72139	878.155	4.35242	2.156e-82
ENSMUSG00000073060	Zxda	unprocessed_pseudogene	0	1003.39	4.05747	2.45015e-80
ENSMUSG00000048895	Cdk5r1	protein_coding	12569	8336.97	2.60763	9.23291e-80
ENSMUSG00000025571	Tnrc6c	protein_coding	217351	6992.4	3.41318	6.87438e-75
ENSMUSG00000005534	Insr	protein_coding	16337	2153.03	2.93531	2.11946e-74
ENSMUSG00000048109	Rbm15	protein_coding	229700	3040.97	4.85938	7.68352e-73
ENSMUSG00000025019	Lcor	protein_coding	212391	1446.2	2.95085	1.12128e-72
ENSMUSG00000046387	Pcdhb17	protein_coding	93888	1066.35	4.62134	2.05673e-72
ENSMUSG00000069729	Arid1b	protein_coding	239985	6572.3	2.84836	5.08967e-72
ENSMUSG00000070923	Klhl9	protein_coding	242521	3394.54	2.97514	1.64526e-71
ENSMUSG00000020900	Myh10	protein_coding	77579	10718.3	2.42126	2.07267e-71
ENSMUSG00000066415	Msl2	protein_coding	77853	1324.63	2.54636	9.22311e-70
ENSMUSG00000022263	Trio	protein_coding	223435	10585.4	2.5007	1.22578e-67
ENSMUSG00000041415	Dicer1	polymorphic_pseudogene	192119	2803.38	2.95603	2.69746e-63
ENSMUSG00000051495	Irf2bp2	protein_coding	270110	4966.05	3.72077	2.69746e-63
ENSMUSG00000022897	Dyrk1a	protein_coding	13548	3225.21	2.56434	8.09687e-62
ENSMUSG00000022305	Lrp12	protein_coding	239393	1795.76	2.92918	4.61248e-61
ENSMUSG00000031302	Nlgn3	protein_coding	245537	9398.95	3.01796	3.40473e-60
ENSMUSG00000055980	Irs1	protein_coding	16367	2741.88	2.74514	9.17756e-60
ENSMUSG00000002028	Kmt2a	protein_coding	214162	7340.87	2.67885	1.65205e-59
ENSMUSG00000043458	Pcdhb12	protein_coding	93883	294.386	3.49892	1.25103e-58
ENSMUSG00000053754	Chd8	protein_coding	67772	4172.08	2.30678	3.65629e-56
ENSMUSG00000034324	Tmem132c	protein_coding	208213	686.333	2.90228	1.00294e-55
ENSMUSG00000029438	Bcl7a	protein_coding	77045	2700.85	2.48298	1.94341e-55
ENSMUSG00000048410	Zfp407	protein_coding	240476	715.715	2.49454	1.57471e-54
ENSMUSG00000052713	Zfp608	protein_coding	269023	3065.14	2.07332	2.76165e-54
ENSMUSG00000028096	Gpr89	protein_coding	67549	2846.9	4.85854	5.56894e-54
ENSMUSG00000047033	Pcdhb15	protein_coding	93886	343.945	5.00801	4.45224e-53
ENSMUSG00000057738	Sptan1	protein_coding	20740	46583.3	2.21683	1.00395e-52
ENSMUSG00000029647	Pan3	protein_coding	72587	1874.59	2.94178	1.09551e-52
ENSMUSG00000061130	Ppm1b	protein_coding	19043	2148.11	2.87283	6.08112e-52
ENSMUSG00000021514	Zfp369	protein_coding	170936	7028.95	5.60967	6.57742e-52
ENSMUSG00000003660	Snrnp200	protein_coding	320632	3906.94	2.35665	7.45392e-52
ENSMUSG00000036473	Tbc1d24	protein_coding	224617	8534.09	3.616	1.49717e-51
ENSMUSG00000034168	Irf2bpl	protein_coding	238330	4201.27	2.27013	2.52445e-51
ENSMUSG00000033943	Mga	protein_coding	29808	2975.23	2.46917	5.02701e-51
ENSMUSG00000047910	Pcdhb16	protein_coding	93887	918.081	4.70767	2.80864e-50
ENSMUSG00000044043	Pcdhb14	protein_coding	93885	1238	5.21498	3.80019e-50
ENSMUSG00000031540	Kat6a	protein_coding	244349	5615.01	2.75952	3.80454e-50
ENSMUSG00000043313	Pcdhb19	protein_coding	93890	1152	4.67618	1.51951e-49
ENSMUSG00000048280	Zfp738	protein_coding	408068	3951.02	4.97746	1.82867e-49
ENSMUSG00000026836	Acvr1	protein_coding	11477	1341.34	1.82274	2.27551e-49
ENSMUSG00000046191	Pcdhb20	protein_coding	93891	795.581	3.99644	2.51042e-49
ENSMUSG00000049672	Zbtb14	protein_coding	22666	756.585	2.55037	4.47243e-49
ENSMUSG00000077191	Snord64	snoRNA	0	526.75	5.3373	4.50159e-49
ENSMUSG00000095990	Zfp97	protein_coding	22759	297.855	3.23813	9.79747e-49
ENSMUSG00000056579	Tug1	protein_coding	0	3668.99	2.18026	1.34858e-48
ENSMUSG00000044022	Pcdhb21	protein_coding	93892	422.017	4.35343	5.98549e-48
ENSMUSG00000045876	Pcdhb8	protein_coding	93879	228.086	4.09845	3.5899e-47
ENSMUSG00000051486	Pcdhb11	protein_coding	93882	298.164	3.1644	5.6113e-47
ENSMUSG00000019564	Arid3a	protein_coding	13496	553.629	4.1261	6.26555e-47
ENSMUSG00000042207	Kdm5b	protein_coding	75605	3877.93	2.24536	6.43238e-47
ENSMUSG00000033237	Arid2	protein_coding	77044	2640.49	2.51655	1.57114e-46
ENSMUSG00000061410	Zcchc14	protein_coding	142682	5808.58	2.60667	4.04009e-46
ENSMUSG00000044791	Setd2	protein_coding	235626	3833.89	1.83631	4.79908e-46
ENSMUSG00000038056	Kmt2c	protein_coding	0	6586.7	2.42761	1.44617e-45
ENSMUSG00000100347	Gm7895	processed_pseudogene	0	563.958	3.09969	2.17023e-45
ENSMUSG00000048347	Pcdhb18	protein_coding	93889	963.646	4.57784	2.3712e-45
ENSMUSG00000043929	Klhl15	protein_coding	236904	1659.1	4.94729	2.83212e-45
ENSMUSG00000048154	Kmt2d	protein_coding	381022	14298	3.35353	5.63391e-45
ENSMUSG00000038702	Dsel	protein_coding	319901	652.976	2.43733	8.5034e-45
ENSMUSG00000023473	Celsr3	protein_coding	107934	2858.32	2.43432	3.24958e-44
ENSMUSG00000048732	Klhl11	protein_coding	217194	2444.78	3.53637	6.25244e-44
ENSMUSG00000096696	Zfp960	protein_coding	449000	257.019	3.37952	1.14971e-43
ENSMUSG00000024042	Sik1	protein_coding	17691	632.458	2.76377	1.1691e-42
ENSMUSG00000028431	Elp1	protein_coding	230233	1846.77	1.80952	1.59561e-42
ENSMUSG00000075478	Slitrk1	protein_coding	76965	1957.4	3.23514	1.59561e-42
ENSMUSG00000018707	Dync1h1	protein_coding	13424	52127.3	3.40095	2.08336e-42
ENSMUSG00000040761	Spen	protein_coding	56381	9080.97	2.97547	2.08336e-42
ENSMUSG00000038256	Bcl9	protein_coding	77578	2757.39	2.36196	2.09064e-42
ENSMUSG00000046201	Scaf8	protein_coding	106583	1338.65	1.93694	3.16054e-42
ENSMUSG00000040481	Bptf	protein_coding	207165	5092.62	2.17769	5.36565e-42
ENSMUSG00000045098	Kmt5b	protein_coding	225888	1942.5	2.0464	9.93951e-42
ENSMUSG00000020135	Apc2	protein_coding	23805	11076	2.81269	1.01029e-41
ENSMUSG00000073591	Pcdhb22	protein_coding	93893	816.726	3.62493	1.43374e-41
ENSMUSG00000063108	Zfp26	protein_coding	22688	3909.96	5.47672	1.60686e-41
ENSMUSG00000045062	Pcdhb7	protein_coding	93878	309.256	2.92275	2.04642e-41
ENSMUSG00000037674	Rfx7	protein_coding	319758	2242.24	2.47004	2.69175e-41
ENSMUSG00000022526	Zfp251	protein_coding	71591	1686.17	2.42946	5.82627e-41
ENSMUSG00000047888	Tnrc6b	protein_coding	213988	6364.8	3.12209	7.46266e-41
ENSMUSG00000061175	Fnip2	protein_coding	329679	1382.02	2.58209	2.21888e-40
ENSMUSG00000041297	Cdk13	protein_coding	69562	2422.9	2.49261	4.73163e-40
ENSMUSG00000043991	Pura	protein_coding	19290	11547.5	4.96887	1.4427e-39
ENSMUSG00000020647	Ncoa1	protein_coding	17977	5440.05	2.6164	1.47974e-39
ENSMUSG00000027508	Pag1	protein_coding	94212	2165.18	2.7352	3.24259e-39
ENSMUSG00000028399	Ptprd	protein_coding	19266	11248.5	4.34417	4.42068e-39
ENSMUSG00000037692	Ahdc1	protein_coding	230793	3559.74	2.71752	1.00487e-38
ENSMUSG00000096056	Gm21986	lncRNA	0	5418.53	2.6535	1.00487e-38
ENSMUSG00000040433	Zbtb38	protein_coding	245007	1388.51	3.07713	1.13018e-38
ENSMUSG00000074746	Pdzd8	protein_coding	107368	3240.97	2.89334	1.70871e-38
ENSMUSG00000036959	Bcorl1	protein_coding	320376	1192.53	1.9802	2.01755e-38
ENSMUSG00000026141	Col19a1	protein_coding	12823	1496.67	4.78102	2.15823e-38
ENSMUSG00000032097	Ddx6	protein_coding	13209	4240.07	2.34793	2.41425e-38
ENSMUSG00000033004	Mycbp2	protein_coding	105689	11723.7	2.37775	2.47238e-38
ENSMUSG00000058006	Mdn1	protein_coding	100019	2522.5	2.08577	9.62439e-38
ENSMUSG00000025034	Trim8	protein_coding	0	5409.11	2.57756	1.08481e-37
ENSMUSG00000042121	Ssh1	protein_coding	231637	968.105	2.28303	1.97552e-37
ENSMUSG00000048490	Nrip1	protein_coding	268903	1810.05	2.69115	2.5465e-37
ENSMUSG00000038902	Pogz	protein_coding	229584	1505.98	2.03662	3.96883e-37
ENSMUSG00000021451	Sema4d	protein_coding	20354	1795.11	2.58892	4.50752e-37
ENSMUSG00000116858	Gm49797	lncRNA	0	247.921	2.19388	8.44683e-37
ENSMUSG00000045210	Vcpip1	protein_coding	70675	3278.02	3.17342	1.12484e-36
ENSMUSG00000028030	Tbck	protein_coding	271981	1800.29	2.7263	1.3195e-36
ENSMUSG00000018076	Med13l	protein_coding	76199	4501.29	2.57145	2.04575e-36
ENSMUSG00000033713	Foxn3	protein_coding	71375	2144.09	3.52394	2.14879e-36
ENSMUSG00000033671	Cep350	protein_coding	74081	3133.66	2.40228	4.94324e-36
ENSMUSG00000055670	Zzef1	protein_coding	195018	2628.72	2.11063	6.49238e-36
ENSMUSG00000023830	Igf2r	protein_coding	16004	1964.96	2.19211	6.89524e-36
ENSMUSG00000051323	Pcdh19	protein_coding	279653	7562.66	3.88514	8.6605e-36
ENSMUSG00000029673	Auts2	protein_coding	319974	7555.94	2.35443	1.17916e-35
ENSMUSG00000053465	Hs6st3	protein_coding	50787	510.074	2.45318	2.66129e-35
ENSMUSG00000044349	Snhg11	protein_coding	319317	36566.2	5.9676	2.80505e-35
ENSMUSG00000087403	Kantr	protein_coding	0	3484.5	5.64897	2.96623e-35
ENSMUSG00000063687	Pcdhb5	protein_coding	93876	220.298	2.68991	3.00914e-35
ENSMUSG00000029729	Zkscan1	protein_coding	74570	2579.38	2.17655	3.70491e-35
ENSMUSG00000052727	Map1b	protein_coding	17755	214915	3.45418	3.849e-35
ENSMUSG00000069114	Zbtb10	protein_coding	229055	1535.06	4.26285	1.02815e-34
ENSMUSG00000100826	Snhg14	lncRNA	16353	10074.6	4.73421	1.6485e-34
ENSMUSG00000038679	Trps1	protein_coding	83925	4382.09	3.91741	1.74024e-34
ENSMUSG00000015597	Zfp318	protein_coding	57908	2500.79	1.96644	1.84004e-34
ENSMUSG00000030779	Rbbp6	protein_coding	19647	2075.72	1.82558	1.9881e-34
ENSMUSG00000092035	Peg10	protein_coding	170676	1232.37	3.15441	3.24475e-34
ENSMUSG00000030016	Zfp638	protein_coding	18139	2670.26	1.73874	3.61199e-34
ENSMUSG00000051678	Pcdhb6	protein_coding	93877	167.197	3.92647	4.43296e-34
ENSMUSG00000024483	Ankhd1	protein_coding	108857	1567.54	1.71687	4.44357e-34
ENSMUSG00000063919	Srrm4	protein_coding	68955	1891.97	2.32163	5.02484e-34
ENSMUSG00000030126	Tmcc1	protein_coding	330401	2289.15	2.0872	1.66367e-33
ENSMUSG00000032826	Ank2	protein_coding	109676	57490.4	2.7381	2.13729e-33
ENSMUSG00000006307	Kmt2b	protein_coding	75410	1554.2	1.63368	2.1862e-33
ENSMUSG00000070733	Fryl	protein_coding	72313	2409.75	2.62962	3.30514e-33
ENSMUSG00000035049	Rrp12	protein_coding	107094	686.882	1.97091	6.32775e-33
ENSMUSG00000037487	Ubr5	protein_coding	70790	5313.25	1.71074	6.96935e-33
ENSMUSG00000071252	2210408I21Rik	protein_coding	72371	514.26	3.87212	7.73734e-33
ENSMUSG00000011427	Zfp790	protein_coding	233056	550.218	1.78101	8.77269e-33
ENSMUSG00000039782	Cpeb2	protein_coding	231207	7103.25	4.92594	8.77269e-33
ENSMUSG00000069601	Ank3	protein_coding	11735	25478.2	2.62578	1.4309e-32
ENSMUSG00000113664	Gm47184	processed_pseudogene	0	284.557	3.75988	2.58775e-32
ENSMUSG00000045983	Eif4g1	protein_coding	208643	10792.8	2.16715	4.12443e-32
ENSMUSG00000037857	Nufip2	protein_coding	68564	5602.75	4.12181	5.16922e-32
ENSMUSG00000018765	Fxr2	protein_coding	23879	1019.46	1.55238	6.17294e-32
ENSMUSG00000028086	Fbxw7	protein_coding	50754	2321.91	2.42086	9.18791e-32
ENSMUSG00000032560	Dnajc13	protein_coding	235567	1764.28	1.72712	1.10689e-31
ENSMUSG00000021488	Nsd1	protein_coding	18193	9457.21	2.56792	1.15241e-31
ENSMUSG00000087143	A830082K12Rik	lncRNA	320174	876.635	4.5195	1.18715e-31
ENSMUSG00000024298	Zfp871	protein_coding	208292	10268.8	4.79076	2.1658e-31
ENSMUSG00000050240	Hic2	protein_coding	58180	305.273	3.25714	2.44015e-31
ENSMUSG00000059263	Usp47	protein_coding	74996	2963.81	1.76206	2.92524e-31
ENSMUSG00000011960	Ccnt1	protein_coding	12455	1214.87	2.20421	3.88176e-31
ENSMUSG00000001150	Mcm3ap	protein_coding	54387	1450.53	1.49071	4.0548e-31
ENSMUSG00000110249	9330121K16Rik	TEC	0	1725.71	6.15805	6.13653e-31
ENSMUSG00000042744	Hectd4	protein_coding	269700	18013.1	2.65224	6.65258e-31
ENSMUSG00000018476	Kdm6b	protein_coding	216850	1953.97	1.93775	8.92739e-31
ENSMUSG00000037605	Adgrl3	protein_coding	319387	3782.12	2.62257	9.01423e-31
ENSMUSG00000074909	Ranbp6	protein_coding	240614	813.409	2.40593	9.62333e-31
ENSMUSG00000021767	Kat6b	protein_coding	54169	2431.68	2.14038	1.58205e-30
ENSMUSG00000030031	Kbtbd8	protein_coding	243574	262.828	3.51212	1.62435e-30
ENSMUSG00000035653	Lrfn5	protein_coding	238205	1841.83	2.44671	1.65941e-30
ENSMUSG00000020802	Ube2o	protein_coding	217342	4980.95	2.13958	1.67719e-30
ENSMUSG00000042548	Asxl1	protein_coding	228790	1805.49	2.34603	2.58376e-30
ENSMUSG00000066647	Gm5113	transcribed_unprocessed_pseudogene	330503	584.235	3.02729	3.92272e-30
ENSMUSG00000028630	Dyrk2	protein_coding	69181	2480.7	2.59192	5.62838e-30
ENSMUSG00000040865	Ino80d	protein_coding	227195	2984.56	3.63487	6.31492e-30
ENSMUSG00000066357	Wdr6	protein_coding	83669	5132	1.79494	6.31492e-30
ENSMUSG00000038914	Dido1	protein_coding	23856	2957.87	2.05675	6.7463e-30
ENSMUSG00000035164	Zc3h12c	protein_coding	244871	790.643	3.1048	9.03374e-30
ENSMUSG00000034751	Mast4	protein_coding	328329	2397.13	2.9915	1.31309e-29
ENSMUSG00000048251	Bcl11b	protein_coding	58208	5087.77	3.30619	1.32787e-29
ENSMUSG00000032625	Thsd7a	protein_coding	330267	5686.52	4.40194	1.45003e-29
ENSMUSG00000063659	Zbtb18	protein_coding	30928	25438.6	4.07704	1.63963e-29
ENSMUSG00000038664	Herc1	protein_coding	235439	9897.97	2.70769	2.12153e-29
ENSMUSG00000044636	Csrnp2	protein_coding	207785	894.328	2.16239	2.63762e-29
ENSMUSG00000048279	Sacs	protein_coding	50720	5268.57	2.9239	3.16703e-29
ENSMUSG00000051351	Zfp46	protein_coding	22704	2339.42	1.56994	3.42693e-29
ENSMUSG00000022961	Son	protein_coding	20658	11961.9	2.29483	6.2023e-29
ENSMUSG00000092083	Kcnb2	protein_coding	98741	2169.73	3.86748	7.66913e-29
ENSMUSG00000024073	Birc6	protein_coding	12211	9129.78	2.7179	7.78935e-29
ENSMUSG00000026565	Pou2f1	protein_coding	18986	1061.93	3.18503	7.80238e-29
ENSMUSG00000055480	Zfp458	protein_coding	238690	975.752	4.26996	8.11287e-29
ENSMUSG00000026235	Epha4	protein_coding	13838	5886.08	1.81801	1.21445e-28
ENSMUSG00000033799	Tasor2	protein_coding	105203	1107.56	1.82577	1.21445e-28
ENSMUSG00000097333	Zfp87	protein_coding	170763	731.007	3.43564	1.28079e-28
ENSMUSG00000060206	Zfp462	protein_coding	242466	6471.68	4.42258	1.42434e-28
ENSMUSG00000031847	1700030J22Rik	protein_coding	69528	227.498	2.05747	1.71959e-28
ENSMUSG00000035247	Hectd1	protein_coding	207304	5909.77	2.42967	1.74206e-28
ENSMUSG00000053580	Tanc2	protein_coding	77097	7547.91	2.16662	1.88019e-28
ENSMUSG00000021819	Zswim8	protein_coding	268721	1817.5	1.46385	1.8854e-28
ENSMUSG00000027284	Cdan1	protein_coding	68968	2472.23	2.69065	2.19274e-28
ENSMUSG00000051586	Mical3	protein_coding	194401	3952.87	2.07785	2.79579e-28
ENSMUSG00000039879	Heca	protein_coding	380629	1224.73	2.13679	3.42143e-28
ENSMUSG00000039477	Tnrc18	protein_coding	231861	17963.6	2.58344	3.68619e-28
ENSMUSG00000048562	Sp8	protein_coding	320145	103.051	3.02473	4.14705e-28
ENSMUSG00000000532	Acvr1b	protein_coding	11479	1871.28	2.07922	4.39951e-28
ENSMUSG00000020255	Nopchap1	protein_coding	28109	12288.8	5.35859	4.56759e-28
ENSMUSG00000037926	Ssh2	protein_coding	237860	2739.58	2.16084	4.93928e-28
ENSMUSG00000026491	Ahctf1	protein_coding	226747	1027.02	1.62165	6.39451e-28
ENSMUSG00000048874	Phf3	protein_coding	213109	2544.74	1.62948	6.39451e-28
ENSMUSG00000023852	Chd1	protein_coding	12648	964.168	2.06356	6.96418e-28
ENSMUSG00000032777	Gtf3c1	protein_coding	233863	3728.65	2.04969	7.08319e-28
ENSMUSG00000040356	Skiv2l	protein_coding	108077	707.496	1.58168	8.50399e-28
ENSMUSG00000051149	Adnp	protein_coding	11538	3417.44	1.76198	8.84616e-28
ENSMUSG00000026987	Baz2b	protein_coding	407823	989.996	1.71168	9.86518e-28
ENSMUSG00000028649	Macf1	protein_coding	11426	25993	2.297	1.0911e-27
ENSMUSG00000049804	Armcx4	protein_coding	100503043	6347.41	2.84347	2.01545e-27
ENSMUSG00000058301	Upf1	protein_coding	19704	1635.78	1.7274	2.01545e-27
ENSMUSG00000036270	Edc4	protein_coding	234699	926.978	1.47862	2.58304e-27
ENSMUSG00000047710	Champ1	protein_coding	101994	978.952	1.70273	4.72772e-27
ENSMUSG00000059273	Zc3h4	protein_coding	330474	1757.51	1.96795	4.92415e-27
ENSMUSG00000117406	Ntn3	protein_coding	18209	352.609	2.87648	6.75074e-27
ENSMUSG00000078676	Casc3	protein_coding	192160	1408.32	1.63524	7.13536e-27
ENSMUSG00000058093	Zfp729b	protein_coding	100416706	507.574	2.57274	8.64278e-27
ENSMUSG00000047307	Pcdhb13	protein_coding	93884	147.51	3.6534	9.93662e-27
ENSMUSG00000032624	Eml4	protein_coding	78798	1886.5	1.91412	1.11767e-26
ENSMUSG00000021279	Cdc42bpb	protein_coding	217866	5971	1.7571	1.19638e-26
ENSMUSG00000043909	Trp53bp1	protein_coding	27223	4866.22	1.69318	1.35412e-26
ENSMUSG00000030451	Herc2	protein_coding	15204	13829.5	2.98038	1.56406e-26
ENSMUSG00000030067	Foxp1	protein_coding	108655	2691.88	3.78262	1.57881e-26
ENSMUSG00000036894	Rap2b	protein_coding	74012	1732.59	2.15537	1.57881e-26
ENSMUSG00000029714	Gigyf1	protein_coding	57330	660.934	1.96695	2.29445e-26
ENSMUSG00000049184	Purg	protein_coding	75029	2939.58	3.86326	2.73147e-26
ENSMUSG00000022811	Zfp148	protein_coding	22661	5151.38	3.57384	2.76857e-26
ENSMUSG00000008496	Pou2f2	protein_coding	18987	233.906	2.65251	2.98719e-26
ENSMUSG00000068966	Zbtb34	protein_coding	241311	470.184	2.81735	3.27476e-26
ENSMUSG00000046962	Zbtb21	protein_coding	114565	864.872	2.40804	3.82037e-26
ENSMUSG00000021510	Zfp729a	protein_coding	212281	782.885	2.62377	5.50782e-26
ENSMUSG00000045991	Onecut2	protein_coding	225631	680.05	3.61554	5.55027e-26
ENSMUSG00000045482	Trrap	protein_coding	100683	6169.5	2.20036	5.91196e-26
ENSMUSG00000035623	Rsf1	protein_coding	233532	2767.37	2.1611	7.71201e-26
ENSMUSG00000034575	Tent4a	protein_coding	210106	1052.47	1.60449	8.71234e-26
ENSMUSG00000022141	Nipbl	protein_coding	71175	2369.13	1.98574	8.73995e-26
ENSMUSG00000032827	Ppp1r9a	protein_coding	243725	3935.5	2.29386	8.73995e-26
ENSMUSG00000021962	Dcp1a	protein_coding	75901	415.901	1.7453	8.9154e-26
ENSMUSG00000089774	Slc5a3	protein_coding	53881	3326.74	3.14829	1.16804e-25
ENSMUSG00000022672	Prkdc	protein_coding	19090	709.278	2.28955	1.19846e-25
ENSMUSG00000001052	Sec24b	protein_coding	99683	1584.86	1.56859	1.34476e-25
ENSMUSG00000051306	Usp42	protein_coding	76800	820.407	1.94714	1.55007e-25
ENSMUSG00000039578	Ccser1	protein_coding	232035	552.212	2.806	1.71745e-25
ENSMUSG00000030019	Fbxl14	protein_coding	101358	523.983	2.72133	2.03105e-25
ENSMUSG00000045689	Pcdhb4	protein_coding	93875	124.017	2.91399	2.64239e-25
ENSMUSG00000056153	Socs6	protein_coding	54607	442.983	1.74788	2.68134e-25
ENSMUSG00000038384	Setd1b	protein_coding	208043	2151.26	1.5192	2.90644e-25
ENSMUSG00000047193	Dync2h1	protein_coding	110350	1341.59	2.28336	2.90759e-25
ENSMUSG00000002319	Ipo4	protein_coding	75751	1218.85	1.38359	4.05701e-25
ENSMUSG00000056608	Chd9	protein_coding	109151	2898.71	1.86417	4.37824e-25
ENSMUSG00000032329	Hmg20a	protein_coding	66867	1440.04	1.99198	4.75063e-25
ENSMUSG00000018547	Pip4k2b	protein_coding	108083	4845.35	2.05433	5.05911e-25
ENSMUSG00000007880	Arid1a	protein_coding	93760	6247.97	2.1955	5.94043e-25
ENSMUSG00000040009	Gnaz	protein_coding	14687	3463.63	2.03037	6.65131e-25
ENSMUSG00000043881	Kbtbd7	protein_coding	211255	889.529	2.32689	9.32068e-25
ENSMUSG00000028053	Ash1l	protein_coding	192195	4849.24	2.07165	9.76731e-25
ENSMUSG00000034501	Pcnx4	protein_coding	67708	883.144	2.12737	1.1299e-24
ENSMUSG00000025192	Entpd7	protein_coding	93685	812.998	3.00563	1.28674e-24
ENSMUSG00000000631	Myo18a	protein_coding	360013	6333.49	1.79287	1.36675e-24
ENSMUSG00000039218	Srrm2	protein_coding	75956	15195.2	1.76715	1.63318e-24
ENSMUSG00000062044	Lmtk3	protein_coding	381983	4821.09	2.16772	2.56388e-24
ENSMUSG00000023845	Lnpep	protein_coding	240028	5286.24	3.57363	2.69411e-24
ENSMUSG00000039841	Zfp800	protein_coding	627049	450.877	2.66638	2.69411e-24
ENSMUSG00000104868	Gm9954	TEC	0	291.03	2.56831	2.79805e-24
ENSMUSG00000031365	Zfp275	protein_coding	27081	752.55	2.24898	2.80503e-24
ENSMUSG00000032846	Zswim6	protein_coding	67263	1705.46	2.83059	3.85621e-24
ENSMUSG00000114771	Gm49064	lncRNA	0	100.93	4.07479	3.85621e-24
ENSMUSG00000030600	Lrfn1	protein_coding	80749	2004.28	2.30809	4.548e-24
ENSMUSG00000116560	Gm2808	unprocessed_pseudogene	0	3094.13	2.5202	4.91243e-24
ENSMUSG00000033214	Slitrk5	protein_coding	75409	2385.34	2.41539	6.46684e-24
ENSMUSG00000055485	Soga1	protein_coding	320706	9168.79	2.85804	7.1977e-24
ENSMUSG00000066036	Ubr4	protein_coding	69116	12743.4	2.36526	8.33799e-24
ENSMUSG00000034543	Morc2a	protein_coding	74522	1633.02	1.74357	9.00511e-24
ENSMUSG00000074030	Exoc8	protein_coding	102058	1199.31	1.96277	9.15789e-24
ENSMUSG00000052707	Tnrc6a	protein_coding	233833	1979.6	1.99902	1.0104e-23
ENSMUSG00000031732	Phlpp2	protein_coding	244650	1219.86	1.93828	1.03395e-23
ENSMUSG00000005533	Igf1r	protein_coding	16001	1872.61	2.58934	1.19072e-23
ENSMUSG00000060336	Zfp937	protein_coding	245174	174.212	1.86735	1.25664e-23
ENSMUSG00000046574	Prr12	protein_coding	233210	3001.34	1.82993	1.28772e-23
ENSMUSG00000034973	Dop1a	protein_coding	320615	969.82	1.75732	1.32454e-23
ENSMUSG00000038872	Zfhx3	protein_coding	11906	185.325	3.28285	1.53165e-23
ENSMUSG00000036862	Dchs1	protein_coding	233651	5295.48	2.57805	1.62549e-23
ENSMUSG00000049583	Grm5	protein_coding	108071	13026.9	3.44584	2.04506e-23
ENSMUSG00000046351	Zfp322a	protein_coding	218100	923.09	1.97271	2.08158e-23
ENSMUSG00000055491	Pprc1	protein_coding	226169	862.983	1.80213	2.09559e-23
ENSMUSG00000028106	Rprd2	protein_coding	75137	2110.61	2.30429	2.27419e-23
ENSMUSG00000020576	Nbas	protein_coding	71169	916.984	1.7262	2.91813e-23
ENSMUSG00000042302	Ehbp1	protein_coding	216565	1813.71	1.78497	3.08723e-23
ENSMUSG00000040270	Bach2	protein_coding	12014	1333.38	2.49934	4.14234e-23
ENSMUSG00000074102	Rbm15b	protein_coding	109095	2154.69	2.4034	4.77146e-23
ENSMUSG00000106990	Gm42547	TEC	0	182.476	4.14209	4.83639e-23
ENSMUSG00000048787	Dcun1d3	protein_coding	233805	479.475	2.557	4.83737e-23
ENSMUSG00000057182	Scn3a	protein_coding	20269	2660.51	2.60344	4.91236e-23
ENSMUSG00000025261	Huwe1	protein_coding	59026	14650.8	2.32179	4.94969e-23
ENSMUSG00000037343	Taf2	protein_coding	319944	871.979	1.79875	5.34277e-23
ENSMUSG00000040021	Lats1	protein_coding	16798	2740.02	2.51339	5.54175e-23
ENSMUSG00000069227	Gprin1	protein_coding	26913	7137.67	2.05855	6.15553e-23
ENSMUSG00000064302	Clasp1	protein_coding	76707	3614.32	1.30162	7.35415e-23
ENSMUSG00000046404	Yod1	protein_coding	226418	551.456	3.6785	8.17549e-23
ENSMUSG00000066877	Nck2	protein_coding	17974	1040.92	1.57526	9.16767e-23
ENSMUSG00000110185	Igip	protein_coding	109169	2505.08	4.58016	9.49e-23
ENSMUSG00000114923	Gm49345	protein_coding	0	392.762	2.80588	1.08372e-22
ENSMUSG00000109536	9330162G02Rik	TEC	0	721.891	4.3982	1.12874e-22
ENSMUSG00000025894	Aasdhppt	protein_coding	67618	1197.15	4.45372	1.14469e-22
ENSMUSG00000103901	Gm37499	TEC	0	345.66	4.98987	1.45637e-22
ENSMUSG00000093752	Gm20716	protein_coding	0	3385.86	1.57892	1.49234e-22
ENSMUSG00000004356	Utp20	protein_coding	70683	674.287	1.7227	1.57089e-22
ENSMUSG00000022339	Ebag9	protein_coding	55960	467.84	3.13197	1.57089e-22
ENSMUSG00000043019	Edem3	protein_coding	66967	2629.42	3.05139	1.63702e-22
ENSMUSG00000071054	Safb	protein_coding	224903	4054.06	1.87191	1.88761e-22
ENSMUSG00000094441	Zfp955a	protein_coding	77652	465.825	1.81552	2.11963e-22
ENSMUSG00000024251	Thada	protein_coding	240174	333.229	2.3708	2.37317e-22
ENSMUSG00000032253	Phip	protein_coding	83946	2098.55	2.31867	2.47452e-22
ENSMUSG00000106499	Gm9403	processed_pseudogene	0	96.5882	2.94321	2.59415e-22
ENSMUSG00000055024	Ep300	protein_coding	328572	2946.78	2.00094	2.78707e-22
ENSMUSG00000043987	Cep164	protein_coding	214552	667.913	1.52728	4.80598e-22
ENSMUSG00000071064	Zfp827	protein_coding	622675	1067.48	2.01925	4.95679e-22
ENSMUSG00000046743	Fat4	protein_coding	329628	12055.9	3.04027	5.2869e-22
ENSMUSG00000062232	Rapgef2	protein_coding	76089	5751.17	2.71333	5.61455e-22
ENSMUSG00000003119	Cdk12	protein_coding	69131	1287.53	2.46402	6.13528e-22
ENSMUSG00000115232	Gm49378	protein_coding	0	862.707	1.27453	6.39921e-22
ENSMUSG00000024548	Setbp1	protein_coding	240427	2641.81	1.53588	6.40081e-22
ENSMUSG00000041638	Gcn1	protein_coding	231659	3163.54	1.93767	6.69327e-22
ENSMUSG00000024400	Wdr33	protein_coding	74320	1192.51	2.13591	6.92348e-22
ENSMUSG00000086181	C230034O21Rik	lncRNA	0	393.675	2.69822	7.59218e-22
ENSMUSG00000039148	Sart1	protein_coding	20227	993.053	1.75697	8.38272e-22
ENSMUSG00000030846	Tial1	protein_coding	21843	1785.69	3.41439	9.44601e-22
ENSMUSG00000017929	B4galt5	protein_coding	56336	1217.75	2.65524	9.69352e-22
ENSMUSG00000025010	Ccnj	protein_coding	240665	245.247	2.05623	9.91423e-22
ENSMUSG00000116275	Zc3h11a	protein_coding	70579	1799.33	1.90856	9.99316e-22
ENSMUSG00000052512	Nav2	protein_coding	78286	5171.79	1.8111	1.22024e-21
ENSMUSG00000055435	Maf	protein_coding	17132	827.662	3.01272	1.3073e-21
ENSMUSG00000116812	Gm2792	unprocessed_pseudogene	0	2873.92	2.43989	1.3073e-21
ENSMUSG00000029050	Ski	protein_coding	20481	4825.63	1.6506	1.33147e-21
ENSMUSG00000053414	Hunk	protein_coding	26559	683.132	2.14231	1.332e-21
ENSMUSG00000070056	Mfhas1	protein_coding	52065	2279.45	2.74286	1.34872e-21
ENSMUSG00000096910	Zfp955b	protein_coding	100043468	700.978	1.62536	1.36928e-21
ENSMUSG00000032187	Smarca4	protein_coding	20586	7395.85	1.58773	1.95844e-21
ENSMUSG00000021182	Ccdc88c	protein_coding	68339	2657.21	1.826	2.43616e-21
ENSMUSG00000034602	Mon2	protein_coding	67074	1853.01	1.68732	2.49737e-21
ENSMUSG00000056342	Usp34	protein_coding	17847	6613.13	2.06887	2.85088e-21
ENSMUSG00000036202	Rif1	protein_coding	51869	749.664	2.31291	2.86994e-21
ENSMUSG00000110563	Gm45791	processed_pseudogene	0	67.795	6.62659	3.14196e-21
ENSMUSG00000050505	Pcdh20	protein_coding	219257	2712.69	2.45192	3.23183e-21
ENSMUSG00000038774	Ascc3	protein_coding	77987	717.39	1.60488	3.47119e-21
ENSMUSG00000034663	Bmp2k	protein_coding	140780	629.318	2.43642	3.61735e-21
ENSMUSG00000039414	Heatr5b	protein_coding	320473	1364.43	2.15635	3.68162e-21
ENSMUSG00000030870	Ubfd1	protein_coding	28018	2470.81	2.96597	3.84368e-21
ENSMUSG00000021198	Unc79	protein_coding	217843	2099.96	2.18449	4.65478e-21
ENSMUSG00000112160	BC024063	protein_coding	666584	331.865	2.75319	5.11782e-21
ENSMUSG00000049764	Zfp280b	protein_coding	64453	299.141	2.5618	5.23953e-21
ENSMUSG00000057133	Chd6	protein_coding	71389	3866.46	2.36893	5.32946e-21
ENSMUSG00000091058	Gm17538	processed_pseudogene	0	448.633	3.05277	6.16704e-21
ENSMUSG00000056602	Fry	protein_coding	320365	8305.12	2.40308	6.34319e-21
ENSMUSG00000031758	Cdyl2	protein_coding	75796	353.604	2.61437	6.69117e-21
ENSMUSG00000020315	Sptbn1	protein_coding	20742	47809.7	2.22497	7.60023e-21
ENSMUSG00000031010	Usp9x	protein_coding	22284	17049.4	3.29275	7.60023e-21
ENSMUSG00000025047	Pdcd11	protein_coding	18572	812.721	1.66991	7.87661e-21
ENSMUSG00000047787	Flrt1	protein_coding	396184	1487.51	2.21481	8.91183e-21
ENSMUSG00000106847	Peg13	lncRNA	353342	3693	2.53083	8.91337e-21
ENSMUSG00000029207	Apbb2	protein_coding	11787	2173.18	2.46414	9.24805e-21
ENSMUSG00000031822	Gse1	protein_coding	382034	1969.56	1.67523	9.51786e-21
ENSMUSG00000024104	Washc2	protein_coding	28006	1468.81	1.37517	1.0684e-20
ENSMUSG00000005609	Ctr9	protein_coding	22083	1608.22	1.79423	1.07044e-20
ENSMUSG00000024502	Jakmip2	protein_coding	76217	2271.14	1.54977	1.10279e-20
ENSMUSG00000032913	Lrig2	protein_coding	269473	734.323	1.95944	1.10279e-20
ENSMUSG00000024579	Pcyox1l	protein_coding	240334	284.771	2.03345	1.21018e-20
ENSMUSG00000102976	Zc3h11a	protein_coding	70579	2011.03	1.87138	1.22752e-20
ENSMUSG00000045215	Asxl3	protein_coding	211961	700.643	2.18281	1.38543e-20
ENSMUSG00000049728	Zfp668	protein_coding	244219	422.144	1.70037	1.38543e-20
ENSMUSG00000040549	Ckap5	protein_coding	75786	4283.75	2.0634	1.47773e-20
ENSMUSG00000036054	Sugp2	protein_coding	234373	2286.09	1.35308	2.20173e-20
ENSMUSG00000041483	Zfp281	protein_coding	226442	803.051	2.51718	2.36634e-20
ENSMUSG00000049336	Tenm2	protein_coding	23964	7918.68	2.50807	2.79112e-20
ENSMUSG00000021945	Zmym2	protein_coding	76007	2056.23	1.59329	3.14596e-20
ENSMUSG00000079038	D130040H23Rik	protein_coding	211135	783.681	4.51053	3.5155e-20
ENSMUSG00000040325	Dcaf1	protein_coding	321006	795.951	1.54853	3.58414e-20
ENSMUSG00000028430	Nol6	protein_coding	230082	1451.53	1.39295	3.93145e-20
ENSMUSG00000045498	Pcdhb3	protein_coding	93874	190.418	2.71744	4.33108e-20
ENSMUSG00000049164	Zfp518a	protein_coding	72672	407.711	2.44556	4.55551e-20
ENSMUSG00000021140	Pcnx	protein_coding	54604	8597.24	2.18775	5.40364e-20
ENSMUSG00000040028	Elavl1	protein_coding	15568	5163.7	4.19997	5.68983e-20
ENSMUSG00000038564	Ift172	protein_coding	67661	776.526	2.03231	6.82651e-20
ENSMUSG00000029505	Ep400	protein_coding	75560	3100.9	1.45377	8.75297e-20
ENSMUSG00000057894	Zfp329	protein_coding	67230	979.509	2.77757	9.5423e-20
ENSMUSG00000040488	Ltbp4	protein_coding	108075	501.68	1.64141	1.04868e-19
ENSMUSG00000038806	Sde2	protein_coding	208768	634.144	1.91337	1.19109e-19
ENSMUSG00000031976	Urb2	protein_coding	382038	394.564	1.87614	1.19181e-19
ENSMUSG00000036990	Otud4	protein_coding	73945	1939.01	2.03051	1.38498e-19
ENSMUSG00000063488	Zkscan7	protein_coding	382118	157.176	2.69898	1.42755e-19
ENSMUSG00000046062	Ppp1r15b	protein_coding	108954	1768.02	1.81303	1.43537e-19
ENSMUSG00000019828	Grm1	protein_coding	14816	1234.4	2.62243	1.48708e-19
ENSMUSG00000014355	Anapc1	protein_coding	17222	3247.34	1.93962	1.62213e-19
ENSMUSG00000049191	Rtl5	protein_coding	331474	669.415	2.715	1.67736e-19
ENSMUSG00000064585	Gm25129	snoRNA	115489591	55.6936	6.20753	1.80127e-19
ENSMUSG00000036840	Siah1a	protein_coding	20437	339.971	2.402	1.95482e-19
ENSMUSG00000040720	Virma	protein_coding	66185	1306.17	1.98684	2.05974e-19
ENSMUSG00000054199	Gon4l	protein_coding	76022	3831.16	1.57427	2.13106e-19
ENSMUSG00000094259	Gm14536	unprocessed_pseudogene	0	400.708	2.89897	2.7447e-19
ENSMUSG00000071757	Zhx2	protein_coding	387609	1107.5	1.34156	3.00377e-19
ENSMUSG00000028282	Casp8ap2	protein_coding	26885	462.476	1.8546	3.05906e-19
ENSMUSG00000067336	Bmpr2	protein_coding	12168	17733	3.95575	3.19369e-19
ENSMUSG00000037035	Inhbb	protein_coding	16324	521.617	2.13849	3.32673e-19
ENSMUSG00000046572	Zfp518b	protein_coding	100515	861.182	2.22168	3.39151e-19
ENSMUSG00000038116	Phf20	protein_coding	228829	1706.38	1.61245	3.57036e-19
ENSMUSG00000034377	Tulp4	protein_coding	68842	9944.37	2.18554	4.07491e-19
ENSMUSG00000038611	Phrf1	protein_coding	101471	1764.76	1.53395	4.40791e-19
ENSMUSG00000034269	Setd5	protein_coding	72895	4653.67	1.90538	4.60557e-19
ENSMUSG00000025551	Fgf14	protein_coding	14169	666.155	3.04786	4.79832e-19
ENSMUSG00000034647	Ankrd12	protein_coding	106585	3906.99	1.63618	4.83575e-19
ENSMUSG00000106666	Gm43587	processed_pseudogene	0	107.525	3.36094	4.9294e-19
ENSMUSG00000023927	Satb1	protein_coding	20230	1060.39	2.38876	5.00208e-19
ENSMUSG00000039929	Urb1	protein_coding	207932	331.839	1.8886	5.30092e-19
ENSMUSG00000113622	Gm49749	lncRNA	0	323.547	3.06279	5.69949e-19
ENSMUSG00000079509	Zfx	protein_coding	22764	730.343	2.38382	6.21701e-19
ENSMUSG00000034574	Daam1	protein_coding	208846	5203.52	2.45836	7.93598e-19
ENSMUSG00000075376	Rc3h2	protein_coding	319817	11053.2	4.27155	7.93598e-19
ENSMUSG00000042197	Zfp451	protein_coding	98403	7571.92	4.1616	8.9442e-19
ENSMUSG00000044465	Fam160a2	protein_coding	74349	1739.79	1.98775	1.00272e-18
ENSMUSG00000021311	Mtr	protein_coding	238505	451.268	1.85458	1.01454e-18
ENSMUSG00000096718	Zfp781	protein_coding	331188	486.652	2.15884	1.14202e-18
ENSMUSG00000029594	Rbm19	protein_coding	74111	369.913	1.71309	1.18929e-18
ENSMUSG00000027109	Sp3	protein_coding	20687	1031.3	2.031	1.26256e-18
ENSMUSG00000032727	Mier3	protein_coding	218613	1064.02	3.07489	1.26259e-18
ENSMUSG00000094574	Gm15027	unprocessed_pseudogene	0	510.779	2.83024	1.40556e-18
ENSMUSG00000096169	Olfr1564	protein_coding	100043474	58.0615	5.45488	1.56704e-18
ENSMUSG00000063382	Bcl9l	protein_coding	80288	3299.29	1.8167	1.98373e-18
ENSMUSG00000027520	Zdbf2	protein_coding	73884	4535.35	3.93709	2.0326e-18
ENSMUSG00000054074	Skida1	protein_coding	72668	262.434	2.15421	2.17998e-18
ENSMUSG00000037876	Jmjd1c	protein_coding	108829	3022.79	1.32639	2.387e-18
ENSMUSG00000052105	Mtcl1	protein_coding	68617	710.426	2.20101	2.50854e-18
ENSMUSG00000075595	Zfp652	protein_coding	268469	2312.25	1.85516	2.51856e-18
ENSMUSG00000114147	Gm18939	transcribed_processed_pseudogene	0	508.926	3.27636	2.65848e-18
ENSMUSG00000054640	Slc8a1	protein_coding	20541	20627.9	3.34331	2.67871e-18
ENSMUSG00000002900	Lamb1	protein_coding	16777	1202.52	1.35909	3.11585e-18
ENSMUSG00000030213	Atf7ip	protein_coding	54343	2394.28	1.5945	3.68627e-18
ENSMUSG00000039741	Bahcc1	protein_coding	268515	1969.17	2.04233	3.76515e-18
ENSMUSG00000070462	Tlnrd1	protein_coding	80889	606.06	1.90607	3.76515e-18
ENSMUSG00000037012	Hk1	protein_coding	15275	5905.36	1.97265	3.78324e-18
ENSMUSG00000094410	Zbed6	protein_coding	667118	2807.27	1.73122	3.94057e-18
ENSMUSG00000090100	Ttbk2	protein_coding	140810	4095.75	2.78246	4.09508e-18
ENSMUSG00000020114	Cand1	protein_coding	71902	3238.18	1.73893	4.27865e-18
ENSMUSG00000027177	Hipk3	protein_coding	15259	2075.43	2.71265	4.7876e-18
ENSMUSG00000019841	Rev3l	protein_coding	19714	5798.78	1.69355	4.87657e-18
ENSMUSG00000094622	Gm3055	protein_coding	100040944	516.657	2.15524	5.17705e-18
ENSMUSG00000022387	Brd1	protein_coding	223770	1852.86	1.31279	6.73368e-18
ENSMUSG00000034912	Mdga2	protein_coding	320772	1911.7	3.14923	7.46514e-18
ENSMUSG00000052581	Lrrtm4	protein_coding	243499	617.505	3.33264	7.50809e-18
ENSMUSG00000059486	Kbtbd2	protein_coding	210973	1078.19	2.07464	7.6407e-18
ENSMUSG00000042734	Ttc9	protein_coding	69480	1148.48	1.80866	8.71508e-18
ENSMUSG00000046178	Nxph1	protein_coding	18231	1015.85	3.37189	8.8902e-18
ENSMUSG00000025280	Polr3a	protein_coding	218832	544.225	1.53895	9.74003e-18
ENSMUSG00000062127	Cttnbp2nl	protein_coding	80281	925.646	1.76439	1.0793e-17
ENSMUSG00000039585	Myo9a	protein_coding	270163	5142.38	1.98306	1.11683e-17
ENSMUSG00000036790	Slitrk2	protein_coding	245450	1277.04	2.69579	1.13303e-17
ENSMUSG00000034243	Golgb1	protein_coding	224139	6974.65	2.20691	1.17484e-17
ENSMUSG00000006005	Tpr	protein_coding	108989	4164.28	1.65445	1.23116e-17
ENSMUSG00000045374	Wdr81	protein_coding	192652	983.048	2.42708	1.29392e-17
ENSMUSG00000024002	Brd4	protein_coding	57261	4733.82	1.66566	1.34734e-17
ENSMUSG00000052372	Il1rapl1	protein_coding	331461	793.752	3.91575	1.34734e-17
ENSMUSG00000020850	Prpf8	protein_coding	192159	5928.94	2.07531	1.39132e-17
ENSMUSG00000006676	Usp19	protein_coding	71472	1646.18	1.65799	1.46396e-17
ENSMUSG00000025612	Bach1	protein_coding	12013	985.848	2.47265	1.4764e-17
ENSMUSG00000031865	Dctn1	protein_coding	13191	8303.96	1.36509	1.49091e-17
ENSMUSG00000034732	Pabpc5	protein_coding	93728	325.008	3.57714	1.94784e-17
ENSMUSG00000026924	Sec16a	protein_coding	227648	2426.5	2.01929	2.0793e-17
ENSMUSG00000022016	Akap11	protein_coding	219181	11123.3	2.8012	2.13698e-17
ENSMUSG00000026933	Camsap1	protein_coding	227634	4514.57	1.47414	2.29778e-17
ENSMUSG00000037270	4932438A13Rik	protein_coding	229227	5659.11	2.37331	2.47568e-17
ENSMUSG00000038970	Lmtk2	protein_coding	231876	4721.61	2.19565	2.55642e-17
ENSMUSG00000058145	Adamts17	protein_coding	233332	753.75	1.51604	2.85738e-17
ENSMUSG00000036550	Cnot1	protein_coding	234594	2702.46	1.54166	2.99316e-17
ENSMUSG00000113167	Gm48482	TEC	0	80.8054	4.40129	3.30934e-17
ENSMUSG00000079481	Nhsl2	protein_coding	100042480	1096.56	3.42136	3.36547e-17
ENSMUSG00000117901		lncRNA	0	175.578	2.38727	3.41915e-17
ENSMUSG00000022306	Zfpm2	protein_coding	22762	1515.76	1.85752	3.44876e-17
ENSMUSG00000095253	Zfp799	protein_coding	240064	846.26	2.62142	3.44876e-17
ENSMUSG00000036180	Gatad2a	protein_coding	234366	1468.7	2.15822	3.62596e-17
ENSMUSG00000002052	Supt6	protein_coding	20926	5373.63	1.94011	3.80038e-17
ENSMUSG00000034832	Tet3	protein_coding	194388	5360.52	2.2587	3.93161e-17
ENSMUSG00000028760	Eif4g3	protein_coding	230861	7367.24	1.88644	4.09016e-17
ENSMUSG00000033618	Map3k13	protein_coding	71751	1174.83	2.53438	4.2185e-17
ENSMUSG00000039607	Rbms3	protein_coding	207181	1957.7	4.19554	4.2185e-17
ENSMUSG00000079259	Trim71	protein_coding	636931	232.182	4.37297	4.30757e-17
ENSMUSG00000041961	Znrf3	protein_coding	407821	599.14	1.98048	5.60952e-17
ENSMUSG00000040463	Mybbp1a	protein_coding	18432	955.515	1.47889	5.90494e-17
ENSMUSG00000061603	Akap6	protein_coding	238161	11772.1	2.94903	5.92062e-17
ENSMUSG00000068036	Afdn	protein_coding	17356	3867.15	1.39546	6.47022e-17
ENSMUSG00000034071	Zfp551	protein_coding	619331	151.351	1.79851	6.69143e-17
ENSMUSG00000025821	Zfp282	protein_coding	101095	940.516	1.6781	6.97614e-17
ENSMUSG00000048264	Dip2c	protein_coding	208440	3371.11	1.87571	6.97614e-17
ENSMUSG00000026131	Dst	protein_coding	13518	23756	1.99132	7.40239e-17
ENSMUSG00000040054	Baz2a	protein_coding	116848	1446.67	1.46353	7.85229e-17
ENSMUSG00000014498	Ankrd52	protein_coding	237615	2044.71	1.63218	8.08552e-17
ENSMUSG00000060882	Kcnd2	protein_coding	16508	1967.28	1.77266	8.37946e-17
ENSMUSG00000090112	Shprh	protein_coding	268281	1891.14	1.66709	8.59502e-17
ENSMUSG00000040225	Prrc2c	protein_coding	226562	14039.1	2.52435	8.62251e-17
ENSMUSG00000034940	Synrg	protein_coding	217030	1412.04	1.39245	1.02679e-16
ENSMUSG00000028948	Nol9	protein_coding	74035	697.191	1.40608	1.05236e-16
ENSMUSG00000025255	Zfhx4	protein_coding	80892	257.431	2.86901	1.15728e-16
ENSMUSG00000048027	Rgmb	protein_coding	68799	2278.53	1.95542	1.23778e-16
ENSMUSG00000005045	Chd5	protein_coding	269610	7444.53	1.84226	1.24635e-16
ENSMUSG00000038369	Ncoa6	protein_coding	56406	2489.14	1.73494	1.27993e-16
ENSMUSG00000040407	Akap9	protein_coding	100986	6096.36	1.96196	1.27995e-16
ENSMUSG00000038241	Cep250	protein_coding	16328	1471.53	1.86061	1.28221e-16
ENSMUSG00000033454	Zbtb1	protein_coding	268564	471.055	2.32908	1.28905e-16
ENSMUSG00000031731	Ap1g1	protein_coding	11765	2313.1	1.94749	1.33967e-16
ENSMUSG00000034297	Med13	protein_coding	327987	3471.5	2.09612	1.44508e-16
ENSMUSG00000117113	Gm49883	TEC	0	297.919	4.76087	1.51888e-16
ENSMUSG00000011751	Sptbn4	protein_coding	80297	4629.17	2.37137	1.57475e-16
ENSMUSG00000040524	Zfp609	protein_coding	214812	1995.58	1.38705	1.61666e-16
ENSMUSG00000078684	5830417I10Rik	unprocessed_pseudogene	0	2570.33	1.57071	1.66222e-16
ENSMUSG00000035829	Ppp1r26	protein_coding	241289	1364.22	2.58131	1.70206e-16
ENSMUSG00000047213	Ythdf3	protein_coding	229096	1398.3	2.23917	1.81702e-16
ENSMUSG00000022604	Cep97	protein_coding	74201	375.066	2.3842	1.87795e-16
ENSMUSG00000003226	Ranbp2	protein_coding	19386	4586.3	2.45588	1.95917e-16
ENSMUSG00000028289	Epha7	protein_coding	13841	992.159	1.88436	2.07268e-16
ENSMUSG00000041552	Ptchd1	protein_coding	211612	299.256	3.03748	2.07815e-16
ENSMUSG00000047412	Zbtb44	protein_coding	235132	3141.13	4.21857	2.12662e-16
ENSMUSG00000029547	Ints1	protein_coding	68510	2283.63	1.87411	2.26211e-16
ENSMUSG00000024201	Kdm4b	protein_coding	193796	1907.65	1.35571	2.38743e-16
ENSMUSG00000033955	Tnks1bp1	protein_coding	228140	3048.83	2.20267	2.42726e-16
ENSMUSG00000028358	Zfp618	protein_coding	72701	202.341	2.32295	2.46557e-16
ENSMUSG00000041245	Wnk3	protein_coding	279561	1841.31	2.74322	2.76386e-16
ENSMUSG00000063663	Brwd3	protein_coding	382236	1189.7	3.06986	2.90741e-16
ENSMUSG00000038594	Cep85l	protein_coding	100038725	646.452	1.24353	2.95927e-16
ENSMUSG00000047466	8030462N17Rik	protein_coding	212163	817.313	3.18367	2.99512e-16
ENSMUSG00000041852	Tcf20	protein_coding	21411	6194.83	1.83699	3.04413e-16
ENSMUSG00000040452	Cdh12	protein_coding	215654	755.935	4.34292	3.26194e-16
ENSMUSG00000057335	Cep170	protein_coding	545389	9732.07	3.00079	3.68466e-16
ENSMUSG00000020936	Nmt1	protein_coding	18107	1853.26	1.64811	4.31814e-16
ENSMUSG00000074345	Tnfaip8l3	protein_coding	244882	524.424	4.13959	4.62989e-16
ENSMUSG00000067430	Zfp763	protein_coding	73451	354.728	1.56122	4.64121e-16
ENSMUSG00000024384	Iws1	protein_coding	73473	2667.32	3.81155	4.89855e-16
ENSMUSG00000066798	Zbtb6	protein_coding	241322	1254.94	3.80025	5.22315e-16
ENSMUSG00000068284	Usf3	protein_coding	207806	2648.23	2.28983	5.26104e-16
ENSMUSG00000027630	Tbl1xr1	protein_coding	81004	3954.82	3.45752	5.44537e-16
ENSMUSG00000034593	Myo5a	protein_coding	17918	13435.7	2.53884	6.05434e-16
ENSMUSG00000043962	Thrap3	protein_coding	230753	2310.52	1.80567	6.11417e-16
ENSMUSG00000050428	Fbxo46	protein_coding	243867	266.551	1.92019	6.30846e-16
ENSMUSG00000034931	Dhx8	protein_coding	217207	1051.64	1.73835	6.81547e-16
ENSMUSG00000040697	Dnajc16	protein_coding	214063	903.833	1.97259	6.88066e-16
ENSMUSG00000003316	Glg1	protein_coding	20340	5260.49	1.45613	7.04064e-16
ENSMUSG00000054051	Ercc6	protein_coding	319955	696.287	1.9573	7.15263e-16
ENSMUSG00000020962	Gtf2a1	protein_coding	83602	2711.64	3.35082	7.98501e-16
ENSMUSG00000042572	Ube2q1	protein_coding	70093	1254.13	1.69408	8.08489e-16
ENSMUSG00000035666	Gtf3c4	protein_coding	269252	1384.74	1.76141	9.00788e-16
ENSMUSG00000025153	Fasn	protein_coding	14104	12596.2	1.78322	9.75679e-16
ENSMUSG00000061601	Pclo	protein_coding	26875	22001.4	3.05903	9.91634e-16
ENSMUSG00000046185	Zfp84	protein_coding	74352	482.705	2.06081	1.07014e-15
ENSMUSG00000053950	Adnp2	protein_coding	240442	1083.94	2.24581	1.20529e-15
ENSMUSG00000039701	Usp53	protein_coding	99526	639.893	2.29529	1.2501e-15
ENSMUSG00000027475	Kif3b	protein_coding	16569	2800.65	1.47708	1.28265e-15
ENSMUSG00000055421	Pcdh9	protein_coding	211712	3372.24	2.89367	1.28649e-15
ENSMUSG00000061755	Bod1l	protein_coding	665775	4644.49	2.46897	1.30114e-15
ENSMUSG00000063870	Chd4	protein_coding	107932	5751.29	1.79752	1.33544e-15
ENSMUSG00000032217	Rnf111	protein_coding	93836	1117.57	1.81797	1.362e-15
ENSMUSG00000046079	Lrrc8d	protein_coding	231549	1365.71	2.1178	1.37245e-15
ENSMUSG00000026872	Zeb2	protein_coding	24136	16526.8	3.63223	1.40629e-15
ENSMUSG00000049553	Polr1a	protein_coding	20019	840.997	1.23508	1.43501e-15
ENSMUSG00000040249	Lrp1	protein_coding	16971	21307.8	2.41555	1.45059e-15
ENSMUSG00000109332	Gm44742	TEC	0	48.4175	5.4651	1.56051e-15
ENSMUSG00000030059	Tmf1	protein_coding	232286	2044.05	2.44322	1.56618e-15
ENSMUSG00000107023	Gm42715	protein_coding	0	5979.85	1.65885	1.57978e-15
ENSMUSG00000039781	Cep131	protein_coding	12009	598.358	1.54597	1.65809e-15
ENSMUSG00000040327	Cul9	protein_coding	78309	1670.98	2.30043	1.69635e-15
ENSMUSG00000020948	Klhl28	protein_coding	66689	932.64	3.53934	1.70583e-15
ENSMUSG00000047146	Tet1	protein_coding	52463	1218.34	2.03134	1.83961e-15
ENSMUSG00000023977	Ubr2	protein_coding	224826	1981.52	1.85762	1.8517e-15
ENSMUSG00000027665	Pik3ca	protein_coding	18706	1258.75	1.83954	2.23581e-15
ENSMUSG00000039671	Zmynd8	protein_coding	228880	2458	1.56057	2.33192e-15
ENSMUSG00000116719	Gm29719	lncRNA	101055731	308.186	2.19933	2.35256e-15
ENSMUSG00000003452	Bicd1	protein_coding	12121	3981.34	3.64143	2.36288e-15
ENSMUSG00000034538	Zfp418	protein_coding	232854	99.3661	2.81618	2.442e-15
ENSMUSG00000102420	Gm37464	TEC	0	103.978	7.48948	2.75522e-15
ENSMUSG00000006134	Crkl	protein_coding	12929	877.201	1.92284	2.85213e-15
ENSMUSG00000053877	Srcap	protein_coding	100043597	6143.11	1.64994	3.01346e-15
ENSMUSG00000068130	Zfp442	protein_coding	668923	167.404	2.17912	3.06331e-15
ENSMUSG00000098912	1500004A13Rik	lncRNA	319830	2828.89	1.65074	3.14061e-15
ENSMUSG00000021770	Samd8	protein_coding	67630	3851.67	2.84045	3.23986e-15
ENSMUSG00000034863	Ano8	protein_coding	382014	728.758	1.26846	3.29071e-15
ENSMUSG00000038248	Sobp	protein_coding	109205	2595.05	1.54091	3.29596e-15
ENSMUSG00000037697	Ddhd1	protein_coding	114874	1362.37	1.92082	3.43146e-15
ENSMUSG00000110444	Gm10033	protein_coding	378466	207.916	1.8247	3.50295e-15
ENSMUSG00000116995	Gm21926	transcribed_processed_pseudogene	0	212.38	1.74826	3.6246e-15
ENSMUSG00000022565	Plec	protein_coding	18810	6292.29	3.25012	3.87548e-15
ENSMUSG00000063810	Alms1	protein_coding	236266	578.505	1.68258	4.02668e-15
ENSMUSG00000043683	Fem1a	protein_coding	14154	1756.58	1.94616	4.09239e-15
ENSMUSG00000038729	Pakap	protein_coding	677884	2406.03	2.54469	4.18919e-15
ENSMUSG00000008206	Cers4	protein_coding	67260	1588.15	3.0423	4.24219e-15
ENSMUSG00000038331	Satb2	protein_coding	212712	156.697	2.97115	4.47118e-15
ENSMUSG00000051786	Tubgcp6	protein_coding	328580	631.152	1.69161	4.61668e-15
ENSMUSG00000040351	Ankib1	protein_coding	70797	1888.03	1.24494	4.80914e-15
ENSMUSG00000022708	Zbtb20	protein_coding	56490	60822.5	3.44609	4.81486e-15
ENSMUSG00000041781	Cpsf2	protein_coding	51786	1205.29	1.36077	4.97662e-15
ENSMUSG00000040152	Thbs1	protein_coding	21825	301.892	3.72908	5.07809e-15
ENSMUSG00000025949	Pikfyve	protein_coding	18711	1710.16	2.18122	5.09213e-15
ENSMUSG00000040297	Suco	protein_coding	226551	1009.45	2.21954	5.11514e-15
ENSMUSG00000037138	Aff3	protein_coding	16764	1939.98	2.01331	5.37939e-15
ENSMUSG00000012640	Zfp715	protein_coding	69930	530.692	1.45066	5.48683e-15
ENSMUSG00000005871	Apc	protein_coding	11789	39592.7	2.16581	6.10593e-15
ENSMUSG00000033126	Ybey	protein_coding	216119	111.747	2.15923	6.24585e-15
ENSMUSG00000097565	Gm26965	protein_coding	0	191.734	2.58442	6.59444e-15
ENSMUSG00000091971	Hspa1a	protein_coding	193740	510.981	2.39843	7.09758e-15
ENSMUSG00000050587	Lrrc4c	protein_coding	241568	1173.61	2.89956	7.15804e-15
ENSMUSG00000043384	Gprasp1	protein_coding	67298	13180.1	2.41388	7.75589e-15
ENSMUSG00000020300	Cpeb4	protein_coding	67579	5751.83	3.27034	8.50195e-15
ENSMUSG00000034158	Lrrc58	protein_coding	320184	15789.7	3.1957	9.13579e-15
ENSMUSG00000031592	Pcm1	protein_coding	18536	3818.03	1.53815	9.21976e-15
ENSMUSG00000050229	Pigm	protein_coding	67556	290.126	2.23638	9.25666e-15
ENSMUSG00000026434	Nucks1	protein_coding	98415	11377.7	4.37856	9.55063e-15
ENSMUSG00000051721	Wdcp	protein_coding	238037	174.264	1.83204	9.89844e-15
ENSMUSG00000029250	Polr2b	protein_coding	231329	1304.85	1.25469	1.05037e-14
ENSMUSG00000089872	Rps6kc1	protein_coding	320119	1052.86	1.56946	1.07401e-14
ENSMUSG00000050530	Fam171a1	protein_coding	269233	2000.78	1.8204	1.10683e-14
ENSMUSG00000069769	Msi2	protein_coding	76626	2881.58	3.73296	1.25937e-14
ENSMUSG00000027272	Ubr1	protein_coding	22222	1271.53	1.28431	1.36908e-14
ENSMUSG00000030469	Zfp719	protein_coding	210105	323.399	1.61824	1.48709e-14
ENSMUSG00000033732	Sf3b3	protein_coding	101943	1493.78	1.21999	1.64368e-14
ENSMUSG00000024853	Sf3b2	protein_coding	319322	3931.91	1.20975	1.85825e-14
ENSMUSG00000020841	Cpd	protein_coding	12874	2971.47	1.74736	1.95225e-14
ENSMUSG00000049550	Clip1	protein_coding	56430	3519.07	1.4236	2.11898e-14
ENSMUSG00000090877	Hspa1b	protein_coding	15511	870.469	2.36707	2.21868e-14
ENSMUSG00000030525	Chrna7	protein_coding	11441	1859.03	3.22331	2.25568e-14
ENSMUSG00000070565	Rasal2	protein_coding	226525	2013.48	2.73922	2.448e-14
ENSMUSG00000045657	Pcdhb10	protein_coding	93881	145.581	2.38533	2.6182e-14
ENSMUSG00000031816	Mthfsd	protein_coding	234814	429.898	1.72801	3.11144e-14
ENSMUSG00000039239	Tgfb2	protein_coding	21808	848.076	1.62945	3.16081e-14
ENSMUSG00000026082	Rev1	protein_coding	56210	734.924	1.40167	3.1807e-14
ENSMUSG00000039652	Cpeb3	protein_coding	208922	2031.51	3.64247	3.27398e-14
ENSMUSG00000016018	Mtrex	protein_coding	72198	803.126	1.16026	3.63732e-14
ENSMUSG00000046785	Epm2aip1	protein_coding	77781	4479.27	2.41541	3.65075e-14
ENSMUSG00000048304	Slitrk3	protein_coding	386750	2014.41	2.03493	3.69152e-14
ENSMUSG00000040423	Rc3h1	protein_coding	381305	2539.86	2.99299	3.76983e-14
ENSMUSG00000093219	Mir3113	miRNA	100526542	87.0881	2.16713	3.84664e-14
ENSMUSG00000049658	Bdp1	protein_coding	544971	2019.41	2.03334	4.03866e-14
ENSMUSG00000032076	Cadm1	protein_coding	54725	11596.9	3.50909	4.10434e-14
ENSMUSG00000062257	Opcml	protein_coding	330908	8182.51	2.46701	4.10471e-14
ENSMUSG00000002748	Baz1b	protein_coding	22385	2422.56	1.38292	4.19833e-14
ENSMUSG00000039738	Slx4	protein_coding	52864	1519.13	1.91691	4.20536e-14
ENSMUSG00000042447	Mios	protein_coding	252875	498.203	1.92529	4.20934e-14
ENSMUSG00000021911	Parg	protein_coding	26430	912.269	1.51442	4.29961e-14
ENSMUSG00000037610	Kcnmb2	protein_coding	72413	163.34	3.78199	4.54589e-14
ENSMUSG00000028991	Mtor	protein_coding	56717	2632	2.13971	4.86275e-14
ENSMUSG00000096014	Sox1	protein_coding	20664	600.996	1.84466	5.0018e-14
ENSMUSG00000062991	Nrg1	protein_coding	211323	385.532	2.58071	5.0695e-14
ENSMUSG00000066760	Psg16	protein_coding	26436	63.8764	3.5802	5.07846e-14
ENSMUSG00000081788	Gm5898	processed_pseudogene	0	1041.74	1.89277	5.14414e-14
ENSMUSG00000073664	Nbeal1	protein_coding	269198	1000.36	3.48241	5.30545e-14
ENSMUSG00000056014	A430033K04Rik	protein_coding	243308	201.083	1.68869	5.34778e-14
ENSMUSG00000083375	Gm15057	processed_pseudogene	0	103.85	2.85421	5.38685e-14
ENSMUSG00000052812	Atad2b	protein_coding	320817	1114.61	2.58908	5.44607e-14
ENSMUSG00000027799	Nbea	protein_coding	26422	11351.8	2.03893	5.90652e-14
ENSMUSG00000025224	Gbf1	protein_coding	107338	2131.58	1.54414	5.94571e-14
ENSMUSG00000034403	Pja1	protein_coding	18744	2517.92	1.30739	6.12519e-14
ENSMUSG00000083116	Gm13410	processed_pseudogene	0	88.8836	2.21216	6.26352e-14
ENSMUSG00000041846	Ppp4r3a	protein_coding	68734	1114.38	1.37879	6.29249e-14
ENSMUSG00000020189	Osbpl8	protein_coding	237542	4351.26	3.26541	6.62597e-14
ENSMUSG00000075316	Scn9a	protein_coding	20274	82.5229	2.43615	6.73218e-14
ENSMUSG00000001151	Pcnt	protein_coding	18541	851.044	1.92872	6.77775e-14
ENSMUSG00000068373	D430041D05Rik	protein_coding	241589	7721.39	1.79796	7.56998e-14
ENSMUSG00000052557	Gan	protein_coding	0	1508.79	2.06967	7.68121e-14
ENSMUSG00000111990	Gm47033	lncRNA	0	321.738	5.55535	8.03541e-14
ENSMUSG00000042035	Igsf3	protein_coding	78908	3460.36	2.06599	8.33436e-14
ENSMUSG00000016933	Plcg1	protein_coding	18803	1837.88	1.18018	8.6117e-14
ENSMUSG00000032640	Chsy1	protein_coding	269941	1504.54	2.70638	9.15865e-14
ENSMUSG00000006527	Sfmbt1	protein_coding	54650	483.982	2.02439	9.55614e-14
ENSMUSG00000019790	Stxbp5	protein_coding	78808	3235.77	2.72007	9.89538e-14
ENSMUSG00000022914	Brwd1	protein_coding	93871	4567.49	1.55272	1.06251e-13
ENSMUSG00000025326	Ube3a	protein_coding	22215	6130.89	3.32602	1.082e-13
ENSMUSG00000024493	Lars	protein_coding	107045	1463.3	1.41001	1.11771e-13
ENSMUSG00000090546	Cdr1	protein_coding	631990	158.517	4.06951	1.14888e-13
ENSMUSG00000046761	Fam83h	protein_coding	105732	237.019	2.83539	1.22237e-13
ENSMUSG00000050244	Heatr1	protein_coding	217995	450.874	1.53185	1.2262e-13
ENSMUSG00000081756	Gm12291	processed_pseudogene	0	143.891	2.72159	1.27053e-13
ENSMUSG00000024169	Ift140	protein_coding	106633	871.913	1.21725	1.27978e-13
ENSMUSG00000025437	Usp33	protein_coding	170822	2271.08	1.25583	1.38912e-13
ENSMUSG00000092868	Mir5113	miRNA	100628612	113.134	2.69168	1.39902e-13
ENSMUSG00000048379	Socs4	protein_coding	67296	558.653	2.80933	1.44977e-13
ENSMUSG00000106631	Gm42669	protein_coding	0	1202.18	2.41785	1.44977e-13
ENSMUSG00000043903	Zfp469	protein_coding	195209	894.557	2.93719	1.47133e-13
ENSMUSG00000059493	Nhs	protein_coding	195727	365.635	2.5967	1.48058e-13
ENSMUSG00000035236	Scai	protein_coding	320271	5229.3	4.03893	1.56078e-13
ENSMUSG00000049606	Zfp644	protein_coding	52397	1765.37	1.2427	1.5608e-13
ENSMUSG00000032293	Ireb2	protein_coding	64602	1988.5	1.84536	1.59768e-13
ENSMUSG00000021244	Ylpm1	protein_coding	56531	5887.78	1.72658	1.61644e-13
ENSMUSG00000039501	Znfx1	protein_coding	98999	1140.07	2.08767	1.66307e-13
ENSMUSG00000090946	Ccdc71l	protein_coding	72123	486.633	1.8813	1.66724e-13
ENSMUSG00000024109	Nrxn1	protein_coding	18189	14105.8	1.97679	1.68499e-13
ENSMUSG00000003929	Zfp81	protein_coding	224694	941.669	2.51357	1.72047e-13
ENSMUSG00000053907	Mat2a	protein_coding	232087	2396.18	1.6547	1.79402e-13
ENSMUSG00000022507	1810013L24Rik	protein_coding	69053	1689.67	2.33802	1.84796e-13
ENSMUSG00000041268	Dmxl2	protein_coding	235380	10014.9	2.29586	2.04152e-13
ENSMUSG00000034216	Vps18	protein_coding	228545	983.586	2.12324	2.10113e-13
ENSMUSG00000058152	Chsy3	protein_coding	78923	110.642	2.74195	2.16663e-13
ENSMUSG00000032116	Stt3a	protein_coding	16430	1384.44	2.70236	2.23154e-13
ENSMUSG00000089945	Pakap	protein_coding	677884	3001.4	2.25496	2.25459e-13
ENSMUSG00000043940	Wdfy3	protein_coding	72145	10789.7	2.089	2.31999e-13
ENSMUSG00000046449	Nexmif	protein_coding	245555	4045.22	1.728	2.36682e-13
ENSMUSG00000038773	Kdm3b	protein_coding	277250	1942.76	1.64418	2.52597e-13
ENSMUSG00000050064	Zfp697	protein_coding	242109	786.465	1.73212	2.74362e-13
ENSMUSG00000047141	Zfp654	protein_coding	72020	502.436	2.55024	2.76041e-13
ENSMUSG00000050890	Pdik1l	protein_coding	230809	365.384	1.46834	2.76041e-13
ENSMUSG00000042604	Kcna4	protein_coding	16492	1927.01	3.67026	2.85404e-13
ENSMUSG00000046230	Vps13a	protein_coding	271564	996.681	1.8526	3.01253e-13
ENSMUSG00000063077	Kif1b	protein_coding	16561	23965.6	1.69	3.06167e-13
ENSMUSG00000020721	Helz	protein_coding	78455	1770.49	1.77046	3.35923e-13
ENSMUSG00000002455	Prpf6	protein_coding	68879	1163.34	1.20156	3.60012e-13
ENSMUSG00000036333	Kidins220	protein_coding	77480	8942.19	1.1143	3.62396e-13
ENSMUSG00000029478	Ncor2	protein_coding	20602	5993.92	1.75174	3.70099e-13
ENSMUSG00000055204	Ankrd17	protein_coding	81702	4963.51	1.6758	3.79794e-13
ENSMUSG00000048550	Thnsl1	protein_coding	208967	434.472	1.90267	3.84501e-13
ENSMUSG00000026031	Cflar	protein_coding	12633	439.773	1.96754	3.87139e-13
ENSMUSG00000116802	Gm5165	lncRNA	102640673	123.213	2.08172	3.87139e-13
ENSMUSG00000030551	Nr2f2	protein_coding	11819	1076.33	1.86506	4.14781e-13
ENSMUSG00000046311	Zfp62	protein_coding	22720	525.268	1.4481	4.16081e-13
ENSMUSG00000038290	Smg6	protein_coding	103677	786.315	1.21903	4.46231e-13
ENSMUSG00000051390	Zbtb22	protein_coding	81630	430.438	2.14495	4.52541e-13
ENSMUSG00000032571	Pik3r4	protein_coding	75669	926.176	1.93198	5.16038e-13
ENSMUSG00000020607	Lratd1	protein_coding	105005	795.02	1.95822	5.49406e-13
ENSMUSG00000035067	Xkr6	protein_coding	219149	815.693	2.89525	5.59432e-13
ENSMUSG00000075592	Nynrin	protein_coding	277154	778.649	2.52077	5.71547e-13
ENSMUSG00000033964	Zbtb41	protein_coding	226470	2262.19	3.48878	5.77748e-13
ENSMUSG00000083405	Gm15725	transcribed_processed_pseudogene	0	6142.36	2.65945	5.84833e-13
ENSMUSG00000102336	Gm37233	lncRNA	0	89.3477	4.35642	5.84994e-13
ENSMUSG00000092679	Mir5129	miRNA	100628598	434.762	3.31981	5.91727e-13
ENSMUSG00000052533	Nup188	protein_coding	227699	500.146	1.32368	6.16534e-13
ENSMUSG00000022995	Enah	protein_coding	13800	5412.15	2.29213	6.30447e-13
ENSMUSG00000035051	Dhx57	protein_coding	106794	1466.75	1.50581	7.11499e-13
ENSMUSG00000068740	Celsr2	protein_coding	53883	10743.6	2.52011	7.21455e-13
ENSMUSG00000045515	Pou3f3	protein_coding	18993	3821.95	3.05008	7.35188e-13
ENSMUSG00000017418	Arl5b	protein_coding	75869	1044.5	3.36705	7.44265e-13
ENSMUSG00000034151	Zbbx	protein_coding	213234	145.766	4.86898	7.46287e-13
ENSMUSG00000044098	Rsbn1	protein_coding	229675	719.303	2.14148	7.46287e-13
ENSMUSG00000038267	Slc22a23	protein_coding	73102	1160.56	1.71431	7.57488e-13
ENSMUSG00000028226	Mmp16	protein_coding	17389	1269.04	2.29638	7.6009e-13
ENSMUSG00000103672	Gm37621	TEC	0	58.9588	4.11026	7.60463e-13
ENSMUSG00000097060	Gm26759	lncRNA	0	25.7761	5.11597	7.73093e-13
ENSMUSG00000034724	Cnot6l	protein_coding	231464	1365	2.93746	7.82773e-13
ENSMUSG00000019907	Ppp1r12a	protein_coding	17931	2531.3	1.69223	7.96074e-13
ENSMUSG00000040860	Crocc	protein_coding	230872	753.976	2.0463	8.12861e-13
ENSMUSG00000035007	Rundc1	protein_coding	217201	708.884	1.85459	8.36955e-13
ENSMUSG00000002799	Jag2	protein_coding	16450	568.79	1.60159	8.42275e-13
ENSMUSG00000037408	Cnnm4	protein_coding	94220	459.828	1.66545	9.03744e-13
ENSMUSG00000049036	Tmem121	protein_coding	69195	567.989	2.80348	9.20642e-13
ENSMUSG00000099072	Mir7673	miRNA	102466238	50.7079	7.44788	9.40019e-13
ENSMUSG00000021910	Nisch	protein_coding	64652	10803.4	1.39035	9.67684e-13
ENSMUSG00000045095	Magi1	protein_coding	14924	1520.3	1.41582	9.71069e-13
ENSMUSG00000035284	Vps13c	protein_coding	320528	2230.85	2.16672	9.80791e-13
ENSMUSG00000026083	Eif5b	protein_coding	226982	1893.57	1.50684	9.98046e-13
ENSMUSG00000049323	Smcr8	protein_coding	237782	1152.77	2.15348	1.01148e-12
ENSMUSG00000057551	Zfp317	protein_coding	244713	554.136	1.30391	1.02503e-12
ENSMUSG00000034525	Ice1	protein_coding	218333	4883.23	1.56293	1.03053e-12
ENSMUSG00000106678	Gm43457	TEC	0	55.4859	4.35179	1.044e-12
ENSMUSG00000042055	Wdr11	protein_coding	207425	661.277	1.25695	1.07283e-12
ENSMUSG00000030077	Chl1	protein_coding	12661	19402.5	3.20689	1.0888e-12
ENSMUSG00000075591	Gm10874	lncRNA	100303731	67.6664	3.39076	1.09244e-12
ENSMUSG00000009418	Nav1	protein_coding	215690	17796.2	1.75266	1.09381e-12
ENSMUSG00000079083	Jrkl	protein_coding	77532	188.369	1.53228	1.10508e-12
ENSMUSG00000063364	3300002I08Rik	protein_coding	69277	123.104	1.68149	1.15323e-12
ENSMUSG00000040025	Ythdf2	protein_coding	213541	790.688	1.28035	1.26721e-12
ENSMUSG00000040372	Gpr63	protein_coding	81006	271.953	2.14245	1.26721e-12
ENSMUSG00000085566	A730017L22Rik	lncRNA	0	783.236	2.39493	1.28548e-12
ENSMUSG00000039262	Prrc2b	protein_coding	227723	19431.2	1.42755	1.31134e-12
ENSMUSG00000034957	Cebpa	protein_coding	12606	169.97	1.8295	1.31703e-12
ENSMUSG00000103845	Gm19026	processed_pseudogene	0	378.695	1.44758	1.32454e-12
ENSMUSG00000029108	Pcdh7	protein_coding	54216	2728.43	2.10885	1.33835e-12
ENSMUSG00000039852	Rere	protein_coding	68703	4530.91	1.34711	1.35513e-12
ENSMUSG00000044807	Zfp354c	protein_coding	30944	1098.4	1.04938	1.40578e-12
ENSMUSG00000071669	Snx29	protein_coding	74478	419.975	1.22736	1.4218e-12
ENSMUSG00000047248	C2cd3	protein_coding	277939	712.056	1.67166	1.44007e-12
ENSMUSG00000051379	Flrt3	protein_coding	71436	813.793	1.75383	1.51723e-12
ENSMUSG00000102692	Dchs2	protein_coding	100534287	928.609	3.4162	1.53681e-12
ENSMUSG00000043535	Setx	protein_coding	269254	2507.07	1.72447	1.59761e-12
ENSMUSG00000036822	Topors	protein_coding	106021	584.617	1.34626	1.59764e-12
ENSMUSG00000005371	Fbxo11	protein_coding	225055	2411	1.40737	1.63405e-12
ENSMUSG00000024081	Cebpz	protein_coding	12607	731.282	1.6666	1.6787e-12
ENSMUSG00000051339	2900026A02Rik	protein_coding	243219	2839.61	2.96038	1.75546e-12
ENSMUSG00000047003	Zfp41	protein_coding	22701	612.371	2.28816	1.76516e-12
ENSMUSG00000043252	Tmem64	protein_coding	100201	330.237	2.44362	1.77277e-12
ENSMUSG00000023009	Nckap5l	protein_coding	380969	677.88	1.13243	1.84316e-12
ENSMUSG00000056019	Zfp709	protein_coding	236193	116.686	2.14995	1.84316e-12
ENSMUSG00000054409	Tmem74	protein_coding	239408	740.757	1.57576	1.88417e-12
ENSMUSG00000049878	Rlf	protein_coding	109263	1379.97	1.89441	1.88701e-12
ENSMUSG00000038429	Usp5	protein_coding	22225	1900.67	1.20228	1.93564e-12
ENSMUSG00000035569	Ankrd11	protein_coding	77087	11076.8	2.0323	2.08365e-12
ENSMUSG00000042453	Reln	protein_coding	19699	6113.08	2.23599	2.12362e-12
ENSMUSG00000052137	Rbm12b2	protein_coding	77604	708.744	1.89446	2.17863e-12
ENSMUSG00000015879	Fam184b	protein_coding	58227	418.717	1.58323	2.18822e-12
ENSMUSG00000074505	Fat3	protein_coding	270120	5002.42	2.60187	2.18945e-12
ENSMUSG00000030209	Grin2b	protein_coding	14812	37535.3	2.49361	2.26751e-12
ENSMUSG00000050332	Amer1	protein_coding	72345	808.039	1.99966	2.27509e-12
ENSMUSG00000031229	Atrx	protein_coding	22589	7231.5	2.03858	2.3309e-12
ENSMUSG00000036306	Lzts1	protein_coding	211134	801.841	1.62648	2.35269e-12
ENSMUSG00000074671	Tspyl3	protein_coding	241732	211.781	1.7529	2.39128e-12
ENSMUSG00000034022	Cpsf1	protein_coding	94230	589.72	1.401	2.47535e-12
ENSMUSG00000051790	Nlgn2	protein_coding	216856	7005.62	2.07513	2.5148e-12
ENSMUSG00000046658	Zfp316	protein_coding	54201	950.85	1.40119	2.5167e-12
ENSMUSG00000030554	Synm	protein_coding	233335	1215.28	1.73178	2.61727e-12
ENSMUSG00000039046	Usp6nl	protein_coding	98910	643.119	2.00018	2.65125e-12
ENSMUSG00000039697	Ncoa7	protein_coding	211329	2446.43	2.84035	2.73564e-12
ENSMUSG00000031391	L1cam	protein_coding	16728	7408.88	1.55363	2.8615e-12
ENSMUSG00000021221	Dpf3	protein_coding	70127	629.462	1.65546	2.88756e-12
ENSMUSG00000047648	Fbxo30	protein_coding	71865	439.176	3.23529	2.90753e-12
ENSMUSG00000084516	Mir1902	miRNA	100316678	52.1899	3.83212	2.9572e-12
ENSMUSG00000065840	Gm25187	snoRNA	115489592	24.9865	5.23473	3.28554e-12
ENSMUSG00000032475	Nck1	protein_coding	17973	288.3	1.93171	3.30085e-12
ENSMUSG00000026867	Gapvd1	protein_coding	66691	2789.66	1.22164	3.32255e-12
ENSMUSG00000015697	Setdb1	protein_coding	84505	1027.27	1.48076	3.52588e-12
ENSMUSG00000038518	Jarid2	protein_coding	16468	1096.75	1.78583	3.60469e-12
ENSMUSG00000028452	Vcp	protein_coding	269523	6469.29	1.44814	3.62155e-12
ENSMUSG00000074622	Mafb	protein_coding	16658	317.614	1.84742	3.81105e-12
ENSMUSG00000036218	Pdzrn4	protein_coding	239618	180.76	2.10778	3.8484e-12
ENSMUSG00000024566	Atp9b	protein_coding	50771	984.384	0.995361	3.85018e-12
ENSMUSG00000038077	Kcna6	protein_coding	16494	2597.44	2.2913	3.86554e-12
ENSMUSG00000026748	Plxdc2	protein_coding	67448	1156.96	2.36287	3.97222e-12
ENSMUSG00000031561	Tenm3	protein_coding	23965	3708.09	2.11243	4.34954e-12
ENSMUSG00000090641	Zfp712	protein_coding	78251	148.536	2.13422	4.50522e-12
ENSMUSG00000006464	Bbs1	protein_coding	52028	741.639	2.08724	4.71527e-12
ENSMUSG00000101013	A630072M18Rik	lncRNA	320770	224.934	1.77794	4.73332e-12
ENSMUSG00000019971	Cep290	protein_coding	216274	518.443	2.25818	4.77537e-12
ENSMUSG00000072875	Gpr27	protein_coding	14761	1165.94	1.78107	4.80177e-12
ENSMUSG00000040383	Aqr	protein_coding	11834	828.767	1.61708	4.82578e-12
ENSMUSG00000028402	Mpdz	protein_coding	17475	1272.3	1.90009	4.84998e-12
ENSMUSG00000046441	Cmtr2	protein_coding	234728	152.371	1.78167	4.91971e-12
ENSMUSG00000060733	Ipmk	protein_coding	69718	638.79	1.59484	4.95139e-12
ENSMUSG00000041624	Gucy1a2	protein_coding	234889	626.633	2.81799	5.07554e-12
ENSMUSG00000039801	Cplane1	protein_coding	73692	1587.51	1.14212	5.32144e-12
ENSMUSG00000043467	Zbtb37	protein_coding	240869	2171.2	3.59725	5.47896e-12
ENSMUSG00000019888	Mgat4c	protein_coding	67569	951.314	4.17171	5.74954e-12
ENSMUSG00000022151	Ttc33	protein_coding	67515	391.01	1.99085	5.83717e-12
ENSMUSG00000025997	Ikzf2	protein_coding	22779	107.053	2.46733	5.87129e-12
ENSMUSG00000045083	Lingo2	protein_coding	242384	404.794	2.04174	5.996e-12
ENSMUSG00000069755	Zfp125	transcribed_unprocessed_pseudogene	0	519.029	3.56335	6.01002e-12
ENSMUSG00000111375	Btbd8	protein_coding	100503185	3795.25	2.32294	6.04648e-12
ENSMUSG00000038145	Snrk	protein_coding	20623	2702.94	1.90596	6.06645e-12
ENSMUSG00000075502	Kbtbd6	protein_coding	432879	174.562	1.92641	6.06645e-12
ENSMUSG00000033253	Szt2	protein_coding	230676	725.666	1.76286	6.09922e-12
ENSMUSG00000039542	Ncam1	protein_coding	17967	33951.2	3.24225	6.23699e-12
ENSMUSG00000104279	Gm38300	TEC	0	43.8744	2.70382	6.42296e-12
ENSMUSG00000037234	Hook3	protein_coding	320191	5925.31	3.59619	6.6364e-12
ENSMUSG00000107476	Zfp862-ps	transcribed_unitary_pseudogene	58894	557.117	2.03829	6.74657e-12
ENSMUSG00000026219	Trip12	protein_coding	14897	4240.1	1.38109	6.93284e-12
ENSMUSG00000022000	Zc3h13	protein_coding	67302	2549.25	1.61479	6.93907e-12
ENSMUSG00000022443	Myh9	protein_coding	17886	4398.33	2.34543	6.96333e-12
ENSMUSG00000020220	Vps13d	protein_coding	230895	5971.58	2.5552	7.04663e-12
ENSMUSG00000007029	Vars	protein_coding	22321	791.657	1.22602	7.59879e-12
ENSMUSG00000027806	Tsc22d2	protein_coding	72033	1888.31	2.17499	7.63679e-12
ENSMUSG00000037416	Dmxl1	protein_coding	240283	2205.5	2.52093	7.91649e-12
ENSMUSG00000057134	Ado	protein_coding	211488	811.406	1.42015	8.04924e-12
ENSMUSG00000020716	Nf1	protein_coding	18015	6138.91	2.23255	8.09407e-12
ENSMUSG00000028382	Ptbp3	protein_coding	230257	651.336	2.81644	8.12921e-12
ENSMUSG00000046561	Arsj	protein_coding	271970	35.6818	3.75089	8.48313e-12
ENSMUSG00000004383	Large1	protein_coding	16795	4042.46	1.79515	8.71205e-12
ENSMUSG00000036282	Naa30	protein_coding	70646	1183.37	3.43343	8.71852e-12
ENSMUSG00000031673	Cdh11	protein_coding	12552	2284.41	2.06959	8.73372e-12
ENSMUSG00000025958	Creb1	protein_coding	12912	1173.39	1.77546	8.7755e-12
ENSMUSG00000021701	Plk2	protein_coding	20620	1715.76	1.19301	9.31097e-12
ENSMUSG00000031227	Magee1	protein_coding	107528	2290.45	1.8856	9.33929e-12
ENSMUSG00000098506	Phf20-ps	processed_pseudogene	0	158.175	1.73847	9.44498e-12
ENSMUSG00000023026	Dip2b	protein_coding	239667	1895.27	1.74001	9.56968e-12
ENSMUSG00000030980	Knop1	protein_coding	66356	998.647	1.45817	9.69075e-12
ENSMUSG00000078671	Chd2	protein_coding	244059	1871.47	1.40845	9.70205e-12
ENSMUSG00000054280	Prr14l	protein_coding	215476	2467.98	2.20223	9.8106e-12
ENSMUSG00000067150	Xpo5	protein_coding	72322	827.386	1.21329	1.06312e-11
ENSMUSG00000006586	Runx1t1	protein_coding	12395	2630.79	3.46234	1.12058e-11
ENSMUSG00000039789	Zfp597	protein_coding	71063	477.651	1.763	1.12356e-11
ENSMUSG00000050714	Zbtb26	protein_coding	320633	241.039	2.46019	1.12731e-11
ENSMUSG00000063550	Nup98	protein_coding	269966	754.453	1.18318	1.17437e-11
ENSMUSG00000019943	Atp2b1	protein_coding	67972	11238.8	1.65951	1.17468e-11
ENSMUSG00000044452	Zfp507	protein_coding	668501	607.819	1.61655	1.19505e-11
ENSMUSG00000020532	Acaca	protein_coding	107476	3766.87	1.3751	1.21507e-11
ENSMUSG00000044864	Ankrd50	protein_coding	99696	2965.39	2.6423	1.22893e-11
ENSMUSG00000030068	Gm20696	protein_coding	0	304.441	2.68321	1.24145e-11
ENSMUSG00000027678	Ncoa3	protein_coding	17979	1330.69	1.58031	1.26332e-11
ENSMUSG00000045174	Amer3	protein_coding	211383	1361.12	2.14466	1.26365e-11
ENSMUSG00000034163	Zfc3h1	protein_coding	216345	1329.51	1.69654	1.2658e-11
ENSMUSG00000039509	Nup133	protein_coding	234865	411.914	1.32407	1.29678e-11
ENSMUSG00000038170	Pde4dip	protein_coding	83679	9460.59	1.82499	1.32454e-11
ENSMUSG00000039716	Dock3	protein_coding	208869	2599.67	1.80877	1.34387e-11
ENSMUSG00000071753	Cdr1os	lncRNA	331424	20422.8	3.16833	1.34387e-11
ENSMUSG00000025375	Aatk	protein_coding	11302	3441.26	2.24238	1.49614e-11
ENSMUSG00000095325	Zfp870	protein_coding	240066	194.154	1.40713	1.50007e-11
ENSMUSG00000044365	Cxxc4	protein_coding	319478	462.297	3.25547	1.5009e-11
ENSMUSG00000026113	Inpp4a	protein_coding	269180	3103.76	2.00593	1.51968e-11
ENSMUSG00000103483	Gm20162	processed_pseudogene	0	27.5189	4.7818	1.56666e-11
ENSMUSG00000033054	Npat	protein_coding	244879	444.07	1.66326	1.60523e-11
ENSMUSG00000029202	Pds5a	protein_coding	71521	1401.47	1.83981	1.61446e-11
ENSMUSG00000032405	Pias1	protein_coding	56469	634.382	1.82186	1.68466e-11
ENSMUSG00000063894	Zkscan8	protein_coding	93681	462.743	2.14837	1.69056e-11
ENSMUSG00000030930	Chst15	protein_coding	77590	562.007	1.70299	1.72563e-11
ENSMUSG00000049717	Lig4	protein_coding	319583	250.557	1.28032	1.80596e-11
ENSMUSG00000073179	Gm10478	pseudogene	0	53.8241	5.4431	1.91086e-11
ENSMUSG00000050310	Rictor	protein_coding	78757	1255.7	1.84239	1.92744e-11
ENSMUSG00000057637	Prdm2	protein_coding	110593	1467.31	1.16447	1.94518e-11
ENSMUSG00000025209	Twnk	protein_coding	226153	386.628	1.79112	1.94927e-11
ENSMUSG00000004099	Dnmt1	protein_coding	13433	1730.4	1.89828	2.14582e-11
ENSMUSG00000092060	Bend4	protein_coding	666938	691.046	2.7701	2.21637e-11
ENSMUSG00000031310	Zmym3	protein_coding	56364	1448.95	1.29733	2.22741e-11
ENSMUSG00000027180	Fbxo3	protein_coding	57443	1354.41	2.47237	2.26668e-11
ENSMUSG00000089670	Gm16581	processed_pseudogene	0	162.417	1.86055	2.27266e-11
ENSMUSG00000063146	Clip2	protein_coding	269713	4287.96	1.41674	2.29031e-11
ENSMUSG00000031295	Phka2	protein_coding	110094	202.24	2.0027	2.33887e-11
ENSMUSG00000041540	Sox5	protein_coding	20678	671.463	2.48269	2.37336e-11
ENSMUSG00000051599	Pcdhb2	protein_coding	93873	158.375	2.51694	2.45574e-11
ENSMUSG00000071369	Map3k5	protein_coding	26408	311.458	1.68674	2.53465e-11
ENSMUSG00000056755	Grm7	protein_coding	108073	976.158	1.60482	2.56886e-11
ENSMUSG00000029657	Hsph1	protein_coding	15505	3262.59	1.38655	2.61036e-11
ENSMUSG00000025959	Klf7	protein_coding	93691	3365.11	1.81011	2.65366e-11
ENSMUSG00000021974	Fgf9	protein_coding	14180	256.271	2.73549	2.6545e-11
ENSMUSG00000092544	Gm20422	protein_coding	0	159.713	1.54609	2.69331e-11
ENSMUSG00000042308	Setd1a	protein_coding	233904	1278.64	1.01833	2.73314e-11
ENSMUSG00000066324	Bpnt2	protein_coding	242291	5577.7	3.50608	2.73939e-11
ENSMUSG00000020986	Sec23a	protein_coding	20334	4421.92	3.13473	2.74593e-11
ENSMUSG00000034333	Zbed4	protein_coding	223773	587.427	1.85164	2.77637e-11
ENSMUSG00000029924	Slc37a3	protein_coding	72144	1241.15	1.4702	2.87204e-11
ENSMUSG00000051242	Pcdhb9	protein_coding	93880	204.3	1.71301	2.95832e-11
ENSMUSG00000025810	Nrp1	protein_coding	18186	5561.75	1.55771	2.99845e-11
ENSMUSG00000046876	Atxn1	protein_coding	20238	3892.36	3.01385	3.00143e-11
ENSMUSG00000022607	Ptk2	protein_coding	14083	2389.3	1.09985	3.02113e-11
ENSMUSG00000105867	Gm42517	protein_coding	115490131	579.257	2.01374	3.02113e-11
ENSMUSG00000046111	Cep295	protein_coding	319675	748.781	1.23539	3.09445e-11
ENSMUSG00000024219	Anks1	protein_coding	224650	703.011	1.62029	3.11007e-11
ENSMUSG00000087598	Zfp111	protein_coding	56707	302.139	2.57185	3.16718e-11
ENSMUSG00000007827	Ankrd26	protein_coding	232339	430.384	1.1951	3.21744e-11
ENSMUSG00000035898	Uba6	protein_coding	231380	597.01	2.30914	3.27492e-11
ENSMUSG00000036863	Syde2	protein_coding	214804	193.746	2.09029	3.37664e-11
ENSMUSG00000040506	Ambra1	protein_coding	228361	1053.37	1.38185	3.43837e-11
ENSMUSG00000041695	Kcnj2	protein_coding	16518	320.649	3.59392	3.64415e-11
ENSMUSG00000068959	Zfp619	protein_coding	70227	90.6682	1.92692	3.78245e-11
ENSMUSG00000026610	Esrrg	protein_coding	26381	147.652	2.85496	3.84799e-11
ENSMUSG00000053477	Tcf4	protein_coding	21413	21701	2.93472	3.87861e-11
ENSMUSG00000042857	Gm9776	lncRNA	328309	73.5021	2.5631	4.062e-11
ENSMUSG00000025812	Pard3	protein_coding	93742	891.156	1.2756	4.25332e-11
ENSMUSG00000049252	Lrp1b	protein_coding	94217	2198.86	2.5121	4.25862e-11
ENSMUSG00000093445	Lrch4	protein_coding	231798	121.376	1.56844	4.29099e-11
ENSMUSG00000036893	Ehmt1	protein_coding	77683	1516.46	1.46921	4.32637e-11
ENSMUSG00000054874	Pcnx3	protein_coding	104401	1434.73	1.71879	4.37237e-11
ENSMUSG00000049739	Zfp646	protein_coding	233905	875.283	1.66896	4.43632e-11
ENSMUSG00000021918	Nek4	protein_coding	23955	563.886	2.73789	4.43999e-11
ENSMUSG00000036641	Ccdc148	protein_coding	227933	643.382	2.88218	4.54284e-11
ENSMUSG00000025880	Smad7	protein_coding	17131	294.931	2.24922	4.54448e-11
ENSMUSG00000042851	Zc3h6	protein_coding	78751	434.104	1.89629	4.67481e-11
ENSMUSG00000039968	Rsbn1l	protein_coding	242860	635.079	1.8616	4.80598e-11
ENSMUSG00000031826	Usp10	protein_coding	22224	833.733	1.15065	4.8766e-11
ENSMUSG00000029004	Kmt2e	protein_coding	69188	3377.63	1.38674	5.03568e-11
ENSMUSG00000059890	Ube4a	protein_coding	140630	2156.16	2.06043	5.04889e-11
ENSMUSG00000073716	Gm13241	processed_pseudogene	0	73.3623	1.79259	5.54352e-11
ENSMUSG00000024393	Prrc2a	protein_coding	53761	12572.8	1.68434	5.61077e-11
ENSMUSG00000113662	Gm35558	TEC	0	106.633	2.10597	5.66977e-11
ENSMUSG00000070802	Pnmal2	protein_coding	434128	5726.04	2.03932	5.68846e-11
ENSMUSG00000048118	Arid4a	protein_coding	238247	1241.97	1.84775	5.80584e-11
ENSMUSG00000087221	BC037032	lncRNA	0	61.5448	2.77093	5.96981e-11
ENSMUSG00000034218	Atm	protein_coding	11920	697.705	1.8243	6.07549e-11
ENSMUSG00000025982	Sf3b1	protein_coding	81898	3887.58	1.3723	6.38255e-11
ENSMUSG00000042487	Leo1	protein_coding	235497	622.415	1.29157	6.38255e-11
ENSMUSG00000062202	Btbd9	protein_coding	224671	1377.48	1.60422	6.38279e-11
ENSMUSG00000051705	Senp8	protein_coding	71599	141.848	1.85565	6.6282e-11
ENSMUSG00000113288	Gm47982	TEC	0	98.7836	4.80056	6.62962e-11
ENSMUSG00000032582	Rbm6	protein_coding	19654	1167.45	1.09836	6.70235e-11
ENSMUSG00000038910	Plcl2	protein_coding	224860	1069.13	2.18259	6.7412e-11
ENSMUSG00000035456	Prdm8	protein_coding	77630	1146.54	1.30312	6.99369e-11
ENSMUSG00000056476	Med12l	protein_coding	329650	1480.87	2.36163	7.0002e-11
ENSMUSG00000024542	Cep192	protein_coding	70799	409.623	1.46417	7.12056e-11
ENSMUSG00000109812	Gm45640	TEC	0	116.604	2.94803	7.72586e-11
ENSMUSG00000046138	9930021J03Rik	protein_coding	240613	1182.86	1.20487	7.7359e-11
ENSMUSG00000005148	Klf5	protein_coding	12224	180.671	3.09764	8.06016e-11
ENSMUSG00000113111	Gm7754	processed_pseudogene	0	22.6649	5.43654	8.1274e-11
ENSMUSG00000022120	Obi1	protein_coding	72486	191.493	1.5665	8.50105e-11
ENSMUSG00000047036	Zfp445	protein_coding	235682	2710.71	1.14178	8.93527e-11
ENSMUSG00000001424	Snd1	protein_coding	56463	1291.59	1.25589	9.18488e-11
ENSMUSG00000096233	Gm13238	processed_pseudogene	236069	80.279	1.76121	9.22886e-11
ENSMUSG00000047126	Cltc	protein_coding	67300	13862.5	2.01206	9.23245e-11
ENSMUSG00000034648	Lrrn1	protein_coding	16979	1623.82	1.98683	9.50529e-11
ENSMUSG00000062115	Rai1	protein_coding	19377	3007.51	1.66757	9.59143e-11
ENSMUSG00000038102	Trappc11	protein_coding	320714	1094.37	1.12456	9.69458e-11
ENSMUSG00000023025	Larp4	protein_coding	207214	1561.26	2.5421	9.97981e-11
ENSMUSG00000050663	Trhde	protein_coding	237553	426.177	2.65178	1.00136e-10
ENSMUSG00000014426	Map3k4	protein_coding	26407	1473.01	1.54001	1.00327e-10
ENSMUSG00000089824	Rbm12	protein_coding	75710	741.305	2.38639	1.00327e-10
ENSMUSG00000056537	Rlim	protein_coding	19820	3262.96	2.34141	1.00626e-10
ENSMUSG00000060862	Zbtb40	protein_coding	230848	300.267	1.97561	1.01598e-10
ENSMUSG00000033396	Spg11	protein_coding	214585	866.266	1.60981	1.02859e-10
ENSMUSG00000055319	Sec23ip	protein_coding	207352	814.74	1.10031	1.03714e-10
ENSMUSG00000039634	Zfp189	protein_coding	230162	160.11	1.26328	1.0528e-10
ENSMUSG00000033768	Nrxn2	protein_coding	18190	13153.8	1.4999	1.05799e-10
ENSMUSG00000021010	Npas3	protein_coding	27386	1985.35	2.94386	1.06189e-10
ENSMUSG00000054808	Actn4	protein_coding	60595	1690.88	1.04168	1.06269e-10
ENSMUSG00000058881	Zfp516	protein_coding	329003	685.217	2.65899	1.07666e-10
ENSMUSG00000047409	Ctdspl	protein_coding	69274	250.375	1.8525	1.09519e-10
ENSMUSG00000024759	Atl3	protein_coding	109168	540.37	1.8077	1.09694e-10
ENSMUSG00000096856	Gm10778	protein_coding	100233208	115.241	1.5317	1.12139e-10
ENSMUSG00000003039	Fam32a	protein_coding	67922	1089.79	1.40238	1.18448e-10
ENSMUSG00000024589	Nedd4l	protein_coding	83814	2538.9	1.18135	1.23327e-10
ENSMUSG00000034252	Senp6	protein_coding	215351	1516.06	1.45958	1.26763e-10
ENSMUSG00000039191	Rbpj	protein_coding	19664	509.964	1.79753	1.27444e-10
ENSMUSG00000094002	Gm9866	lncRNA	636791	177.678	2.50267	1.34952e-10
ENSMUSG00000097207	6030443J06Rik	lncRNA	320719	39.552	3.61672	1.39229e-10
ENSMUSG00000022195	6030458C11Rik	protein_coding	77877	520.195	1.83513	1.42114e-10
ENSMUSG00000029708	Gcc1	protein_coding	74375	609.204	1.79726	1.4245e-10
ENSMUSG00000020329	Polrmt	protein_coding	216151	326.372	1.19814	1.42826e-10
ENSMUSG00000049100	Pcdh10	protein_coding	18526	3567.6	2.11837	1.44773e-10
ENSMUSG00000026718	Stam	protein_coding	20844	1657.02	2.73852	1.45537e-10
ENSMUSG00000027692	Tnik	protein_coding	665113	6835.8	1.5949	1.46478e-10
ENSMUSG00000030967	Zranb1	protein_coding	360216	974.725	1.24313	1.4831e-10
ENSMUSG00000038545	Cul7	protein_coding	66515	990.982	1.41538	1.51903e-10
ENSMUSG00000069184	Zfp72	protein_coding	238722	126.143	2.18355	1.57559e-10
ENSMUSG00000108815	Gm49388	protein_coding	0	1086.01	1.00146	1.62269e-10
ENSMUSG00000030172	Erc1	protein_coding	111173	6637.63	1.69073	1.68957e-10
ENSMUSG00000033323	Ctdp1	protein_coding	67655	473.763	1.44599	1.73717e-10
ENSMUSG00000026384	Ptpn4	protein_coding	19258	2293.57	2.40792	1.80197e-10
ENSMUSG00000037331	Larp1	protein_coding	73158	4114.11	1.52313	1.82852e-10
ENSMUSG00000045639	Zfp629	protein_coding	320683	817.099	1.76424	1.85866e-10
ENSMUSG00000067931	Zfp948	protein_coding	381066	369.555	1.73511	1.85866e-10
ENSMUSG00000089375	Snord107	snoRNA	115486845	37.7652	4.19825	1.87178e-10
ENSMUSG00000035158	Mitf	protein_coding	17342	73.0774	2.76772	1.89731e-10
ENSMUSG00000117942	Maskbp3	protein_coding	0	250.992	1.33317	1.9808e-10
ENSMUSG00000045519	Zfp560	protein_coding	434377	196.301	1.81463	2.01188e-10
ENSMUSG00000049657	Zbtb5	protein_coding	230119	525.901	1.5946	2.04749e-10
ENSMUSG00000008305	Tle1	protein_coding	21885	1277.76	2.13983	2.05237e-10
ENSMUSG00000003234	Abcf3	protein_coding	27406	429.333	1.08107	2.0706e-10
ENSMUSG00000074582	Arfgef2	protein_coding	99371	1172.31	1.56526	2.09381e-10
ENSMUSG00000034342	Cbl	protein_coding	12402	2280.53	1.38728	2.15032e-10
ENSMUSG00000052302	Tbc1d30	protein_coding	74694	954.941	1.53557	2.15729e-10
ENSMUSG00000020899	Pfas	protein_coding	237823	553.891	1.64545	2.27826e-10
ENSMUSG00000070520	Nsmce3	protein_coding	66647	509.104	1.99611	2.31305e-10
ENSMUSG00000025332	Kdm5c	protein_coding	20591	2016.87	1.6059	2.43874e-10
ENSMUSG00000003752	Itpkc	protein_coding	233011	199.603	1.77862	2.45494e-10
ENSMUSG00000023961	Enpp4	protein_coding	224794	192.514	1.84291	2.48614e-10
ENSMUSG00000063047	Zfp780b	protein_coding	338354	493.533	1.48892	2.48711e-10
ENSMUSG00000026640	Plxna2	protein_coding	18845	6602.05	1.16889	2.5032e-10
ENSMUSG00000049576	Zfa-ps	transcribed_processed_pseudogene	22639	65.4596	2.9888	2.57386e-10
ENSMUSG00000042426	Dhx29	protein_coding	218629	722.496	1.19998	2.58842e-10
ENSMUSG00000057378	Ryr3	protein_coding	20192	1888.75	1.68688	2.70299e-10
ENSMUSG00000051375	Pcdh1	protein_coding	75599	9395.78	1.92832	2.71147e-10
ENSMUSG00000021366	Hivep1	protein_coding	110521	2290.84	2.33897	2.76916e-10
ENSMUSG00000033902	Mapkbp1	protein_coding	26390	1952.89	1.41749	2.77013e-10
ENSMUSG00000033854	Kcnk10	protein_coding	72258	1251.14	1.7195	2.87676e-10
ENSMUSG00000039637	Coro7	protein_coding	78885	690.321	1.43903	2.87949e-10
ENSMUSG00000098381	Mir7225	miRNA	102466229	104.95	1.90632	3.02906e-10
ENSMUSG00000030811	Fbxl19	protein_coding	233902	1522.16	1.41053	3.10413e-10
ENSMUSG00000029345	Tfip11	protein_coding	54723	520.396	1.22177	3.11421e-10
ENSMUSG00000091474	2610021A01Rik	protein_coding	0	274.372	1.121	3.12162e-10
ENSMUSG00000078517	Emc1	protein_coding	230866	1429.37	1.26315	3.14125e-10
ENSMUSG00000035093	Secisbp2l	protein_coding	70354	3484.99	1.2688	3.30175e-10
ENSMUSG00000022194	Pabpn1	protein_coding	54196	1795.61	2.11624	3.3122e-10
ENSMUSG00000068270	Shroom4	protein_coding	208431	123.28	2.57521	3.32267e-10
ENSMUSG00000029720	Gm20605	protein_coding	0	134.827	1.5564	3.34498e-10
ENSMUSG00000034601	2700049A03Rik	protein_coding	76967	152.77	1.45711	3.4173e-10
ENSMUSG00000093536	Smim17	protein_coding	100042450	241.629	3.42999	3.5683e-10
ENSMUSG00000022568	Scrib	protein_coding	105782	737.103	1.29268	3.752e-10
ENSMUSG00000032410	Xrn1	protein_coding	24127	823.871	1.70594	3.80774e-10
ENSMUSG00000047085	Lrrc4b	protein_coding	272381	6702.74	2.04119	3.8397e-10
ENSMUSG00000046699	Slitrk4	protein_coding	245446	1293.73	2.95393	3.86191e-10
ENSMUSG00000033569	Adgrb3	protein_coding	210933	1550.32	1.42464	3.92079e-10
ENSMUSG00000032531	Amotl2	protein_coding	56332	880.095	2.30709	3.97171e-10
ENSMUSG00000028530	Jak1	protein_coding	16451	3339.04	1.45534	4.00838e-10
ENSMUSG00000041408	Wapl	protein_coding	218914	1341.37	1.60973	4.32543e-10
ENSMUSG00000041702	Btbd7	protein_coding	238386	905.898	1.81977	4.37645e-10
ENSMUSG00000033565	Rbfox2	protein_coding	93686	7012.17	2.16558	4.39779e-10
ENSMUSG00000039990	Edrf1	protein_coding	214764	618.909	1.30791	4.40598e-10
ENSMUSG00000087141	Plcxd2	protein_coding	433022	1012.83	1.62192	4.53824e-10
ENSMUSG00000036427	Gpi1	protein_coding	14751	7456.19	2.23807	4.65138e-10
ENSMUSG00000034755	Pcdh11x	protein_coding	245578	707.628	3.03797	4.69536e-10
ENSMUSG00000075272	Ttc30a2	protein_coding	620631	155.364	1.47399	4.7505e-10
ENSMUSG00000061898	Rbak	protein_coding	57782	377.765	1.40452	4.79707e-10
ENSMUSG00000026950	Neb	protein_coding	17996	1582.84	2.4763	4.81018e-10
ENSMUSG00000048696	Mex3d	protein_coding	237400	1317.08	1.97929	4.83265e-10
ENSMUSG00000031386	Hcfc1	protein_coding	15161	3377.98	1.66317	4.83738e-10
ENSMUSG00000039840	Epg5	protein_coding	0	1434.11	2.26106	4.87094e-10
ENSMUSG00000031314	Taf1	protein_coding	270627	2478.43	1.29112	4.94115e-10
ENSMUSG00000026443	Lrrn2	protein_coding	16980	4577.05	1.72427	4.96245e-10
ENSMUSG00000016200	Syt14	protein_coding	329324	733.935	2.07572	4.99437e-10
ENSMUSG00000026615	Eprs	protein_coding	107508	4488.18	1.51949	5.05944e-10
ENSMUSG00000030655	Smg1	protein_coding	233789	5362.43	1.38929	5.22196e-10
ENSMUSG00000022641	Bbx	protein_coding	70508	521.046	2.04938	5.23575e-10
ENSMUSG00000034007	Scaper	protein_coding	244891	812.877	1.43076	5.40154e-10
ENSMUSG00000058897	Col25a1	protein_coding	77018	2891.05	4.19192	5.40471e-10
ENSMUSG00000034041	Lyl1	protein_coding	17095	129.952	3.01044	5.42061e-10
ENSMUSG00000027770	Dhx36	protein_coding	72162	1380.73	1.92603	5.72261e-10
ENSMUSG00000034101	Ctnnd1	protein_coding	12388	1526.98	1.73892	5.73244e-10
ENSMUSG00000041915	Ammecr1l	protein_coding	225339	713.454	1.35448	5.80494e-10
ENSMUSG00000020790	Ankfy1	protein_coding	11736	1414.2	1.03201	5.83194e-10
ENSMUSG00000044071	Tafa2	protein_coding	268354	948.671	2.2923	5.85587e-10
ENSMUSG00000026135	Zfp142	protein_coding	77264	1062.12	1.34283	5.88767e-10
ENSMUSG00000060510	Zfp266	protein_coding	77519	2979.63	3.60436	5.9032e-10
ENSMUSG00000036591	Arhgap21	protein_coding	71435	8920.02	1.63287	5.99425e-10
ENSMUSG00000036334	Igsf10	protein_coding	242050	330.892	2.38369	6.04891e-10
ENSMUSG00000103419	Gm29808	unprocessed_pseudogene	0	219.569	1.64708	6.04964e-10
ENSMUSG00000022983	Scaf4	protein_coding	224432	958.935	1.03623	6.16827e-10
ENSMUSG00000036792	Mbd5	protein_coding	109241	1665.39	1.96421	6.18023e-10
ENSMUSG00000028080	Lrba	protein_coding	80877	830.462	2.11956	6.24358e-10
ENSMUSG00000016477	E2f3	protein_coding	13557	562.039	1.42185	6.24456e-10
ENSMUSG00000097532	Gm4349	transcribed_unprocessed_pseudogene	0	84.3084	1.94169	6.45065e-10
ENSMUSG00000038453	Srcin1	protein_coding	56013	7527.98	1.91835	6.57197e-10
ENSMUSG00000005621	Zfp592	protein_coding	233410	848.84	1.10291	6.61417e-10
ENSMUSG00000051951	Xkr4	protein_coding	497097	3769.93	1.90429	6.73855e-10
ENSMUSG00000047539	Fbxo28	protein_coding	67948	490.118	1.13003	6.75478e-10
ENSMUSG00000033883	Zfp267	protein_coding	241944	598.675	0.978497	6.78015e-10
ENSMUSG00000043183	Simc1	protein_coding	319719	742.989	1.12799	6.78015e-10
ENSMUSG00000001924	Uba1	protein_coding	22201	4665.37	1.48623	6.9598e-10
ENSMUSG00000022994	Adcy6	protein_coding	11512	808.31	1.33638	7.10364e-10
ENSMUSG00000049680	Urgcp	protein_coding	72046	1291.51	1.99764	7.12838e-10
ENSMUSG00000031642	Sh3rf1	protein_coding	59009	2113.22	1.95578	7.13377e-10
ENSMUSG00000019132	BC005537	protein_coding	79555	2703.51	1.96501	7.29126e-10
ENSMUSG00000036006	Ripor2	protein_coding	193385	1436.12	1.79023	7.40843e-10
ENSMUSG00000066643	Wdr35	protein_coding	74682	618.983	1.19293	7.51126e-10
ENSMUSG00000092232	Gm20521	protein_coding	0	1669.86	1.99749	7.63429e-10
ENSMUSG00000040321	Zfp770	protein_coding	228491	509.298	1.49857	8.04708e-10
ENSMUSG00000000276	Dgke	protein_coding	56077	1153.51	1.53224	8.12427e-10
ENSMUSG00000036099	Vezt	protein_coding	215008	1405.13	1.26777	8.37618e-10
ENSMUSG00000042256	Ptchd4	protein_coding	627626	140.577	2.32286	8.58474e-10
ENSMUSG00000022807	Osbpl11	protein_coding	106326	642.923	1.39625	8.74253e-10
ENSMUSG00000033444	Specc1l	protein_coding	74392	1624.86	1.4179	8.97951e-10
ENSMUSG00000045180	Shroom2	protein_coding	110380	2581.66	1.3217	9.29573e-10
ENSMUSG00000035248	Tut7	protein_coding	214290	1329.58	1.10143	9.62738e-10
ENSMUSG00000033769	Exoc6b	protein_coding	75914	1504.49	1.27409	9.80466e-10
ENSMUSG00000021470	Ercc6l2	protein_coding	76251	297.955	1.2401	9.86981e-10
ENSMUSG00000041040	Fam117b	protein_coding	72750	2246.54	2.53029	9.93024e-10
ENSMUSG00000115248	Gm49037	processed_pseudogene	0	125.373	2.06501	9.97809e-10
ENSMUSG00000026436	Elk4	protein_coding	13714	958.362	2.11743	1.03374e-09
ENSMUSG00000037470	Uggt1	protein_coding	320011	1312.02	0.913253	1.0489e-09
ENSMUSG00000051413	Plagl2	protein_coding	54711	156.801	2.18212	1.05859e-09
ENSMUSG00000041444	Arhgap32	protein_coding	330914	5162.28	1.79464	1.07431e-09
ENSMUSG00000038894	Irs2	protein_coding	384783	3001.89	2.27974	1.09222e-09
ENSMUSG00000051341	Zfp52	protein_coding	22710	126.131	1.96914	1.10991e-09
ENSMUSG00000100555	Gm8173	processed_pseudogene	0	20.6894	4.54263	1.11243e-09
ENSMUSG00000031226	Pbdc1	protein_coding	67683	358.823	2.44725	1.12304e-09
ENSMUSG00000118018		lncRNA	0	452.26	1.95137	1.12612e-09
ENSMUSG00000041570	Camsap2	protein_coding	67886	8643.92	1.88174	1.14803e-09
ENSMUSG00000002222	Rmnd5a	protein_coding	68477	1778.18	1.67246	1.17093e-09
ENSMUSG00000002833	Hdgfl2	protein_coding	15193	1281.58	0.968688	1.17177e-09
ENSMUSG00000046159	Chrm3	protein_coding	12671	878.195	1.69729	1.18002e-09
ENSMUSG00000115122	Gm49685	lncRNA	0	46.8665	3.95168	1.21336e-09
ENSMUSG00000022340	Sybu	protein_coding	319613	1260.02	1.04338	1.22858e-09
ENSMUSG00000055540	Epha6	protein_coding	13840	2166.19	2.76731	1.26185e-09
ENSMUSG00000025195	Dnmbp	protein_coding	71972	357.121	1.79875	1.2905e-09
ENSMUSG00000038538	Ubn2	protein_coding	320538	1585.84	1.45151	1.2905e-09
ENSMUSG00000024304	Cdh2	protein_coding	12558	3956.28	1.41071	1.31034e-09
ENSMUSG00000090935	Synj2bp	protein_coding	24071	714.339	2.55154	1.31186e-09
ENSMUSG00000035969	Rusc2	protein_coding	100213	2740.22	1.51118	1.32085e-09
ENSMUSG00000022656	Nectin3	protein_coding	58998	2404.28	2.30157	1.3713e-09
ENSMUSG00000038866	Zcchc2	protein_coding	227449	621.92	1.26291	1.40987e-09
ENSMUSG00000020121	Srgap1	protein_coding	117600	1355.88	1.51441	1.43086e-09
ENSMUSG00000063887	Nlgn1	protein_coding	192167	2741.01	1.58342	1.4324e-09
ENSMUSG00000020964	Sel1l	protein_coding	20338	3689.58	1.4969	1.47327e-09
ENSMUSG00000037646	Vps13b	protein_coding	666173	1433.03	2.27183	1.48516e-09
ENSMUSG00000021559	Dapk1	protein_coding	69635	1683.37	1.18549	1.48841e-09
ENSMUSG00000082625	Gm15204	processed_pseudogene	0	68.2645	1.72449	1.50602e-09
ENSMUSG00000035133	Arhgap5	protein_coding	11855	3869.45	2.14941	1.55595e-09
ENSMUSG00000041773	Enc1	protein_coding	13803	15049	1.44234	1.56144e-09
ENSMUSG00000084071	Gm13378	processed_pseudogene	0	72.2539	2.21515	1.56991e-09
ENSMUSG00000096795	Zfp433	protein_coding	73610	207.274	1.76827	1.60877e-09
ENSMUSG00000048834	Vstm2a	protein_coding	211739	2754.29	3.25369	1.61842e-09
ENSMUSG00000066621	Tecpr1	protein_coding	70381	1327.04	1.43347	1.66815e-09
ENSMUSG00000032300	1700017B05Rik	protein_coding	74211	628.071	2.19757	1.67259e-09
ENSMUSG00000000948	Gm38393	protein_coding	0	5950.97	2.40712	1.71609e-09
ENSMUSG00000021549	Rasa1	protein_coding	218397	1502.8	1.1222	1.72852e-09
ENSMUSG00000042202	Slc35e2	protein_coding	320541	1092.19	1.89949	1.73652e-09
ENSMUSG00000027983	Cyp2u1	protein_coding	71519	251.066	2.01552	1.7935e-09
ENSMUSG00000007836	Hnrnpa0	protein_coding	77134	1613.5	2.0282	1.79467e-09
ENSMUSG00000042688	Mapk6	protein_coding	50772	1737.28	1.88868	1.79467e-09
ENSMUSG00000036391	Sec24a	protein_coding	77371	647.716	1.78319	1.8845e-09
ENSMUSG00000021392	Nol8	protein_coding	70930	440.3	1.2096	1.93027e-09
ENSMUSG00000062209	Erbb4	protein_coding	13869	3940.7	3.46434	1.93411e-09
ENSMUSG00000029875	Ccdc184	protein_coding	239650	499.841	1.43681	1.97383e-09
ENSMUSG00000061393	Acvr2b	protein_coding	11481	148.767	2.40361	2.05411e-09
ENSMUSG00000004865	Srpk1	protein_coding	20815	1286.23	1.25136	2.06058e-09
ENSMUSG00000075224	Lrrc55	protein_coding	0	548.225	1.14975	2.09702e-09
ENSMUSG00000074305	Peak1	protein_coding	244895	1710.04	1.71121	2.09892e-09
ENSMUSG00000103779	Gm36931	TEC	0	101.442	2.4001	2.22351e-09
ENSMUSG00000070576	Mn1	protein_coding	433938	1293.68	2.03111	2.27475e-09
ENSMUSG00000024472	Dcp2	protein_coding	70640	1304.77	1.74584	2.29715e-09
ENSMUSG00000021374	Nup153	protein_coding	218210	1217.61	1.36483	2.3501e-09
ENSMUSG00000052504	Epha3	protein_coding	13837	489.618	2.24999	2.3501e-09
ENSMUSG00000004768	Rab23	protein_coding	19335	583.515	1.15928	2.39826e-09
ENSMUSG00000058230	Arhgap35	protein_coding	232906	9651.84	1.75187	2.42719e-09
ENSMUSG00000025860	Xiap	protein_coding	11798	1054.65	2.02477	2.44438e-09
ENSMUSG00000066042	Med18	protein_coding	67219	68.5873	2.33985	2.45795e-09
ENSMUSG00000080078	Gm15583	processed_pseudogene	0	391.789	1.77734	2.52137e-09
ENSMUSG00000026657	Frmd4a	protein_coding	209630	2971.88	1.46117	2.57038e-09
ENSMUSG00000013629	Cad	protein_coding	69719	732.443	2.32371	2.79931e-09
ENSMUSG00000020923	Ubtf	protein_coding	21429	2227.91	1.21355	2.89299e-09
ENSMUSG00000021365	Nedd9	protein_coding	18003	406.71	1.48424	2.90958e-09
ENSMUSG00000041229	Phf8	protein_coding	320595	385.295	1.20245	3.01901e-09
ENSMUSG00000030757	Zkscan2	protein_coding	210162	574.615	1.25549	3.06817e-09
ENSMUSG00000018428	Akap1	protein_coding	11640	828.546	1.32871	3.08833e-09
ENSMUSG00000020561	Polr1f	protein_coding	28071	222.637	2.19787	3.15165e-09
ENSMUSG00000025184	R3hcc1l	protein_coding	52013	214.865	1.15743	3.15235e-09
ENSMUSG00000025423	Pias2	protein_coding	17344	602.724	1.67407	3.39694e-09
ENSMUSG00000052040	Klf13	protein_coding	50794	4132.22	2.49572	3.51893e-09
ENSMUSG00000051747	Ttn	protein_coding	22138	222.845	2.91298	3.52723e-09
ENSMUSG00000024120	Lrpprc	protein_coding	72416	1721.85	1.40935	3.54958e-09
ENSMUSG00000076372	Mir568	miRNA	100124467	436.741	2.55239	3.74958e-09
ENSMUSG00000045038	Prkce	protein_coding	18754	13185	1.72011	3.76109e-09
ENSMUSG00000039159	Ube2h	protein_coding	22214	1923.69	1.34742	3.86087e-09
ENSMUSG00000070527	Mkrn3	protein_coding	22652	284.922	1.73928	3.86129e-09
ENSMUSG00000043090	Zfp866	protein_coding	330788	589.829	1.34544	3.8656e-09
ENSMUSG00000017478	Zc3h18	protein_coding	76014	918.96	1.00824	3.94541e-09
ENSMUSG00000029676	Pot1a	protein_coding	101185	322.958	2.45859	3.99187e-09
ENSMUSG00000044647	Csrnp3	protein_coding	77771	2761.76	1.92092	3.99441e-09
ENSMUSG00000015501	Hivep2	protein_coding	15273	14914.6	2.39233	4.02144e-09
ENSMUSG00000040363	Bcor	protein_coding	71458	677.719	1.60561	4.06986e-09
ENSMUSG00000049659	Aftph	protein_coding	216549	1023.41	1.60603	4.34165e-09
ENSMUSG00000111942	Gm5182	processed_pseudogene	0	1693.78	1.32708	4.3993e-09
ENSMUSG00000019889	Ptprk	protein_coding	19272	1004.12	1.14522	4.43233e-09
ENSMUSG00000018160	Med1	protein_coding	19014	1366.69	1.47394	4.55377e-09
ENSMUSG00000005370	Msh6	protein_coding	17688	670.093	1.88407	4.5917e-09
ENSMUSG00000098387	Pet117	protein_coding	100048644	102.08	2.00833	4.63728e-09
ENSMUSG00000022772	Senp5	protein_coding	320213	1040.91	1.69834	4.71761e-09
ENSMUSG00000025583	Rptor	protein_coding	74370	1523.53	1.56869	4.83667e-09
ENSMUSG00000006262	Mob1b	protein_coding	68473	1015.37	2.69265	4.86167e-09
ENSMUSG00000113515	Gm29675	lncRNA	0	51.4832	2.60152	4.88474e-09
ENSMUSG00000047284	Neurl4	protein_coding	216860	1455.45	1.10763	4.90279e-09
ENSMUSG00000041923	Nol4	protein_coding	319211	1596.21	1.66547	4.95883e-09
ENSMUSG00000073678	Pgap1	protein_coding	241062	2827.15	2.70158	5.13561e-09
ENSMUSG00000061911	Myt1l	protein_coding	17933	5473.03	1.97256	5.37598e-09
ENSMUSG00000038949	Cnst	protein_coding	226744	830.507	1.7904	5.48646e-09
ENSMUSG00000049532	Sall2	protein_coding	50524	1801.89	1.76037	5.51467e-09
ENSMUSG00000083327	Vcp-rs	processed_pseudogene	0	4085.79	1.32751	5.55074e-09
ENSMUSG00000005198	Polr2a	protein_coding	20020	2905.94	1.61343	5.57806e-09
ENSMUSG00000025968	Ndufs1	protein_coding	227197	1280.05	1.2285	5.64595e-09
ENSMUSG00000042599	Kdm7a	protein_coding	338523	1160.69	2.56912	5.64595e-09
ENSMUSG00000074811	Hps6	protein_coding	20170	118.175	2.02571	5.74133e-09
ENSMUSG00000031681	Smad1	protein_coding	17125	474.48	1.52556	5.85427e-09
ENSMUSG00000018401	Mtmr4	protein_coding	170749	1978.51	1.4068	5.93337e-09
ENSMUSG00000091736	Yy2	protein_coding	100073351	34.0781	2.74962	5.94533e-09
ENSMUSG00000055341	Zfp457	protein_coding	431706	34.5949	2.8251	5.99295e-09
ENSMUSG00000046556	Zfp319	protein_coding	79233	823.892	1.23242	6.12666e-09
ENSMUSG00000041263	Rusc1	protein_coding	72296	1290.91	1.23858	6.1329e-09
ENSMUSG00000037709	Fam13a	protein_coding	58909	232.366	1.47928	6.14759e-09
ENSMUSG00000118171	Gm50390	processed_pseudogene	0	82.0889	2.34177	6.14759e-09
ENSMUSG00000024991	Eif3a	protein_coding	13669	7216.14	1.51818	6.19781e-09
ENSMUSG00000062961	Ccdc177	protein_coding	380768	478.656	1.62205	6.38936e-09
ENSMUSG00000037098	Rab11fip3	protein_coding	215445	2778.07	1.19251	6.43054e-09
ENSMUSG00000066440	Zfyve26	protein_coding	211978	583.994	1.67688	6.50949e-09
ENSMUSG00000055884	Fancm	protein_coding	104806	325.266	1.29404	6.54156e-09
ENSMUSG00000070866	Zfp804a	protein_coding	241514	677.252	2.253	6.60128e-09
ENSMUSG00000001441	Npepps	protein_coding	19155	1827.71	1.19692	6.95433e-09
ENSMUSG00000039318	Rab3gap2	protein_coding	98732	1281.64	1.32505	7.04378e-09
ENSMUSG00000021690	Jmy	protein_coding	57748	1665.47	1.45777	7.19025e-09
ENSMUSG00000091472	Gm3739	protein_coding	0	59.9845	2.1773	7.38758e-09
ENSMUSG00000022280	Rnf19a	protein_coding	30945	716.809	1.43945	7.56484e-09
ENSMUSG00000021986	Amer2	protein_coding	72125	1982.56	1.31471	7.56638e-09
ENSMUSG00000056854	Pou3f4	protein_coding	18994	87.4537	2.80193	7.75711e-09
ENSMUSG00000038984	Tspyl5	protein_coding	239364	431.21	1.43851	7.76327e-09
ENSMUSG00000103947	Gm37345	TEC	0	32.0777	4.0345	7.81158e-09
ENSMUSG00000050271	Prag1	protein_coding	244418	603.415	2.31238	7.99591e-09
ENSMUSG00000043948	Olfr691	protein_coding	259063	27.3002	5.78315	8.28278e-09
ENSMUSG00000037386	Rims2	protein_coding	116838	1196.56	1.68235	8.48018e-09
ENSMUSG00000039068	Zzz3	protein_coding	108946	1072.26	1.01658	8.54136e-09
ENSMUSG00000033327	Tnxb	protein_coding	81877	96.7843	3.02538	8.64936e-09
ENSMUSG00000021782	Dlg5	protein_coding	71228	3886.01	1.81354	8.69523e-09
ENSMUSG00000039164	Naif1	protein_coding	71254	94.315	2.00065	8.72781e-09
ENSMUSG00000104586	4921539H07Rik	lncRNA	0	26.2953	2.64465	8.74506e-09
ENSMUSG00000029655	N4bp2l2	protein_coding	381695	1493.19	2.80817	9.19208e-09
ENSMUSG00000001911	Nfix	protein_coding	18032	18389.4	2.43583	9.40387e-09
ENSMUSG00000055675	Kbtbd11	protein_coding	74901	2770.93	2.05368	9.74327e-09
ENSMUSG00000093800	Gm20796	processed_pseudogene	0	108.191	2.64481	9.821e-09
ENSMUSG00000019647	Sema6a	protein_coding	20358	2221.37	1.34519	9.86867e-09
ENSMUSG00000098188	Sowahc	protein_coding	268301	345.323	1.51367	9.95764e-09
ENSMUSG00000107182	Gm43268	TEC	0	121.417	3.67616	1.03391e-08
ENSMUSG00000086286	Gm15138	lncRNA	0	45.6187	3.3113	1.03862e-08
ENSMUSG00000032740	Ccdc88a	protein_coding	108686	3795.97	2.00762	1.057e-08
ENSMUSG00000038587	Akap12	protein_coding	83397	1241.94	1.79508	1.07161e-08
ENSMUSG00000042364	Snx18	protein_coding	170625	560.232	1.77091	1.07471e-08
ENSMUSG00000104240	Gm36858	unprocessed_pseudogene	0	60.2445	2.20525	1.08684e-08
ENSMUSG00000031161	Hdac6	protein_coding	15185	668.605	0.970491	1.08894e-08
ENSMUSG00000050963	Kcns2	protein_coding	16539	294.275	2.00563	1.09088e-08
ENSMUSG00000035325	Sec31a	protein_coding	69162	1316.29	1.02206	1.11749e-08
ENSMUSG00000036902	Neto2	protein_coding	74513	1176.51	2.19974	1.13298e-08
ENSMUSG00000038844	Kif16b	protein_coding	16558	222.694	1.42413	1.15667e-08
ENSMUSG00000045441	Gprin3	protein_coding	243385	568.606	2.05125	1.16352e-08
ENSMUSG00000040651	Tasor	protein_coding	218850	1158.54	1.79676	1.17734e-08
ENSMUSG00000092367	Gm20479	protein_coding	0	113.713	2.16338	1.22956e-08
ENSMUSG00000035045	Zc3h12b	protein_coding	547176	392.902	1.53546	1.27148e-08
ENSMUSG00000006932	Ctnnb1	protein_coding	12387	7405.7	1.11545	1.28476e-08
ENSMUSG00000031622	Sin3b	protein_coding	20467	1890.11	1.12292	1.28849e-08
ENSMUSG00000097893	1700034P13Rik	lncRNA	0	21.3618	3.43134	1.29298e-08
ENSMUSG00000028389	Zfp37	protein_coding	22696	268.2	0.956803	1.29744e-08
ENSMUSG00000046717	Igbp1b	protein_coding	50540	50.2493	3.28745	1.3168e-08
ENSMUSG00000032855	Pkd1	protein_coding	18763	2534.32	1.69404	1.34164e-08
ENSMUSG00000036295	Lrrn3	protein_coding	16981	1607.72	1.23815	1.34673e-08
ENSMUSG00000072972	Adam4	protein_coding	11498	21.7621	5.37037	1.38432e-08
ENSMUSG00000034021	Pds5b	protein_coding	100710	1618.12	1.27814	1.38749e-08
ENSMUSG00000044667	Plppr4	protein_coding	229791	7814.56	2.30694	1.40452e-08
ENSMUSG00000035681	Kcnc2	protein_coding	268345	1323.28	3.50112	1.4188e-08
ENSMUSG00000042133	Ppig	protein_coding	228005	1747.82	2.20025	1.41941e-08
ENSMUSG00000021047	Nova1	protein_coding	0	503.526	2.10904	1.42753e-08
ENSMUSG00000026842	Abl1	protein_coding	11350	1432.28	1.89038	1.4612e-08
ENSMUSG00000002718	Cse1l	protein_coding	110750	690.084	0.965443	1.49348e-08
ENSMUSG00000025151	Maged1	protein_coding	94275	5276.25	1.04554	1.49732e-08
ENSMUSG00000021699	Pde4d	protein_coding	238871	1083.13	2.06022	1.52612e-08
ENSMUSG00000030516	Tjp1	protein_coding	21872	2054.15	1.59688	1.60693e-08
ENSMUSG00000034320	Slc26a2	protein_coding	13521	180.11	1.57361	1.61429e-08
ENSMUSG00000022191	Drosha	protein_coding	14000	2487.99	0.912061	1.61706e-08
ENSMUSG00000084523	Mir1903	miRNA	100316680	77.7684	1.71192	1.62695e-08
ENSMUSG00000026553	Copa	protein_coding	12847	2995.01	1.06602	1.62987e-08
ENSMUSG00000097078	Gm26566	protein_coding	0	51.5159	2.09512	1.64635e-08
ENSMUSG00000075028	Prdm11	protein_coding	100042784	583.139	1.57614	1.67564e-08
ENSMUSG00000014602	Kif1a	protein_coding	16560	29872.6	1.77915	1.68203e-08
ENSMUSG00000032193	Ldlr	protein_coding	16835	1215.6	1.58769	1.71158e-08
ENSMUSG00000047414	Flrt2	protein_coding	399558	749.645	1.71606	1.71373e-08
ENSMUSG00000071477	Zfp777	protein_coding	72306	763.213	1.46375	1.76152e-08
ENSMUSG00000027425	Kat14	protein_coding	228714	454.269	1.53098	1.76507e-08
ENSMUSG00000021400	Wrnip1	protein_coding	78903	619.766	0.78172	1.83466e-08
ENSMUSG00000022321	Cdh10	protein_coding	320873	634.229	1.05691	1.87561e-08
ENSMUSG00000060568	Fam78b	protein_coding	226610	803.854	1.23326	1.8774e-08
ENSMUSG00000063268	Parp10	protein_coding	671535	131.22	2.7238	1.90311e-08
ENSMUSG00000022545	Ercc4	protein_coding	50505	354.887	1.20179	1.90348e-08
ENSMUSG00000025323	Sp4	protein_coding	20688	524.723	2.15131	1.90348e-08
ENSMUSG00000037210	Fam193a	protein_coding	231128	1538.37	1.29618	1.90772e-08
ENSMUSG00000040007	Bahd1	protein_coding	228536	708.85	1.24262	1.90872e-08
ENSMUSG00000020124	Usp15	protein_coding	14479	2599.44	2.16041	1.9098e-08
ENSMUSG00000041324	Inhba	protein_coding	16323	128.095	2.25644	1.94102e-08
ENSMUSG00000112640	Gm32687	protein_coding	102635315	240.726	1.73824	1.96283e-08
ENSMUSG00000071342	Lsmem1	protein_coding	380755	22.1881	4.729	2.04109e-08
ENSMUSG00000041417	Pik3r1	protein_coding	18708	6635.73	2.39818	2.04627e-08
ENSMUSG00000022636	Alcam	protein_coding	11658	2830.11	2.18598	2.10178e-08
ENSMUSG00000074865	Zfp934	protein_coding	77117	105.173	2.51064	2.10178e-08
ENSMUSG00000031955	Bcar1	protein_coding	12927	1264.41	1.15872	2.14587e-08
ENSMUSG00000001632	Brpf1	protein_coding	78783	739.937	1.22867	2.1626e-08
ENSMUSG00000038697	Taf5l	protein_coding	102162	319.234	1.45822	2.19921e-08
ENSMUSG00000022601	Zbtb11	protein_coding	271377	942.884	1.64705	2.24898e-08
ENSMUSG00000035726	Supt16	protein_coding	114741	1670.56	1.44498	2.28889e-08
ENSMUSG00000019849	Prep	protein_coding	0	904.286	1.31179	2.33844e-08
ENSMUSG00000074794	Arrdc3	protein_coding	105171	482.133	1.1504	2.43962e-08
ENSMUSG00000059142	Zfp945	protein_coding	240041	342.92	1.4087	2.45573e-08
ENSMUSG00000052299	Ltn1	protein_coding	78913	1159.29	1.49274	2.4818e-08
ENSMUSG00000074682	Zcchc3	protein_coding	67917	169.865	1.93783	2.49799e-08
ENSMUSG00000023087	Noct	protein_coding	12457	1038.65	1.49226	2.56303e-08
ENSMUSG00000070047	Fat1	protein_coding	14107	5626.92	2.68205	2.58617e-08
ENSMUSG00000033060	Lmo7	protein_coding	380928	2521.84	1.95687	2.64165e-08
ENSMUSG00000073016	Uprt	protein_coding	331487	329.455	3.10567	2.65005e-08
ENSMUSG00000030446	Zfp273	protein_coding	212569	122.274	1.42327	2.66229e-08
ENSMUSG00000020231	Dip2a	protein_coding	64451	1130.37	1.04203	2.74235e-08
ENSMUSG00000041147	Brca2	protein_coding	12190	200.565	1.52434	2.80198e-08
ENSMUSG00000026321	Tnfrsf11a	protein_coding	21934	56.3632	2.51204	2.81568e-08
ENSMUSG00000040167	Ikzf5	protein_coding	67143	437.115	1.84889	2.87839e-08
ENSMUSG00000067424	Zfp563	protein_coding	240068	287.095	1.55083	2.90471e-08
ENSMUSG00000103713	Gm2136	TEC	0	62.7328	3.28719	2.91058e-08
ENSMUSG00000027763	Mbnl1	protein_coding	56758	1158.91	1.90928	2.92125e-08
ENSMUSG00000110250	Gm9077	unprocessed_pseudogene	0	31.6401	2.62616	2.92582e-08
ENSMUSG00000090061	Nwd2	protein_coding	319807	1671.51	2.80054	2.96758e-08
ENSMUSG00000103630	Gm37242	TEC	0	16.4175	4.52567	2.99368e-08
ENSMUSG00000041997	Tlk1	protein_coding	228012	1173.97	1.16072	3.14748e-08
ENSMUSG00000033228	Scaf11	protein_coding	72193	1690.81	1.2781	3.2183e-08
ENSMUSG00000024527	Afg3l2	protein_coding	69597	1109.75	1.10021	3.35434e-08
ENSMUSG00000071291	Zfp58	protein_coding	238693	67.1024	1.49401	3.38583e-08
ENSMUSG00000104165	Gm38249	TEC	0	17.2864	5.85664	3.43151e-08
ENSMUSG00000021180	Rps6ka5	protein_coding	73086	392.106	1.42619	3.43402e-08
ENSMUSG00000017667	Zfp334	protein_coding	228876	849.614	1.11529	3.43649e-08
ENSMUSG00000039286	Fndc3b	protein_coding	72007	888.223	1.37438	3.45168e-08
ENSMUSG00000015143	Actn1	protein_coding	109711	1607.9	1.31513	3.53919e-08
ENSMUSG00000019256	Ahr	protein_coding	11622	311.33	2.0702	3.62897e-08
ENSMUSG00000070808	Bicra	protein_coding	243842	783.217	0.987791	3.64926e-08
ENSMUSG00000029705	Cux1	protein_coding	13047	1398.75	1.84655	3.70157e-08
ENSMUSG00000042581	Thsd7b	protein_coding	210417	524.043	1.46365	3.73796e-08
ENSMUSG00000029502	Golga3	protein_coding	269682	2118.58	1.49863	3.82888e-08
ENSMUSG00000086392	Mccc1os	lncRNA	654424	27.9844	3.05944	3.84343e-08
ENSMUSG00000064225	Paqr9	protein_coding	75552	1732.96	1.86937	3.88375e-08
ENSMUSG00000055254	Ntrk2	protein_coding	18212	9257.79	1.75848	3.90637e-08
ENSMUSG00000075271	Ttc30a1	protein_coding	78802	126.049	1.39051	3.90905e-08
ENSMUSG00000019775	Rgs17	protein_coding	56533	1144.31	2.92189	3.97754e-08
ENSMUSG00000026510	Trp53bp2	protein_coding	209456	572.931	1.40249	4.06803e-08
ENSMUSG00000040102	Klhl42	protein_coding	232539	629.888	1.42342	4.07353e-08
ENSMUSG00000058153	Sez6l	protein_coding	56747	6591.72	1.30579	4.08099e-08
ENSMUSG00000117413	Gm50044	lncRNA	0	41.9117	3.80365	4.17209e-08
ENSMUSG00000049001	Ndnf	protein_coding	68169	949.935	2.52871	4.20964e-08
ENSMUSG00000019768	Esr1	protein_coding	13982	25.1996	3.12899	4.22441e-08
ENSMUSG00000020687	Cdc27	protein_coding	217232	1143.72	1.713	4.24711e-08
ENSMUSG00000103313	Gm38357	TEC	0	120.005	2.20388	4.28657e-08
ENSMUSG00000029550	Sppl3	protein_coding	74585	1332.61	1.24625	4.38814e-08
ENSMUSG00000027708	Dcun1d1	protein_coding	114893	666.698	1.91149	4.43132e-08
ENSMUSG00000026024	Als2	protein_coding	74018	1640.78	1.07608	4.46353e-08
ENSMUSG00000005442	Cic	protein_coding	71722	6553.88	1.51245	4.70497e-08
ENSMUSG00000019947	Arid5b	protein_coding	71371	444.281	1.74553	4.73267e-08
ENSMUSG00000041747	Utp15	protein_coding	105372	278.209	1.0723	4.73267e-08
ENSMUSG00000047959	Kcna3	protein_coding	16491	272.941	2.03066	4.73267e-08
ENSMUSG00000025427	Rnf165	protein_coding	225743	1808.45	1.16049	5.02285e-08
ENSMUSG00000003282	Plag1	protein_coding	56711	34.3217	2.61705	5.10739e-08
ENSMUSG00000033981	Gria2	protein_coding	14800	9480.44	1.32193	5.24e-08
ENSMUSG00000039047	Pigk	protein_coding	329777	1144.96	1.52166	5.26555e-08
ENSMUSG00000052656	Rnf103	protein_coding	22644	835.573	1.19767	5.43002e-08
ENSMUSG00000002578	Ikzf4	protein_coding	22781	269.412	1.10319	5.5913e-08
ENSMUSG00000048537	Phldb1	protein_coding	102693	1491.21	1.29651	5.60994e-08
ENSMUSG00000008489	Elavl2	protein_coding	15569	1648.72	2.89294	5.64359e-08
ENSMUSG00000022311	Csmd3	protein_coding	239420	422.302	1.41643	5.72668e-08
ENSMUSG00000028207	Asph	protein_coding	65973	1823.51	1.6306	5.75624e-08
ENSMUSG00000035365	Parpbp	protein_coding	75317	92.7169	3.47526	5.9617e-08
ENSMUSG00000063531	Sema3e	protein_coding	20349	1515.2	1.79057	6.00823e-08
ENSMUSG00000019261	Map1s	protein_coding	270058	833.452	0.983301	6.15158e-08
ENSMUSG00000024054	Smchd1	protein_coding	74355	907.818	1.43935	6.27887e-08
ENSMUSG00000026771	Spopl	protein_coding	76857	406.961	2.73975	6.29088e-08
ENSMUSG00000028550	Atg4c	protein_coding	242557	499.401	1.52196	6.3744e-08
ENSMUSG00000058318	Phf21a	protein_coding	192285	1195.05	1.38966	6.46292e-08
ENSMUSG00000055745	Rtl6	protein_coding	223732	1389.85	1.69542	6.63574e-08
ENSMUSG00000098557	Kctd12	protein_coding	239217	5093.39	2.25845	6.81621e-08
ENSMUSG00000037253	Mex3c	protein_coding	240396	1040.29	0.819097	6.88742e-08
ENSMUSG00000038002	Cramp1	protein_coding	57354	909.993	0.911434	6.97763e-08
ENSMUSG00000037851	Iars	protein_coding	105148	1380.16	0.999166	6.98752e-08
ENSMUSG00000099689	Zfp383	protein_coding	73729	117.534	1.84107	6.98752e-08
ENSMUSG00000094374	Gm5435	processed_pseudogene	0	72.6114	3.35184	7.13247e-08
ENSMUSG00000030091	Nup210	protein_coding	54563	644.648	0.858942	7.48159e-08
ENSMUSG00000022723	Crybg3	protein_coding	224273	228.884	2.09531	7.52585e-08
ENSMUSG00000031545	Gpat4	protein_coding	102247	1563.37	1.02483	7.55915e-08
ENSMUSG00000024976	Shoc2	protein_coding	56392	1210.23	2.17142	7.5701e-08
ENSMUSG00000074994	Qser1	protein_coding	99003	798.115	1.42709	7.84503e-08
ENSMUSG00000032295	Man2c1	protein_coding	73744	204.515	1.10411	7.85335e-08
ENSMUSG00000052566	Hook2	protein_coding	170833	312.434	1.32217	7.85395e-08
ENSMUSG00000115373	Gm49194	lncRNA	0	25.5596	5.59928	7.85395e-08
ENSMUSG00000072966	Gprasp2	protein_coding	245607	3027.35	1.66412	7.90253e-08
ENSMUSG00000094076	Gm4767	protein_coding	0	137.027	1.52413	7.97676e-08
ENSMUSG00000037251	Pomk	protein_coding	74653	559.42	1.32989	8.01345e-08
ENSMUSG00000040490	Lrfn2	protein_coding	70530	590.261	2.03989	8.07114e-08
ENSMUSG00000044617	Zbtb39	protein_coding	320080	313.427	1.33266	8.08296e-08
ENSMUSG00000046667	Rbm12b1	protein_coding	72397	607.987	1.49349	8.19328e-08
ENSMUSG00000106715	Tmem265	protein_coding	105180375	85.0264	1.62379	8.26523e-08
ENSMUSG00000002266	Zim1	protein_coding	22776	1463.62	3.32346	8.52466e-08
ENSMUSG00000025220	Oga	protein_coding	76055	5779.89	1.01234	8.61883e-08
ENSMUSG00000021706	Zfyve16	protein_coding	218441	400.222	0.924543	8.99344e-08
ENSMUSG00000031189	Aff2	protein_coding	14266	619.771	1.44649	9.13678e-08
ENSMUSG00000048078	Tenm4	protein_coding	23966	10084.6	2.1309	9.27862e-08
ENSMUSG00000024597	Slc12a2	protein_coding	20496	778.707	1.6623	9.28919e-08
ENSMUSG00000032589	Bsn	protein_coding	12217	36508.1	3.25391	9.38363e-08
ENSMUSG00000028556	Dock7	protein_coding	67299	1363.99	1.35669	9.6854e-08
ENSMUSG00000106743	Gm42847	TEC	0	72.7855	1.93961	9.72654e-08
ENSMUSG00000020752	Recql5	protein_coding	170472	213.501	1.16109	9.77749e-08
ENSMUSG00000037730	Mynn	protein_coding	80732	302.521	1.47327	1.00526e-07
ENSMUSG00000068457	Uty	protein_coding	22290	280.943	2.85432	1.00526e-07
ENSMUSG00000062040	Zfp27	protein_coding	22689	356.786	1.30163	1.00694e-07
ENSMUSG00000058331	Zfp85	protein_coding	22746	70.501	1.736	1.01891e-07
ENSMUSG00000037885	Stk35	protein_coding	67333	386.637	1.17539	1.03954e-07
ENSMUSG00000037905	Bri3bp	protein_coding	76809	2412.57	1.32074	1.044e-07
ENSMUSG00000028467	Gba2	protein_coding	230101	725.138	0.965543	1.05919e-07
ENSMUSG00000079157	Fam155a	protein_coding	270028	1003.06	1.75001	1.05976e-07
ENSMUSG00000020705	Ddx42	protein_coding	72047	1661.49	1.10819	1.06019e-07
ENSMUSG00000114880	Gm49098	TEC	0	451.486	1.68892	1.07521e-07
ENSMUSG00000039145	Camk1d	protein_coding	227541	2021.79	1.69814	1.08176e-07
ENSMUSG00000061462	Obscn	protein_coding	380698	110.19	2.16768	1.08559e-07
ENSMUSG00000050930	Map10	protein_coding	74393	129.344	1.50008	1.09561e-07
ENSMUSG00000059146	Ntrk3	protein_coding	18213	11824.1	1.96039	1.13585e-07
ENSMUSG00000025272	Tro	protein_coding	56191	7256.51	1.50986	1.13671e-07
ENSMUSG00000031327	Chic1	protein_coding	12212	378.113	1.83971	1.1433e-07
ENSMUSG00000040560	Wdr7	protein_coding	104082	3656.36	1.73136	1.14439e-07
ENSMUSG00000029651	Mtus2	protein_coding	77521	829.83	1.05921	1.16352e-07
ENSMUSG00000048756	Foxo3	protein_coding	56484	1998.75	1.97058	1.16352e-07
ENSMUSG00000033948	Zswim5	protein_coding	74464	416.496	1.30609	1.18252e-07
ENSMUSG00000111374	Gm50490	processed_pseudogene	0	54.5626	2.87697	1.18534e-07
ENSMUSG00000026764	Kif5c	protein_coding	16574	28383.4	1.89205	1.20947e-07
ENSMUSG00000042323	Pbrm1	protein_coding	66923	2256.59	1.95834	1.21922e-07
ENSMUSG00000033411	Ctdspl2	protein_coding	329506	766.662	2.24027	1.21996e-07
ENSMUSG00000029267	Mtf2	protein_coding	17765	516.572	1.78657	1.26325e-07
ENSMUSG00000051177	Plcb1	protein_coding	18795	4098	1.81096	1.29055e-07
ENSMUSG00000034460	Six4	protein_coding	20474	24.2708	4.12416	1.31538e-07
ENSMUSG00000033364	Usp37	protein_coding	319651	460.524	1.17903	1.3239e-07
ENSMUSG00000039057	Myo16	protein_coding	244281	3209.41	1.53912	1.32967e-07
ENSMUSG00000014353	Tmem87b	protein_coding	72477	586.733	1.55641	1.34347e-07
ENSMUSG00000040943	Tet2	protein_coding	214133	2196.9	1.7521	1.35402e-07
ENSMUSG00000038121	Fam210a	protein_coding	108654	462.939	1.08877	1.40951e-07
ENSMUSG00000028960	Ube4b	protein_coding	63958	3275.75	0.993281	1.42985e-07
ENSMUSG00000054611	Kdm2a	protein_coding	225876	1615.59	0.95867	1.4541e-07
ENSMUSG00000022946	Dop1b	protein_coding	70028	2794.83	1.42128	1.47413e-07
ENSMUSG00000042350	Arel1	protein_coding	68497	2442.71	1.61981	1.47413e-07
ENSMUSG00000031959	Wdr59	protein_coding	319481	545.779	0.999772	1.481e-07
ENSMUSG00000032479	Map4	protein_coding	17758	7952.43	1.89938	1.4995e-07
ENSMUSG00000112163	Gm8188	processed_pseudogene	0	33.0298	2.27997	1.53205e-07
ENSMUSG00000107976	Gm44043	TEC	0	30.6743	3.91085	1.54818e-07
ENSMUSG00000054752	Fsd1l	protein_coding	319636	1757.67	3.31559	1.59821e-07
ENSMUSG00000055494	Gm14168	lncRNA	0	37.1287	2.31167	1.61039e-07
ENSMUSG00000039156	Stim2	protein_coding	116873	1216.74	1.53441	1.63639e-07
ENSMUSG00000057672	Pkn1	protein_coding	320795	1492.15	1.29937	1.63639e-07
ENSMUSG00000071723	Gspt2	protein_coding	14853	506.917	1.46256	1.6492e-07
ENSMUSG00000017776	Crk	protein_coding	12928	1794.73	1.20915	1.67865e-07
ENSMUSG00000020032	Nuak1	protein_coding	77976	987.723	1.35931	1.68507e-07
ENSMUSG00000026447	Pik3c2b	protein_coding	240752	617.166	2.0868	1.73866e-07
ENSMUSG00000097891	Gm3650	unprocessed_pseudogene	0	82.1356	1.71408	1.73866e-07
ENSMUSG00000067942	Zfp160	protein_coding	224585	381.748	0.86524	1.76196e-07
ENSMUSG00000056328	Myh1	protein_coding	17879	33.3177	2.58475	1.80265e-07
ENSMUSG00000042439	Zfp532	protein_coding	328977	1709.55	1.16135	1.80517e-07
ENSMUSG00000046058	Eid2	protein_coding	386655	740.351	1.25258	1.81567e-07
ENSMUSG00000030753	Thap12	protein_coding	72981	1394.95	1.36467	1.82117e-07
ENSMUSG00000057234	Mettl15	protein_coding	76894	85.5644	2.04901	1.82662e-07
ENSMUSG00000045045	Lrfn4	protein_coding	225875	1001.86	1.36676	1.83657e-07
ENSMUSG00000117775	Gm50462	lncRNA	0	70.5187	1.74893	1.84746e-07
ENSMUSG00000038762	Abcf1	protein_coding	224742	1576.6	0.882769	1.85188e-07
ENSMUSG00000016028	Celsr1	protein_coding	12614	1741.11	2.59109	1.87274e-07
ENSMUSG00000044674	Fzd1	protein_coding	14362	543.259	1.70946	1.94709e-07
ENSMUSG00000020741	Cluh	protein_coding	74148	1236.06	1.08233	2.03782e-07
ENSMUSG00000108892	Gm9449	processed_pseudogene	0	97.0785	1.73895	2.03904e-07
ENSMUSG00000027947	Il6ra	protein_coding	16194	89.2362	2.2206	2.04041e-07
ENSMUSG00000039579	Grin3a	protein_coding	242443	868.267	1.62222	2.04123e-07
ENSMUSG00000059811	Atl2	protein_coding	56298	906.918	1.71776	2.08051e-07
ENSMUSG00000071722	Spin4	protein_coding	270624	86.1327	4.46893	2.0839e-07
ENSMUSG00000044501	Zfp758	protein_coding	224598	311.345	1.79823	2.10119e-07
ENSMUSG00000022048	Dpysl2	protein_coding	12934	22337.7	2.81972	2.11465e-07
ENSMUSG00000035566	Pcdh17	protein_coding	219228	3412.71	2.17642	2.12453e-07
ENSMUSG00000043013	Onecut1	protein_coding	15379	39.4696	3.24382	2.14405e-07
ENSMUSG00000110230	Gm45846	lncRNA	0	60.3357	2.0135	2.16413e-07
ENSMUSG00000059495	Arhgef12	protein_coding	69632	7826	1.64802	2.1891e-07
ENSMUSG00000099258	Mir7047	miRNA	102465634	46.0873	2.26188	2.22676e-07
ENSMUSG00000045248	Med26	protein_coding	70625	186.925	1.15968	2.23014e-07
ENSMUSG00000026361	Cdc73	protein_coding	214498	879.241	2.57719	2.27259e-07
ENSMUSG00000047030	Spata2	protein_coding	263876	1004.58	1.58514	2.28199e-07
ENSMUSG00000029104	Htt	protein_coding	15194	3107.21	1.53623	2.28515e-07
ENSMUSG00000018501	Ncor1	protein_coding	20185	6538.69	1.09397	2.29546e-07
ENSMUSG00000037275	Gemin5	protein_coding	216766	492.301	1.03919	2.33845e-07
ENSMUSG00000095432	Zfp748	protein_coding	212276	213.753	1.41066	2.34054e-07
ENSMUSG00000037475	Thoc2	protein_coding	331401	1606.08	1.89457	2.34129e-07
ENSMUSG00000026705	Klhl20	protein_coding	226541	320.582	1.55496	2.35724e-07
ENSMUSG00000086377	4930529C04Rik	processed_pseudogene	619677	62.6196	1.89108	2.36935e-07
ENSMUSG00000052056	Zfp217	protein_coding	228913	195.036	2.99808	2.4029e-07
ENSMUSG00000019726	Lyst	protein_coding	17101	1936.9	2.27323	2.43659e-07
ENSMUSG00000000861	Bcl11a	protein_coding	14025	2874.97	2.13062	2.45321e-07
ENSMUSG00000004568	Arhgef18	protein_coding	102098	820.637	0.827242	2.47099e-07
ENSMUSG00000024383	Map3k2	protein_coding	26405	1740.14	2.61208	2.53988e-07
ENSMUSG00000028804	Csmd2	protein_coding	329942	1611.3	1.28936	2.58668e-07
ENSMUSG00000050266	Olfr690	protein_coding	56860	18.3878	7.3345	2.59413e-07
ENSMUSG00000110246	C130073E24Rik	lncRNA	0	82.3446	1.8815	2.59413e-07
ENSMUSG00000025369	Smarcc2	protein_coding	68094	5013.86	0.897275	2.6156e-07
ENSMUSG00000035877	Zhx3	protein_coding	320799	2983.38	1.76922	2.62376e-07
ENSMUSG00000026620	Mark1	protein_coding	226778	1731.12	0.951753	2.69519e-07
ENSMUSG00000073805	Insyn2a	protein_coding	627214	388.994	1.21936	2.69788e-07
ENSMUSG00000034998	Foxn2	protein_coding	14236	323.908	1.66813	2.80862e-07
ENSMUSG00000045767	B230219D22Rik	protein_coding	78521	1395.03	1.57606	2.82658e-07
ENSMUSG00000027254	Map1a	protein_coding	17754	32503.8	2.35806	2.8525e-07
ENSMUSG00000047749	Zc3hav1l	protein_coding	209032	138.984	3.0129	2.8525e-07
ENSMUSG00000055602	Tcp10b	protein_coding	21462	23.652	3.37351	2.88671e-07
ENSMUSG00000081232	Gm14373	processed_pseudogene	0	334.212	2.07862	2.91914e-07
ENSMUSG00000045039	Megf8	protein_coding	269878	3190.95	1.62151	2.98216e-07
ENSMUSG00000066306	Numa1	protein_coding	101706	2859.62	1.6268	3.03321e-07
ENSMUSG00000039375	Wdr17	protein_coding	244484	344.355	2.25986	3.03745e-07
ENSMUSG00000110585	Gm45704	unprocessed_pseudogene	0	13.4332	3.83329	3.08813e-07
ENSMUSG00000076431	Sox4	protein_coding	20677	4445.96	3.53136	3.10482e-07
ENSMUSG00000053470	Kdm3a	protein_coding	104263	741.993	0.820583	3.17817e-07
ENSMUSG00000115852	Gm52969	transcribed_processed_pseudogene	0	102.433	1.73941	3.32077e-07
ENSMUSG00000040003	Magi2	protein_coding	50791	1854.5	1.24562	3.35522e-07
ENSMUSG00000031093	Dock11	protein_coding	75974	746.451	1.58975	3.3562e-07
ENSMUSG00000028911	Srsf4	protein_coding	57317	824.725	0.794144	3.36636e-07
ENSMUSG00000038738	Shank1	protein_coding	243961	15635.4	1.29997	3.40708e-07
ENSMUSG00000041544	Disp3	protein_coding	242748	554.734	1.1766	3.41828e-07
ENSMUSG00000068876	Cgn	protein_coding	70737	174.241	1.59321	3.41828e-07
ENSMUSG00000042699	Dhx9	protein_coding	13211	2454.59	1.6509	3.50965e-07
ENSMUSG00000053333	Dis3l2	protein_coding	208718	306.563	0.989428	3.51601e-07
ENSMUSG00000037993	Dhx38	protein_coding	64340	688.721	0.88474	3.52379e-07
ENSMUSG00000042211	Fbxo38	protein_coding	107035	760.548	1.15097	3.6266e-07
ENSMUSG00000082381	Gm12928	processed_pseudogene	0	60.9927	1.9221	3.64103e-07
ENSMUSG00000025027	Xpnpep1	protein_coding	170750	858.946	0.912289	3.64915e-07
ENSMUSG00000060657	Marf1	protein_coding	223989	1347.57	1.15906	3.75775e-07
ENSMUSG00000044646	Zbtb7c	protein_coding	207259	143.091	1.42329	3.76107e-07
ENSMUSG00000037652	Phc3	protein_coding	241915	1954.27	1.64243	3.77619e-07
ENSMUSG00000043456	Zfp536	protein_coding	243937	1497.44	1.95658	3.78092e-07
ENSMUSG00000020196	Cabin1	protein_coding	104248	2393.36	1.30266	3.81145e-07
ENSMUSG00000042507	Mideas	protein_coding	238317	893.496	1.96741	3.83936e-07
ENSMUSG00000066687	Zbtb16	protein_coding	235320	861.768	1.86004	3.83936e-07
ENSMUSG00000053841	Txlna	protein_coding	109658	1121.35	1.13505	3.91072e-07
ENSMUSG00000074406	Zfp628	protein_coding	232816	249.71	1.39583	3.92078e-07
ENSMUSG00000053965	Pde5a	protein_coding	242202	84.0624	1.36337	3.94674e-07
ENSMUSG00000050677	Ccdc96	protein_coding	66717	79.7719	1.39837	3.96572e-07
ENSMUSG00000041258	Zfp236	protein_coding	329002	1080.1	1.22853	3.99637e-07
ENSMUSG00000044433	Camsap3	protein_coding	69697	877.589	1.01562	3.99713e-07
ENSMUSG00000045252	Zfp574	protein_coding	232976	543.901	1.35985	4.0257e-07
ENSMUSG00000024764	Naa40	protein_coding	70999	663.833	0.995464	4.02829e-07
ENSMUSG00000028654	Mycl	protein_coding	16918	1169.34	2.07973	4.08822e-07
ENSMUSG00000071033	Gm10308	lncRNA	0	27.77	2.56456	4.13847e-07
ENSMUSG00000034430	Zxdc	protein_coding	80292	515.231	1.13516	4.15077e-07
ENSMUSG00000009628	Tex15	protein_coding	104271	176.503	1.89572	4.19643e-07
ENSMUSG00000036206	Sh3bp4	protein_coding	98402	823.339	1.95069	4.2304e-07
ENSMUSG00000053510	Nrd1	protein_coding	230598	2565.57	1.14119	4.25002e-07
ENSMUSG00000045929	Gm20715	protein_coding	0	58.089	2.93384	4.28639e-07
ENSMUSG00000112381	Gm8170	processed_pseudogene	0	34.1081	3.17649	4.31942e-07
ENSMUSG00000070476	Fam217b	protein_coding	71532	409.262	1.66309	4.46753e-07
ENSMUSG00000056493	Foxk1	protein_coding	17425	1011.32	1.29735	4.52567e-07
ENSMUSG00000060301	2610008E11Rik	protein_coding	72128	500.921	1.28606	4.5828e-07
ENSMUSG00000054792	Klhl18	protein_coding	270201	554.595	0.9967	4.60359e-07
ENSMUSG00000097330	Gm26672	lncRNA	0	42.8175	1.87979	4.62582e-07
ENSMUSG00000031910	Has3	protein_coding	15118	81.5992	2.20739	4.67549e-07
ENSMUSG00000049287	Iba57	protein_coding	216792	164.596	1.4243	4.69597e-07
ENSMUSG00000056724	Nbeal2	protein_coding	235627	94.116	1.66213	4.72212e-07
ENSMUSG00000037134	Prmt9	protein_coding	102182	458.189	1.08228	4.85237e-07
ENSMUSG00000030102	Itpr1	protein_coding	16438	1476.11	1.48995	4.9043e-07
ENSMUSG00000032115	Hyou1	protein_coding	12282	1487.83	0.875157	4.90777e-07
ENSMUSG00000039210	Gpatch2	protein_coding	67769	295.266	1.00116	4.94059e-07
ENSMUSG00000043154	Ppp2r3a	protein_coding	235542	1179.45	0.942205	4.9502e-07
ENSMUSG00000038563	Efl1	protein_coding	101592	356.041	1.03946	4.95675e-07
ENSMUSG00000026618	Iars2	protein_coding	0	643.871	1.01947	5.1353e-07
ENSMUSG00000030533	Unc45a	protein_coding	101869	622.133	0.83558	5.2296e-07
ENSMUSG00000097083	D930019O06Rik	lncRNA	0	36.5775	2.3436	5.29862e-07
ENSMUSG00000041935	AW549877	protein_coding	106064	654.863	1.61631	5.46464e-07
ENSMUSG00000071659	Hnrnpul2	protein_coding	68693	3171.82	1.17371	5.55687e-07
ENSMUSG00000032890	Rims3	protein_coding	242662	1397.4	1.32853	5.62495e-07
ENSMUSG00000033209	Ttc28	protein_coding	209683	2772.64	1.68027	5.67834e-07
ENSMUSG00000059995	Atxn7l3	protein_coding	217218	1669.36	1.22935	5.70202e-07
ENSMUSG00000030313	Dennd5b	protein_coding	320560	1771.56	1.96255	5.78358e-07
ENSMUSG00000036304	Zdhhc23	protein_coding	332175	626.646	1.26556	5.848e-07
ENSMUSG00000032878	Ccdc85a	protein_coding	216613	1479.92	1.42048	5.91511e-07
ENSMUSG00000078157	Fem1al	protein_coding	216622	98.8107	1.68798	6.02221e-07
ENSMUSG00000040818	Dennd6a	protein_coding	211922	331.08	1.26032	6.0291e-07
ENSMUSG00000048661	Lemd3	protein_coding	380664	692.947	1.2831	6.02979e-07
ENSMUSG00000026596	Abl2	protein_coding	11352	2307.19	1.64325	6.0481e-07
ENSMUSG00000048920	Fkrp	protein_coding	243853	481.435	1.82924	6.20918e-07
ENSMUSG00000109609	Gm4972	processed_pseudogene	0	182.708	2.14869	6.30648e-07
ENSMUSG00000061458	Nol10	protein_coding	217431	287.405	1.10639	6.32567e-07
ENSMUSG00000044308	Ubr3	protein_coding	68795	4911.16	1.58946	6.35052e-07
ENSMUSG00000079104	Prps1l3	protein_coding	328099	175.606	1.49073	6.3868e-07
ENSMUSG00000026675	Hsd17b7	protein_coding	15490	966.371	2.84194	6.48635e-07
ENSMUSG00000029686	Cul1	protein_coding	26965	1190.65	0.94051	6.53459e-07
ENSMUSG00000058192	Zfp846	protein_coding	244721	702.116	1.31488	6.53946e-07
ENSMUSG00000030852	Tacc2	protein_coding	57752	3107.97	1.21513	6.55405e-07
ENSMUSG00000061894	Zscan20	protein_coding	269585	205.859	1.41747	6.57433e-07
ENSMUSG00000027650	Tti1	protein_coding	75425	300.85	1.23708	6.58813e-07
ENSMUSG00000033059	Pygb	protein_coding	110078	3649.3	1.24045	6.62131e-07
ENSMUSG00000074576	Mocs3	protein_coding	69372	131.258	1.37122	6.64352e-07
ENSMUSG00000021217	Tshz3	protein_coding	243931	230.998	2.86481	6.75877e-07
ENSMUSG00000033285	Wdr3	protein_coding	269470	389.772	1.21989	6.7712e-07
ENSMUSG00000046032	Snx12	protein_coding	55988	740.22	2.75151	7.04423e-07
ENSMUSG00000090053	Pakap	protein_coding	677884	865.533	1.32556	7.09584e-07
ENSMUSG00000054944	5330416C01Rik	lncRNA	403201	103.737	2.30341	7.13276e-07
ENSMUSG00000022791	Tnk2	protein_coding	51789	1547.86	1.37218	7.23683e-07
ENSMUSG00000034037	Fgd5	protein_coding	232237	206.646	2.47055	7.33085e-07
ENSMUSG00000095440	Fignl2	protein_coding	668225	28.2841	4.31077	7.44783e-07
ENSMUSG00000048000	Gigyf2	protein_coding	227331	1463.58	0.924423	7.53782e-07
ENSMUSG00000030302	Atp2b2	protein_coding	11941	9889.99	2.46911	7.75932e-07
ENSMUSG00000052188	Gm14964	lncRNA	0	84.3246	1.60358	7.81248e-07
ENSMUSG00000020271	Fbxw11	protein_coding	103583	1910.3	0.849392	7.83457e-07
ENSMUSG00000040177	2310057M21Rik	protein_coding	68277	276.103	1.27654	7.83457e-07
ENSMUSG00000023938	Aars2	protein_coding	224805	186.882	1.17203	7.83468e-07
ENSMUSG00000066392	Nrxn3	protein_coding	18191	3544.49	2.77846	7.89743e-07
ENSMUSG00000016150	Tenm1	protein_coding	23963	2469.89	2.0418	7.9294e-07
ENSMUSG00000050213	Snip1	protein_coding	76793	232.685	1.08817	8.00895e-07
ENSMUSG00000112302	Gm48226	lncRNA	0	52.2714	1.6169	8.27531e-07
ENSMUSG00000027652	Ralgapb	protein_coding	228850	2139.78	1.22826	8.31921e-07
ENSMUSG00000031960	Aars	protein_coding	234734	5541.44	1.56155	8.408e-07
ENSMUSG00000026313	Hdac4	protein_coding	208727	2843.27	1.82404	8.48263e-07
ENSMUSG00000115650	Gm48992	lncRNA	0	42.8097	3.3205	8.76559e-07
ENSMUSG00000106218	Gm43713	lncRNA	0	53.9152	1.84222	8.80362e-07
ENSMUSG00000026585	Kifap3	protein_coding	16579	3043.08	1.18738	8.81127e-07
ENSMUSG00000022788	Fgd4	protein_coding	224014	1805.27	1.80571	8.89882e-07
ENSMUSG00000040209	Zfp704	protein_coding	170753	6548.91	1.5148	8.96477e-07
ENSMUSG00000040123	Zmym5	protein_coding	219105	361.845	0.848987	8.96735e-07
ENSMUSG00000020015	Cdk17	protein_coding	237459	1267.75	1.42291	9.14101e-07
ENSMUSG00000024241	Sos1	protein_coding	20662	2334.79	1.53755	9.14652e-07
ENSMUSG00000027324	Rpusd2	protein_coding	271842	95.9129	1.23123	9.14652e-07
ENSMUSG00000026965	Anapc2	protein_coding	99152	1276.63	0.997424	9.17113e-07
ENSMUSG00000001802	Lrp3	protein_coding	435965	1593.71	1.45585	9.21203e-07
ENSMUSG00000023915	Tnfrsf21	protein_coding	94185	1491.8	1.20894	9.41716e-07
ENSMUSG00000019338	Zfp687	protein_coding	78266	439.181	1.48248	9.69098e-07
ENSMUSG00000030722	Nfatc2ip	protein_coding	18020	116.982	1.60635	9.69313e-07
ENSMUSG00000025782	Taf3	protein_coding	209361	342.011	1.28758	9.70656e-07
ENSMUSG00000026915	Strbp	protein_coding	20744	5069.21	2.26911	9.71169e-07
ENSMUSG00000095407	Tmem200c	protein_coding	622645	143.992	1.79348	9.7778e-07
ENSMUSG00000053626	Tll1	protein_coding	21892	262.102	2.92962	9.8376e-07
ENSMUSG00000060261	Gtf2i	protein_coding	14886	3534.53	0.767834	1.00457e-06
ENSMUSG00000030662	Ipo5	protein_coding	70572	3059.48	1.16246	1.00653e-06
ENSMUSG00000060012	Kif13b	protein_coding	16554	420.483	1.34449	1.03246e-06
ENSMUSG00000024112	Cacna1h	protein_coding	58226	1714.86	0.882788	1.03269e-06
ENSMUSG00000030386	Zfp606	protein_coding	67370	339.017	1.43852	1.03269e-06
ENSMUSG00000027185	Nat10	protein_coding	98956	383.591	0.818081	1.03317e-06
ENSMUSG00000028999	Rint1	protein_coding	72772	291.452	1.00203	1.05084e-06
ENSMUSG00000044548	Dact1	protein_coding	59036	537.017	1.88008	1.05479e-06
ENSMUSG00000091994	E130317F20Rik	lncRNA	414101	74.3955	1.93209	1.07088e-06
ENSMUSG00000063317	Usp31	protein_coding	76179	2067.14	1.73937	1.07188e-06
ENSMUSG00000049225	Pdp1	protein_coding	381511	765.71	1.22408	1.0722e-06
ENSMUSG00000104264	Gm18529	processed_pseudogene	0	15.4187	5.15329	1.07641e-06
ENSMUSG00000066151	Fkbp15	protein_coding	338355	913.626	1.14223	1.08521e-06
ENSMUSG00000002307	Daxx	protein_coding	13163	355.96	0.885356	1.08775e-06
ENSMUSG00000070605	Zfp992	protein_coding	433791	486.86	1.18252	1.10876e-06
ENSMUSG00000003863	Ppfia3	protein_coding	76787	3616.38	1.56175	1.11257e-06
ENSMUSG00000020929	Eftud2	protein_coding	20624	1081.77	1.23381	1.12284e-06
ENSMUSG00000036779	Tent4b	protein_coding	214627	794.659	0.829806	1.14736e-06
ENSMUSG00000112823	Gm6125	processed_pseudogene	0	216.28	1.61746	1.16069e-06
ENSMUSG00000018921	Pelp1	protein_coding	75273	714.562	1.23231	1.16885e-06
ENSMUSG00000021732	Fgf10	protein_coding	14165	39.4219	2.38764	1.18394e-06
ENSMUSG00000049396	Gemin4	protein_coding	276919	158.613	1.84113	1.22008e-06
ENSMUSG00000049556	Lingo1	protein_coding	235402	5618.2	1.25248	1.22267e-06
ENSMUSG00000017291	Taok1	protein_coding	216965	8950.97	2.20714	1.23074e-06
ENSMUSG00000030583	Sipa1l3	protein_coding	74206	3874.57	1.85798	1.24287e-06
ENSMUSG00000036499	Eea1	protein_coding	216238	956.727	1.24033	1.26416e-06
ENSMUSG00000042787	Exog	protein_coding	208194	397.037	1.1569	1.26602e-06
ENSMUSG00000005514	Por	protein_coding	18984	1202.83	0.875843	1.29265e-06
ENSMUSG00000102776	Gm38162	TEC	0	18.5692	3.49127	1.29831e-06
ENSMUSG00000036686	Cc2d1a	protein_coding	212139	600.008	0.915062	1.30797e-06
ENSMUSG00000041025	Iffo2	protein_coding	212632	626.091	1.1164	1.31107e-06
ENSMUSG00000000131	Xpo6	protein_coding	74204	1874.81	1.34494	1.33101e-06
ENSMUSG00000034910	Pygo1	protein_coding	72135	1415.1	1.29262	1.33839e-06
ENSMUSG00000024096	Ralbp1	protein_coding	19765	892.319	0.827217	1.34677e-06
ENSMUSG00000019850	Tnfaip3	protein_coding	21929	118.168	2.10639	1.35637e-06
ENSMUSG00000022892	App	protein_coding	11820	24594.2	1.38607	1.3992e-06
ENSMUSG00000039089	L3mbtl3	protein_coding	237339	345.712	1.10526	1.41311e-06
ENSMUSG00000032462	Pik3cb	protein_coding	74769	413.286	1.16518	1.45219e-06
ENSMUSG00000036834	Plch1	protein_coding	269437	170.046	1.626	1.46878e-06
ENSMUSG00000109179	Gm35339	protein_coding	102638882	26.0053	3.03959	1.48104e-06
ENSMUSG00000025436	Atp23	protein_coding	68876	126.978	2.93437	1.48252e-06
ENSMUSG00000093661	Eif4e3	protein_coding	66892	266.37	1.85168	1.48962e-06
ENSMUSG00000034799	Unc13a	protein_coding	382018	7123.15	1.62831	1.49083e-06
ENSMUSG00000039473	Ubn1	protein_coding	170644	1200.74	1.4599	1.49152e-06
ENSMUSG00000040624	Plekhg1	protein_coding	213783	726.036	2.36814	1.54757e-06
ENSMUSG00000038279	Nop2	protein_coding	110109	388.464	1.3085	1.58065e-06
ENSMUSG00000020740	Gga3	protein_coding	260302	512.385	0.758649	1.58666e-06
ENSMUSG00000044340	Phlpp1	protein_coding	98432	3230.55	2.11166	1.5876e-06
ENSMUSG00000072387	Gm10356	processed_pseudogene	0	125.924	1.63968	1.59869e-06
ENSMUSG00000074221	Zfp568	protein_coding	243905	93.5241	1.93852	1.62354e-06
ENSMUSG00000046982	Tshz1	protein_coding	110796	955.306	1.79046	1.62907e-06
ENSMUSG00000024052	Lpin2	protein_coding	64898	1169.86	1.43795	1.6398e-06
ENSMUSG00000040462	Os9	protein_coding	216440	1605.13	0.605807	1.64226e-06
ENSMUSG00000041075	Fzd7	protein_coding	14369	211.657	1.43121	1.65028e-06
ENSMUSG00000079575	Rbpj-ps3	processed_pseudogene	0	169.056	1.61339	1.66646e-06
ENSMUSG00000070709	Zfp974	protein_coding	73430	228.339	1.11092	1.67057e-06
ENSMUSG00000043415	Otud1	protein_coding	71198	118.465	1.6088	1.7046e-06
ENSMUSG00000006711	D130043K22Rik	protein_coding	210108	1635.86	1.53962	1.71144e-06
ENSMUSG00000035011	Zbtb7a	protein_coding	16969	924.123	1.64832	1.71303e-06
ENSMUSG00000032238	Rora	protein_coding	19883	453.265	2.02423	1.73198e-06
ENSMUSG00000115491	Siah1-ps2	processed_pseudogene	0	26.8273	2.49376	1.73465e-06
ENSMUSG00000053617	Sh3pxd2a	protein_coding	14218	723.112	2.03092	1.7585e-06
ENSMUSG00000113905	Gm48872	TEC	0	86.9945	1.88225	1.76096e-06
ENSMUSG00000030180	Kdm5a	protein_coding	214899	1043.66	1.39464	1.77147e-06
ENSMUSG00000045071	E130308A19Rik	protein_coding	230259	246.046	1.46152	1.79025e-06
ENSMUSG00000039270	Megf9	protein_coding	230316	2352.9	1.1757	1.812e-06
ENSMUSG00000102697	Pcdhac2	protein_coding	353237	4608.74	1.43941	1.82131e-06
ENSMUSG00000047495	Dlgap2	protein_coding	244310	1994.9	2.16435	1.87775e-06
ENSMUSG00000015971	Actr8	protein_coding	56249	248.774	0.817058	1.90013e-06
ENSMUSG00000039367	Sec24c	protein_coding	218811	844.044	0.81508	1.93989e-06
ENSMUSG00000034295	Fhod3	protein_coding	225288	376.387	1.068	1.94533e-06
ENSMUSG00000020346	Mgat1	protein_coding	17308	737.234	1.72425	1.96587e-06
ENSMUSG00000071322	Tcp10a	protein_coding	21461	14.426	3.38095	2.01647e-06
ENSMUSG00000035329	Fbxo33	protein_coding	70611	251.47	1.5146	2.02588e-06
ENSMUSG00000031503	Col4a2	protein_coding	12827	1408.97	1.7644	2.02891e-06
ENSMUSG00000043635	Adamts3	protein_coding	330119	1212.42	1.61953	2.08345e-06
ENSMUSG00000047603	Zfp235	protein_coding	56525	316.866	1.37828	2.0855e-06
ENSMUSG00000037287	Tbcel	protein_coding	272589	649.142	1.24639	2.08703e-06
ENSMUSG00000001630	Stk38l	protein_coding	232533	383.343	1.50285	2.10518e-06
ENSMUSG00000052469	Tcp10c	protein_coding	100041352	14.0252	4.23394	2.12446e-06
ENSMUSG00000030257	Srgap3	protein_coding	259302	9660.44	0.987248	2.12621e-06
ENSMUSG00000037075	Rnf139	protein_coding	75841	511.126	1.25228	2.13949e-06
ENSMUSG00000090063	Dlx6os1	lncRNA	320038	714.043	2.63238	2.14026e-06
ENSMUSG00000021733	Slc4a7	protein_coding	218756	1312.94	2.09845	2.15232e-06
ENSMUSG00000064329	Scn1a	protein_coding	20265	1514.12	2.77206	2.1625e-06
ENSMUSG00000029920	Smarcad1	protein_coding	13990	702.614	1.05342	2.16816e-06
ENSMUSG00000033014	Trim33	protein_coding	94093	1676.68	1.89148	2.18389e-06
ENSMUSG00000039384	Dusp10	protein_coding	63953	64.2431	1.86928	2.23284e-06
ENSMUSG00000059423	Zfp933	protein_coding	242747	250.611	1.52735	2.23833e-06
ENSMUSG00000034839	Larp6	protein_coding	67557	259.488	1.50963	2.26117e-06
ENSMUSG00000020704	Asic2	protein_coding	11418	1608.28	1.61153	2.26706e-06
ENSMUSG00000053693	Mast1	protein_coding	56527	3058.36	1.38655	2.30169e-06
ENSMUSG00000104965	Gm43437	TEC	0	45.9603	3.31398	2.30939e-06
ENSMUSG00000021288	Klc1	protein_coding	16593	10590.1	1.04713	2.31545e-06
ENSMUSG00000033904	Ccp110	protein_coding	101565	607.395	1.24116	2.33507e-06
ENSMUSG00000021188	Trip11	protein_coding	109181	1620.05	1.24793	2.34497e-06
ENSMUSG00000030607	Acan	protein_coding	11595	282.172	2.01186	2.34497e-06
ENSMUSG00000009470	Tnpo1	protein_coding	238799	1727.83	2.08372	2.39822e-06
ENSMUSG00000061751	Kalrn	protein_coding	545156	9049.21	1.6085	2.42547e-06
ENSMUSG00000024773	Atg2a	protein_coding	329015	674.647	1.35273	2.48925e-06
ENSMUSG00000096916	Zfp850	protein_coding	100043772	119.782	1.17403	2.49658e-06
ENSMUSG00000090291	Lrrc10b	protein_coding	278795	65.7181	1.88634	2.49705e-06
ENSMUSG00000027951	Adar	protein_coding	56417	2903.96	1.7033	2.53098e-06
ENSMUSG00000024260	Sap130	protein_coding	269003	833.789	0.987565	2.53245e-06
ENSMUSG00000033909	Usp36	protein_coding	72344	759.401	1.28595	2.56036e-06
ENSMUSG00000078143	Gm17344	lncRNA	0	19.2158	2.99358	2.56036e-06
ENSMUSG00000056050	Mia3	protein_coding	338366	4087.81	1.36461	2.56815e-06
ENSMUSG00000049470	Aff4	protein_coding	93736	7417.82	1.29773	2.58295e-06
ENSMUSG00000037104	Socs5	protein_coding	56468	1061.89	1.48399	2.62536e-06
ENSMUSG00000037029	Zfp146	protein_coding	26465	605.832	1.18811	2.63234e-06
ENSMUSG00000058873	Gm5582	processed_pseudogene	0	175.045	2.11209	2.63369e-06
ENSMUSG00000030816	Rnf40	protein_coding	233900	1109	0.779121	2.63896e-06
ENSMUSG00000037868	Egr2	protein_coding	13654	102.715	1.99069	2.70113e-06
ENSMUSG00000027583	Zbtb46	protein_coding	72147	479.068	1.16497	2.75542e-06
ENSMUSG00000069662	Marcks	protein_coding	17118	6246.09	2.36274	2.78413e-06
ENSMUSG00000037369	Kdm6a	protein_coding	22289	368.694	1.1975	2.79504e-06
ENSMUSG00000111465	Gm47113	lncRNA	0	24.5287	2.41929	2.79937e-06
ENSMUSG00000032633	Flcn	protein_coding	216805	581.227	1.23512	2.80522e-06
ENSMUSG00000022783	Spag6l	protein_coding	50525	306.344	2.71144	2.86093e-06
ENSMUSG00000058761	Rnf169	protein_coding	108937	578.872	1.21758	2.88306e-06
ENSMUSG00000025907	Rb1cc1	protein_coding	12421	1997.9	1.14052	2.92394e-06
ENSMUSG00000060149	BC002059	lncRNA	213811	110.422	1.13331	2.92394e-06
ENSMUSG00000075324	Fign	protein_coding	60344	14.511	3.96126	2.93996e-06
ENSMUSG00000025577	Cbx2	protein_coding	12416	111.619	1.95714	2.97511e-06
ENSMUSG00000004319	Clcn3	protein_coding	12725	3455.88	1.2582	3.06492e-06
ENSMUSG00000028580	Pum1	protein_coding	80912	2288.05	0.648763	3.09428e-06
ENSMUSG00000057193	Slc44a2	protein_coding	68682	410.986	1.02494	3.11862e-06
ENSMUSG00000044149	Nkrf	protein_coding	77286	389.336	1.16317	3.12653e-06
ENSMUSG00000047866	Lonp2	protein_coding	66887	680.806	0.890741	3.1563e-06
ENSMUSG00000027739	Rab33b	protein_coding	19338	282.168	1.49419	3.15979e-06
ENSMUSG00000030509	Asb7	protein_coding	117589	283.314	0.981351	3.15979e-06
ENSMUSG00000022142	Nup155	protein_coding	170762	521.568	1.68026	3.17154e-06
ENSMUSG00000022114	Spry2	protein_coding	24064	1041.35	2.25858	3.22858e-06
ENSMUSG00000038371	Sbf2	protein_coding	319934	2334.18	1.14097	3.2611e-06
ENSMUSG00000021294	Kif26a	protein_coding	668303	78.0441	1.56627	3.28353e-06
ENSMUSG00000068962	Zfp114	protein_coding	232966	81.611	1.49762	3.28425e-06
ENSMUSG00000010505	Myt1	protein_coding	17932	1041.49	1.35963	3.29987e-06
ENSMUSG00000033991	Ttc37	protein_coding	218343	454.003	1.18267	3.33212e-06
ENSMUSG00000087424	5730405O15Rik	lncRNA	70489	72.2405	2.63295	3.33212e-06
ENSMUSG00000038143	Stox2	protein_coding	71069	4650.27	1.07167	3.33688e-06
ENSMUSG00000029313	Aff1	protein_coding	17355	758.807	2.02168	3.3825e-06
ENSMUSG00000038777	Sema6c	protein_coding	20360	372.581	1.47861	3.39362e-06
ENSMUSG00000033653	Vps8	protein_coding	209018	828.788	1.13031	3.40752e-06
ENSMUSG00000067916	Zfp991	protein_coding	666532	588.201	1.05363	3.42761e-06
ENSMUSG00000027765	P2ry1	protein_coding	18441	130.697	2.24386	3.43333e-06
ENSMUSG00000004565	Pnpla6	protein_coding	50767	484.603	0.752857	3.47874e-06
ENSMUSG00000041264	Uspl1	protein_coding	231915	657.768	1.30482	3.49251e-06
ENSMUSG00000069727	Zfp975	protein_coding	434179	98.7095	1.32378	3.52642e-06
ENSMUSG00000028514	Usp24	protein_coding	329908	3064.04	1.40352	3.53728e-06
ENSMUSG00000031558	Slit2	protein_coding	20563	2412.17	2.09435	3.54761e-06
ENSMUSG00000036737	Oxsr1	protein_coding	108737	906.419	0.882222	3.55062e-06
ENSMUSG00000042529	Kcnj12	protein_coding	16515	117.231	1.60983	3.57999e-06
ENSMUSG00000034154	Ino80	protein_coding	68142	636.44	0.776572	3.61203e-06
ENSMUSG00000092416	Zfp141	protein_coding	434178	160.758	1.13728	3.65039e-06
ENSMUSG00000060935	Tmem263	protein_coding	103266	467.964	1.15802	3.68451e-06
ENSMUSG00000041649	Klf8	protein_coding	245671	264.656	2.22604	3.69758e-06
ENSMUSG00000032244	Fem1b	protein_coding	14155	4884.45	1.63834	3.73705e-06
ENSMUSG00000024647	Cbln2	protein_coding	12405	102.944	1.33569	3.7488e-06
ENSMUSG00000019470	Xab2	protein_coding	67439	319.369	1.00179	3.75721e-06
ENSMUSG00000066113	Adamtsl1	protein_coding	77739	184.291	1.56473	3.78052e-06
ENSMUSG00000045576	St7l	protein_coding	229681	308.66	1.27183	3.81079e-06
ENSMUSG00000034610	Tut4	protein_coding	230594	743.996	0.777337	3.88406e-06
ENSMUSG00000018974	Sart3	protein_coding	53890	780.228	1.18333	3.89958e-06
ENSMUSG00000057003	Myh4	protein_coding	17884	32.617	2.34011	3.94356e-06
ENSMUSG00000106190	Gm20768	processed_pseudogene	0	68.1844	2.16735	3.94356e-06
ENSMUSG00000073367	Gm10493	processed_pseudogene	0	80.6049	1.58751	3.98174e-06
ENSMUSG00000097119	B230354K17Rik	lncRNA	105246278	267.242	1.45953	4.00633e-06
ENSMUSG00000035047	Kri1	protein_coding	215194	498.466	0.870394	4.12868e-06
ENSMUSG00000101335	Gm28229	lncRNA	0	48.2384	3.81234	4.14691e-06
ENSMUSG00000028496	Mllt3	protein_coding	70122	760.764	0.957895	4.20677e-06
ENSMUSG00000066232	Ipo7	protein_coding	233726	1978.68	0.862816	4.27294e-06
ENSMUSG00000045980	Tmem104	protein_coding	320534	252.321	1.26119	4.29034e-06
ENSMUSG00000032637	Atxn2l	protein_coding	233871	2172.71	0.834273	4.29351e-06
ENSMUSG00000105230	Gm42433	TEC	0	129.236	2.68665	4.3465e-06
ENSMUSG00000107331	Gm42732	TEC	0	209.77	2.69065	4.41164e-06
ENSMUSG00000019984	Med23	protein_coding	70208	391.687	0.813005	4.44592e-06
ENSMUSG00000067851	Arfgef1	protein_coding	211673	2523.1	1.14954	4.4772e-06
ENSMUSG00000039611	Pgap4	protein_coding	67063	934.624	1.1342	4.51552e-06
ENSMUSG00000021670	Hmgcr	protein_coding	15357	6390.84	1.40949	4.51773e-06
ENSMUSG00000092094	Zfp804b	protein_coding	207618	79.7084	2.20529	4.56135e-06
ENSMUSG00000029467	Atp2a2	protein_coding	11938	8540.75	1.65871	4.61702e-06
ENSMUSG00000111151	Gm5120	processed_pseudogene	0	34.7467	1.96955	4.62394e-06
ENSMUSG00000031652	N4bp1	protein_coding	80750	909	1.13725	4.64689e-06
ENSMUSG00000057406	Nsd2	protein_coding	107823	3721.59	1.63675	4.65073e-06
ENSMUSG00000024163	Mapk8ip3	protein_coding	30957	5424.36	1.23619	4.6687e-06
ENSMUSG00000050533	Gm9845	processed_pseudogene	0	97.3527	1.63349	4.68052e-06
ENSMUSG00000055373	Fut9	protein_coding	14348	1564.7	1.96604	4.69026e-06
ENSMUSG00000029501	Ankle2	protein_coding	71782	561	1.23774	4.69893e-06
ENSMUSG00000106237	Gm8066	lncRNA	0	39.3429	1.85088	4.7936e-06
ENSMUSG00000106181	Gm9523	processed_pseudogene	0	103.33	2.22841	4.94617e-06
ENSMUSG00000044030	Irf2bp1	protein_coding	272359	678.675	1.11712	5.03927e-06
ENSMUSG00000001855	Nup214	protein_coding	227720	702.617	1.26443	5.06016e-06
ENSMUSG00000063646	Jakmip1	protein_coding	76071	2239.11	1.18916	5.07207e-06
ENSMUSG00000042686	Jph1	protein_coding	57339	371.681	1.65937	5.17867e-06
ENSMUSG00000071645	Tut1	protein_coding	70044	201.829	0.978397	5.22975e-06
ENSMUSG00000026425	Srgap2	protein_coding	14270	3414.21	0.925498	5.23684e-06
ENSMUSG00000029196	Tada2b	protein_coding	231151	804.391	1.37339	5.28803e-06
ENSMUSG00000037541	Shank2	protein_coding	210274	5381.99	1.9541	5.31904e-06
ENSMUSG00000066129	Kndc1	protein_coding	76484	1375.93	1.76569	5.32179e-06
ENSMUSG00000117286	Gm1043	protein_coding	381634	2722.36	1.23164	5.32688e-06
ENSMUSG00000113255	Tes3-ps	protein_coding	0	303.973	1.72343	5.35115e-06
ENSMUSG00000007610	Gtpbp3	protein_coding	70359	227.462	1.04899	5.39029e-06
ENSMUSG00000025856	Pdgfa	protein_coding	18590	509.863	1.20823	5.48206e-06
ENSMUSG00000038324	Trpc4ap	protein_coding	56407	1216.62	0.864553	5.56631e-06
ENSMUSG00000043301	Kcnj6	protein_coding	16522	607.634	1.73013	5.59901e-06
ENSMUSG00000052698	Tln2	protein_coding	70549	3600.15	1.73362	5.62311e-06
ENSMUSG00000035954	Dock4	protein_coding	238130	4381.91	1.31543	5.65126e-06
ENSMUSG00000034584	Exph5	protein_coding	320051	38.6716	2.04063	5.65411e-06
ENSMUSG00000117310	Ptp4a1	protein_coding	19243	1651.71	1.98394	5.74938e-06
ENSMUSG00000030400	Ercc2	protein_coding	13871	320.024	0.880918	5.80947e-06
ENSMUSG00000049313	Sorl1	protein_coding	20660	2846.13	2.61488	5.81156e-06
ENSMUSG00000022894	Adamts5	protein_coding	23794	75.1278	1.98538	5.90303e-06
ENSMUSG00000036435	Exoc1	protein_coding	69940	718.693	1.14612	6.05207e-06
ENSMUSG00000000804	Usp32	protein_coding	237898	1791.77	1.14358	6.05467e-06
ENSMUSG00000025318	Jph3	protein_coding	57340	3610.92	1.35385	6.09567e-06
ENSMUSG00000039765	Cc2d2a	protein_coding	231214	388.608	1.05306	6.11322e-06
ENSMUSG00000096914	Galntl6	protein_coding	270049	537.125	1.78017	6.1178e-06
ENSMUSG00000039630	Hnrnpu	protein_coding	51810	7237.51	1.14531	6.24298e-06
ENSMUSG00000047037	Nipa1	protein_coding	233280	1198.67	1.27312	6.26126e-06
ENSMUSG00000037892	Pcdh18	protein_coding	73173	93.7215	1.6795	6.26368e-06
ENSMUSG00000028370	Pappa	protein_coding	18491	125.632	2.34536	6.36951e-06
ENSMUSG00000027175	Tcp11l1	protein_coding	320554	1078.23	1.85742	6.46155e-06
ENSMUSG00000042446	Zmym4	protein_coding	67785	1202.27	0.818807	6.54095e-06
ENSMUSG00000024966	Stip1	protein_coding	20867	1214.95	0.688162	6.55637e-06
ENSMUSG00000069895	Atxn1l	protein_coding	52335	806.941	1.46078	6.57008e-06
ENSMUSG00000028176	Lrrc7	protein_coding	242274	3015.99	1.77705	6.62642e-06
ENSMUSG00000045312	Lhfpl2	protein_coding	218454	536.23	1.3395	6.63418e-06
ENSMUSG00000031441	Atp11a	protein_coding	50770	1750.43	0.991078	6.63426e-06
ENSMUSG00000075014	Gm10800	protein_coding	0	1507.34	6.18276	6.70504e-06
ENSMUSG00000034265	Zdhhc14	protein_coding	224454	572.669	1.3143	6.78037e-06
ENSMUSG00000026753	Ppp6c	protein_coding	67857	699.587	2.06445	6.78314e-06
ENSMUSG00000013787	Ehmt2	protein_coding	110147	1797.67	0.702556	6.80051e-06
ENSMUSG00000055775	Myh8	protein_coding	17885	298.254	2.36779	6.81081e-06
ENSMUSG00000116795	Gm49600	TEC	0	142.488	1.51786	6.89396e-06
ENSMUSG00000057101	Zfp180	protein_coding	210135	610.883	1.22933	6.89684e-06
ENSMUSG00000040661	Rad54l2	protein_coding	81000	659.135	0.755042	7.03553e-06
ENSMUSG00000070814	Zswim9	protein_coding	321008	183.071	1.22321	7.03553e-06
ENSMUSG00000035378	Shq1	protein_coding	72171	88.0201	1.38358	7.11848e-06
ENSMUSG00000035168	Tanc1	protein_coding	66860	750.434	2.1686	7.21029e-06
ENSMUSG00000028405	Aco1	protein_coding	11428	708.535	1.30169	7.21767e-06
ENSMUSG00000110711	Gm45760	TEC	0	14.0792	3.19272	7.21789e-06
ENSMUSG00000034040	Galnt17	protein_coding	212996	3061.07	1.14906	7.25378e-06
ENSMUSG00000025558	Dock9	protein_coding	105445	5993.28	1.49524	7.3049e-06
ENSMUSG00000075254	Heg1	protein_coding	77446	560.323	1.23773	7.422e-06
ENSMUSG00000023952	Gtpbp2	protein_coding	56055	440.96	0.923851	7.44454e-06
ENSMUSG00000034032	Rpap1	protein_coding	68925	273.382	1.14776	7.52652e-06
ENSMUSG00000039904	Gpr37	protein_coding	14763	657.985	1.66897	7.61994e-06
ENSMUSG00000022412	Mief1	protein_coding	239555	609.517	1.07142	7.64533e-06
ENSMUSG00000093898	Gm33933	protein_coding	102637020	35.9384	1.99838	7.782e-06
ENSMUSG00000015222	Map2	protein_coding	17756	35143.6	1.47886	7.82755e-06
ENSMUSG00000073563	Csnk1g3	protein_coding	70425	1091.08	1.22887	7.83881e-06
ENSMUSG00000053774	Ubxn7	protein_coding	224111	1895.25	2.21348	7.91476e-06
ENSMUSG00000048216	Gpr85	protein_coding	64450	622.851	1.2568	8.02888e-06
ENSMUSG00000029167	Ppargc1a	protein_coding	19017	1300.94	2.17807	8.18698e-06
ENSMUSG00000022262	Dnah5	protein_coding	110082	187.197	1.86274	8.19095e-06
ENSMUSG00000034780	B3galt1	protein_coding	26877	771.249	1.00049	8.25399e-06
ENSMUSG00000026782	Abi2	protein_coding	329165	4462.38	1.40554	8.29609e-06
ENSMUSG00000004110	Cacna1e	protein_coding	12290	8447.59	2.13374	8.32422e-06
ENSMUSG00000024014	Pim1	protein_coding	18712	41.0441	1.93934	8.32422e-06
ENSMUSG00000087370	Tmem170b	protein_coding	621976	2273.9	1.69016	8.38722e-06
ENSMUSG00000026064	Ptp4a1	protein_coding	19243	1592.13	1.9774	8.57957e-06
ENSMUSG00000051344	Plekhm3	protein_coding	241075	694.874	1.85651	8.58052e-06
ENSMUSG00000086926	Gm6226	processed_pseudogene	0	86.4607	1.37656	8.77014e-06
ENSMUSG00000084865	Gm15723	lncRNA	102633245	33.4247	2.38038	8.77357e-06
ENSMUSG00000014601	Strip1	protein_coding	229707	1400.51	0.999855	8.8038e-06
ENSMUSG00000018581	Dnah11	protein_coding	13411	38.5523	2.55772	9.06568e-06
ENSMUSG00000046862	Pramel12	protein_coding	242736	205.908	1.49559	9.3009e-06
ENSMUSG00000098606	Mir6903	miRNA	102466206	31.1055	2.29121	9.3188e-06
ENSMUSG00000029599	Ddx54	protein_coding	71990	652.159	0.817824	9.4286e-06
ENSMUSG00000041645	Ddx24	protein_coding	27225	2336.6	0.88733	9.48984e-06
ENSMUSG00000027933	Ints3	protein_coding	229543	1052.01	0.838994	9.51898e-06
ENSMUSG00000094910	D430019H16Rik	protein_coding	268595	4553.08	1.16036	9.78673e-06
ENSMUSG00000030201	Lrp6	protein_coding	16974	1663.27	0.933591	9.84904e-06
ENSMUSG00000028532	Cachd1	protein_coding	320508	1383.1	1.41976	9.91996e-06
ENSMUSG00000040389	Wdr47	protein_coding	99512	2187.54	0.97164	9.93121e-06
ENSMUSG00000022241	Tars	protein_coding	110960	1010.91	0.790417	1.0133e-05
ENSMUSG00000040620	Dhx33	protein_coding	216877	552.055	1.06717	1.02291e-05
ENSMUSG00000037989	Wnk2	protein_coding	75607	3805.66	1.11823	1.02384e-05
ENSMUSG00000101645	Gm28635	protein_coding	0	1631.96	1.08276	1.03296e-05
ENSMUSG00000064043	Trerf1	protein_coding	224829	498.749	0.850596	1.04414e-05
ENSMUSG00000060530	A930017M01Rik	transcribed_processed_pseudogene	69659	102.513	1.57306	1.05979e-05
ENSMUSG00000096054	Syne1	protein_coding	64009	5722.57	2.26851	1.06691e-05
ENSMUSG00000028004	Npy2r	protein_coding	18167	82.8687	1.5512	1.0696e-05
ENSMUSG00000101969	Gm20125	lncRNA	100504235	13.8305	3.20562	1.07211e-05
ENSMUSG00000046269	Usp27x	protein_coding	54651	313.959	1.26796	1.07566e-05
ENSMUSG00000067199	Frat1	protein_coding	14296	175.583	1.14723	1.10567e-05
ENSMUSG00000000766	Oprm1	protein_coding	18390	50.6109	3.61539	1.10568e-05
ENSMUSG00000096299	Gm21814	lncRNA	0	19.135	2.9167	1.10635e-05
ENSMUSG00000075012	Fjx1	protein_coding	14221	1112.36	1.44932	1.10734e-05
ENSMUSG00000020868	Xylt2	protein_coding	217119	429.506	1.60975	1.11219e-05
ENSMUSG00000024969	Mark2	protein_coding	13728	1255.45	1.0912	1.1127e-05
ENSMUSG00000037791	Phf12	protein_coding	268448	991.182	0.918731	1.14473e-05
ENSMUSG00000026970	Rbms1	protein_coding	56878	175.444	1.96979	1.15441e-05
ENSMUSG00000009555	Cdk9	protein_coding	107951	598.342	0.954887	1.16226e-05
ENSMUSG00000041037	Irgq	protein_coding	210146	1921.2	0.86467	1.1659e-05
ENSMUSG00000009905	Kdsr	protein_coding	70750	442.628	1.83844	1.17013e-05
ENSMUSG00000021994	Wnt5a	protein_coding	22418	507.435	1.24255	1.17177e-05
ENSMUSG00000025217	Btrc	protein_coding	12234	744.939	0.790129	1.1736e-05
ENSMUSG00000110361	Gm8291	processed_pseudogene	0	24.3522	2.97807	1.1745e-05
ENSMUSG00000038495	Otud7b	protein_coding	229603	300.625	1.53802	1.18035e-05
ENSMUSG00000054027	Nt5dc3	protein_coding	103466	2186.37	1.56356	1.18889e-05
ENSMUSG00000036923	Stox1	protein_coding	216021	57.7215	1.49465	1.20098e-05
ENSMUSG00000025609	Mkln1	protein_coding	27418	1125.46	1.55924	1.20666e-05
ENSMUSG00000021313	Ryr2	protein_coding	20191	5917.21	2.20988	1.20883e-05
ENSMUSG00000027164	Traf6	protein_coding	22034	310.158	1.09291	1.21246e-05
ENSMUSG00000029381	Shroom3	protein_coding	27428	203.741	1.89096	1.21246e-05
ENSMUSG00000035024	Ncapd3	protein_coding	78658	330.387	0.698095	1.21984e-05
ENSMUSG00000106102	Gm43493	processed_pseudogene	0	49.6569	2.01179	1.21984e-05
ENSMUSG00000112621	Gm5173	processed_pseudogene	0	29.8306	2.65578	1.2259e-05
ENSMUSG00000040390	Map3k10	protein_coding	269881	2653.82	1.37683	1.24366e-05
ENSMUSG00000084350	Znf41-ps	unprocessed_pseudogene	0	502.174	1.08504	1.25361e-05
ENSMUSG00000022010	Tsc22d1	protein_coding	21807	5081.55	1.08653	1.26876e-05
ENSMUSG00000058291	Zfp68	protein_coding	24135	687.389	1.46397	1.26876e-05
ENSMUSG00000084094	Gm13961	processed_pseudogene	0	48.0077	1.68385	1.28974e-05
ENSMUSG00000029726	Mepce	protein_coding	231803	305.477	1.28183	1.29065e-05
ENSMUSG00000050910	Cdr2l	protein_coding	237988	370.344	1.08937	1.29605e-05
ENSMUSG00000090236	Car15	protein_coding	80733	148.866	1.26186	1.29605e-05
ENSMUSG00000074664	A830092H15Rik	lncRNA	0	111.479	1.80139	1.29707e-05
ENSMUSG00000058690	Ccser2	protein_coding	72972	2884.44	1.24401	1.30532e-05
ENSMUSG00000048310	Pskh1	protein_coding	244631	158.085	1.94636	1.3087e-05
ENSMUSG00000090381	Gm6158	processed_pseudogene	0	131.874	1.20859	1.3319e-05
ENSMUSG00000020661	Dnmt3a	protein_coding	13435	5464.52	1.42581	1.34275e-05
ENSMUSG00000009090	Ap1b1	protein_coding	11764	1663.84	1.24341	1.34549e-05
ENSMUSG00000042500	Ago4	protein_coding	76850	238.576	1.47969	1.35361e-05
ENSMUSG00000074517	Gm10710	lncRNA	100038599	23.0282	3.37665	1.35428e-05
ENSMUSG00000024754	Cemip2	protein_coding	83921	461.237	1.49489	1.35884e-05
ENSMUSG00000090066	1110002E22Rik	protein_coding	102634333	56.4804	2.57819	1.35952e-05
ENSMUSG00000038250	Usp38	protein_coding	74841	478.112	1.1338	1.36389e-05
ENSMUSG00000020063	Sirt1	protein_coding	93759	212.516	1.24647	1.38987e-05
ENSMUSG00000068859	Sp9	protein_coding	381373	140.702	1.34616	1.40269e-05
ENSMUSG00000066571	Garre1	protein_coding	233103	859.812	1.21468	1.40269e-05
ENSMUSG00000054499	Dedd2	protein_coding	67379	289.048	1.38014	1.4183e-05
ENSMUSG00000045053	Kcng3	protein_coding	225030	248.985	2.83032	1.4627e-05
ENSMUSG00000021027	Ralgapa1	protein_coding	56784	3204.48	1.24654	1.49943e-05
ENSMUSG00000021978	Extl3	protein_coding	54616	2554.6	1.47027	1.51177e-05
ENSMUSG00000056145	AI504432	lncRNA	229694	558.615	2.17384	1.5277e-05
ENSMUSG00000001507	Itga3	protein_coding	16400	434.144	1.6056	1.54004e-05
ENSMUSG00000112311	Gm8153	processed_pseudogene	0	28.9911	2.7389	1.54536e-05
ENSMUSG00000044147	Arf6	protein_coding	11845	465.868	0.973481	1.54738e-05
ENSMUSG00000020697	Lig3	protein_coding	16882	565.067	1.1842	1.54773e-05
ENSMUSG00000033196	Myh2	protein_coding	17882	40.4376	2.36774	1.5478e-05
ENSMUSG00000030738	Eif3c	protein_coding	56347	4677.08	0.93314	1.54914e-05
ENSMUSG00000029765	Plxna4	protein_coding	243743	7930.17	1.70686	1.59263e-05
ENSMUSG00000032086	Bace1	protein_coding	23821	1950.96	1.20773	1.60943e-05
ENSMUSG00000003527	Ess2	protein_coding	27886	352.449	1.16308	1.67374e-05
ENSMUSG00000033849	B3galt2	protein_coding	26878	387.832	1.18086	1.68345e-05
ENSMUSG00000007476	Lrrc8a	protein_coding	241296	2245.56	1.84214	1.72076e-05
ENSMUSG00000026824	Kcnj3	protein_coding	16519	1156.34	1.62853	1.72794e-05
ENSMUSG00000098950	Gm28036	protein_coding	0	709.757	1.25313	1.74934e-05
[truncated: 2,431 more rows]

## Sheet: 6.3 YTHDF1_Bound_unique
List of RNAs uniquely bound by YTHDF1
ensembl_gene_id	external_gene_name	gene_biotype	entrezgene_id	baseMean	log2FoldChange.YTHDF1	padj.YTHDF1
ENSMUSG00000000184	Ccnd2	protein_coding	12444	4267.7	1.53983	0.000340294
ENSMUSG00000000568	Hnrnpd	protein_coding	11991	1932.2	1.08446	0.0266778
ENSMUSG00000000628	Hk2	protein_coding	15277	296.923	2.15743	6.60739e-05
ENSMUSG00000000766	Oprm1	protein_coding	18390	50.6109	3.61539	1.10568e-05
ENSMUSG00000000794	Kcnn3	protein_coding	140493	480.588	0.679915	0.0168473
ENSMUSG00000000861	Bcl11a	protein_coding	14025	2874.97	2.13062	2.45321e-07
ENSMUSG00000000915	Hip1r	protein_coding	29816	1057.2	0.96593	0.000933486
ENSMUSG00000000948	Gm38393	protein_coding	0	5950.97	2.40712	1.71609e-09
ENSMUSG00000001156	Mxd1	protein_coding	17119	235.323	0.70143	0.0199964
ENSMUSG00000001260	Gabrg1	protein_coding	14405	88.7451	1.54533	0.00618267
ENSMUSG00000001280	Sp1	protein_coding	20683	433.335	1.10295	0.00544293
ENSMUSG00000001300	Efnb2	protein_coding	13642	946.596	1.00718	0.00546429
ENSMUSG00000001424	Snd1	protein_coding	56463	1291.59	1.25589	9.18488e-11
ENSMUSG00000001767	Crnkl1	protein_coding	66877	302.991	0.671737	0.0401579
ENSMUSG00000001774	Chordc1	protein_coding	66917	795.336	2.09755	0.000304283
ENSMUSG00000001829	Clpb	protein_coding	20480	609.763	0.590563	0.0109589
ENSMUSG00000001911	Nfix	protein_coding	18032	18389.4	2.43583	9.40387e-09
ENSMUSG00000002107	Celf2	protein_coding	14007	9263.56	1.6141	0.000475736
ENSMUSG00000002308	Cd320	protein_coding	54219	87.1292	0.750888	0.00976726
ENSMUSG00000002372	Ranbp3	protein_coding	71810	662.771	0.479043	0.00993465
ENSMUSG00000002413	Braf	protein_coding	109880	1797.31	1.55017	0.00143668
ENSMUSG00000002546	Golga2	protein_coding	99412	1531.97	0.536783	0.0182161
ENSMUSG00000002763	Pex6	protein_coding	224824	462.774	0.76522	0.00192969
ENSMUSG00000003131	Pafah1b2	protein_coding	18475	2659.31	1.43723	0.00197391
ENSMUSG00000003435	Supt5	protein_coding	20924	1906.53	0.714349	0.000320171
ENSMUSG00000003452	Bicd1	protein_coding	12121	3981.34	3.64143	2.36288e-15
ENSMUSG00000003847	Nfat5	protein_coding	54446	1419.15	1.02077	0.00957001
ENSMUSG00000003929	Zfp81	protein_coding	224694	941.669	2.51357	1.72047e-13
ENSMUSG00000004530	Coro1c	protein_coding	23790	1435.92	0.911129	0.00050567
ENSMUSG00000004771	Rab11a	protein_coding	53869	1599.9	1.55417	0.0159258
ENSMUSG00000004929	Thop1	protein_coding	50492	548.916	0.665147	0.000126251
ENSMUSG00000005043	Sgsh	protein_coding	27029	143.95	0.874211	0.0482657
ENSMUSG00000005148	Klf5	protein_coding	12224	180.671	3.09764	8.06016e-11
ENSMUSG00000005268	Prlr	protein_coding	19116	16.8054	1.73287	0.00367093
ENSMUSG00000005506	Celf1	protein_coding	13046	3056.19	1.65161	6.83016e-05
ENSMUSG00000005583	Mef2c	protein_coding	17260	1379.56	1.9428	0.000717953
ENSMUSG00000006262	Mob1b	protein_coding	68473	1015.37	2.69265	4.86167e-09
ENSMUSG00000006456	Rbm14	protein_coding	56275	440.334	0.973233	0.00679556
ENSMUSG00000006586	Runx1t1	protein_coding	12395	2630.79	3.46234	1.12058e-11
ENSMUSG00000007033	Hspa1l	protein_coding	15482	18.9242	2.36022	0.000188603
ENSMUSG00000007476	Lrrc8a	protein_coding	241296	2245.56	1.84214	1.72076e-05
ENSMUSG00000007617	Homer1	protein_coding	26556	1448.44	1.30346	0.000478217
ENSMUSG00000007670	Khsrp	protein_coding	16549	1419.52	0.732483	0.00961988
ENSMUSG00000007812	Zfp655	protein_coding	72611	413.53	0.618837	0.0330039
ENSMUSG00000007989	Fzd3	protein_coding	14365	3870.23	1.99138	7.47086e-05
ENSMUSG00000008429	Herpud2	protein_coding	80517	518.136	0.84189	0.00115867
ENSMUSG00000008489	Elavl2	protein_coding	15569	1648.72	2.89294	5.64359e-08
ENSMUSG00000008575	Nfib	protein_coding	18028	11057.8	1.89446	4.98977e-05
ENSMUSG00000009090	Ap1b1	protein_coding	11764	1663.84	1.24341	1.34549e-05
ENSMUSG00000009569	Mrtfb	protein_coding	239719	4135.47	1.45074	0.0254402
ENSMUSG00000009734	Pou6f2	protein_coding	218030	39.8142	2.15202	0.000390722
ENSMUSG00000009905	Kdsr	protein_coding	70750	442.628	1.83844	1.17013e-05
ENSMUSG00000010476	Ebf3	protein_coding	13593	13.6252	3.3012	4.5795e-05
ENSMUSG00000010554	Mettl16	protein_coding	67493	565.681	1.10045	0.0132812
ENSMUSG00000010755	Cars	protein_coding	27267	1151.48	0.937052	0.011014
ENSMUSG00000010825	Grid2ip	protein_coding	170935	23.6197	1.6714	0.00433995
ENSMUSG00000013662	Atad1	protein_coding	67979	1173.84	1.22737	0.00969758
ENSMUSG00000014030	Pax5	protein_coding	18507	14.9873	2.47327	0.00251041
ENSMUSG00000014195	Dnajc7	protein_coding	56354	1545.26	0.582823	0.0454125
ENSMUSG00000014547	Wdfy2	protein_coding	268752	297.52	0.964828	0.00194513
ENSMUSG00000014813	Stc1	protein_coding	20855	61.9109	1.75331	0.000122885
ENSMUSG00000014905	Dnajb9	protein_coding	27362	213.044	0.560526	0.0399788
ENSMUSG00000015342	Xk	protein_coding	22439	225.986	1.31368	0.0034909
ENSMUSG00000015647	Lama5	protein_coding	16776	287.169	1.58911	0.0285459
ENSMUSG00000015882	Lcorl	protein_coding	209707	430.632	0.61124	0.0119565
ENSMUSG00000016200	Syt14	protein_coding	329324	733.935	2.07572	4.99437e-10
ENSMUSG00000016386	Mpped2	protein_coding	77015	268.17	0.490794	0.0426965
ENSMUSG00000016496	Cd274	protein_coding	60533	19.6177	1.5695	0.0144927
ENSMUSG00000016526	Dyrk3	protein_coding	226419	130.866	1.40227	2.5361e-05
ENSMUSG00000016534	Lamp2	protein_coding	16784	883.599	1.36555	0.00163794
ENSMUSG00000017144	Rnd3	protein_coding	74194	334.151	0.92478	0.00392827
ENSMUSG00000017221	Psmd3	protein_coding	22123	858.226	0.338156	0.0480068
ENSMUSG00000017291	Taok1	protein_coding	216965	8950.97	2.20714	1.23074e-06
ENSMUSG00000017418	Arl5b	protein_coding	75869	1044.5	3.36705	7.44265e-13
ENSMUSG00000017421	Zfp207	protein_coding	22680	1835.48	1.87911	0.00220415
ENSMUSG00000017776	Crk	protein_coding	12928	1794.73	1.20915	1.67865e-07
ENSMUSG00000018340	Anxa6	protein_coding	11749	650.999	0.754508	0.0380978
ENSMUSG00000018442	Derl2	protein_coding	116891	274.771	1.07591	0.000865844
ENSMUSG00000018481	Appbp2	protein_coding	66884	1414.3	0.962672	0.0186382
ENSMUSG00000018800	Abca5	protein_coding	217265	683.77	1.55297	0.000185836
ENSMUSG00000018846	Pank3	protein_coding	211347	2084.6	1.37545	0.00213962
ENSMUSG00000019132	BC005537	protein_coding	79555	2703.51	1.96501	7.29126e-10
ENSMUSG00000019230	Lhx9	protein_coding	16876	162.022	1.35473	0.0257125
ENSMUSG00000019470	Xab2	protein_coding	67439	319.369	1.00179	3.75721e-06
ENSMUSG00000019768	Esr1	protein_coding	13982	25.1996	3.12899	4.22441e-08
ENSMUSG00000019775	Rgs17	protein_coding	56533	1144.31	2.92189	3.97754e-08
ENSMUSG00000019789	Hey2	protein_coding	15214	27.6365	1.74281	0.000840436
ENSMUSG00000019791	Hint3	protein_coding	66847	250.596	1.47712	0.00994567
ENSMUSG00000019888	Mgat4c	protein_coding	67569	951.314	4.17171	5.74954e-12
ENSMUSG00000020032	Nuak1	protein_coding	77976	987.723	1.35931	1.68507e-07
ENSMUSG00000020102	Slc16a7	protein_coding	20503	1628.83	1.96573	2.18795e-05
ENSMUSG00000020105	Lrig3	protein_coding	320398	25.7269	1.47349	0.0191454
ENSMUSG00000020124	Usp15	protein_coding	14479	2599.44	2.16041	1.9098e-08
ENSMUSG00000020132	Rab21	protein_coding	216344	825.028	0.940018	0.0101968
ENSMUSG00000020134	Peli1	protein_coding	67245	757.95	0.615893	0.025251
ENSMUSG00000020176	Grb10	protein_coding	14783	455.894	1.05704	0.0329276
ENSMUSG00000020255	Nopchap1	protein_coding	28109	12288.8	5.35859	4.56759e-28
ENSMUSG00000020273	Papolg	protein_coding	216578	229.855	0.668682	0.0384395
ENSMUSG00000020275	Rel	protein_coding	19696	70.3015	1.83064	2.15954e-05
ENSMUSG00000020277	Pfkl	protein_coding	18641	715.334	1.13988	0.00375426
ENSMUSG00000020300	Cpeb4	protein_coding	67579	5751.83	3.27034	8.50195e-15
ENSMUSG00000020305	Asb3	protein_coding	65257	175.358	1.00756	0.000773292
ENSMUSG00000020423	Btg2	protein_coding	12227	238.596	1.61217	0.00105373
ENSMUSG00000020456	Ogdh	protein_coding	18293	1363.26	0.749263	0.0243875
ENSMUSG00000020524	Gria1	protein_coding	14799	9744.62	0.861327	0.0163978
ENSMUSG00000020561	Polr1f	protein_coding	28071	222.637	2.19787	3.15165e-09
ENSMUSG00000020564	Atxn7l1	protein_coding	380753	372.764	0.714038	0.0442576
ENSMUSG00000020605	Hs1bp3	protein_coding	58240	189.59	0.660677	0.0095691
ENSMUSG00000020653	Klf11	protein_coding	194655	214.426	1.81312	4.50092e-05
ENSMUSG00000020687	Cdc27	protein_coding	217232	1143.72	1.713	4.24711e-08
ENSMUSG00000020706	Ftsj3	protein_coding	56095	431.977	0.60061	0.0229379
ENSMUSG00000020780	Srp68	protein_coding	217337	463.176	0.54841	0.000973312
ENSMUSG00000020792	Exoc7	protein_coding	53413	702.464	0.468637	0.00128095
ENSMUSG00000020908	Myh3	protein_coding	17883	15.5848	1.50374	0.0245683
ENSMUSG00000020917	Acly	protein_coding	104112	3812.53	1.06488	0.0132531
ENSMUSG00000020929	Eftud2	protein_coding	20624	1081.77	1.23381	1.12284e-06
ENSMUSG00000020962	Gtf2a1	protein_coding	83602	2711.64	3.35082	7.98501e-16
ENSMUSG00000020986	Sec23a	protein_coding	20334	4421.92	3.13473	2.74593e-11
ENSMUSG00000021057	Akap5	protein_coding	238276	2715.1	1.88029	0.000771022
ENSMUSG00000021066	Atl1	protein_coding	73991	1300.57	0.742902	0.0339334
ENSMUSG00000021109	Hif1a	protein_coding	15251	1832.15	1.64406	2.10944e-05
ENSMUSG00000021113	Snapc1	protein_coding	75627	647.16	1.16695	0.00485819
ENSMUSG00000021171	Esyt2	protein_coding	52635	904.585	1.02197	0.0113665
ENSMUSG00000021270	Hsp90aa1	protein_coding	15519	16939	1.04946	0.00137769
ENSMUSG00000021301	Hecw1	protein_coding	94253	3019	1.04045	0.00283527
ENSMUSG00000021395	Spin1	protein_coding	20729	2541.69	0.949916	0.00365802
ENSMUSG00000021478	Drd1	protein_coding	13488	24.1083	1.77387	0.00393316
ENSMUSG00000021555	Naa35	protein_coding	78689	443.65	0.65645	0.00816852
ENSMUSG00000021710	Nln	protein_coding	75805	1784.13	1.29439	0.00095702
ENSMUSG00000021721	Htr1a	protein_coding	15550	299.637	1.20726	0.000816999
ENSMUSG00000021730	Hcn1	protein_coding	15165	1866.87	2.34375	2.94186e-05
ENSMUSG00000021732	Fgf10	protein_coding	14165	39.4219	2.38764	1.18394e-06
ENSMUSG00000021733	Slc4a7	protein_coding	218756	1312.94	2.09845	2.15232e-06
ENSMUSG00000021770	Samd8	protein_coding	67630	3851.67	2.84045	3.23986e-15
ENSMUSG00000021779	Thrb	protein_coding	21834	426.33	1.37069	0.0115954
ENSMUSG00000021815	Mss51	protein_coding	74843	13.8235	2.14577	0.0294343
ENSMUSG00000021913	Ogdhl	protein_coding	239017	624.809	0.962441	0.0159246
ENSMUSG00000021918	Nek4	protein_coding	23955	563.886	2.73789	4.43999e-11
ENSMUSG00000021936	Mapk8	protein_coding	26419	1574.32	1.85264	0.000347378
ENSMUSG00000021938	Pspc1	protein_coding	66645	808.729	0.657224	0.0112008
ENSMUSG00000021974	Fgf9	protein_coding	14180	256.271	2.73549	2.6545e-11
ENSMUSG00000021986	Amer2	protein_coding	72125	1982.56	1.31471	7.56638e-09
ENSMUSG00000021991	Cacna2d3	protein_coding	12294	1362.63	1.00763	0.00040765
ENSMUSG00000022003	Slc25a30	protein_coding	67554	147.448	1.33645	0.00230908
ENSMUSG00000022031	Elp3	protein_coding	74195	991.021	0.546374	0.0396994
ENSMUSG00000022048	Dpysl2	protein_coding	12934	22337.7	2.81972	2.11465e-07
ENSMUSG00000022054	Nefm	protein_coding	18040	2043.49	1.33908	0.0434621
ENSMUSG00000022151	Ttc33	protein_coding	67515	391.01	1.99085	5.83717e-12
ENSMUSG00000022195	6030458C11Rik	protein_coding	77877	520.195	1.83513	1.42114e-10
ENSMUSG00000022241	Tars	protein_coding	110960	1010.91	0.790417	1.0133e-05
ENSMUSG00000022245	Skor1	protein_coding	207667	13.0958	2.57458	0.017857
ENSMUSG00000022339	Ebag9	protein_coding	55960	467.84	3.13197	1.57089e-22
ENSMUSG00000022391	Rangap1	protein_coding	19387	2659.37	0.626032	0.00648886
ENSMUSG00000022507	1810013L24Rik	protein_coding	69053	1689.67	2.33802	1.84796e-13
ENSMUSG00000022557	Bop1	protein_coding	12181	374.015	0.467288	0.0205808
ENSMUSG00000022558	Mroh1	protein_coding	223658	605.343	1.05822	0.0152323
ENSMUSG00000022636	Alcam	protein_coding	11658	2830.11	2.18598	2.10178e-08
ENSMUSG00000022637	Cblb	protein_coding	208650	929.959	1.85102	0.000147776
ENSMUSG00000022639	Dubr	lncRNA	0	242.738	1.19998	0.0125664
ENSMUSG00000022656	Nectin3	protein_coding	58998	2404.28	2.30157	1.3713e-09
ENSMUSG00000022674	Ube2v2	protein_coding	70620	612.646	1.74991	0.00317951
ENSMUSG00000022696	Sidt1	protein_coding	320007	243.144	1.54557	0.0118917
ENSMUSG00000022698	Naa50	protein_coding	72117	753.271	1.36842	0.00638775
ENSMUSG00000022708	Zbtb20	protein_coding	56490	60822.5	3.44609	4.81486e-15
ENSMUSG00000022742	Cpox	protein_coding	12892	370.194	1.17728	0.0153246
ENSMUSG00000022762	Ncam2	protein_coding	17968	1516.6	1.39369	0.0237441
ENSMUSG00000022783	Spag6l	protein_coding	50525	306.344	2.71144	2.86093e-06
ENSMUSG00000022799	Arhgap31	protein_coding	12549	760.56	1.43744	0.0438599
ENSMUSG00000022805	Cfap91	protein_coding	320214	18.6748	1.31415	0.0284423
ENSMUSG00000022812	Gsk3b	protein_coding	56637	6694.48	1.45103	0.000616211
ENSMUSG00000022861	Dgkg	protein_coding	110197	2323.4	1.72796	0.0475298
ENSMUSG00000022995	Enah	protein_coding	13800	5412.15	2.29213	6.30447e-13
ENSMUSG00000023025	Larp4	protein_coding	207214	1561.26	2.5421	9.97981e-11
ENSMUSG00000023118	Sympk	protein_coding	68188	1239.34	0.711688	0.00367327
ENSMUSG00000023284	Zfp605	protein_coding	675812	272.032	0.548833	0.0429604
ENSMUSG00000023391	Dlx2	protein_coding	13392	82.3112	0.885533	0.0058098
ENSMUSG00000023805	Synj2	protein_coding	20975	924.17	1.8337	0.00824114
ENSMUSG00000023932	Cdc5l	protein_coding	71702	618.204	0.902088	4.20581e-05
ENSMUSG00000023944	Hsp90ab1	protein_coding	15516	27950.9	0.996973	2.38577e-05
ENSMUSG00000023988	Bysl	protein_coding	53414	317.766	0.590263	0.00401117
ENSMUSG00000024014	Pim1	protein_coding	18712	41.0441	1.93934	8.32422e-06
ENSMUSG00000024044	Epb41l3	protein_coding	13823	2135.21	1.4692	0.00125597
ENSMUSG00000024074	Crim1	protein_coding	50766	1379.95	1.56366	3.27533e-05
ENSMUSG00000024078	Ttc27	protein_coding	74196	161.943	0.801306	0.000450565
ENSMUSG00000024122	Pdpk1	protein_coding	18607	1533.44	1.5604	0.000235571
ENSMUSG00000024190	Dusp1	protein_coding	19252	96.7898	1.19732	0.0130261
ENSMUSG00000024193	Phf1	protein_coding	21652	159.455	0.59741	0.00998733
ENSMUSG00000024211	Grm8	protein_coding	14823	25.3311	1.28392	0.039864
ENSMUSG00000024294	Mib1	protein_coding	225164	4168.17	1.47817	0.00095862
ENSMUSG00000024359	Hspa9	protein_coding	15526	3647.52	1.16665	0.000163956
ENSMUSG00000024383	Map3k2	protein_coding	26405	1740.14	2.61208	2.53988e-07
ENSMUSG00000024413	Npc1	protein_coding	18145	572.763	0.896138	0.0270963
ENSMUSG00000024427	Spry4	protein_coding	24066	704.945	2.17286	8.3559e-05
ENSMUSG00000024474	Ik	protein_coding	24010	1032.28	0.825858	8.128e-05
ENSMUSG00000024558	Mapk4	protein_coding	225724	744.075	1.33593	0.0067134
ENSMUSG00000024563	Smad2	protein_coding	17126	623.047	1.24912	0.00226326
ENSMUSG00000024579	Pcyox1l	protein_coding	240334	284.771	2.03345	1.21018e-20
ENSMUSG00000024587	Nars	protein_coding	70223	2034.94	0.692094	0.0288256
ENSMUSG00000024614	Tmx3	protein_coding	67988	663.707	1.38304	0.00279093
ENSMUSG00000024740	Ddb1	protein_coding	13194	3089.1	0.896235	9.51827e-05
ENSMUSG00000024759	Atl3	protein_coding	109168	540.37	1.8077	1.09694e-10
ENSMUSG00000024896	Minpp1	protein_coding	17330	517.793	1.27339	0.000388628
ENSMUSG00000024949	Sf1	protein_coding	22668	2115.67	0.510264	0.0107916
ENSMUSG00000024966	Stip1	protein_coding	20867	1214.95	0.688162	6.55637e-06
ENSMUSG00000024974	Smc3	protein_coding	13006	1409.99	1.17712	2.50253e-05
ENSMUSG00000024975	Pdcd4	protein_coding	18569	1667.87	1.08768	0.000207581
ENSMUSG00000024976	Shoc2	protein_coding	56392	1210.23	2.17142	7.5701e-08
ENSMUSG00000025001	Hells	protein_coding	15201	130.989	2.22611	0.000105692
ENSMUSG00000025027	Xpnpep1	protein_coding	170750	858.946	0.912289	3.64915e-07
ENSMUSG00000025081	Tdrd1	protein_coding	83561	15.0426	1.35168	0.028083
ENSMUSG00000025133	Ints4	protein_coding	101861	326.43	0.909408	0.00241786
ENSMUSG00000025151	Maged1	protein_coding	94275	5276.25	1.04554	1.49732e-08
ENSMUSG00000025192	Entpd7	protein_coding	93685	812.998	3.00563	1.28674e-24
ENSMUSG00000025245	Lztfl1	protein_coding	93730	439.208	1.53697	0.000705662
ENSMUSG00000025323	Sp4	protein_coding	20688	524.723	2.15131	1.90348e-08
ENSMUSG00000025326	Ube3a	protein_coding	22215	6130.89	3.32602	1.082e-13
ENSMUSG00000025402	Nab2	protein_coding	17937	264.174	0.962755	0.00630988
ENSMUSG00000025425	St8sia5	protein_coding	225742	500.81	2.12758	0.00156092
ENSMUSG00000025436	Atp23	protein_coding	68876	126.978	2.93437	1.48252e-06
ENSMUSG00000025475	Adgra1	protein_coding	52389	797.394	1.513	0.0155055
ENSMUSG00000025515	Muc2	protein_coding	17831	11.3483	2.96861	0.001272
ENSMUSG00000025551	Fgf14	protein_coding	14169	666.155	3.04786	4.79832e-19
ENSMUSG00000025609	Mkln1	protein_coding	27418	1125.46	1.55924	1.20666e-05
ENSMUSG00000025626	Phf6	protein_coding	70998	407.263	1.30234	0.00894517
ENSMUSG00000025658	Cnksr2	protein_coding	245684	2231.45	1.09582	0.0355784
ENSMUSG00000025776	Crispld1	protein_coding	83691	15.688	3.15955	0.000349143
ENSMUSG00000025790	Slco3a1	protein_coding	108116	449.408	0.529038	0.0188505
ENSMUSG00000025823	Pdia4	protein_coding	12304	934.191	0.964097	0.0218632
ENSMUSG00000025893	Kbtbd3	protein_coding	69149	91.6667	0.938445	0.00887363
ENSMUSG00000025894	Aasdhppt	protein_coding	67618	1197.15	4.45372	1.14469e-22
ENSMUSG00000025909	Sntg1	protein_coding	71096	198.547	1.26025	0.0025586
ENSMUSG00000025939	Ube2w	protein_coding	66799	545.311	1.60086	0.00180385
ENSMUSG00000025964	Adam23	protein_coding	23792	2373.94	1.3701	0.000519098
ENSMUSG00000025980	Hspd1	protein_coding	15510	1560.41	0.890265	0.026094
ENSMUSG00000025986	Slc39a10	protein_coding	227059	747	0.928097	0.00743586
ENSMUSG00000025997	Ikzf2	protein_coding	22779	107.053	2.46733	5.87129e-12
ENSMUSG00000026017	Carf	protein_coding	241066	375.489	1.7124	0.000131922
ENSMUSG00000026019	Wdr12	protein_coding	57750	414.529	1.56446	0.000733888
ENSMUSG00000026020	Nop58	protein_coding	55989	698.956	1.57773	0.00664643
ENSMUSG00000026042	Col5a2	protein_coding	12832	191.874	1.67574	0.0211727
ENSMUSG00000026064	Ptp4a1	protein_coding	19243	1592.13	1.9774	8.57957e-06
ENSMUSG00000026098	Pms1	protein_coding	227099	81.4677	0.810859	0.0215694
ENSMUSG00000026102	Inpp1	protein_coding	16329	298.188	1.27795	2.66234e-05
ENSMUSG00000026103	Gls	protein_coding	14660	3161.36	1.01563	0.0302816
ENSMUSG00000026193	Fn1	protein_coding	14268	448.473	1.57236	0.049787
ENSMUSG00000026312	Cdh7	protein_coding	0	14.8797	2.24558	0.00170771
ENSMUSG00000026322	Htr4	protein_coding	15562	133.238	2.49432	0.000815735
ENSMUSG00000026361	Cdc73	protein_coding	214498	879.241	2.57719	2.27259e-07
ENSMUSG00000026383	Epb41l5	protein_coding	226352	183.218	0.770668	0.0429885
ENSMUSG00000026393	Nek7	protein_coding	59125	338.274	1.40519	0.00111316
ENSMUSG00000026434	Nucks1	protein_coding	98415	11377.7	4.37856	9.55063e-15
ENSMUSG00000026436	Elk4	protein_coding	13714	958.362	2.11743	1.03374e-09
ENSMUSG00000026469	Xpr1	protein_coding	19775	1954.36	0.811986	0.0393933
ENSMUSG00000026496	Parp1	protein_coding	11545	1294.97	0.875237	0.000701936
ENSMUSG00000026499	Acbd3	protein_coding	170760	729.927	0.818653	0.000655922
ENSMUSG00000026565	Pou2f1	protein_coding	18986	1061.93	3.18503	7.80238e-29
ENSMUSG00000026623	Lpgat1	protein_coding	226856	1639.64	1.21623	0.00217565
ENSMUSG00000026675	Hsd17b7	protein_coding	15490	966.371	2.84194	6.48635e-07
ENSMUSG00000026718	Stam	protein_coding	20844	1657.02	2.73852	1.45537e-10
ENSMUSG00000026748	Plxdc2	protein_coding	67448	1156.96	2.36287	3.97222e-12
ENSMUSG00000026753	Ppp6c	protein_coding	67857	699.587	2.06445	6.78314e-06
ENSMUSG00000026771	Spopl	protein_coding	76857	406.961	2.73975	6.29088e-08
ENSMUSG00000026782	Abi2	protein_coding	329165	4462.38	1.40554	8.29609e-06
ENSMUSG00000026825	Dnm1	protein_coding	13429	6005.08	1.43773	0.0213512
ENSMUSG00000026872	Zeb2	protein_coding	24136	16526.8	3.63223	1.40629e-15
ENSMUSG00000026885	Ttll11	protein_coding	74410	210.671	1.55693	0.0192104
ENSMUSG00000026915	Strbp	protein_coding	20744	5069.21	2.26911	9.71169e-07
ENSMUSG00000026970	Rbms1	protein_coding	56878	175.444	1.96979	1.15441e-05
ENSMUSG00000027001	Dusp19	protein_coding	68082	100.709	1.0142	0.02077
ENSMUSG00000027067	Ssrp1	protein_coding	20833	1276.86	0.682254	0.0041934
ENSMUSG00000027091	Zc3h15	protein_coding	69082	1949.79	0.919402	0.0372934
ENSMUSG00000027122	Arl14ep	protein_coding	212772	641.244	0.885505	0.00238758
ENSMUSG00000027132	Katnbl1	protein_coding	72425	149.247	1.36494	0.000272702
ENSMUSG00000027175	Tcp11l1	protein_coding	320554	1078.23	1.85742	6.46155e-06
ENSMUSG00000027176	Cstf3	protein_coding	228410	409.121	0.619018	0.0215532
ENSMUSG00000027180	Fbxo3	protein_coding	57443	1354.41	2.47237	2.26668e-11
ENSMUSG00000027344	Fsip1	protein_coding	71313	21.7535	1.6792	0.00537955
ENSMUSG00000027422	Rrbp1	protein_coding	81910	1328.02	0.82842	0.0317917
ENSMUSG00000027433	Xrn2	protein_coding	24128	682.991	0.81053	0.00765464
ENSMUSG00000027573	Gid8	protein_coding	76425	514.577	0.655398	0.0230066
ENSMUSG00000027630	Tbl1xr1	protein_coding	81004	3954.82	3.45752	5.44537e-16
ENSMUSG00000027680	Fxr1	protein_coding	14359	897.825	0.890109	0.00118584
ENSMUSG00000027706	Sec62	protein_coding	69276	1816.29	1.30968	2.8324e-05
ENSMUSG00000027708	Dcun1d1	protein_coding	114893	666.698	1.91149	4.43132e-08
ENSMUSG00000027722	Spata5	protein_coding	57815	176.682	1.05095	0.000109095
ENSMUSG00000027739	Rab33b	protein_coding	19338	282.168	1.49419	3.15979e-06
ENSMUSG00000027763	Mbnl1	protein_coding	56758	1158.91	1.90928	2.92125e-08
ENSMUSG00000027774	Gfm1	protein_coding	28030	527.36	0.685189	0.00763536
ENSMUSG00000027787	Nmd3	protein_coding	97112	321.171	1.57838	0.00175041
ENSMUSG00000027860	Vangl1	protein_coding	229658	134.065	1.17995	0.000156131
ENSMUSG00000027879	Sec22b	protein_coding	20333	527.118	1.62953	0.000234123
ENSMUSG00000027957	Slc35a3	protein_coding	229782	295.914	2.29805	5.97422e-05
ENSMUSG00000027967	Neurog2	protein_coding	11924	41.5839	0.925851	0.0185624
ENSMUSG00000027971	Ndst4	protein_coding	64580	37.5451	1.29381	0.0287232
ENSMUSG00000027983	Cyp2u1	protein_coding	71519	251.066	2.01552	1.7935e-09
ENSMUSG00000027985	Lef1	protein_coding	16842	45.8255	2.21066	0.0199438
ENSMUSG00000028019	Pdgfc	protein_coding	54635	58.6415	0.884602	0.0381948
ENSMUSG00000028042	Zbtb7b	protein_coding	22724	74.5972	1.77329	0.0102679
ENSMUSG00000028059	Arhgef2	protein_coding	16800	1751.87	1.12344	0.00498654
ENSMUSG00000028063	Lmna	protein_coding	16905	553.712	0.636935	0.00322909
ENSMUSG00000028132	Tlcd4	protein_coding	99887	529.69	1.42912	0.000161724
ENSMUSG00000028134	Ptbp2	protein_coding	56195	1635.54	1.48127	0.0161998
ENSMUSG00000028152	Tspan5	protein_coding	56224	1153.85	1.02394	0.001353
ENSMUSG00000028207	Asph	protein_coding	65973	1823.51	1.6306	5.75624e-08
ENSMUSG00000028211	Trp53inp1	protein_coding	60599	752.17	1.80655	0.0021526
ENSMUSG00000028226	Mmp16	protein_coding	17389	1269.04	2.29638	7.6009e-13
ENSMUSG00000028246	Faxc	protein_coding	76132	1162.95	0.911821	0.00132878
ENSMUSG00000028382	Ptbp3	protein_coding	230257	651.336	2.81644	8.12921e-12
ENSMUSG00000028403	Zdhhc21	protein_coding	68268	1018.21	1.79285	0.000260501
ENSMUSG00000028433	Ubap2	protein_coding	68926	995.334	0.773373	0.000891516
ENSMUSG00000028518	Prkaa2	protein_coding	108079	409.539	1.5263	0.00219203
ENSMUSG00000028528	Dnajc6	protein_coding	72685	3067.27	0.928179	0.0165247
ENSMUSG00000028546	Elavl4	protein_coding	15572	417.81	1.34393	0.00610525
ENSMUSG00000028577	Plaa	protein_coding	18786	1088.24	1.43831	0.000495875
ENSMUSG00000028578	Caap1	protein_coding	67770	88.3017	0.998711	0.0132371
ENSMUSG00000028629	Exo5	protein_coding	73172	101.723	0.990555	0.0119578
ENSMUSG00000028780	Sema3c	protein_coding	20348	593.89	1.76758	0.00173977
ENSMUSG00000028833	Ncdn	protein_coding	26562	6553.91	1.36597	0.00443654
ENSMUSG00000028842	Ago3	protein_coding	214150	903.498	1.40338	0.00056878
ENSMUSG00000028901	Gmeb1	protein_coding	56809	373.426	0.423373	0.0288348
ENSMUSG00000028914	Casp9	protein_coding	12371	252.741	0.653791	0.0143644
ENSMUSG00000028977	Casz1	protein_coding	69743	17.0928	1.29952	0.0330677
ENSMUSG00000028980	H6pd	protein_coding	100198	184.545	1.63358	1.80406e-05
ENSMUSG00000028986	Klhl7	protein_coding	52323	1399.36	1.59478	0.00966094
ENSMUSG00000029026	Trp73	protein_coding	22062	34.1892	2.22314	0.000987187
ENSMUSG00000029062	Cdk11b	protein_coding	12537	902.181	0.57566	0.00312554
ENSMUSG00000029094	Afap1	protein_coding	70292	1800.13	1.04509	0.0347551
ENSMUSG00000029167	Ppargc1a	protein_coding	19017	1300.94	2.17807	8.18698e-06
ENSMUSG00000029238	Clock	protein_coding	12753	1353.75	1.53306	4.28354e-05
ENSMUSG00000029246	Ppat	protein_coding	231327	196.526	1.13458	0.00100125
ENSMUSG00000029270	Dipk1a	protein_coding	67266	194.412	0.725558	0.0159246
ENSMUSG00000029287	Tgfbr3	protein_coding	21814	160.063	0.692544	0.00564064
ENSMUSG00000029307	Dmp1	protein_coding	13406	27.3701	1.46531	0.0312996
ENSMUSG00000029337	Fgf5	protein_coding	14176	22.0298	1.79965	0.0145356
ENSMUSG00000029407	Uso1	protein_coding	56041	1165.64	0.548143	0.011463
ENSMUSG00000029563	Foxp2	protein_coding	114142	17.9856	2.5878	0.000141941
[truncated: 906 more rows]

## Sheet: 6.4 YTHDF2_bound
List of RNAs bound by YTHDF2 (DESeq2 log2Foldchange >= log2(1.25), FDR-p.value <0.05)
[truncated: 2,905 more rows]

[truncated: 3 more sheets: 6.5 YTHDF2_Bound_unique, 6.6 YTHDF3_Bound, 6.7 YTHDF3_Bound_unique]
