# Supplementary material for: m6A and YTHDF proteins contribute to the localization of select neuronal mRNAs
Source: Nucleic Acids Res. 2022 Apr 19;50(8):4464–83. doi: 10.1093/nar/gkac251 (PMC9071445; doi:10.1093/nar/gkac251)
Supplement: gkac251_Supplemental_Files [file gkac251_supplemental_files.zip › Supplementary Table 7.xlsx]

## Sheet: 7.1 smFISH data
A, Data and statistics for FISH imaging quantification in Fig. 3
Gene	Genotype	number of cells	total RNA, median	total RNA, S.D.	% neurites median	% neurites, S.D.	% neurites,Wilcox-test vs WT
Actb	WT	20	727	189	12.13	3.83	-
Actb	KO	17	524	169	15.13	4.96	0.201
Camk2a	WT	11	366	231	37.7	8.11	-
Camk2a	KO	10	310	138	27.41	4.3	0.02
Map2	WT	25	453	116	27.49	9	-
Map2	KO	23	284	88	16.49	6.74	3.17e-05
Shank1	WT	20	157	34	18.85	7.03	-
Shank1	KO	18	106	38	12.32	6.49	0.017
A, Data and statistics for FISH imaging quantification in Fig. 4
3'UTR	Type	number of cells	total RNA, median	total RNA, S.D.	total RNA, Wilcox-test p.adj. vs WT	% neurites, median	% neurites, S.D.	% neurites, Wilcox-test p.adj. vs WT (one-sided)
Actb	WT	29	482	164	-	26.29	9.33	-
Actb	Mut	30	469	220	0.712	27.58	9.8	0.248
Bdnf	WT	22	504	239	-	24.14	7.36	-
Bdnf	Mut	22	669	211	0.005	21.08	6.06	0.268
Homer1	WT	33	364	127	-	17.86	7.69	-
Homer1	Mut	32	422	151	0.227	16.19	7.48	0.968
Camk2a	WT	35	712	219	-	35.71	8.16	-
Camk2a	Mut	41	530	175	1.8e-05	19.73	7.1	1.53e-10
Map2	WT	24	418	155	-	27.9	6.43	-
Map2	Mut	23	428	168	0.686	20.82	8.19	0.005
Shank1	WT	36	395	131	-	12.67	4.52	-
Shank1	Mut	31	333	97	0.012	14.63	5.52	0.199
C, Data and statistics for FISH imaging quantification in Fig. 6C
UTR	Protein	number of cells	total RNA, median	total RNA, S.D.	Wilcox-test p.adj. vs stdMCP	% neurites median	% neurites, S.D.	Percent neurites, Wilcox-test vs stdMCP
6xMS2	stdMCP	9	381	112	-	20.27	7.92	-
6xMS2	YTHDF1	9	485	157	0.668	28.92	8.34	0.043
6xMS2	YTHDF2	10	418	135	0.668	26.18	13.17	0.417
6xMS2	YTHDF3	9	432	118	0.747	20.48	7.1	0.931
5xBoxB	stdMCP	11	506	220	-	19.86	5.2	-
5xBoxB	YTHDF1	16	918	295	0.000832	33.15	13.68	0.000699
5xBoxB	YTHDF2	15	585	197	0.18	27.08	11.21	0.01
5xBoxB	YTHDF3	16	860	186	0.007	24.16	12.98	0.05
D, Data and statistics for FISH imaging quantification in Fig. 6F
mRNA	Virus	number of cells	% neurites median	% neurites, S.D.	% neurites, Wilcox-test vs shScramble
Map2	shScramble	16	25.39	11.45	-
Map2	shYTHDF1	16	32.91	10.45	0.16
Map2	shYTHDF1	16	21.11	8.44	0.043
Map2	shYTHDF2	20	17.07	7.68	0.005
Camk2a	shScramble	53	43.6031	9.81803	-
Camk2a	shYTHDF1	74	39.7078	9.05559	0.109
Camk2a	shYTHDF2	52	36.7859	6.21479	0.000418
Camk2a	shYTHDF3	51	27.3171	6.82652	8.07e-12
E, Data and statistics for FISH imaging quantification in Supplementary Fig. 6H
mRNA	Virus	number of cells	% neurites median	% neurites, S.D.	% neurites, Wilcox-test vs shScr
Map2	shScr	15	37.74	12.28	-
Map2	shDF1	15	34.88	13.1	0.624
Map2	shDF2	17	19.12	8.66	0.004
Map2	shDF3	16	19.42	6.52	0.00076
Map2	shDF1/2	16	26.94	9.93	0.05
Map2	shDF1/3	15	22.95	9.56	0.077
Map2	shDF2/3	17	5.81	5.84	1.32e-06
Map2	shDF1/2/3	21	13.62	11.96	0.001

## Sheet: 7.2 mutated site
Genomic positions of mutated sites in reporter RNAs (mm10)
Chr	position	end	gene
chr5	142903792	142903793	Actb
chr5	142903715	142903716	Actb
chr5	142903719	142903720	Actb
chr5	142903525	142903526	Actb
chr5	142903532	142903533	Actb
chr5	142903155	142903156	Actb
chr18	60984913	60984914	Camk2a
chr18	60985291	60985292	Camk2a
chr18	60985544	60985545	Camk2a
chr18	60985604	60985605	Camk2a
chr15	98805043	98805044	Homer1
chr13	93402423	93402424	Homer1
chr13	93403270	93403271	Homer1
chr13	93404835	93404836	Homer1
chr1	66439202	66439203	Map2
chr1	66439230	66439231	Map2
chr1	66439546	66439547	Map2
chr1	66440768	66440769	Map2
chr7	44357349	44357350	Shank1
chr7	44357370	44357371	Shank1
chr7	44357448	44357449	Shank1
chr7	44357459	44357460	Shank1
chr7	44357489	44357490	Shank1
chr7	44357561	44357562	Shank1
chr2	109724474	109724475	Bdnf
chr2	109726509	109726510	Bdnf

## Sheet: 7.3 Oligonucleotides
List of primers used in this study
Primers used to amplify and cloning of 3'UTR
Actb_for	attGGTACCgcggactgttactgagctgc
ActB_rev	gtgtCTCGAGgtttgtgtaaggtaaggtgtgc
Arc_for	ataGCGGCCGCaggggccagcccagggtccc
Arc_rev	gggcCTCGAGaataagtttcatagttttattaac
Bdnf_for	gcgGGTACCtggatttatgttgtatag
Bdnf_rev	ggcgCTCGAGggtacacttaaatagaacctg
Camk2a_for	ataGGTACCaggaccaggccagggtccctg
Camk2a_rev	cactCTCGAGgctctgtgccttgaccaattc
Ddn_for	attGGTACCgcgatgcccctctttgttctc
Ddn_rev	atcaGCGGCCGCaaaggggcgagtagatttattg
Dlg4_for	ataGGTACCttcctgccctggcttggcctggact
Dlg4_rev	cactCTCGAGcaagtgtctgtctcttcctttcac
Homer1_for	ataGCGGCCGCagagagtgaaatttcagtgcc
Homer1_rev	ccgtCTCGAGgactgaggagacgatcaagta
Map1a_for	attGGTACCatgacctgcgctcccttccctaag
Map1a_rev	caatCTCGAGgggtgtgactcctttgtgacctttgt
Map2_for	ataGGTACCatacttctcctttagcactgg
Map2_rev	ctatCTCGAGatgaactaactacaaccagcc
Shank1_for	ataGGTACCtggctggcctggacggacca
Shank1_rev	ctgtCTCGAGggagtgccaccatgagagggagag
Primers used fpr clone 3'UTRs in pFU-palx2-Dendra2 backbone and subsequent removal of palx2 by Gibson assembly
pLV-to-pFU-Rev1	GGTGGCGACCGGGCGGTGGAATTCGCTAGCACCGGTGG
pLV-to-pFU-For2	GAATTCcACCGCCCGGTCGCCACCATG
pFUD2W_For	CACTCCTCAGGCTTATCGATAATCAACCTCTGG
pFUD2W_Rev	tatcgataagcCTGAGGAGTGAATTGCTCG
AMP_For	CGTGGTGTCACGCTCGTCGTTTG
AMP_Rev	CAAACGACGAGCGTGACACCACG
pFUD2_noPal_For	CCGGTCGCCACCATGAACACCCCGGGAATTAACCTGATCAAGg
pFUD2_noPal_Rev	CGGGGTGTTCATGGTGGCGACCGGGCGGTGGAAT
Primers used for mutation of m6A sites from reporter 3'UTRs
bdnf_site1_mut_F	aattgataataagctgtccctctttcag
bdnf_site1_mut_R	gttttctgaaagagggacagcttattatcaattcacaattaaagcagc
bdnf_site2_mut_F	catcacaatcttacagtgctgcaagggccaggtctg
bdnf_site2_mut_R	ttgcagcactgtaagattgtgatg
ActB_mut1_For	GACGGTACCgcggGctgttactgag
ActB_mut1_Rev	ctcagtaacagCccgcGGTACCGTC
ActB_mut2_For	aaataagagGcaGcattggcatggctttg
ActB_mut2_Rev	caaagccatgccaatgCtgCctcttattt
ActB_mut3_For	ctacaaatgtggctgaggGctttgtGcattgttttg
ActB_mut3_Rev	caaaacaatgCacaaagCcctcagccacatttgtag
ActB_mut4_For	ggcctgtacactgGcttgagaccaataaaagtg
ActB_mut4_Rev	cacttttattggtctcaagCcagtgtacaggcc
CamK2_mut1_For	gccacctatgtGctcgcgtcacgaaaac
CamK2_mut1_Rev	gttttcgtgacgcgagCacataggtggc
CamK2_mut2_For	gtgagccaggaGctgctgctctcatc
CamK2_mut2_Rev	gatgagagcagcagCtcctggctcac
CamK2_mut3_For	taggtatcacttctacttggGcgcatgcc
CamK2_mut3_Rev	ggcatgcgCccaagtagaagtgataccta
CamK2_mut4_For	ggattttgcgttaacggGcatctatgtgataac
CamK2_mut4_Rev	gttatcacatagatgCccgttaacgcaaaatcc
mShank_mut1_For	cggaccagcccgtccataggtcccttgagcctg
mShank_mut1_Rev	cctatggacgggctggtccgaccaggccagc
mShank_mut2_For	gcctggccccatctccccaggcctggctgaggtccccaggt
mShank_mut2_Rev	ctggggagatggggccaggcacagctttagcagagaccctggcccc
mShank_mut3_For	gctgacacaagtctgcaagtggag
mShank_mut3_Rev	ctccacttgcagacttgtgtcagc
Map2_mut1_For	cacatggctttacatggatacaatcggtcaattattttcg
Map2_mut1_Rev	gattgtatccatgtaaagccatgtgaccttgttgcggatg
Map2_mut2_For	cttgggacctggtcgagtatatcag
Map2_mut2_Rev	ctgatatactcgaccaggtcccaag
Map2_mut_For	ggagaaggtgagcatgaacagga
Map2_mut_Rev	tcctgttcatgctcaccttctcc
Homer1_Mut1_For	gtcttcctagggctgtttgggc
Homer1_Mut1_Rev	gcccaaacagccctaggaagac
Homer1_Mut2_For	ggggaaaaaaaaaggcatgaaaaacttgaac
Homer1_Mut2_Rev	gttcaagtttttcatgcctttttttttcccc
Homer1_Mut3_For	ctaaattgtggctgtggcagatgg
Homer1_Mut3_Rev	ctgccacagccacaatttagatgcag
Homer1_Mut4_For	gaacatgtgggcttgcagtgacc
Homer1_Mut4_Rev	ggtcactgcaagcccacatgttc
Primers for cloning YTHDF proteins in lentiviral backbone
pFU_LamdaN-DF2_Rev	CATggtggcaccggtggatcctctagagtc
pFU_LamdaN-DF2_for	TCGTGGGAAAagcggcagcgagactcccgg
YTHDF2_lN_For	aggatccaccggtgccaccATGTCGGCCAGCAGCCTCTTG
YTHDF2_lN_Rev	cgctgccgctTTTCCCACGACCTTGACGTTCC
Ythdf1_lambdaN_for	aggatccaccggtgccaccATGTCGGCCACCAGCGTGGAC
Ythdf1_lambdaN_Rev	cgctgccgctTTGTTTGTTTCGATTCTGTCTTTCC
LambdaN_Ythdf1_For	CGAAACAAACAAAgcggcagcgagactcccgg
Ythdf3_lambdaN_for	aggatccaccggtgccaccATGTCAGCCACTAGCGTGGATC
Ythdf3_lambdaN_rev	cgctgccgctTTGCTTGTTTCTATTTCTCTCCCTTC
LambdaN_Ythdf3_For	AGAAACAAGCAAAgcggcagcgagactcccgg
Primers for cloning of 5x BoxB and 6x MS2 in pFUD2
Dendra2-MS2_Rev	GTTGGCCGCTTTActaccacacctggcTGGGCAGG
Dendra2-MS2_For	GGGTTCATCACACTCCTCAGGCTTATCGATAATC
Dendra2_BoxB_Rev	acaaaggaaccctaccacacctggcTGGGCAG
Dendra2_BoxB_For	ggatattatgaagggcCACTCCTCAGGCTTATCGATAATCAACC
5xBoxB_For	ggtgtggtagggttcctttgttccctaagtcc
5xBoxB_Rev	GAGGAGTGgcccttcataatatcctcgagataatatc
Primers for cloning of plKO-CFP and shRNAs
pLKO_NLS_CFP_rev	gactttcctcttcttcttgggcatggtaagctccggtggatccc
pLKO_CFP_for	CAAGtaaaagcttcgcccgccccacgacccgcag
CFP_plko_for	cccaagaagaagaggaaagtcATGGTGAGCAAGGGCGAGGAG
CFP_plko_rev	gtggggcgggcgaagcttttaCTTGTACAGCTCGTCC
YTHDF3_shRNA1_For	CCGG GGATCTTTGTCAAAGATGT CTCGAG ACATCTTTGACAAAGATCC TTTTTG
YTHDF3_shRNA1_rev	AATTCAAAAA GGATCTTTGTCAAAGATGT CTCGAG ACATCTTTGACAAAGATCC
YTHDF3_shRNA2_For	CCGG GCAATGATACTTTGAGTAA CTCGAG TTACTCAAAGTATCATTGC TTTTTG
YTHDF3_shRNA2_rev	AATTCAAAAA GCAATGATACTTTGAGTAA CTCGAG TTACTCAAAGTATCATTGC
scramble_shRNA_For	CCGG GACGATACAATAACGAGAA CTCGAG TTCTCGTTATTGTATCGTC TTTTTG
scramble_shRNA_rev	AATTCAAAAA GACGATACAATAACGAGAA CTCGAG TTCTCGTTATTGTATCGTC
YTHDF2_shRNA1_For	CCGG GCAAACTTGCAGTTTATGTAT CTCGAGATACATAAACTGCAAGTTTGCTTTTTTG
YTHDF2_shRNA1_Rev	AATTCAAAAA GCAAACTTGCAGTTTATGTAT CTCGAG ATACATAAACTGCAAGTTTGC
YTHDF2_shRNA2_For	CCGG CCATGCCCTATCTAACTTCTT CTCGAG AAGAAGTTAGATAGGGCATGG TTTTTTG
YTHDF2_shRNA2_Rev	AATTCAAAAA CCATGCCCTATCTAACTTCTT CTCGAG AAGAAGTTAGATAGGGCATGG
YTHDF1_shRNA_3_for	CCGG GCCCACAGCTATAACCCTAAA CTCGAG TTTAGGGTTATAGCTGTGGGC TTTTTG
YTHDF1_shRNA_3_Rev	AATTCAAAAA GCCCACAGCTATAACCCTAAA CTCGAG TTTAGGGTTATAGCTGTGGGC
YTHDF1_shRNA_4_for	CCGG GCTGAAGATTATCGCTTCCTA CTCGAG TAGGAAGCGATAATCTTCAGC TTTTTG
YTHDF1_shRNA_4_Rev	AATTCAAAAA GCTGAAGATTATCGCTTCCTA CTCGAG TAGGAAGCGATAATCTTCAGC
Primers used for qPCR	Sequence	Efficiency
18S_for	AAACGGCTACCACATCCAAG	1.982
18S_Rev	CCTCCAATGGATCCTCGTTA	1.982
Mettl3_qPCR_For	CTGGGCACTTGGATTTAAGGAA	1.911
Mettl3_qPCR_Rev	TGAGAGGTGGTGTAGCAACTT	1.911
Mettl3_exon4_for	GTCAACGAAAGAACAGCAGAGC	2.108
Mettl3_exon4_rev	ACTGTTCCTTGGCTGTTGTG	2.108
cFos_qPCR_For	ATGGGCTCTCCTGTCAACACAC	2.016
cFos_qPCR_Rev	ATGGCTGTCACCGTGGGGATAAAG	2.016
Arc_qPCR_For	TACCGTTAGCCCCTATGCCATC	1.997
Arc_qPCR_Rev	TGATATTGCTGAGCCTCAACTG	1.997
Npas4_qPCR_For	CTGCATCTACACTCGCAAGG	1.951
Npas4_qPCR_Rev	GCCACAATGTCTTCAAGCTCT	1.951
Gapdh_qPCR_For	CATGGCCTTCCGTGTTCCT	1.968
Gapdh_qPCR_Rev	TGATGTCATCATACTTGGCAGGTT	1.968
Actb_qPCR_For	tgacaaaacctaacttgcgcag	1.986
Actb_qPCR_Rev	cctgagtcaaaagcgccaaaac	1.986
Dendra2_qPCR_F1	TGGTGGGCAACATCAACATG	1.999
Dendra2_qPCR_R1	TTCTTGGCCTTGTAGGTGGTC	1.999
Dendra2_qPCR_F2	TGCGACTTCAAGACCACCTAC	1.98
Dendra2_qPCR_R2	TGTTGTAGTCGCTGTCGTTG	1.98
Syn1_qPCR_For	agtgggttttaggaccaggatg	2.015
Syn1_qPCR_Rev	atgcgcaatttggggaatgg	2.015
CamK2a_For	cgtccttgcttcgcagagatcc	2
CamK2a_Rev	gatgtcgtggcgacttctgtg	2
Map2_qPCR_for	ACGAGACCACCATTGATGACTC	2.077
Map2_qPCR_rev	ACTGCTCTGTCAAGATGCTTC	2.077
Eif5a_qPCR_for	TGTTGCAATCAAGGCCATGG	2.005
Eif5a_qPCR_rev	TGTAGGCTCATGGATCACTGC	2.005
Igfbp2_qPCR_for	CCAACTGTGACAAGCATGGC	2.044
Igfbp2_qPCR_rev	CGGTATTGGGGTTCACACAC	2.044
Camk2a_MeRIP_1_for	ggaattctccctgtcagatcaccc
Camk2a_MeRIP_1_rev	gagagctggctgttcactgtgatg
CamK2a_MeRIP_1_For	gaggccctcagtctccaagcca
Camk2a_MeRIP_2_rev	caaaggcaaggccaacacagagg
Camk2a_MeRIP_3_for	gcaagcaacatttaggtatcacttctac
Camk2a_MeRIP_3_rev	cagtaaacttgagaggtctagttatcac
Map2_MeRIP_1_for	gtatatgcagaaaatgacctgaattccatcc
Map2_MeRIP_1_Rev	ctccatgcaaaacagagcagagcg
Map2_MeRIP_2_for	gggaagaaagacgcaattaagttattgac
Map2_MeRIP_2_rev	gacaccacttcttcaaccaacgctc
Map2_MeRIP_3_for	tgtctctgaaataaaccaagccctg
Map2_MeRIP_3_rev	cctgtttctctccacttttgcatcc

## Sheet: 7.4 Plasmids
List of plasmids used in this study
Name	promoter	contains	Info	source
pFUIGW	UbC	IRES-EGFP-WPRE	3rd generation lentiviral backbone used for subcloning in reporter and tethering experiments	Kind gift from Dr. Anne West
pFUD2-Actb-WT	UbC	Dendra2-Actb WT 3'UTR		This study
pFUD2-Actb-m6a-mut	UbC	Dendra2-Actb m6A mut 3'UTR		This study
pFUD2-Bdnf-WT	UbC	Dendra2-Bdnf WT 3'UTR		This study
pFUD2-Bdnf-m6a-mut	UbC	Dendra2-Bdnf m6A mut 3'UTR		This study
pFUD2-Camk2a-WT	UbC	Dendra2-Camk2a WT 3'UTR		This study
pFUD2-Camk2a-m6a-mut	UbC	Dendra2-Camk2a m6A mut 3'UTR		This study
pFUD2-Homer1-WT	UbC	Dendra2-Homer1 WT 3'UTR		This Study
pFUD2-Homer1-m6a-mut	UbC	Dendra2-Homer1 m6A mut 3'UTR		This study
pFUD2-Map2-WT	UbC	Dendra2-Map2 WT 3'UTR		This study
pFUD2-Map2-m6a-mut	UbC	Dendra2-Map2 m6A mut 3'UTR		This study
pFUD2-Shank1-WT	UbC	Dendra2-Shank1 WT 3'UTR		This study
pFUD2-Shank1-m6a-mut	UbC	Dendra2-Shank1 m6A mut 3'UTR		This study
psPAX2	CMV	HIV1 gag, Pol, Rev	2nd generation lentiviral packaging vector	Addgene #12260
pMD2.G	CMV	VSV.G	VSV-G enveloppe expressing plasmid	Addgene #12259
pAdDeltaF6		E4, E2a, VA	AAV helper plasmid	Addgene #112867
pUCmini-iCAP-PHP.eB	tTA-TRE	AAV-PHP.eB VP1	Capsid protein for production of AAV	Addgene #103005
pAAV-U6-sgRNA-hSyn1-3xFlag-Cre	hSyn1	3xFLAG-Cre	For production of AAV expressing 3xFLAG-Cre	This study
pAAV-Syn1-iCre-P2A-NLS dTomato	hSyn1	iCre-P2A-NLS-dTomato	used for removal of Mettl3 in transwells	This study, modified from Addgene #107738
pAAV-hSyn-Cre-P2A-CFP	hSyn1	iCre-P2A-CFP	Used for smFISH experiments	This study
pAAV-hSyn-CFP	hSyn1	CFP	Used for smFISH experiments	This study
pFUD2-6xMS2	UbC	Dendra2-6x-MS2		This study
pFUD2-5xBoxB	UbC	Dendra2-5x-BoxB		This study
pUbC-nls-ha-stdMCP-stdEGFP	UbC	stdMCP-stdEGFP	Control for tethering experiments	Addgene #98916
pET42a-lambdaN+-L+-GSH		lambdaN (M1G, D2N, Q4K)	Used for cloning of lambdaN+	addgene #98894
pFU-mYTHDF1-lambdaN-HA	UbC	HA-lambdaN-YTHDF1		This study
pFU-mYTHDF2-lambdaN-HA	UbC	HA-lambdaN-YTHDF2		This study
pFU-mYTHDF3-lambdaN-HA	UbC	HA-lambdaN-YTHDF3		This study
pLKO.1-TRC	U6	empty	Backbone for shRNA lentiviral expression	addgene #10878
pLKO.1-CFP-TRC	U6	empty	Puromycin swapped for a NLS-CFP	This study
pLKO.1-CFP-YTHDF2_1	U6	YTHDF2 shRNA #1	GCAAACTTGCAGTTTATGTAT	This study
pLKO.1-CFP-YTHDF2_2	U6	YTHDF2 shRNA #2	CCATGCCCTATCTAACTTCTT	This study
pLKO.1-CFP-YTHDF3_1	U6	YTHDF3 shRNA #1	GGATCTTTGTCAAAGATGT	This study
pLKO.1-CFP-YTHDF3_2	U6	YTHDF3 shRNA #2	GCAATGATACTTTGAGTAA	This study
pLKO.1-CFP-scramble	U6	shScramble	GACGATACAATAACGAGAA	This study
pLKO.1-CFP-YTHDF1_3	U6	YTHDF1 shRNA #3	GCCCACAGCTATAACCCTAAA	This study
pLKO.1-CFP-YTHDF1_4	U6	YTHDF1 shRNA #4	GCTGAAGATTATCGCTTCCTA	This study

## Sheet: 7.5 FISH_probes
List of oligonucleotides in each smFISH probe set
Dendra2 probe set	Sequence
Dendra2_1	ttaattcccggggtgttc
Dendra2_2	catgtcctccttgatcag
Dendra2_3	tccatgtgcaccttcacg
Dendra2_4	cgatcacgaaggcgtggc
Dendra2_5	tccttcacggtcaggttg
Dendra2_6	cgtagctgaagggcaggg
Dendra2_7	acggcggtggtcaggatg
Dendra2_8	aacacccggttgccgtag
Dendra2_9	atgtcctcggggtacttg
Dendra2_10	ctgcttgaagtagtcggg
Dendra2_11	ctgtagccctcggggaag
Dendra2_12	ctcgaaggtcatggtgcg
Dendra2_13	atggtgcagatgcccttg
Dendra2_14	caggctgatgtcgctgcg
Dendra2_15	ggaagaagcagtcgccct
Dendra2_16	cccttgaagcgcacgttc
Dendra2_17	cgttgggggggaagttgg
Dendra2_18	ttcagggtcttcttctgc
Dendra2_19	acgtgcagcttctcggtg
Dendra2_20	cagggccatgttgatgtt
Dendra2_21	agtcgcacaggtagtggc
Dendra2_22	gccttgtaggtggtcttg
Dendra2_23	cagctgcaccaccttctt
Dendra2_24	tccacgaagtgggcgtcg
Dendra2_25	caggatctcgatgcggtg
Dendra2_26	tgttgtagtcgctgtcgt
Dendra2_27	gtgctcgtacagcttcac
Camk2a probe set	Sequence
mCamk2a_1	tactcttctgtgaatcgggt
mCamk2a_2	taatcttggcagcatactcc
mCamk2a_3	cttcaacaagcggcagatgc
mCamk2a_4	tcatggagtcggacgatatt
mCamk2a_5	accagtaaccagatcgaaga
mCamk2a_6	gccacaatgtcttcaaacag
mCamk2a_7	ggcatcagcttcactgtaat
mCamk2a_8	tccaagatctgctggataca
mCamk2a_9	catctggtgacagtgtagca
mCamk2a_10	ttcacagcagcgcccttgag
mCamk2a_11	tatccaggtgtccctgcgaa
mCamk2a_12	cttcctcagcacttctgggg
mCamk2a_13	aggtccacgggcttcccgta
mCamk2a_14	agatatacaggatgacgcca
mCamk2a_15	ctggtcttcatcccagaacg
mCamk2a_16	ctttgatctgctggtacagg
mCamk2a_17	gatgggaaatcataggcacc
mCamk2a_18	ggtgacggtgtcccattctg
mCamk2a_19	tgatcagatccttggcttct
mCamk2a_20	gggttgatggtcagcatctt
mCamk2a_21	tcagcggccgtgatgcgttt
mCamk2a_22	agatccatgggtgcttgaga
mCamk2a_23	tctcctgtctgtgcatgcag
mCamk2a_24	ctccggagaagttcctggtg
mCamk2a_25	gtgctctcagaagattcctt
mCamk2a_26	tcttcgtcctcaatggtggt
mCamk2a_27	ttcctgtttgcgcactttgg
mCamk2a_28	gctgctctgtcactttgata
mCamk2a_29	ccattgcttatggcttcgat
mCamk2a_30	cttcgtgtaggactcaaagt
mCamk2a_31	ctgtcattccagggtcgcac
mCamk2a_32	cccagggcctctggttcaaa
mCamk2a_33	gaatcgatgaaagtccaggc
mCamk2a_34	gggaccacaggttttcaaaa
mCamk2a_35	tgactcgtcacccatcaggt
mCamk2a_36	atgcggatataggcgatgca
mCamk2a_37	gcctgcatccaggtactgag
mCamk2a_38	cagacgcgggtctcctctga
mCamk2a_39	atctgtggaagtggacgatc
mCamk2a_40	cgagtacataggtggcaatg
mCamk2a_41	aaatacacggaagtttggct
mCamk2a_42	agatgtccgttaacgcaaaa
mCamk2a_43	acagcattccatacaagagc
mCamk2a_44	tatagctcacatgtaggcga
mCamk2a_45	ctgagccttatgaagaagcc
mCamk2a_46	ggattgtagatcctgcatgg
mCamk2a_47	catggagcttgtcagatgag
mCamk2a_48	tttgagcagtggtcattcaa
Map2 probe set	Sequence
mMap2_1	cttcatctctggagagtgag
mMap2_2	cagattagctgtttcttcgg
mMap2_3	atttctcccttgtctaaagg
mMap2_4	aggcttacttggcatcttaa
mMap2_5	gcagcatgttcaaagtcttc
mMap2_6	cctgaggagttttacttgtg
mMap2_7	tctgcgcaaatggaactgga
mMap2_8	aatgctaggcatcactatgc
mMap2_9	tatcctctagcacatctttt
mMap2_10	catgggagagtcaaactgct
mMap2_11	ctgcagagacactttgtcat
mMap2_12	cctcatctttagaactctct
mMap2_13	tctgctttatctttcagtgg
mMap2_14	gatggaaacatctgccactt
mMap2_15	ctggactatgaacatttccc
mMap2_16	tggagaaagactgctcggtg
mMap2_17	cttgttccagacttataggg
mMap2_18	gatgtaacttttcccaaggt
mMap2_19	ctcttcaaaaagtccctgga
mMap2_20	cgccttcaagcttatttttg
mMap2_21	tcatagtaatcactgcccaa
mMap2_22	tctctccataaactttgggg
mMap2_23	cctaagcttcgactaagtgt
mMap2_24	tttgttctattgcagacctt
mMap2_25	cggccaaagttaaacccaag
mMap2_26	ccagaggggaaagatcatgg
mMap2_27	agaagctaatctggacctgg
mMap2_28	gtggcaaactggtactactc
mMap2_29	tgtcttgaactggtgatggg
mMap2_30	ctttcctgtcatggtcaaac
mMap2_31	tatcagttctttggtggagg
mMap2_32	ctcaggtgatgtatccttag
mMap2_33	cagctttcgttgcagcaaaa
mMap2_34	cctgagcaacctcaaactta
mMap2_35	ggactcttctttgtctacag
mMap2_36	cttcagagactccatagtga
mMap2_37	catccgtggataaatcagct
mMap2_38	ctgggtgacatcagaaggta
mMap2_39	ctcatcagttgtggtttgta
mMap2_40	tctcgtctttgtaatcgtcg
mMap2_41	tttttccttctcacttcatc
mMap2_42	ttttccgcttaacacaggag
mMap2_43	ctggggtacgtgaagagtag
mMap2_44	gttgatccgattttggactt
mMap2_45	acatttggatgtcacatggc
mMap2_46	tacgtggtgagcattgtcaa
mMap2_47	tggctgtcaatcttcacatt
mMap2_48	agatgagacgttgctgagtc
List of unlabeld oligonucleotides and labeled FLAP for smiFISH probe
smiFISH labeld oligo (FLAP-Y)
	Quasar570-AATGCATGTCGACGAGGTCCGAGTGTAA-Quasar570
Actb probe set	Sequence
ActB_1	CTAGAAGCACTTGCGGTGCACGATGGAGTTACACTCGGACCTCGTCGACATGCATT
ActB_2	CCACATCTGCTGGAAGGTGGACAGTGAGTTACACTCGGACCTCGTCGACATGCATT
ActB_3	TACTTGCGCTCAGGAGGAGCAATGATCTTTACACTCGGACCTCGTCGACATGCATT
ActB_4	ATCTTCATGGTGCTAGGAGCCAGAGCATTACACTCGGACCTCGTCGACATGCATT
ActB_5	AATCTCCTTCTGCATCCTGTCAGCAATTACACTCGGACCTCGTCGACATGCATT
ActB_6	CCTGGGTACATGGTGGTACCACCAGACTTACACTCGGACCTCGTCGACATGCATT
ActB_7	GGCATCGGAACCGCTCGTTGCCAATATTACACTCGGACCTCGTCGACATGCATT
ActB_8	GAGAGCATAGCCCTCGTAGATGGGCATTACACTCGGACCTCGTCGACATGCATT
ActB_9	GTGTTGAAGGTCTCAAACATGATCTGGGTCATTTACACTCGGACCTCGTCGACATGCATT
ActB_10	TCAGGGGCCACACGCAGCTCATTGTATTACACTCGGACCTCGTCGACATGCATT
ActB_11	TCCCAGTTGGTAACAATGCCATGTTCAATGTTACACTCGGACCTCGTCGACATGCATT
ActB_12	AAGGTGTGCACTTTTATTGGTCTCAAGTCAGTTTACACTCGGACCTCGTCGACATGCATT
ActB_13	CCTCCCAGGGAGACCAAAGCCTTCATTTACACTCGGACCTCGTCGACATGCATT
ActB_14	TTGGGAGGGTGAGGGACTTCCTGTAACCATTACACTCGGACCTCGTCGACATGCATT
ActB_15	TGGGGGATGTTTGCTCCAACCAACTGCTTACACTCGGACCTCGTCGACATGCATT
ActB_16	TCGCCTTCACCGTTCCAGTTTTTAAATCCTTTACACTCGGACCTCGTCGACATGCATT
ActB_17	CGGACTCATCGTACTCCTGCTTGCTGTTACACTCGGACCTCGTCGACATGCATT
ActB_18	CACTGTGTTGGCATAGAGGTCTTTACGGATGTTACACTCGGACCTCGTCGACATGCATT
ActB_19	TCAGGCAGCTCATAGCTCTTCTCCAGTTACACTCGGACCTCGTCGACATGCATT
ActB_20	TTCTCTTTGATGTCACGCACGATTTCCCTTACACTCGGACCTCGTCGACATGCATT
ActB_21	TCAGCTGTGGTGGTGAAGCTGTAGCCATTACACTCGGACCTCGTCGACATGCATT
ActB_22	CTCGGTCAGGATCTTCATGAGGTAGTCTGTTTACACTCGGACCTCGTCGACATGCATT
ActB_23	CGTCTCCGGAGTCCATCACAATGCCTTTACACTCGGACCTCGTCGACATGCATT
ActB_24	AGCCTGGATGGCTACGTACATGGCTGTTACACTCGGACCTCGTCGACATGCATT
Shank1 probe set	Sequence
Shank1_Y_01	CAAGGCAGAGGCCTGAGGCTGGGACATTACACTCGGACCTCGTCGACATGCATT
Shank1_Y_02	CACTCAAGGCCAGTAGCCCATCTGTTTTACACTCGGACCTCGTCGACATGCATT
Shank1_Y_03	CTGGGACCAGGTCTCAAATTTCCACTAGTTTACACTCGGACCTCGTCGACATGCATT
Shank1_Y_04	GAAGGCCTGGCCATCCAGGTAGGCAATTACACTCGGACCTCGTCGACATGCATT
Shank1_Y_05	GAGAGGTTGGCAAGACTCTGCGAGGGCTTACACTCGGACCTCGTCGACATGCATT
Shank1_Y_06	CAGAGGCGCAACACTGGCTCATGACGTTACACTCGGACCTCGTCGACATGCATT
Shank1_Y_07	CAGCGGAGAGGCGGGATCCAAGGCTTTTACACTCGGACCTCGTCGACATGCATT
Shank1_Y_08	CACTAGGGCTGCTCCAAACTGGCTAGTTACACTCGGACCTCGTCGACATGCATT
Shank1_Y_09	CTGCAGGGAGGAGGTCCTCTCTGGGATTACACTCGGACCTCGTCGACATGCATT
Shank1_Y_10	TGGAGCTGAGTTCGCTGATGATGCTGGTTACACTCGGACCTCGTCGACATGCATT
Shank1_Y_11	CTCCTGTCACAGAGACGGTGGGGCTGTTACACTCGGACCTCGTCGACATGCATT
Shank1_Y_12	AGCTGAGGGGGATATGGTGGGCCAGGTTACACTCGGACCTCGTCGACATGCATT
Shank1_Y_13	CTCCTTCGGCGGACAAGCTGCTGAGTTTACACTCGGACCTCGTCGACATGCATT
Shank1_Y_14	CACTGCTGATGGTCTCCAGCGGGTGATTACACTCGGACCTCGTCGACATGCATT
Shank1_Y_15	CTGGGTCAACGTGGCCACTTCGCTGTTTACACTCGGACCTCGTCGACATGCATT
Shank1_Y_16	TAAGAGGTCAGGCTGGATGCTGTGGAGTCTTACACTCGGACCTCGTCGACATGCATT
Shank1_Y_17	CCGGGTGTGAGAGGCGACTCTGGCTTTTACACTCGGACCTCGTCGACATGCATT
Shank1_Y_18	CCATCTTCAGTGGAGGACCCTCTCGTTTACACTCGGACCTCGTCGACATGCATT
Shank1_Y_19	TGGAGGAGGCCGGGCCTGGCAATTTTTTACACTCGGACCTCGTCGACATGCATT
Shank1_Y_20	GTAAGGGCCTTCTCCTGACTCCCTAGTTACACTCGGACCTCGTCGACATGCATT
Shank1_Y_21	CATGTGGCGAATGGGGTGAATGGGGCGATTACACTCGGACCTCGTCGACATGCATT
Shank1_Y_22	TGCCTTCATCAATGGATTTGGAATGGCGCTTACACTCGGACCTCGTCGACATGCATT
Shank1_Y_23	CTCATCTCCTGCGTCGGTGGACAGGATTACACTCGGACCTCGTCGACATGCATT
Shank1_Y_24	CCGCTGCTACTGGTAGATGGGGCTTTTTACACTCGGACCTCGTCGACATGCATT
Shank1_Y_25	GATGGTAGGGATAGGGATGGAATTTTTCTCCGTTACACTCGGACCTCGTCGACATGCATT
Shank1_Y_26	CCTTTTGGGGCTCGCCTTCCACTTTGTTACACTCGGACCTCGTCGACATGCATT
Shank1_Y_27	GGCCGGAGCGGGCTGGTACGTACATATTACACTCGGACCTCGTCGACATGCATT
Shank1_Y_28	CTGGGGTCCCAGAGCCAATCGAGGTGTTACACTCGGACCTCGTCGACATGCATT
Shank1_Y_29	GGATCGTCGGGGGAACCTCCTGTCTCTTACACTCGGACCTCGTCGACATGCATT
Shank1_Y_30	GGCTCTGGTGGGGATGTAGTGGGTGGTTTACACTCGGACCTCGTCGACATGCATT
Shank1_Y_31	GGGTATGTCCTCTGAACCCGGGACTGTTACACTCGGACCTCGTCGACATGCATT
Shank1_Y_32	AGGCTACGACTGAATTTCATGGCTGGGGTTACACTCGGACCTCGTCGACATGCATT
